# Supplementary material for: Synthesis of Phosphonate Derivatives of Benzisoselenazolones and Their Remarkable Antiureolytic Activity in Helicobacter pylori Cells
Source: J Med Chem. 2025 Sep 30;68(19):20324–39. doi: 10.1021/acs.jmedchem.5c01385 (PMC12516687; doi:10.1021/acs.jmedchem.5c01385)
Supplement: Supplementary file 2 [file jm5c01385_si_002.cif]

 
data_1
#====================================================================
# start Validation Reply Form
_vrf_PLAT430_1
;
PROBLEM: A Short Inter D...A Contact Se1A ..O2B . 2.68 Ang.
                                            x,y,-1+z = 1_554 Check
PROBLEM: A Short Inter D...A Contact Se1B ..O2A . 2.69 Ang.
                                            x,y,z = 1_555 Check 
PROBLEM: A Short Inter D...A Contact Se1C ..O2C . 2.82 Ang.
                                           -x,1-y,1-z = 2_566 Check
RESPONSE: A similar distance between Se and O atoms is observed for 
other compounds deposited in the Cambridge Stractural Database 
(e.g.: BIDTIR and SAVTOC refcodes).
; 
# end Validation Reply Form 
#==================================================================== 
_audit_creation_method            'SHELXL-2014/7'
_shelx_SHELXL_version_number      '2014/7'
_chemical_name_systematic         ?
_chemical_name_common             ?
_chemical_melting_point           ?
_chemical_formula_moiety          ?
_chemical_formula_sum
 'C9 H10 N O4 P Se' 
_chemical_formula_weight          306.11

loop_
 _atom_type_symbol
 _atom_type_description
 _atom_type_scat_dispersion_real
 _atom_type_scat_dispersion_imag
 _atom_type_scat_source
 'C'  'C'   0.0033   0.0016
 'International Tables Vol C Tables 4.2.6.8 and 6.1.1.4'
 'H'  'H'   0.0000   0.0000
 'International Tables Vol C Tables 4.2.6.8 and 6.1.1.4'
 'N'  'N'   0.0061   0.0033
 'International Tables Vol C Tables 4.2.6.8 and 6.1.1.4'
 'O'  'O'   0.0106   0.0060
 'International Tables Vol C Tables 4.2.6.8 and 6.1.1.4'
 'P'  'P'   0.1023   0.0942
 'International Tables Vol C Tables 4.2.6.8 and 6.1.1.4'
 'Se'  'Se'  -0.0929   2.2259
 'International Tables Vol C Tables 4.2.6.8 and 6.1.1.4'
 
_space_group_crystal_system       triclinic
_space_group_IT_number            2
_space_group_name_H-M_alt         'P -1'
_space_group_name_Hall            '-P 1'
 
_shelx_space_group_comment
;
The symmetry employed for this shelxl refinement is uniquely defined
by the following loop, which should always be used as a source of
symmetry information in preference to the above space-group names.
They are only intended as comments.
;
 
loop_
 _space_group_symop_operation_xyz
 'x, y, z'
 '-x, -y, -z'
 
_cell_length_a                    11.5980(4)
_cell_length_b                    11.7781(4)
_cell_length_c                    12.6266(5)
_cell_angle_alpha                 83.664(3)
_cell_angle_beta                  80.214(3)
_cell_angle_gamma                 80.653(3)
_cell_volume                      1671.07(11)
_cell_formula_units_Z             6
_cell_measurement_temperature     298(2)
_cell_measurement_reflns_used     7039
_cell_measurement_theta_min       1.64
_cell_measurement_theta_max       27.15
 
_exptl_crystal_description        block
_exptl_crystal_colour             'colourless'
_exptl_crystal_density_meas       ?
_exptl_crystal_density_method     ?
_exptl_crystal_density_diffrn     1.825          
_exptl_crystal_F_000              912
_exptl_transmission_factor_min    ?
_exptl_transmission_factor_max    ?
_exptl_crystal_size_max           0.500
_exptl_crystal_size_mid           0.200
_exptl_crystal_size_min           0.120
_exptl_absorpt_coefficient_mu     3.511
_shelx_estimated_absorpt_T_min    0.273
_shelx_estimated_absorpt_T_max    0.678
_exptl_absorpt_correction_type    'multi-scan'
_exptl_absorpt_correction_T_min   0.477
_exptl_absorpt_correction_T_max   1.000
_exptl_absorpt_process_details    
;
CrysAlisPro 1.171.41.93a (Rigaku Oxford Diffraction, 2020)
Empirical absorption correction using spherical harmonics,
implemented in SCALE3 ABSPACK scaling algorithm.
;  
_exptl_absorpt_special_details    
;
Empirical correction (ABSPACK) includes:
- Absorption correction using spherical harmonics
- Frame scaling
;
_diffrn_ambient_temperature       298(2)
_diffrn_radiation_wavelength      0.71073 
_diffrn_radiation_type            MoK\a
_diffrn_radiation_source          'fine-focus sealed tube' 
_diffrn_radiation_monochromator   graphite 
_diffrn_measurement_device_type   'KM4 with Eos CCD'
_diffrn_measurement_method        '\w scans' 
_diffrn_detector_area_resol_mean  15.9718
_diffrn_reflns_number             11554
_diffrn_reflns_av_unetI/netI      0.0317
_diffrn_reflns_av_R_equivalents   0.0186
_diffrn_reflns_limit_h_min        -14
_diffrn_reflns_limit_h_max        12
_diffrn_reflns_limit_k_min        -14
_diffrn_reflns_limit_k_max        14
_diffrn_reflns_limit_l_min        -15
_diffrn_reflns_limit_l_max        15
_diffrn_reflns_theta_min          1.643
_diffrn_reflns_theta_max          25.998
_diffrn_reflns_theta_full         25.242
_diffrn_measured_fraction_theta_max   1.000
_diffrn_measured_fraction_theta_full  1.000
_diffrn_reflns_Laue_measured_fraction_max    1.000
_diffrn_reflns_Laue_measured_fraction_full   1.000
_diffrn_reflns_point_group_measured_fraction_max   1.000
_diffrn_reflns_point_group_measured_fraction_full  1.000
_reflns_number_total              6576
_reflns_number_gt                 5597
_reflns_threshold_expression      'I > 2\s(I)'
_reflns_Friedel_coverage          0.000
_reflns_Friedel_fraction_max      .
_reflns_Friedel_fraction_full     .
 
_reflns_special_details
;
 Reflections were merged by SHELXL according to the crystal
 class for the calculation of statistics and refinement.
 
 _reflns_Friedel_fraction is defined as the number of unique
 Friedel pairs measured divided by the number that would be
 possible theoretically, ignoring centric projections and
 systematic absences.
;
 
_computing_data_collection        'CrysAlisPro (Agilent Technologies, 2014)'
_computing_cell_refinement        'CrysAlisPro (Rigaku OD, 2020)'
_computing_data_reduction         'CrysAlisPro (Rigaku OD, 2020)'
_computing_structure_solution     'SHELXS (Sheldrick, 2008)' 
_computing_structure_refinement   'SHELXL-2014/7 (Sheldrick, 2015)'
_computing_molecular_graphics     'ORTEP-3 for Windows (Farrugia, 2012)' 
_computing_publication_material   'SHELXL-2014/7 (Sheldrick, 2015)'
_refine_special_details           ?
_refine_ls_structure_factor_coef  Fsqd
_refine_ls_matrix_type            full
_refine_ls_weighting_scheme       calc
_refine_ls_weighting_details
'w=1/[\s^2^(Fo^2^)+(0.0363P)^2^+0.7719P] where P=(Fo^2^+2Fc^2^)/3'
_atom_sites_solution_primary      direct
_atom_sites_solution_secondary    difmap
_atom_sites_solution_hydrogens    geom
_refine_ls_hydrogen_treatment     constr
_refine_ls_extinction_method      none
_refine_ls_extinction_coef        .
_refine_ls_number_reflns          6576
_refine_ls_number_parameters      439
_refine_ls_number_restraints      0
_refine_ls_R_factor_all           0.0422
_refine_ls_R_factor_gt            0.0324
_refine_ls_wR_factor_ref          0.0767
_refine_ls_wR_factor_gt           0.0721
_refine_ls_goodness_of_fit_ref    1.039
_refine_ls_restrained_S_all       1.039
_refine_ls_shift/su_max           0.001
_refine_ls_shift/su_mean          0.000
 
loop_
 _atom_site_label
 _atom_site_type_symbol
 _atom_site_fract_x
 _atom_site_fract_y
 _atom_site_fract_z
 _atom_site_U_iso_or_equiv
 _atom_site_adp_type
 _atom_site_occupancy
 _atom_site_site_symmetry_order  
 _atom_site_calc_flag
 _atom_site_refinement_flags_posn
 _atom_site_refinement_flags_adp
 _atom_site_refinement_flags_occupancy
 _atom_site_disorder_assembly
 _atom_site_disorder_group
Se1A Se 0.32573(3) 0.92167(3) 0.11021(2) 0.03141(9) Uani 1 1 d . . . . .
P1A P 0.32276(6) 1.03773(6) 0.47337(6) 0.02553(16) Uani 1 1 d . . . . .
O1A O 0.42081(19) 1.23104(18) 0.08365(17) 0.0374(5) Uani 1 1 d . . . . .
O2A O 0.39751(17) 0.92278(17) 0.48602(17) 0.0324(5) Uani 1 1 d . . . . .
O3A O 0.20013(18) 1.04804(19) 0.54467(17) 0.0357(5) Uani 1 1 d . . . . .
HO3A H 0.1638 0.9983 0.5317 0.054 Uiso 1 1 calc R U . . .
O4A O 0.38017(18) 1.13757(17) 0.50337(19) 0.0369(5) Uani 1 1 d . . . . .
HO4A H 0.4496 1.1143 0.5092 0.055 Uiso 1 1 calc R U . . .
N1A N 0.3779(2) 1.0527(2) 0.14600(19) 0.0309(6) Uani 1 1 d . . . . .
C1A C 0.3867(2) 1.1407(3) 0.0690(2) 0.0299(6) Uani 1 1 d . . . . .
C2A C 0.3520(2) 1.1131(2) -0.0303(2) 0.0283(6) Uani 1 1 d . . . . .
C3A C 0.3519(3) 1.1858(3) -0.1253(3) 0.0348(7) Uani 1 1 d . . . . .
H3A H 0.3758 1.2580 -0.1294 0.042 Uiso 1 1 calc R U . . .
C4A C 0.3160(3) 1.1497(3) -0.2126(3) 0.0385(7) Uani 1 1 d . . . . .
H4A H 0.3163 1.1977 -0.2763 0.046 Uiso 1 1 calc R U . . .
C6A C 0.2790(3) 0.9685(3) -0.1134(2) 0.0337(7) Uani 1 1 d . . . . .
H6A H 0.2547 0.8965 -0.1097 0.040 Uiso 1 1 calc R U . . .
C5A C 0.2792(3) 1.0424(3) -0.2069(3) 0.0409(8) Uani 1 1 d . . . . .
H5A H 0.2544 1.0198 -0.2666 0.049 Uiso 1 1 calc R U . . .
C7A C 0.3160(2) 1.0049(3) -0.0253(2) 0.0289(6) Uani 1 1 d . . . . .
C8A C 0.4061(3) 1.0545(3) 0.2539(2) 0.0334(7) Uani 1 1 d . . . . .
H8A1 H 0.4502 1.1177 0.2546 0.040 Uiso 1 1 calc R U . . .
H8A2 H 0.4558 0.9830 0.2724 0.040 Uiso 1 1 calc R U . . .
C9A C 0.2957(3) 1.0689(3) 0.3374(2) 0.0341(7) Uani 1 1 d . . . . .
H9A1 H 0.2424 1.0184 0.3240 0.041 Uiso 1 1 calc R U . . .
H9A2 H 0.2561 1.1477 0.3288 0.041 Uiso 1 1 calc R U . . .
Se1B Se 0.33399(3) 0.74393(2) 0.62336(2) 0.02867(8) Uani 1 1 d . . . . .
P1B P 0.34365(6) 0.63303(6) 1.01637(6) 0.02565(16) Uani 1 1 d . . . . .
O1B O 0.26942(19) 0.42367(18) 0.70179(18) 0.0385(5) Uani 1 1 d . . . . .
O2B O 0.25853(18) 0.74131(17) 1.03722(16) 0.0334(5) Uani 1 1 d . . . . .
O3B O 0.46611(18) 0.63470(18) 1.04824(16) 0.0337(5) Uani 1 1 d . . . . .
HO3B H 0.5020 0.6789 1.0050 0.051 Uiso 1 1 calc R U . . .
O4B O 0.29911(19) 0.52430(17) 1.07907(18) 0.0383(5) Uani 1 1 d . . . . .
HO4B H 0.2357 0.5431 1.1173 0.057 Uiso 1 1 calc R U . . .
N1B N 0.2883(2) 0.6134(2) 0.70817(18) 0.0284(5) Uani 1 1 d . . . . .
C1B C 0.2937(2) 0.5183(3) 0.6566(2) 0.0275(6) Uani 1 1 d . . . . .
C2B C 0.3311(2) 0.5400(2) 0.5406(2) 0.0272(6) Uani 1 1 d . . . . .
C3B C 0.3421(3) 0.4595(3) 0.4657(3) 0.0366(7) Uani 1 1 d . . . . .
H3B H 0.3260 0.3850 0.4881 0.044 Uiso 1 1 calc R U . . .
C4B C 0.3770(3) 0.4906(3) 0.3583(3) 0.0440(8) Uani 1 1 d . . . . .
H4B H 0.3834 0.4373 0.3078 0.053 Uiso 1 1 calc R U . . .
C5B C 0.4027(3) 0.6010(3) 0.3249(3) 0.0445(8) Uani 1 1 d . . . . .
H5B H 0.4269 0.6206 0.2521 0.053 Uiso 1 1 calc R U . . .
C6B C 0.3931(3) 0.6825(3) 0.3979(2) 0.0367(7) Uani 1 1 d . . . . .
H6B H 0.4108 0.7564 0.3750 0.044 Uiso 1 1 calc R U . . .
C7B C 0.3565(2) 0.6515(3) 0.5060(2) 0.0270(6) Uani 1 1 d . . . . .
C8B C 0.2589(3) 0.6177(3) 0.8249(2) 0.0308(7) Uani 1 1 d . . . . .
H8B1 H 0.2175 0.5536 0.8556 0.037 Uiso 1 1 calc R U . . .
H8B2 H 0.2067 0.6888 0.8411 0.037 Uiso 1 1 calc R U . . .
C9B C 0.3696(2) 0.6116(3) 0.8756(2) 0.0300(6) Uani 1 1 d . . . . .
H9B1 H 0.4156 0.6695 0.8374 0.036 Uiso 1 1 calc R U . . .
H9B2 H 0.4169 0.5366 0.8656 0.036 Uiso 1 1 calc R U . . .
Se1C Se 0.03721(3) 0.38457(3) 0.37725(3) 0.03730(9) Uani 1 1 d . . . . .
P1C P -0.01146(7) 0.34296(7) 0.78613(6) 0.03059(18) Uani 1 1 d . . . . .
O1C O -0.09174(18) 0.10196(18) 0.50182(17) 0.0362(5) Uani 1 1 d . . . . .
O2C O -0.10592(18) 0.44579(18) 0.78675(17) 0.0365(5) Uani 1 1 d . . . . .
O3C O -0.05359(19) 0.23517(19) 0.8524(2) 0.0457(6) Uani 1 1 d . . . . .
HO3C H -0.1210 0.2524 0.8841 0.068 Uiso 1 1 calc R U . . .
O4C O 0.0968(2) 0.3624(2) 0.83489(18) 0.0487(6) Uani 1 1 d . . . . .
HO4C H 0.1466 0.3852 0.7867 0.073 Uiso 1 1 calc R U . . .
N1C N -0.0265(2) 0.2751(2) 0.4797(2) 0.0325(6) Uani 1 1 d . . . . .
C1C C -0.0461(2) 0.1793(2) 0.4412(2) 0.0284(6) Uani 1 1 d . . . . .
C2C C -0.0089(2) 0.1795(3) 0.3248(2) 0.0294(6) Uani 1 1 d . . . . .
C3C C -0.0135(3) 0.0913(3) 0.2615(3) 0.0399(8) Uani 1 1 d . . . . .
H3C H -0.0411 0.0238 0.2933 0.048 Uiso 1 1 calc R U . . .
C4C C 0.0227(3) 0.1039(3) 0.1523(3) 0.0465(9) Uani 1 1 d . . . . .
H4C H 0.0194 0.0449 0.1100 0.056 Uiso 1 1 calc R U . . .
C5C C 0.0646(3) 0.2050(3) 0.1042(3) 0.0472(9) Uani 1 1 d . . . . .
H5C H 0.0882 0.2127 0.0299 0.057 Uiso 1 1 calc R U . . .
C6C C 0.0716(3) 0.2930(3) 0.1641(3) 0.0412(8) Uani 1 1 d . . . . .
H6C H 0.1003 0.3598 0.1315 0.049 Uiso 1 1 calc R U . . .
C7C C 0.0345(2) 0.2799(3) 0.2750(3) 0.0324(7) Uani 1 1 d . . . . .
C8C C -0.0644(3) 0.3011(3) 0.5920(2) 0.0347(7) Uani 1 1 d . . . . .
H8C1 H -0.1113 0.2435 0.6294 0.042 Uiso 1 1 calc R U . . .
H8C2 H -0.1143 0.3757 0.5940 0.042 Uiso 1 1 calc R U . . .
C9C C 0.0393(3) 0.3033(3) 0.6511(2) 0.0312(7) Uani 1 1 d . . . . .
H9C1 H 0.0887 0.3582 0.6122 0.037 Uiso 1 1 calc R U . . .
H9C2 H 0.0870 0.2276 0.6531 0.037 Uiso 1 1 calc R U . . .
 
loop_
 _atom_site_aniso_label
 _atom_site_aniso_U_11
 _atom_site_aniso_U_22
 _atom_site_aniso_U_33
 _atom_site_aniso_U_23
 _atom_site_aniso_U_13
 _atom_site_aniso_U_12
Se1A 0.03799(17) 0.03068(17) 0.02641(16) 0.00146(12) -0.00356(13) -0.01171(13)
P1A 0.0284(4) 0.0272(4) 0.0227(4) -0.0016(3) -0.0047(3) -0.0086(3)
O1A 0.0480(13) 0.0377(12) 0.0303(12) 0.0000(9) -0.0036(10) -0.0217(10)
O2A 0.0343(11) 0.0257(11) 0.0398(12) 0.0009(9) -0.0107(9) -0.0095(9)
O3A 0.0342(11) 0.0430(13) 0.0320(12) -0.0104(10) 0.0024(9) -0.0150(10)
O4A 0.0351(12) 0.0302(11) 0.0501(14) -0.0075(10) -0.0117(11) -0.0101(9)
N1A 0.0382(14) 0.0345(14) 0.0227(13) -0.0011(10) -0.0041(11) -0.0144(11)
C1A 0.0281(15) 0.0350(17) 0.0260(15) -0.0019(13) 0.0009(12) -0.0084(13)
C2A 0.0262(14) 0.0304(16) 0.0268(15) -0.0015(12) -0.0004(12) -0.0040(12)
C3A 0.0364(16) 0.0326(17) 0.0345(17) 0.0027(13) -0.0041(14) -0.0071(13)
C4A 0.0443(18) 0.0393(19) 0.0302(17) 0.0037(14) -0.0068(14) -0.0047(15)
C6A 0.0431(18) 0.0287(16) 0.0331(17) -0.0028(13) -0.0117(14) -0.0098(13)
C5A 0.0434(19) 0.048(2) 0.0341(18) -0.0024(15) -0.0156(15) -0.0062(16)
C7A 0.0260(14) 0.0330(16) 0.0255(15) 0.0007(12) -0.0006(12) -0.0035(12)
C8A 0.0348(16) 0.0421(18) 0.0259(16) -0.0013(13) -0.0070(13) -0.0119(14)
C9A 0.0290(15) 0.0467(19) 0.0263(16) -0.0028(14) -0.0057(12) -0.0029(14)
Se1B 0.03459(16) 0.02789(16) 0.02481(16) -0.00069(12) -0.00438(12) -0.00970(12)
P1B 0.0303(4) 0.0266(4) 0.0191(4) 0.0003(3) 0.0000(3) -0.0071(3)
O1B 0.0413(12) 0.0319(12) 0.0420(13) 0.0030(10) 0.0003(10) -0.0154(10)
O2B 0.0370(11) 0.0285(11) 0.0318(11) -0.0007(9) 0.0049(9) -0.0083(9)
O3B 0.0363(11) 0.0412(13) 0.0250(11) 0.0044(9) -0.0073(9) -0.0115(10)
O4B 0.0422(13) 0.0274(11) 0.0395(13) -0.0006(9) 0.0108(10) -0.0072(9)
N1B 0.0353(13) 0.0319(13) 0.0197(12) 0.0015(10) -0.0031(10) -0.0133(11)
C1B 0.0241(14) 0.0320(16) 0.0277(15) -0.0005(13) -0.0060(12) -0.0074(12)
C2B 0.0219(13) 0.0327(16) 0.0278(15) -0.0039(12) -0.0049(12) -0.0048(12)
C3B 0.0376(17) 0.0359(18) 0.0397(19) -0.0101(14) -0.0088(14) -0.0078(14)
C4B 0.047(2) 0.056(2) 0.0310(18) -0.0215(16) -0.0030(15) -0.0034(17)
C5B 0.047(2) 0.063(2) 0.0230(16) -0.0074(16) -0.0012(14) -0.0083(17)
C6B 0.0416(18) 0.0435(19) 0.0249(16) 0.0049(14) -0.0059(13) -0.0101(15)
C7B 0.0230(14) 0.0332(16) 0.0256(15) -0.0027(12) -0.0045(11) -0.0059(12)
C8B 0.0301(15) 0.0403(18) 0.0225(15) -0.0031(13) 0.0004(12) -0.0108(13)
C9B 0.0292(15) 0.0381(17) 0.0208(14) -0.0028(12) -0.0016(12) -0.0019(13)
Se1C 0.04332(19) 0.03220(18) 0.03793(19) -0.00274(14) -0.00158(14) -0.01518(14)
P1C 0.0283(4) 0.0353(4) 0.0272(4) -0.0005(3) 0.0010(3) -0.0085(3)
O1C 0.0387(12) 0.0342(12) 0.0382(12) 0.0007(10) -0.0057(10) -0.0157(10)
O2C 0.0363(12) 0.0314(11) 0.0376(12) -0.0006(9) 0.0075(10) -0.0085(9)
O3C 0.0364(13) 0.0366(13) 0.0544(15) 0.0088(11) 0.0098(11) -0.0033(10)
O4C 0.0392(13) 0.0794(18) 0.0312(12) -0.0065(12) -0.0028(10) -0.0211(13)
N1C 0.0370(14) 0.0303(14) 0.0325(14) -0.0022(11) -0.0042(11) -0.0134(11)
C1C 0.0215(13) 0.0300(16) 0.0347(16) -0.0024(13) -0.0076(12) -0.0040(12)
C2C 0.0208(14) 0.0352(16) 0.0331(16) -0.0053(13) -0.0044(12) -0.0052(12)
C3C 0.0338(17) 0.0425(19) 0.046(2) -0.0130(16) -0.0021(15) -0.0127(15)
C4C 0.0402(19) 0.055(2) 0.047(2) -0.0245(18) -0.0024(16) -0.0073(17)
C5C 0.0374(18) 0.067(3) 0.0351(19) -0.0092(18) 0.0002(15) -0.0046(17)
C6C 0.0379(18) 0.049(2) 0.0352(18) -0.0013(16) 0.0006(14) -0.0097(15)
C7C 0.0247(14) 0.0353(17) 0.0380(18) -0.0058(14) -0.0054(13) -0.0043(12)
C8C 0.0328(16) 0.0393(18) 0.0336(17) -0.0053(14) -0.0030(13) -0.0109(14)
C9C 0.0283(15) 0.0364(17) 0.0283(16) -0.0030(13) -0.0025(12) -0.0046(13)
 
_geom_special_details
;
 All esds (except the esd in the dihedral angle between two l.s. planes)
 are estimated using the full covariance matrix.  The cell esds are taken
 into account individually in the estimation of esds in distances, angles
 and torsion angles; correlations between esds in cell parameters are only
 used when they are defined by crystal symmetry.  An approximate (isotropic)
 treatment of cell esds is used for estimating esds involving l.s. planes.
;
 
loop_
 _geom_bond_atom_site_label_1
 _geom_bond_atom_site_label_2
 _geom_bond_distance
 _geom_bond_site_symmetry_2
 _geom_bond_publ_flag
Se1A N1A 1.872(2) . ?
Se1A C7A 1.886(3) . ?
P1A O2A 1.493(2) . ?
P1A O3A 1.543(2) . ?
P1A O4A 1.552(2) . ?
P1A C9A 1.785(3) . ?
O1A C1A 1.237(3) . ?
O3A HO3A 0.8200 . ?
O4A HO4A 0.8200 . ?
N1A C1A 1.344(4) . ?
N1A C8A 1.457(4) . ?
C1A C2A 1.463(4) . ?
C2A C3A 1.395(4) . ?
C2A C7A 1.395(4) . ?
C3A C4A 1.373(4) . ?
C3A H3A 0.9300 . ?
C4A C5A 1.389(5) . ?
C4A H4A 0.9300 . ?
C6A C5A 1.388(4) . ?
C6A C7A 1.391(4) . ?
C6A H6A 0.9300 . ?
C5A H5A 0.9300 . ?
C8A C9A 1.514(4) . ?
C8A H8A1 0.9700 . ?
C8A H8A2 0.9700 . ?
C9A H9A1 0.9700 . ?
C9A H9A2 0.9700 . ?
Se1B N1B 1.870(2) . ?
Se1B C7B 1.892(3) . ?
P1B O2B 1.499(2) . ?
P1B O3B 1.544(2) . ?
P1B O4B 1.545(2) . ?
P1B C9B 1.790(3) . ?
O1B C1B 1.247(3) . ?
O3B HO3B 0.8200 . ?
O4B HO4B 0.8200 . ?
N1B C1B 1.344(4) . ?
N1B C8B 1.460(4) . ?
C1B C2B 1.461(4) . ?
C2B C3B 1.389(4) . ?
C2B C7B 1.399(4) . ?
C3B C4B 1.374(5) . ?
C3B H3B 0.9300 . ?
C4B C5B 1.386(5) . ?
C4B H4B 0.9300 . ?
C5B C6B 1.382(5) . ?
C5B H5B 0.9300 . ?
C6B C7B 1.386(4) . ?
C6B H6B 0.9300 . ?
C8B C9B 1.517(4) . ?
C8B H8B1 0.9700 . ?
C8B H8B2 0.9700 . ?
C9B H9B1 0.9700 . ?
C9B H9B2 0.9700 . ?
Se1C N1C 1.870(2) . ?
Se1C C7C 1.888(3) . ?
P1C O2C 1.495(2) . ?
P1C O3C 1.543(2) . ?
P1C O4C 1.547(2) . ?
P1C C9C 1.794(3) . ?
O1C C1C 1.249(3) . ?
O3C HO3C 0.8200 . ?
O4C HO4C 0.8200 . ?
N1C C1C 1.342(4) . ?
N1C C8C 1.463(4) . ?
C1C C2C 1.459(4) . ?
C2C C3C 1.392(4) . ?
C2C C7C 1.403(4) . ?
C3C C4C 1.371(5) . ?
C3C H3C 0.9300 . ?
C4C C5C 1.397(5) . ?
C4C H4C 0.9300 . ?
C5C C6C 1.369(5) . ?
C5C H5C 0.9300 . ?
C6C C7C 1.393(4) . ?
C6C H6C 0.9300 . ?
C8C C9C 1.524(4) . ?
C8C H8C1 0.9700 . ?
C8C H8C2 0.9700 . ?
C9C H9C1 0.9700 . ?
C9C H9C2 0.9700 . ?
 
loop_
 _geom_angle_atom_site_label_1
 _geom_angle_atom_site_label_2
 _geom_angle_atom_site_label_3
 _geom_angle
 _geom_angle_site_symmetry_1
 _geom_angle_site_symmetry_3
 _geom_angle_publ_flag
N1A Se1A C7A 84.91(12) . . ?
O2A P1A O3A 114.69(12) . . ?
O2A P1A O4A 112.78(12) . . ?
O3A P1A O4A 104.25(12) . . ?
O2A P1A C9A 110.23(14) . . ?
O3A P1A C9A 106.11(13) . . ?
O4A P1A C9A 108.31(14) . . ?
P1A O3A HO3A 109.5 . . ?
P1A O4A HO4A 109.5 . . ?
C1A N1A C8A 123.9(3) . . ?
C1A N1A Se1A 117.0(2) . . ?
C8A N1A Se1A 119.15(19) . . ?
O1A C1A N1A 122.4(3) . . ?
O1A C1A C2A 126.6(3) . . ?
N1A C1A C2A 111.0(3) . . ?
C3A C2A C7A 119.7(3) . . ?
C3A C2A C1A 125.2(3) . . ?
C7A C2A C1A 115.1(3) . . ?
C4A C3A C2A 119.4(3) . . ?
C4A C3A H3A 120.3 . . ?
C2A C3A H3A 120.3 . . ?
C3A C4A C5A 120.7(3) . . ?
C3A C4A H4A 119.6 . . ?
C5A C4A H4A 119.6 . . ?
C5A C6A C7A 118.2(3) . . ?
C5A C6A H6A 120.9 . . ?
C7A C6A H6A 120.9 . . ?
C6A C5A C4A 121.0(3) . . ?
C6A C5A H5A 119.5 . . ?
C4A C5A H5A 119.5 . . ?
C6A C7A C2A 121.0(3) . . ?
C6A C7A Se1A 126.9(2) . . ?
C2A C7A Se1A 112.0(2) . . ?
N1A C8A C9A 111.7(2) . . ?
N1A C8A H8A1 109.3 . . ?
C9A C8A H8A1 109.3 . . ?
N1A C8A H8A2 109.3 . . ?
C9A C8A H8A2 109.3 . . ?
H8A1 C8A H8A2 107.9 . . ?
C8A C9A P1A 114.1(2) . . ?
C8A C9A H9A1 108.7 . . ?
P1A C9A H9A1 108.7 . . ?
C8A C9A H9A2 108.7 . . ?
P1A C9A H9A2 108.7 . . ?
H9A1 C9A H9A2 107.6 . . ?
N1B Se1B C7B 85.45(11) . . ?
O2B P1B O3B 113.61(12) . . ?
O2B P1B O4B 112.82(11) . . ?
O3B P1B O4B 105.48(12) . . ?
O2B P1B C9B 110.28(13) . . ?
O3B P1B C9B 106.24(13) . . ?
O4B P1B C9B 108.01(14) . . ?
P1B O3B HO3B 109.5 . . ?
P1B O4B HO4B 109.5 . . ?
C1B N1B C8B 124.4(2) . . ?
C1B N1B Se1B 116.44(19) . . ?
C8B N1B Se1B 118.99(19) . . ?
O1B C1B N1B 124.4(3) . . ?
O1B C1B C2B 124.2(3) . . ?
N1B C1B C2B 111.4(2) . . ?
C3B C2B C7B 119.7(3) . . ?
C3B C2B C1B 124.9(3) . . ?
C7B C2B C1B 115.4(3) . . ?
C4B C3B C2B 119.5(3) . . ?
C4B C3B H3B 120.2 . . ?
C2B C3B H3B 120.2 . . ?
C3B C4B C5B 120.4(3) . . ?
C3B C4B H4B 119.8 . . ?
C5B C4B H4B 119.8 . . ?
C6B C5B C4B 121.2(3) . . ?
C6B C5B H5B 119.4 . . ?
C4B C5B H5B 119.4 . . ?
C5B C6B C7B 118.4(3) . . ?
C5B C6B H6B 120.8 . . ?
C7B C6B H6B 120.8 . . ?
C6B C7B C2B 120.8(3) . . ?
C6B C7B Se1B 128.0(2) . . ?
C2B C7B Se1B 111.2(2) . . ?
N1B C8B C9B 111.0(2) . . ?
N1B C8B H8B1 109.4 . . ?
C9B C8B H8B1 109.4 . . ?
N1B C8B H8B2 109.4 . . ?
C9B C8B H8B2 109.4 . . ?
H8B1 C8B H8B2 108.0 . . ?
C8B C9B P1B 115.0(2) . . ?
C8B C9B H9B1 108.5 . . ?
P1B C9B H9B1 108.5 . . ?
C8B C9B H9B2 108.5 . . ?
P1B C9B H9B2 108.5 . . ?
H9B1 C9B H9B2 107.5 . . ?
N1C Se1C C7C 85.76(12) . . ?
O2C P1C O3C 113.29(12) . . ?
O2C P1C O4C 113.38(14) . . ?
O3C P1C O4C 104.62(14) . . ?
O2C P1C C9C 110.40(14) . . ?
O3C P1C C9C 106.50(14) . . ?
O4C P1C C9C 108.22(13) . . ?
P1C O3C HO3C 109.5 . . ?
P1C O4C HO4C 109.5 . . ?
C1C N1C C8C 123.3(3) . . ?
C1C N1C Se1C 115.9(2) . . ?
C8C N1C Se1C 120.4(2) . . ?
O1C C1C N1C 121.4(3) . . ?
O1C C1C C2C 126.5(3) . . ?
N1C C1C C2C 112.1(3) . . ?
C3C C2C C7C 118.9(3) . . ?
C3C C2C C1C 126.2(3) . . ?
C7C C2C C1C 115.0(3) . . ?
C4C C3C C2C 120.0(3) . . ?
C4C C3C H3C 120.0 . . ?
C2C C3C H3C 120.0 . . ?
C3C C4C C5C 120.1(3) . . ?
C3C C4C H4C 119.9 . . ?
C5C C4C H4C 119.9 . . ?
C6C C5C C4C 121.4(3) . . ?
C6C C5C H5C 119.3 . . ?
C4C C5C H5C 119.3 . . ?
C5C C6C C7C 118.2(3) . . ?
C5C C6C H6C 120.9 . . ?
C7C C6C H6C 120.9 . . ?
C6C C7C C2C 121.3(3) . . ?
C6C C7C Se1C 127.5(2) . . ?
C2C C7C Se1C 111.2(2) . . ?
N1C C8C C9C 112.6(2) . . ?
N1C C8C H8C1 109.1 . . ?
C9C C8C H8C1 109.1 . . ?
N1C C8C H8C2 109.1 . . ?
C9C C8C H8C2 109.1 . . ?
H8C1 C8C H8C2 107.8 . . ?
C8C C9C P1C 111.0(2) . . ?
C8C C9C H9C1 109.4 . . ?
P1C C9C H9C1 109.4 . . ?
C8C C9C H9C2 109.4 . . ?
P1C C9C H9C2 109.4 . . ?
H9C1 C9C H9C2 108.0 . . ?
 
_refine_diff_density_max    0.654
_refine_diff_density_min   -0.347
_refine_diff_density_rms    0.075

_shelx_res_file
;

    2.3.2.res created by SHELXL-2014/7


TITL 2 in P-1
CELL 0.71073  11.5980  11.7781  12.6266  83.664  80.214  80.653
ZERR    6.00   0.0004   0.0004   0.0005   0.003   0.003   0.003
LATT  1
SFAC C H N O P Se
UNIT 54.00 60.00 6.00 24.00 6.00 6.00
OMIT -2 52
ACTA
TEMP 25
SIZE 0.5 0.2 0.12
L.S. 5
BOND$H
FMAP 2
PLAN -10
WGHT    0.036300    0.771900
FVAR       2.42977
MOLE   1
SE1A  6    0.325729    0.921666    0.110208    11.00000    0.03799    0.03068 =
         0.02641    0.00146   -0.00356   -0.01171
P1A   5    0.322761    1.037730    0.473369    11.00000    0.02840    0.02720 =
         0.02267   -0.00160   -0.00474   -0.00855
O1A   4    0.420811    1.231045    0.083645    11.00000    0.04795    0.03772 =
         0.03034    0.00003   -0.00361   -0.02174
O2A   4    0.397506    0.922782    0.486024    11.00000    0.03425    0.02574 =
         0.03981    0.00094   -0.01072   -0.00955
O3A   4    0.200127    1.048044    0.544669    11.00000    0.03421    0.04300 =
         0.03203   -0.01037    0.00240   -0.01500
AFIX 147
HO3A  2    0.163834    0.998281    0.531685    11.00000   -1.50000
AFIX   0
O4A   4    0.380173    1.137565    0.503373    11.00000    0.03505    0.03024 =
         0.05009   -0.00745   -0.01175   -0.01009
AFIX 147
HO4A  2    0.449565    1.114302    0.509234    11.00000   -1.50000
AFIX   0
N1A   3    0.377945    1.052732    0.146000    11.00000    0.03822    0.03446 =
         0.02269   -0.00108   -0.00408   -0.01443
C1A   1    0.386673    1.140658    0.068958    11.00000    0.02807    0.03499 =
         0.02595   -0.00191    0.00093   -0.00838
C2A   1    0.352020    1.113053   -0.030295    11.00000    0.02622    0.03037 =
         0.02682   -0.00147   -0.00040   -0.00399
C3A   1    0.351868    1.185760   -0.125270    11.00000    0.03636    0.03256 =
         0.03448    0.00273   -0.00411   -0.00710
AFIX  43
H3A   2    0.375825    1.257952   -0.129419    11.00000   -1.20000
AFIX   0
C4A   1    0.316004    1.149724   -0.212591    11.00000    0.04426    0.03934 =
         0.03017    0.00368   -0.00682   -0.00466
AFIX  43
H4A   2    0.316346    1.197695   -0.276259    11.00000   -1.20000
AFIX   0
C6A   1    0.278982    0.968468   -0.113381    11.00000    0.04305    0.02869 =
         0.03306   -0.00276   -0.01166   -0.00980
AFIX  43
H6A   2    0.254700    0.896479   -0.109738    11.00000   -1.20000
AFIX   0
C5A   1    0.279227    1.042439   -0.206880    11.00000    0.04341    0.04809 =
         0.03407   -0.00243   -0.01557   -0.00618
AFIX  43
H5A   2    0.254405    1.019840   -0.266580    11.00000   -1.20000
AFIX   0
C7A   1    0.316032    1.004893   -0.025254    11.00000    0.02601    0.03305 =
         0.02555    0.00068   -0.00062   -0.00355
C8A   1    0.406109    1.054537    0.253894    11.00000    0.03480    0.04213 =
         0.02592   -0.00133   -0.00701   -0.01187
AFIX  23
H8A1  2    0.450220    1.117655    0.254573    11.00000   -1.20000
H8A2  2    0.455827    0.983039    0.272400    11.00000   -1.20000
AFIX   0
C9A   1    0.295655    1.068892    0.337429    11.00000    0.02899    0.04672 =
         0.02626   -0.00276   -0.00568   -0.00292
AFIX  23
H9A1  2    0.242430    1.018399    0.323963    11.00000   -1.20000
H9A2  2    0.256108    1.147738    0.328821    11.00000   -1.20000
AFIX   0

MOLE   2
SE1B  6    0.333985    0.743929    0.623358    11.00000    0.03459    0.02789 =
         0.02481   -0.00069   -0.00438   -0.00970
P1B   5    0.343653    0.633031    1.016366    11.00000    0.03033    0.02657 =
         0.01915    0.00030    0.00003   -0.00706
O1B   4    0.269419    0.423666    0.701788    11.00000    0.04134    0.03191 =
         0.04201    0.00299    0.00027   -0.01542
O2B   4    0.258529    0.741310    1.037216    11.00000    0.03701    0.02847 =
         0.03182   -0.00070    0.00494   -0.00830
O3B   4    0.466109    0.634696    1.048236    11.00000    0.03631    0.04116 =
         0.02495    0.00438   -0.00731   -0.01154
AFIX 147
HO3B  2    0.502011    0.678881    1.005023    11.00000   -1.50000
AFIX   0
O4B   4    0.299115    0.524299    1.079074    11.00000    0.04216    0.02736 =
         0.03948   -0.00056    0.01075   -0.00723
AFIX 147
HO4B  2    0.235745    0.543114    1.117304    11.00000   -1.50000
AFIX   0
N1B   3    0.288311    0.613435    0.708175    11.00000    0.03529    0.03192 =
         0.01971    0.00153   -0.00313   -0.01333
C1B   1    0.293700    0.518339    0.656574    11.00000    0.02405    0.03195 =
         0.02770   -0.00052   -0.00599   -0.00739
C2B   1    0.331077    0.540024    0.540598    11.00000    0.02186    0.03273 =
         0.02781   -0.00385   -0.00493   -0.00481
C3B   1    0.342098    0.459454    0.465713    11.00000    0.03755    0.03590 =
         0.03975   -0.01013   -0.00882   -0.00781
AFIX  43
H3B   2    0.325972    0.384972    0.488063    11.00000   -1.20000
AFIX   0
C4B   1    0.377007    0.490595    0.358346    11.00000    0.04705    0.05556 =
         0.03101   -0.02150   -0.00298   -0.00337
AFIX  43
H4B   2    0.383398    0.437250    0.307799    11.00000   -1.20000
AFIX   0
C5B   1    0.402741    0.600985    0.324934    11.00000    0.04697    0.06307 =
         0.02302   -0.00742   -0.00123   -0.00827
AFIX  43
H5B   2    0.426929    0.620566    0.252064    11.00000   -1.20000
AFIX   0
C6B   1    0.393119    0.682496    0.397912    11.00000    0.04163    0.04350 =
         0.02490    0.00489   -0.00587   -0.01012
AFIX  43
H6B   2    0.410774    0.756380    0.375041    11.00000   -1.20000
AFIX   0
C7B   1    0.356518    0.651477    0.506027    11.00000    0.02295    0.03324 =
         0.02560   -0.00269   -0.00453   -0.00590
C8B   1    0.258941    0.617718    0.824943    11.00000    0.03009    0.04026 =
         0.02248   -0.00311    0.00042   -0.01078
AFIX  23
H8B1  2    0.217523    0.553618    0.855643    11.00000   -1.20000
H8B2  2    0.206724    0.688839    0.841074    11.00000   -1.20000
AFIX   0
C9B   1    0.369612    0.611577    0.875640    11.00000    0.02925    0.03811 =
         0.02081   -0.00280   -0.00162   -0.00190
AFIX  23
H9B1  2    0.415636    0.669469    0.837404    11.00000   -1.20000
H9B2  2    0.416915    0.536577    0.865643    11.00000   -1.20000
AFIX   0

MOLE   3
SE1C  6    0.037211    0.384567    0.377253    11.00000    0.04332    0.03220 =
         0.03793   -0.00274   -0.00158   -0.01518
P1C   5   -0.011459    0.342963    0.786132    11.00000    0.02825    0.03526 =
         0.02717   -0.00052    0.00101   -0.00845
O1C   4   -0.091741    0.101955    0.501821    11.00000    0.03873    0.03416 =
         0.03824    0.00065   -0.00574   -0.01573
O2C   4   -0.105925    0.445785    0.786747    11.00000    0.03626    0.03145 =
         0.03763   -0.00056    0.00751   -0.00849
O3C   4   -0.053586    0.235169    0.852445    11.00000    0.03640    0.03661 =
         0.05443    0.00877    0.00978   -0.00334
AFIX 147
HO3C  2   -0.120993    0.252449    0.884098    11.00000   -1.50000
AFIX   0
O4C   4    0.096753    0.362367    0.834886    11.00000    0.03922    0.07943 =
         0.03116   -0.00650   -0.00284   -0.02115
AFIX 147
HO4C  2    0.146641    0.385209    0.786676    11.00000   -1.50000
AFIX   0
N1C   3   -0.026541    0.275062    0.479654    11.00000    0.03703    0.03033 =
         0.03253   -0.00218   -0.00415   -0.01341
C1C   1   -0.046061    0.179279    0.441220    11.00000    0.02149    0.02997 =
         0.03474   -0.00242   -0.00762   -0.00398
C2C   1   -0.008909    0.179530    0.324832    11.00000    0.02085    0.03517 =
         0.03308   -0.00528   -0.00445   -0.00518
C3C   1   -0.013493    0.091290    0.261514    11.00000    0.03381    0.04248 =
         0.04639   -0.01303   -0.00213   -0.01265
AFIX  43
H3C   2   -0.041140    0.023788    0.293342    11.00000   -1.20000
AFIX   0
C4C   1    0.022732    0.103853    0.152258    11.00000    0.04020    0.05528 =
         0.04706   -0.02454   -0.00244   -0.00726
AFIX  43
H4C   2    0.019428    0.044904    0.110045    11.00000   -1.20000
AFIX   0
C5C   1    0.064580    0.204974    0.104216    11.00000    0.03736    0.06727 =
         0.03508   -0.00921    0.00024   -0.00461
AFIX  43
H5C   2    0.088222    0.212670    0.029938    11.00000   -1.20000
AFIX   0
C6C   1    0.071565    0.293025    0.164072    11.00000    0.03790    0.04897 =
         0.03522   -0.00135    0.00060   -0.00966
AFIX  43
H6C   2    0.100259    0.359780    0.131541    11.00000   -1.20000
AFIX   0
C7C   1    0.034529    0.279902    0.274998    11.00000    0.02467    0.03529 =
         0.03801   -0.00579   -0.00540   -0.00428
C8C   1   -0.064423    0.301142    0.592039    11.00000    0.03275    0.03931 =
         0.03362   -0.00526   -0.00299   -0.01091
AFIX  23
H8C1  2   -0.111332    0.243514    0.629352    11.00000   -1.20000
H8C2  2   -0.114326    0.375665    0.593958    11.00000   -1.20000
AFIX   0
C9C   1    0.039328    0.303314    0.651053    11.00000    0.02828    0.03642 =
         0.02835   -0.00303   -0.00254   -0.00460
AFIX  23
H9C1  2    0.088657    0.358211    0.612188    11.00000   -1.20000
H9C2  2    0.086988    0.227612    0.653119    11.00000   -1.20000

AFIX   0
HKLF 4

REM  2 in P-1
REM R1 =  0.0324 for    5597 Fo > 4sig(Fo)  and  0.0422 for all    6576 data
REM    439 parameters refined using      0 restraints

END

WGHT      0.0363      0.7719

REM Highest difference peak  0.654,  deepest hole -0.347,  1-sigma level  0.075
Q1    1   0.3292  0.7272  0.5604  11.00000  0.05    0.65
Q2    1   0.3313  0.7458  0.6946  11.00000  0.05    0.63
Q3    1   0.3971  0.7037  0.6101  11.00000  0.05    0.54
Q4    1   0.0225  0.3626  0.3200  11.00000  0.05    0.52
Q5    1   0.0363  0.4025  0.1202  11.00000  0.05    0.51
Q6    1   0.3519  0.6238  0.9490  11.00000  0.05    0.51
Q7    1   0.3082  0.9775  0.0386  11.00000  0.05    0.46
Q8    1   0.2507  0.9640  0.1301  11.00000  0.05    0.44
Q9    1   0.3275  0.9221  0.1808  11.00000  0.05    0.43
Q10   1   0.3289  0.9278  0.0338  11.00000  0.05    0.42
;
_shelx_res_checksum   99617

_shelx_hkl_file
;
   0   0  -1 11468.2 299.892   9
   0   0   2 34417.8 719.988   9
   0   0  -2 34110.3 751.076   9
   0   0  -3 7301.65 427.373   9
   0   0   3 7104.20 408.897   9
   0   0  -4 58303.2 1391.91   9
   0   0   4 55708.8 1290.50   9
   0   0  -5 4778.64 463.389   9
   0   0   5 5442.08 455.794   9
   0   0  -6 10784.4 284.444   5
   0   0  -7 26054.9 475.463   5
   0   0  -8 69175.2 832.538   5
   0   0  -9 995.690 128.217   5
   0   0   9 1113.84 149.075  13
   0   0 -10 7049.48 310.818   5
   0   0  10 7259.39 346.252  13
   0   0 -11 3461.50 242.018   5
   0   0  11 4042.82 284.234  10
   0   0 -12 18979.4 559.966   5
   0   0  12 20835.7 635.877  10
   0   0 -13 1038.20 182.274   5
   0   0  13 967.263 201.336  12
   0   0  13 861.635 180.380  10
   0   0  14 1927.06 269.027  12
   0   0  15 1637.11 261.741  12
   0   1 -15 2191.95 264.020   5
   0  -1  15 2297.43 296.080  12
   0  -1  15 2419.08 288.250  10
   0   1 -14 72.9418 139.903   5
   0  -1  14 153.157 149.112  10
   0   1 -13 12073.2 480.540   5
   0  -1  13 13954.6 566.504  10
   0   1 -12 429.736 148.936   5
   0  -1  12 417.891 153.650  10
   0   1 -11 444.172 123.818   5
   0   1 -10 38263.1 719.584   5
   0   1  -9 23321.9 542.488   5
   0   1  -8 2731.66 187.149   5
   0   1  -7 3404.00 185.715   5
   0   1  -6 227.912 71.0632   5
   0   1  -5 161817. 2793.15   9
   0  -1   5 164209. 2666.06   9
   0  -1   4 7751.11 546.028   9
   0   1  -4 7597.94 575.604   9
   0   1  -3 31897.2 1043.96   9
   0  -1   3 33950.5 1017.86   9
   0  -1   2 21821.9 715.887   9
   0   1  -2 21333.7 709.179   9
   0  -1   1 35709.0 624.839   9
   0   1  -1 34872.6 579.343   9
   0   1   0 284.287 39.7451   4
   0  -1  -1 76.4886 27.7970   9
   0   1   1 76.4726 26.6655   9
   0   1   2 219244. 1497.12   9
   0  -1  -2 224366. 1539.80   9
   0  -1  -3 176992. 1772.48   9
   0   1   3 175489. 1716.89   9
   0   1   4 5492.34 374.398   9
   0  -1  -4 5328.70 385.688   9
   0  -1  -5 22183.2 893.655   9
   0   1   5 22513.9 842.128   9
   0   1   6 5645.35 229.528  13
   0  -1  -7 24877.8 442.800   5
   0   1   7 23512.5 501.305  13
   0  -1  -8 3299.14 185.162   5
   0   1   8 2922.08 203.661  13
   0  -1  -9 1547.57 147.273   5
   0   1   9 1072.98 153.340  13
   0  -1 -10 51279.3 793.196   5
   0   1  10 49105.5 882.347  13
   0   1  10 49643.0 861.891  10
   0  -1 -11 412.367 120.324   5
   0   1  11 455.788 141.257  12
   0   1  11 499.529 128.791  13
   0  -1 -12 3445.20 248.116   5
   0   1  12 3475.65 289.810  12
   0   1  13 954.070 209.150  12
   0   1  14 12540.8 573.967  12
   0   1  15 3533.72 351.144  12
   0   2 -15 8784.38 445.347   5
   0  -2  15 9382.05 512.776  10
   0  -2  15 9601.46 534.032  12
   0   2 -14 1512.16 210.449   5
   0  -2  14 1837.37 253.556  10
   0   2 -13 463.137 152.772   5
   0  -2  13 680.142 181.873  10
   0   2 -12 420.008 140.486   5
   0   2 -11 10715.2 416.049   5
   0   2 -10 5394.89 295.268   5
   0   2  -9 5845.03 284.064   5
   0   2  -8 0.75375 91.4105   5
   0   2  -7 38065.5 622.220   5
   0   2  -6 6288.89 245.017   5
   0   2  -5 4344.09 189.471   5
   0  -2   5 4124.54 491.217   9
   0   2  -5 4018.93 465.989   9
   0  -2   4 37598.6 1314.04   9
   0   2  -4 38583.5 1262.37   9
   0   2  -3 113867. 1883.57   9
   0  -2   3 112485. 2007.56   9
   0  -2   2 3702.03 306.722   9
   0   2  -2 4493.83 290.743   9
   0  -2   1 549.725 84.2093   9
   0  -2   0 1554.53 121.408   4
   0   2   0 1681.67 124.490   4
   0   2   0 1783.71 88.5641   9
   0  -2   0 1630.00 86.0124   9
   0  -2  -1 923.943 79.7348   9
   0   2   1 917.647 81.4467   9
   0   2   2 377.000 70.6921   9
   0  -2  -2 380.313 76.8859   9
   0   2   3 281.221 86.6703   9
   0  -2  -3 255.434 90.9232   9
   0  -2  -4 8095.42 440.365   9
   0   2   4 7759.19 408.427   9
   0   2   5 123677. 1824.95   9
   0  -2  -5 122303. 1945.61   9
   0   2   6 2364.35 152.850  13
   0   2   6 2500.90 145.871  12
   0  -2  -7 15419.6 342.039   5
   0   2   7 15966.4 391.344  12
   0   2   7 15317.4 407.299  13
   0   2   7 15853.0 360.446  10
   0   2   7 16194.1 394.693  14
   0  -2  -8 6176.88 236.282   5
   0   2   8 5730.77 276.862  13
   0   2   8 6364.23 277.078  12
   0   2   8 6107.96 249.310  10
   0   2   9 29092.5 622.772  12
   0   2   9 28488.9 643.929  13
   0  -2 -10 5849.87 268.149   5
   0   2  10 5663.95 309.642  13
   0   2  10 5665.44 301.590  12
   0   2  11 9108.24 420.407  13
   0   2  11 9262.46 411.612  12
   0   2  12 2573.28 249.681  12
   0   2  12 2873.00 267.085  13
   0   2  13 4947.78 353.011  12
   0   2  13 5565.92 363.060  13
   0   2  14 492.649 180.286  12
   0   2  15 1696.29 262.581  12
   0   3 -15 302.595 164.507   5
   0  -3  15 713.048 203.910  10
   0   3 -14 3415.45 284.361   5
   0  -3  14 3457.96 324.757  10
   0   3 -13 264.901 151.952   5
   0   3 -12 11641.8 462.094   5
   0   3 -11 8098.63 377.724   5
   0   3 -10 80.9941 123.919   5
   0   3  -9 35.7219 95.7601   5
   0   3  -8 26532.7 566.524   5
   0   3  -7 5833.61 264.457   5
   0   3  -6 1737.53 143.186   5
   0   3  -5 11698.4 309.869   5
   0   3  -5 11220.1 760.234   9
   0   3  -4 4544.48 406.887   9
   0  -3   4 4046.08 447.534   9
   0   3  -3 3384.77 302.448   9
   0  -3   3 3101.08 339.018   9
   0  -3   2 10392.9 473.204   9
   0   3  -1 9309.90 375.060   4
   0   3   0 83359.7 1030.51   4
   0  -3   0 82590.9 1031.89   4
   0   3   0 84089.0 728.430   9
   0  -3   0 83978.9 719.300   9
   0  -3  -1 1897.19 160.829   4
   0   3   1 1786.85 119.098   9
   0  -3  -1 1865.21 126.059   9
   0   3   2 13674.4 379.442   9
   0  -3  -2 13971.3 393.394   9
   0  -3  -3 11637.3 430.111   9
   0   3   3 11477.1 406.585   9
   0   3   4 6149.03 342.195   9
   0  -3  -4 5641.59 354.521   9
   0   3   5 44027.7 571.321  13
   0  -3  -5 42958.1 1128.66   9
   0   3   5 43254.3 1032.30   9
   0   3   6 3496.01 186.840  13
   0   3   6 3638.62 168.524  12
   0   3   6 3283.70 190.262  14
   0  -3  -7 2908.68 152.263   8
   0  -3  -7 2649.45 142.373   5
   0   3   7 2715.34 166.894  12
   0   3   7 2425.81 175.387  14
   0   3   7 2590.99 175.786  13
   0  -3  -8 30.8480 67.6454   5
   0   3   8-90.3265 76.6028  14
   0   3   8 16.5112 68.4283  12
   0   3   8-25.8624 95.1625  13
   0   3   9 8934.74 339.311  12
   0   3   9 8319.46 358.390  13
   0   3  10 4641.80 287.961  13
   0   3  10 4614.71 269.817  12
   0   3  11 11649.6 443.076  12
   0   3  11 11572.8 469.236  13
   0   3  12-32.0123 120.179  12
   0   3  12-113.969 131.553  13
   0   3  13 1130.46 193.501  12
   0   3  13 997.183 198.288  13
   0   3  14 369.192 158.029  12
   0   3  14 619.955 185.679  13
   0   3  15 1044.94 211.853  12
   0   4 -14 300.417 168.901   5
   0  -4  14 483.131 189.593  10
   0   4 -13 961.876 196.915   5
   0   4 -12 5432.92 334.677   5
   0   4 -11 467.062 153.695   5
   0   4 -10 16139.7 499.323   5
   0   4  -9 123.259 111.748   5
   0   4  -8 2208.76 188.604   5
   0   4  -7 2067.77 168.972   5
   0   4  -6 2623.46 172.451   5
   0   4  -5 475.185 88.8243   3
   0   4  -5 651.637 96.0350   5
   0   4  -5 645.608 94.1094  11
   0   4  -4 7979.82 248.056   5
   0   4  -4 7611.58 290.500   3
   0  -4   4 7875.99 623.798   9
   0   4  -4 7265.95 530.398   9
   0   4  -3 24640.8 470.943   3
   0  -4   3 23510.5 916.378   9
   0   4  -2 211.794 105.839   4
   0  -4   2 106.123 75.2436   9
   0   4  -1 11470.6 464.546   4
   0  -4   1 11697.6 346.856   9
   0   4   0 12620.0 474.933   4
   0  -4   0 12342.7 471.934   4
   0   4   0 13015.1 329.786   9
   0  -4   0 12547.5 330.155   9
   0  -4  -1 961.997 145.892   4
   0  -4  -1 829.066 96.5932   9
   0   4   1 851.195 94.7478   9
   0  -4  -2 1022.81 145.038   4
   0   4   2 1113.29 119.967   9
   0  -4  -2 866.844 109.842   9
   0   4   3 62411.5 966.184   9
   0  -4  -3 60547.0 1002.79   9
   0   4   4 5095.43 224.567  14
   0   4   4 5388.51 193.961  13
   0   4   4 5518.77 329.197   9
   0  -4  -4 6037.44 367.396   9
   0   4   5 115.423 87.8160   9
   0   4   5 171.436 55.5162  12
   0   4   5 95.2985 70.5291  14
   0   4   5 185.907 63.4502  13
   0   4   6 2209.26 134.197  12
   0   4   6 2025.09 161.469  14
   0   4   6 2359.38 156.395  13
   0   4   7 7173.47 283.877  13
   0   4   7 7204.85 251.403  12
   0   4   7 6464.27 291.373  14
   0   4   8 7965.63 326.298  13
   0   4   8 8085.53 290.270  12
   0   4   8 7817.09 339.444  14
   0   4   9 1971.31 186.095  13
   0   4   9 1886.15 182.542  14
   0   4   9 2220.50 181.364  12
   0   4  10 152.070 96.4049  12
   0   4  10 44.4594 118.424  13
   0   4  11 11373.5 476.317  13
   0   4  11 11717.7 440.192  12
   0   4  12 2167.39 244.165  13
   0   4  12 2236.36 220.672  12
   0   4  13 829.719 182.704  12
   0   4  13 983.967 210.475  13
   0   4  14-8.51463 143.618  12
   0   4  14-67.3028 136.834  13
   0   4  15 237.906 181.442  13
   0   4  15 146.611 155.388  12
   0   5 -14 998.506 218.091   5
   0   5 -14 674.496 188.420   3
   0  -5  14 1291.92 247.071  10
   0   5 -13 3856.50 327.514   3
   0   5 -13 4031.50 321.048   5
   0   5 -12 4420.81 334.495   3
   0   5 -12 4306.72 319.973   5
   0   5 -11 2009.18 234.959   3
   0   5 -11 1834.63 213.368   5
   0   5 -10 4634.41 320.624   3
   0   5 -10 4165.78 285.710   5
   0   5  -9 2616.98 242.954   3
   0   5  -9 2296.60 209.582   5
   0   5  -8 391.614 118.756   3
   0   5  -8 601.808 127.796   5
   0   5  -7 5536.62 310.682   3
   0   5  -7 5342.53 265.758   5
   0   5  -6 18710.6 535.674   3
   0   5  -6 17971.6 449.292   5
   0   5  -5 13011.0 423.333   3
   0   5  -5 12778.5 356.602   5
   0   5  -5 13707.3 386.649  11
   0   5  -4 5090.09 251.008   3
   0   5  -4 5351.33 219.048   5
   0   5  -4 5247.26 236.327  11
   0  -5   4 5122.88 516.653   9
   0   5  -3 15528.0 390.629   3
   0   5  -3 15354.0 377.930  11
   0   5  -3 15432.4 406.411  10
   0  -5   3 15548.2 722.309   9
   0  -5   2 27728.6 509.401   7
   0   5  -2 29012.4 481.834   3
   0   5  -2 27749.1 483.874  11
   0  -5   2 27601.6 765.364   9
   0  -5   1 2991.38 197.209   9
   0  -5   1 3010.52 160.359   7
   0  -5   0 460.208 119.710   4
   0   5   0 458.656 115.684   4
   0  -5   0 368.802 75.6823   9
   0   5   1 3514.60 191.149   2
   0  -5  -1 4186.89 310.102   4
   0   5   1 3711.11 201.469   9
   0  -5  -1 3556.66 203.876   9
   0  -5  -2 4876.89 339.578   4
   0   5   2 4612.06 217.337   2
   0  -5  -2 5194.20 271.215   9
   0   5   2 4872.41 253.246   9
   0   5   3 16477.0 403.788   2
   0   5   3 17186.8 392.604  14
   0   5   3 16793.7 319.828  13
   0   5   3 17492.0 536.609   9
   0  -5  -3 16790.1 546.415   9
   0   5   4 1964.97 147.614   2
   0   5   4 1899.37 147.750  14
   0   5   4 1967.40 124.893  13
   0   5   4 1923.94 210.103   9
   0  -5  -4 1878.51 219.118   9
   0   5   5 6961.98 241.488  13
   0   5   5 6832.65 286.693  14
   0   5   5 7316.91 215.509  12
   0   5   5 7259.14 266.942   2
   0   5   6 5325.19 269.623  14
   0   5   6 5962.60 213.515  12
   0   5   6 5803.03 241.578  13
   0   5   7-31.7141 82.7219  14
   0   5   7 216.944 89.1908  13
   0   5   7 98.8797 67.9104  12
   0   5   8 718.303 126.199  13
   0   5   8 965.120 114.729  12
   0   5   8 748.104 134.214  14
   0   5   9 15454.4 425.717  12
   0   5   9 16497.3 533.526  14
   0   5   9 15882.3 498.766  13
   0   5  10 2598.72 237.971  14
   0   5  10 2482.66 226.725  13
   0   5  10 2484.72 199.175  12
   0   5  11 292.829 129.396  13
   0   5  11 376.256 127.064  12
   0   5  12 65.7425 133.642  13
   0   5  12-45.6934 103.590  12
   0   5  13 2874.61 293.046  13
   0   5  13 3194.94 274.131  12
   0   5  14 348.757 189.254  13
   0   5  14 479.017 168.878  12
   0   5  15 937.821 236.528  13
   0   5  15 802.730 208.707  12
   0   6 -13 37.9700 125.240   3
   0   6 -13 77.6631 174.806   5
   0   6 -12 772.151 189.773   3
   0   6 -12 937.914 190.722   5
   0   6 -11 941.595 191.193   3
   0   6 -11 993.411 193.425   5
   0   6 -10 8772.94 438.847   3
   0   6 -10 8092.21 389.406   5
   0   6  -9 1487.26 200.151   3
   0   6  -9 1745.84 205.755   5
   0   6  -8 27264.2 720.859   3
   0   6  -8 25910.6 616.826   5
   0   6  -7 2316.88 222.705   3
   0   6  -7 2883.29 219.210   5
   0   6  -6 3568.90 253.765   3
   0   6  -6 3507.52 218.719   5
   0   6  -5 1263.86 138.220  11
   0   6  -5 1280.73 154.405   3
   0   6  -4 37106.3 662.050  11
   0   6  -4 36981.1 686.157   3
   0   6  -3 579.859 90.3994  11
   0   6  -3 615.296 93.1989   2
   0   6  -3 684.615 103.123   3
   0  -6   2 9451.84 324.048   7
   0   6  -2 9649.26 313.543  11
   0   6  -2 9983.43 304.243   3
   0   6  -2 9965.34 322.940   2
   0  -6   1 6807.04 256.334   7
   0   6  -1 7097.44 237.170   3
   0   6  -1 6855.68 272.178   2
   0  -6   0 55933.6 664.120   7
   0   6   0 56126.3 789.788   2
   0   6   0 57810.9 629.520   3
   0  -6  -1 703.844 84.6223   7
   0   6   1 721.301 86.7771  14
   0   6   1 925.712 122.447   2
   0   6   1 799.780 81.1047   3
   0  -6  -2 6281.35 204.299   7
   0   6   2 6286.14 245.728  14
   0   6   2 6225.13 280.000   2
   0  -6  -3 6510.20 199.344   7
   0   6   3 6354.32 279.405   2
   0  -6  -4 27183.7 401.522   7
   0   6   4 27958.5 465.560  13
   0   6   4 28860.3 402.664  12
   0   6   4 28572.0 575.624  14
   0   6   4 28588.6 584.171   2
   0   6   5 14403.3 310.501  12
   0   6   5 13704.0 348.836  13
   0   6   5 13464.9 424.880  14
   0   6   5 14769.5 417.692   2
   0   6   6 162.554 87.4037  13
   0   6   6 95.2184 59.6303  12
   0   6   6 4.48548 87.3466  14
   0   6   7 7576.30 304.625  13
   0   6   7 6816.89 341.138  14
   0   6   7 7202.05 254.635  12
   0   6   8 15231.2 392.351  12
   0   6   8 15360.3 459.861  13
   0   6   8 14430.9 511.577  14
   0   6   9 3308.72 207.404  12
   0   6   9 2826.56 249.692  14
   0   6   9 3193.49 239.366  13
   0   6  10 247.259 126.324  14
   0   6  10 586.068 127.372  12
   0   6  10 460.442 149.911  13
   0   6  11 6739.13 398.287  14
   0   6  11 6010.65 316.609  12
   0   6  11 6311.85 370.997  13
   0   6  12 9543.00 483.654  13
   0   6  12 9531.26 409.413  12
   0   6  13-108.454 143.406  13
   0   6  13 44.9493 114.547  12
   0   6  14 3698.41 311.676  12
   0   6  14 4440.36 378.398  13
   0   6  15 2679.45 284.611  12
   0   7 -13 10971.9 549.388   3
   0   7 -12 447.216 169.272   3
   0   7 -12 361.852 172.117   5
   0   7 -11 3217.49 283.922   5
   0   7 -11 3340.50 308.912   3
   0   7 -10 3186.13 272.445   5
   0   7 -10 3240.11 290.762   3
   0   7  -9 4483.09 322.222   3
   0   7  -9 4220.00 291.978   5
   0   7  -8 7983.15 416.334   3
   0   7  -7 21591.5 647.228   3
   0   7  -6 29795.8 728.180   3
   0   7  -5 22627.0 569.844  11
   0   7  -5 21054.5 574.317   3
   0   7  -4 11025.6 388.597  11
   0   7  -4 11788.7 367.551   2
   0   7  -4 11318.6 397.752   3
   0   7  -3 180.003 77.9638  11
   0   7  -3 260.863 86.5087   2
   0   7  -3 249.609 88.8520   3
   0  -7   2 13034.5 404.781   7
   0   7  -2 12649.2 391.523  11
   0   7  -2 13307.0 371.545   3
   0   7  -2 13199.6 398.846   2
   0  -7   1 58655.6 798.377   7
   0   7  -1 58245.6 845.507   2
   0   7  -1 59634.0 732.856   3
   0  -7   0 31270.0 552.391   7
   0   7   0 32325.4 500.199  14
   0   7   0 31660.4 638.428   2
   0   7   0 31970.5 511.841   3
   0  -7  -1 293.134 75.7145   7
   0   7   1 248.427 73.5504  14
   0   7   1 317.490 65.7459   3
   0   7   1 388.503 102.335   2
   0  -7  -2 34355.7 521.502   7
   0   7   2 35367.3 700.217   2
   0  -7  -3 8270.14 249.654   7
   0   7   3 8676.99 316.834  14
   0   7   3 8493.73 352.386   2
   0  -7  -4 2335.86 136.902   7
   0   7   4 2328.57 188.618  14
   0   7   4 2502.09 203.514   2
   0   7   5 2876.54 217.346  14
   0   7   5 2983.60 176.170  13
   0   7   5 3187.29 228.128   2
   0   7   6 42730.1 675.799  13
   0   7   6 42499.5 828.421  14
   0   7   7 22417.4 637.317  14
   0   7   7 23750.2 537.215  13
   0   7   8 1515.35 202.129  14
   0   7   8 2248.03 202.826  13
   0   7   9 6974.98 344.543  13
   0   7   9 6499.76 388.945  14
   0   7  10 18066.1 485.885  12
   0   7  10 18292.0 580.271  13
   0   7  10 19501.0 677.861  14
   0   7  11 600.670 169.519  14
   0   7  11 676.378 131.003  12
   0   7  11 373.552 154.607  13
   0   7  12 102.629 127.270  14
   0   7  12 26.5793 112.737  12
   0   7  12 116.058 143.573  13
   0   7  13 2769.95 251.178  12
   0   7  13 3023.18 310.204  13
   0   7  14 5461.13 419.680  13
   0   7  14 4958.72 343.058  12
   0   8 -12 1136.07 211.662   3
   0   8 -11 12467.9 575.052   3
   0   8 -10 1044.76 200.310   3
   0   8  -9 6574.62 406.804   3
   0   8  -8 2751.87 271.639   3
   0   8  -7 14522.9 550.279   3
   0   8  -6 2434.15 233.173   3
   0   8  -5 17356.5 533.337  11
   0   8  -5 17539.4 547.159   3
   0   8  -4 4054.73 253.503  11
   0   8  -4 4661.99 253.463   2
   0   8  -4 4119.00 258.794   3
   0   8  -3 68364.8 994.677  11
   0   8  -3 67875.6 946.155   3
   0   8  -3 70279.8 956.551   2
   0  -8   2 10593.3 396.163   7
   0   8  -2 10803.0 390.444   2
   0   8  -2 10224.8 349.792   3
   0  -8   1 5494.88 278.651   7
   0   8  -1 5538.04 245.619   3
   0   8  -1 5593.70 292.700   2
   0  -8   0 14200.1 407.427   7
   0   8   0 15172.3 382.950   3
   0   8   0 14792.2 479.582   2
   0  -8  -1 23038.0 489.748   7
   0   8   1 23720.8 486.995  14
   0   8   1 24301.5 470.342   3
   0  -8  -2 303.744 89.2701   7
   0   8   2 294.596 90.2568  14
   0   8   2 187.862 103.265   2
   0  -8  -3 6360.44 246.199   7
   0   8   3 5953.62 324.055   2
   0   8   4 2233.76 196.388  14
   0   8   4 1866.86 190.473   2
   0   8   5 32000.7 715.674  14
   0   8   5 32076.2 728.575   2
   0   8   6 1821.93 165.048  13
   0   8   6 1924.94 199.890  14
   0   8   7 370.066 114.198  13
   0   8   7 399.131 129.088  14
   0   8   8 13510.9 548.231  14
   0   8   8 13382.6 445.294  13
   0   8   9 30859.6 716.936  13
   0   8   9 29939.7 843.277  14
   0  -8 -10 365.806 121.998   8
   0   8  10 503.173 150.011  13
   0   8  10 359.668 156.960  14
   0   8  11 2441.73 260.543  13
   0   8  11 2242.82 281.828  14
   0   8  12 2020.89 274.378  14
   0   8  12 1582.26 234.599  13
   0   8  13 3140.91 313.421  13
   0   8  13 2810.05 317.296  14
   0   9 -11 896.762 195.380   3
   0   9 -10 3055.86 294.554   3
   0   9  -9 3685.70 319.877   3
   0   9  -8 16535.4 624.446   3
   0   9  -7 10079.3 477.245   3
   0   9  -6 2677.90 252.943   3
   0   9  -5 7894.05 386.791   3
   0   9  -4 10970.6 446.915  11
   0   9  -4 11632.0 440.400   3
   0   9  -4 12401.3 435.372   2
   0   9  -3 5149.49 285.321   2
   0   9  -3 4960.14 277.086   3
   0   9  -2 8943.41 348.253   3
   0   9  -2 8866.15 384.114   2
   0  -9   1 25245.9 614.342   7
   0   9  -1 25972.8 648.781   2
   0   9  -1 24939.7 548.974   3
   0  -9   0 20762.7 531.744   7
   0   9   0 21174.9 484.348   3
   0   9   0 20531.1 598.182   2
   0  -9  -1 153.972 97.6548   7
   0   9   1-67.7618 102.728   2
   0   9   1 127.023 75.1059   3
   0  -9  -2 4320.92 231.645   7
   0   9   2 4477.04 249.475  14
   0   9   2 4552.79 306.752   2
   0  -9  -3 41490.6 664.426   7
   0   9   3 42568.5 771.279  14
   0   9   3 40997.4 874.945   2
   0   9   4 10655.1 418.295  14
   0   9   4 9955.22 442.249   2
   0   9   5 5095.68 311.732  14
   0   9   5 4699.06 323.178   2
   0   9   6 1256.76 191.328  14
   0   9   6 969.068 176.261   2
   0   9   7 14999.6 572.452  14
   0   9   8 250.577 114.846  13
   0   9   8 106.805 142.829  14
   0   9   9 96.7555 147.176  14
   0   9   9 239.921 129.902  13
   0  -9 -10 6150.88 357.051   8
   0   9  10 5841.93 416.126  14
   0   9  10 6750.99 375.435  13
   0   9  11 14928.0 573.183  13
   0   9  11 13862.9 642.272  14
   0   9  12 2429.77 280.685  13
   0   9  12 2237.06 303.199  14
   0   9  13 778.987 211.266  13
   0   9  13 419.469 193.160  14
   0  10 -10 2818.85 304.850   3
   0  10  -9 123.933 139.924   3
   0  10  -8 2002.94 252.798   3
   0  10  -7 1604.79 221.554   3
   0  10  -6 9110.54 447.730   3
   0  10  -5-124.630 133.785   3
   0  10  -4 154.044 125.687   2
   0  10  -4 20.7460 95.5834   3
   0  10  -3 6217.48 339.718   2
   0  10  -3 6027.63 316.585   3
   0  10  -2 22985.5 640.252   2
   0  10  -2 22872.0 582.892   3
   0 -10   1 1027.54 158.834   7
   0  10  -1 1309.53 152.282   3
   0  10  -1 1465.15 191.046   2
   0 -10   0 5260.63 301.594   7
   0  10   0 5397.85 269.872   3
   0  10   0 5288.63 335.158   2
   0 -10  -1 5834.55 305.229   7
   0  10   1 5517.32 352.923   2
   0 -10  -2 39233.4 721.840   7
   0  10   2 39623.8 734.930  14
   0  10   2 39263.5 898.381   2
   0  10   3 249.817 106.612  14
   0  10   3 96.6384 114.464   2
   0  10   4 8865.90 397.903  14
   0  10   4 8215.98 442.200   2
   0  10   5 9997.15 442.386  14
   0  10   5 9545.67 476.101   2
   0  10   6 7243.66 403.583  14
   0  10   6 8200.69 439.154   2
   0  10   7 2868.83 287.394  14
   0  10   8 972.586 207.415  14
   0  10   9 340.137 177.277  14
   0 -10 -10 2989.91 281.437   8
   0  10  10 2655.67 320.680  14
   0  10  11 482.340 189.415  14
   0  10  12 69.4238 186.945  14
   0  11  -9-43.0901 154.134   3
   0  11  -8-15.0235 144.703   3
   0  11  -7 218.123 148.839   3
   0  11  -6 1235.90 188.973   3
   0  11  -5 54.3061 111.956   3
   0  11  -4 1282.10 194.809   2
   0  11  -4 1107.98 176.501   3
   0  11  -3 1439.47 176.250   3
   0  11  -3 1386.37 192.862   2
   0  11  -2 6410.25 335.688   3
   0  11  -2 6450.24 375.771   2
   0 -11   1 10097.8 453.105   7
   0  11  -1 10531.7 475.006   2
   0  11  -1 10136.7 397.814   3
   0 -11   0 5933.03 338.889   7
   0  11   0 6498.31 313.376   3
   0  11   0 6477.76 390.322   2
   0 -11  -1 936.477 159.548   7
   0  11   1 1013.96 199.263   2
   0 -11  -2 567.255 134.687   7
   0  11   2 781.345 189.741   2
   0  11   3 168.882 115.047  14
   0  11   3 511.821 178.536   2
   0  11   4 161.963 125.661  14
   0  11   4 152.707 151.679   2
   0  11   5 923.457 175.694  14
   0  11   5 605.059 203.121   2
   0  11   6 1767.99 227.461  14
   0  11   6 1905.48 268.608   2
   0  11   7 954.362 193.488  14
   0  11   8 6973.32 454.242  14
   0  11   9-88.3179 154.519  14
   0 -11 -10 99.5961 155.065   8
   0  11  10-20.0458 149.283  14
   0 -11 -11 847.528 192.654   8
   0  11  11 895.314 229.084  14
   0  12  -7 1172.71 228.755   3
   0  12  -6 4890.86 364.671   3
   0  12  -5 726.100 177.159   3
   0  12  -4 5130.85 343.784   2
   0  12  -4 4909.21 339.569   3
   0  12  -3 448.750 125.879   3
   0  12  -3 365.695 152.546   2
   0  12  -2 1192.90 181.971   3
   0  12  -2 1171.02 201.436   2
   0  12  -1 235.359 118.526   3
   0  12  -1 255.288 141.383   2
   0 -12   0-167.429 161.078   7
   0  12   0 198.903 153.040   2
   0 -12  -1 962.739 179.219   7
   0  12   1 1570.82 247.532   2
   0  12   2 1081.57 223.022   2
   0  12   3 273.150 176.590   2
   0  12   4 2152.99 230.283  14
   0  12   4 2025.74 277.602   2
   0  12   5 587.502 163.977  14
   0  12   5 308.684 190.425   2
   0  12   6 382.827 158.389  14
   0  12   6 374.092 191.783   2
   0  12   7 288.580 150.371  14
   0  12   8 1903.32 274.440  14
   0  12   9 806.589 210.905  14
   0 -12 -10 687.432 199.293   8
   0  13  -6 168.435 149.210   3
   0  13  -5 951.269 195.289   3
   0  13  -4 4969.58 360.952   3
   0  13  -3 1256.39 226.056   2
   0  13  -3 1153.87 187.231   3
   0  13  -2 2329.11 275.088   2
   0  13  -2 2138.25 232.607   3
   0  13  -1 2467.44 289.023   2
   0  13  -1 2740.49 253.190   3
   0  13   0 1945.15 276.232   2
   0 -13  -1-230.005 166.178   7
   0  13   1 21.9959 151.431   2
   0  13   2 3633.96 365.520   2
   0  13   3 168.272 182.097   2
   0  13   4 3633.25 376.744   2
   0  13   5 173.356 125.847  14
   0  13   5-95.3958 195.864   2
   0  13   6 4516.90 372.476  14
   0  13   6 4412.23 402.007   2
   0  13   7 174.257 146.496  14
   0  13   8 418.554 187.831  14
   0  14  -4 646.402 181.082   3
   0  14  -3 2026.48 283.961   2
   0  14  -3 1721.44 238.774   3
   0  14  -2 275.484 194.730   2
   0  14  -2 247.436 145.096   3
   0  14  -1 4290.59 383.744   2
   0  14   0 938.445 234.431   2
   0  14   1 6938.91 476.241   2
   0  14   2-171.217 158.768   2
   0  14   3 104.540 194.610   2
   0  14   4 2019.39 312.524   2
   0  14   5 2054.76 329.867   2
   0  14   6 402.645 183.893  14
   0  14   6 56.2978 203.280   2
  -1  14   6 773.805 246.212   2
  -1  14   5 34.7772 197.806   2
  -1  14   4 557.387 247.850   2
  -1  14   3 1052.14 259.836   2
  -1  14   2 49.1484 189.754   2
   1 -14  -1 776.772 203.940   7
  -1  14   1 1048.64 250.648   2
   1 -14   0 908.175 192.457   7
  -1  14   0 1448.22 267.957   2
  -1  14  -1 1249.10 254.516   2
  -1  14  -2 1812.73 264.664   2
  -1  14  -3 241.181 160.772   3
  -1  14  -3 301.214 153.127   2
   1 -13  -7 1043.78 215.144   8
  -1  13   7 1608.07 267.974  14
  -1  13   6 2017.78 268.971  14
  -1  13   6 1995.84 301.519   2
  -1  13   5 593.933 184.924  14
  -1  13   5 389.858 212.689   2
  -1  13   4 781.528 221.746   2
  -1  13   3 9178.05 552.560   2
  -1  13   2 332.212 186.464   2
   1 -13  -1 626.670 161.395   7
  -1  13   1 1010.87 223.704   2
   1 -13   0 912.294 197.697   7
  -1  13   0 1191.77 232.148   2
   1 -13   1 1988.96 245.013   7
  -1  13  -1 2455.88 295.633   2
  -1  13  -2-127.041 153.853   2
  -1  13  -2 207.079 143.885   3
  -1  13  -3 339.128 157.804   2
  -1  13  -3 415.477 161.671   3
  -1  13  -4 283.518 139.795   3
  -1  13  -4 322.627 170.743   2
  -1  13  -5 6003.01 403.322   3
   1 -12  -9-65.6412 161.808   8
  -1  12   9 198.538 189.503  14
   1 -12  -8 9203.60 518.022   8
  -1  12   8 9403.79 544.639  14
  -1  12   7 44.8276 148.195  14
  -1  12   6 384.801 170.283  14
  -1  12   6 239.560 190.044   2
  -1  12   5 5111.89 353.006  14
  -1  12   5 4590.09 397.532   2
  -1  12   4 4790.72 324.812  14
  -1  12   4 4291.69 379.513   2
  -1  12   3 2135.46 281.918   2
   1 -12  -2 1524.58 195.374   7
  -1  12   2 1533.24 244.327   2
   1 -12  -1 4106.27 298.997   7
  -1  12   1 4126.41 356.739   2
   1 -12   0 2991.30 270.929   7
  -1  12   0 3329.38 316.588   2
   1 -12   1 1424.55 204.574   7
  -1  12  -1 1836.26 202.904   3
  -1  12  -1 1684.56 245.040   2
  -1  12  -2 2425.87 277.399   2
  -1  12  -2 2876.44 253.186   3
  -1  12  -3 2378.93 258.748   2
  -1  12  -3 2547.44 249.664   3
  -1  12  -4 5713.19 364.761   3
  -1  12  -4 5644.05 367.232   2
  -1  12  -5 397.805 137.938   3
  -1  12  -6 483.633 165.695   3
  -1  12  -7 7544.36 466.172   3
   1 -11 -11-199.361 163.819   8
   1 -11 -10 6717.14 420.927   8
  -1  11  10 6714.93 489.272  14
   1 -11  -9 3523.87 329.902   8
  -1  11   9 3529.57 353.817  14
   1 -11  -8 803.242 192.898   8
  -1  11   8 996.532 216.194  14
  -1  11   7 806.468 195.311  14
  -1  11   6 12797.0 540.873  14
  -1  11   6 12968.4 581.890   2
  -1  11   5 2074.45 237.134  14
  -1  11   5 2191.55 282.761   2
  -1  11   4 12.9023 111.274  14
  -1  11   4-5.28912 145.308   2
  -1  11   3 1569.57 192.342  14
  -1  11   3 1547.83 233.881   2
   1 -11  -2 12026.2 437.271   7
  -1  11   2 11202.7 529.150   2
   1 -11  -1 13496.3 478.283   7
  -1  11   1 12422.0 549.300   2
   1 -11   0 6314.80 348.834   7
  -1  11   0 6584.47 398.593   2
   1 -11   1-147.945 140.638   7
  -1  11  -1-61.4229 125.271   2
  -1  11  -1 70.4896 99.6214   3
   1 -11   2 7628.55 406.390   7
  -1  11  -2 8087.50 421.175   2
  -1  11  -2 7883.68 368.604   3
  -1  11  -3 128.970 112.120   3
  -1  11  -3 110.790 128.027   2
  -1  11  -4 4606.29 315.384   3
  -1  11  -4 5274.90 342.127   2
  -1  11  -5 572.752 150.282   3
  -1  11  -6 6083.14 395.047   3
  -1  11  -7 3878.58 334.323   3
  -1  11  -8 4217.72 356.864   3
  -1  11  -9-32.2158 142.978   3
  -1  10  12-27.7776 162.516  14
   1 -10 -11 8077.99 437.191   8
  -1  10  11 8922.04 548.371  14
   1 -10 -10 151.055 123.790   8
  -1  10  10 438.360 180.599  14
   1 -10  -9 422.427 152.268   8
  -1  10   9 714.937 203.095  14
   1 -10  -8 1611.69 215.571   8
  -1  10   8 2281.98 284.934  14
  -1  10   7 11823.9 528.413  14
  -1  10   6 2590.79 265.584  14
  -1  10   5 7620.56 389.126  14
  -1  10   5 8006.06 432.449   2
  -1  10   4 3158.04 255.607  14
  -1  10   4 2867.47 281.469   2
   1 -10  -3 15133.3 451.006   7
  -1  10   3 15071.7 489.769  14
  -1  10   3 14396.1 563.326   2
   1 -10  -2 2262.30 198.800   7
  -1  10   2 1964.73 182.008  14
  -1  10   2 1966.93 244.643   2
   1 -10  -1 4997.01 282.445   7
  -1  10   1 5007.95 348.606   2
   1 -10   0 44094.4 817.127   7
  -1  10   0 45214.6 935.453   2
   1 -10   1 14577.0 500.302   7
  -1  10  -1 14753.3 532.958   2
  -1  10  -1 14579.2 454.038   3
   1 -10   2 20872.3 620.107   7
  -1  10  -2 20808.6 560.698   3
  -1  10  -2 21211.3 626.635   2
  -1  10  -3 3030.81 239.633   3
  -1  10  -3 2471.27 233.347   2
  -1  10  -4 1108.36 171.993   3
  -1  10  -4 1097.89 171.121   2
  -1  10  -5 108.107 110.602   3
  -1  10  -6 837.447 157.382   3
  -1  10  -7 2610.95 265.747   3
  -1  10  -8 11616.3 550.113   3
  -1  10  -9 1068.11 212.917   3
  -1  10 -10 4234.90 369.277   3
  -1   9  13 4861.45 419.283  14
  -1   9  12-46.2309 158.302  14
  -1   9  11 1102.86 247.755  14
   1  -9 -10 2.00400 120.478   8
  -1   9  10 435.103 171.358  14
   1  -9  -9 4342.65 307.400   8
  -1   9   9 4425.79 356.473  14
   1  -9  -8 5057.15 326.485   8
  -1   9   8 4377.22 346.291  14
  -1   9   7 1276.23 204.333  14
  -1   9   6 2090.63 227.024  14
  -1   9   5 21638.4 610.434  14
  -1   9   5 22053.2 648.506   2
  -1   9   4 124.496 103.196  14
  -1   9   4 227.963 129.535   2
   1  -9  -3 29642.8 569.419   7
  -1   9   3 30324.6 650.618  14
   1  -9  -2 194.094 92.0478   7
  -1   9   2 299.346 96.4852  14
  -1   9   2-4.46648 127.120   2
   1  -9  -1 22264.9 524.262   7
  -1   9   1 23627.3 519.286  14
  -1   9   1 22891.2 646.809   2
   1  -9   0 240.207 108.602   7
  -1   9   0 217.962 120.604   2
  -1   9   0 95.1585 68.7890   3
   1  -9   1 57.9644 101.890   7
  -1   9  -1 70.9261 83.4200   3
  -1   9  -1 127.065 110.597   2
   1  -9   2 886.702 159.593   7
  -1   9  -2 900.006 135.804   3
  -1   9  -2 964.567 160.631   2
   1  -9   3 38748.0 816.422   7
  -1   9  -3 40363.5 788.714   2
  -1   9  -3 38405.6 752.176   3
  -1   9  -4 11294.5 437.440   3
  -1   9  -4 12445.5 449.116   2
  -1   9  -5 4692.36 301.959   3
  -1   9  -6-195.588 134.179   3
  -1   9  -7 2488.85 256.436   3
  -1   9  -8 400.449 146.388   3
  -1   9  -9 10886.2 527.677   3
  -1   9 -10 2515.82 277.915   3
  -1   9 -11 3314.47 320.989   3
  -1   8  13 595.352 209.329  13
  -1   8  12 307.149 155.160  13
  -1   8  12 69.9809 140.304  14
  -1   8  11 1527.87 247.391  14
  -1   8  11 1739.55 246.823  13
   1  -8 -10 4830.23 306.623   8
  -1   8  10 4854.73 368.110  14
  -1   8  10 5495.12 350.178  13
   1  -8  -9 33.2135 107.449   8
  -1   8   9 195.968 131.094  14
   1  -8  -8 11753.2 456.848   8
  -1   8   8 11393.4 503.208  14
  -1   8   7 1772.79 210.951  14
  -1   8   6 2702.12 236.420  14
  -1   8   5 105.491 101.350  14
  -1   8   5 8.30108 99.0545   2
   1  -8  -4 833.843 105.309   7
  -1   8   4 864.477 141.405  14
  -1   8   4 1067.47 169.060   2
   1  -8  -3 16213.9 393.574   7
  -1   8   3 16905.9 468.664  14
  -1   8   3 17224.1 531.879   2
   1  -8  -2 5753.26 240.996   7
  -1   8   2 6113.54 271.726  14
  -1   8   2 6021.92 318.796   2
   1  -8  -1 18775.1 444.249   7
  -1   8   1 19422.9 556.162   2
   1  -8   0 14263.3 400.863   7
  -1   8   0 14219.4 470.756   2
  -1   8   0 13809.2 378.511   3
   1  -8   1 9011.07 340.942   7
  -1   8  -1 8732.68 308.085   3
  -1   8  -1 8639.79 365.580   2
   1  -8   2 497.393 120.743   7
  -1   8  -2 452.053 117.076   2
  -1   8  -2 473.889 94.8706   3
   1  -8   3 12675.4 446.956   7
  -1   8  -3 13230.6 430.288   2
  -1   8  -3 13351.8 422.802   3
  -1   8  -4 7783.33 333.904   2
  -1   8  -4 7629.65 345.500   3
  -1   8  -5 24096.5 634.334   3
  -1   8  -6 1630.21 190.897   3
  -1   8  -7 4158.21 306.689   3
  -1   8  -8 217.320 122.246   3
  -1   8  -9 612.139 167.484   3
  -1   8 -10-53.0291 124.272   3
  -1   8 -11 1548.36 237.672   3
  -1   8 -12 558.262 178.100   3
  -1   7  14 2028.08 247.714  12
  -1   7  13 1015.38 176.966  12
  -1   7  13 1192.40 221.333  13
  -1   7  12 5500.86 388.480  14
  -1   7  12 5061.38 310.982  12
  -1   7  12 5187.92 374.157  13
  -1   7  11 36.9043 103.144  12
  -1   7  11-6.43930 124.530  14
  -1   7  11 191.294 145.376  13
  -1   7  10 909.760 136.206  12
  -1   7  10 1293.40 206.517  14
   1  -7  -9 775.442 139.850   8
  -1   7   9 974.789 156.164  13
  -1   7   9 873.331 179.981  14
  -1   7   9 791.003 126.038  12
   1  -7  -8 6845.90 331.633   8
  -1   7   8 5940.26 357.076  14
  -1   7   8 6505.10 269.001  12
  -1   7   8 6952.85 320.157  13
  -1   7   7 6841.92 262.603  12
  -1   7   7 6939.46 309.133  13
  -1   7   7 6658.79 357.685  14
  -1   7   6 9203.27 394.040  14
  -1   7   6 9100.66 287.553  12
  -1   7   5 751.196 93.4938  12
  -1   7   5 645.515 124.296  14
  -1   7   5 840.979 138.030   2
   1  -7  -4 8009.56 255.251   7
  -1   7   4 7950.33 327.058  14
  -1   7   4 8267.98 349.551   2
   1  -7  -3 9351.03 275.514   7
  -1   7   3 9446.41 336.942  14
  -1   7   3 9750.30 373.347   2
   1  -7  -2 90.4453 58.9853   7
  -1   7   2 138.690 63.7668  14
  -1   7   2 139.071 87.4117   2
   1  -7  -1 382.595 84.1106   7
  -1   7   1 438.527 83.9880  14
  -1   7   1 475.051 118.214   2
   1  -7   0 33644.8 558.182   7
  -1   7   0 34590.2 529.049  14
  -1   7   0 34194.6 668.718   2
  -1   7   0 35434.9 557.928   3
  -1   7  -1 1239.19 143.706   2
  -1   7  -1 1372.77 121.400   3
   1  -7   1 1157.95 129.103   7
  -1   7  -2 26985.6 530.855   3
  -1   7  -2 26300.2 573.364   2
   1  -7   2 27305.3 566.104   7
  -1   7  -3 4908.49 255.365   2
  -1   7  -3 4556.64 238.070   3
   1  -7   3 5145.72 272.224   7
  -1   7  -3 4732.41 258.589  10
  -1   7  -4 4519.78 253.780   3
  -1   7  -4 5222.63 252.360   2
  -1   7  -4 4648.31 254.017  11
  -1   7  -4 4391.76 262.909  10
  -1   7  -5 9497.61 389.801   3
  -1   7  -5 9972.21 402.625  10
  -1   7  -6 283.524 114.459   3
  -1   7  -7 1872.22 209.706   3
  -1   7  -7 1724.05 189.485   5
  -1   7  -8 5748.59 360.474   3
  -1   7  -8 5330.61 307.608   5
  -1   7  -9 123.336 130.098   3
  -1   7  -9 314.262 151.754   5
  -1   7 -10 2674.61 278.793   3
  -1   7 -10 2470.33 251.622   5
  -1   7 -11 3622.96 296.177   5
  -1   7 -11 3697.41 320.504   3
  -1   7 -12 322.877 158.541   3
  -1   7 -12 316.240 187.342   5
  -1   7 -13 110.086 151.153   3
  -1   7 -13 32.7651 174.355   5
  -1   6  14-430.338 184.825  12
  -1   6  14-270.405 190.180  13
  -1   6  13 103.427 159.124  13
  -1   6  13-265.041 159.485  12
  -1   6  12 10716.9 503.592  13
  -1   6  12 10260.9 432.025  12
  -1   6  11 787.361 179.287  14
  -1   6  11 799.619 177.374  13
  -1   6  11 458.204 130.388  12
  -1   6  10 5830.77 289.968  12
  -1   6  10 6756.94 360.610  13
  -1   6  10 6583.61 376.814  14
   1  -6  -9 937.132 139.512   8
  -1   6   9 930.755 131.206  12
  -1   6   9 1181.19 167.717  13
  -1   6   9 1052.11 169.770  14
   1  -6  -8 2577.13 194.322   8
  -1   6   8 2711.29 181.088  12
  -1   6   8 2632.22 208.811  13
  -1   6   8 2361.90 225.650  14
   1  -6  -7 347.541 82.4627   8
  -1   6   7 556.705 118.178  13
  -1   6   7 372.273 85.7993  12
  -1   6   7 491.023 123.480  14
  -1   6   6 4909.18 208.014  12
  -1   6   6 4759.69 275.501  14
  -1   6   6 4984.45 234.626  13
  -1   6   5 1895.37 171.234  14
  -1   6   5 1836.96 123.853  12
  -1   6   5 1939.74 168.031   2
   1  -6  -4 28146.1 437.947   7
  -1   6   4 29122.5 583.732   2
  -1   6   4 29758.8 438.885  12
  -1   6   4 29784.1 587.831  14
   1  -6  -3 25174.3 413.578   7
  -1   6   3 25509.2 550.281   2
  -1   6   3 25792.7 518.586  14
   1  -6  -2 4982.88 189.400   7
  -1   6   2 5008.60 252.071   2
  -1   6   2 5320.83 225.974  14
  -1   6   2 5450.83 324.588   9
   1  -6  -1 21280.2 390.815   7
  -1   6   1 21760.8 418.514  14
  -1   6   1 20875.6 488.821   2
   1  -6   0 10590.7 290.827   7
  -1   6   0 11014.2 279.843  14
  -1   6   0 10404.2 345.478   2
  -1   6  -1 932.306 123.644   2
  -1   6  -1 916.899 95.0382   3
   1  -6   1 791.370 99.4988   7
  -1   6  -2 485.851 89.9532   2
  -1   6  -2 428.662 76.5341   3
   1  -6   2 500.850 97.5610   7
  -1   6  -2 409.370 78.6304  10
   1  -6   3 7723.08 302.884   7
  -1   6  -3 7582.79 282.838   3
  -1   6  -3 7502.76 281.243   2
  -1   6  -3 8248.78 295.005  11
  -1   6  -3 7777.59 300.251  10
  -1   6  -4 1025.75 137.425   3
  -1   6  -4 849.480 108.911   2
  -1   6  -4 850.595 108.514  11
  -1   6  -4 659.354 122.639  10
  -1   6  -5 548.753 110.649   5
  -1   6  -5 528.702 113.181   3
  -1   6  -5 348.949 118.060  10
  -1   6  -6 2318.62 206.357   3
  -1   6  -6 2399.91 195.078   5
  -1   6  -6 2426.65 218.257  10
  -1   6  -7 18082.6 574.354   3
  -1   6  -7 17816.6 482.630   5
  -1   6  -8 2380.38 235.288   3
  -1   6  -8 2631.93 221.471   5
  -1   6  -9 1849.12 202.900   5
  -1   6  -9 2027.47 225.729   3
  -1   6 -10 6427.00 380.888   3
  -1   6 -10 6165.49 343.095   5
  -1   6 -11 3241.30 294.124   3
  -1   6 -11 3220.60 274.335   5
  -1   6 -12 551.559 175.085   5
  -1   6 -12 401.814 161.858   3
  -1   6 -13 2355.45 277.452   3
  -1   6 -13 2247.25 272.926   5
  -1   6 -14 1392.54 234.243   3
  -1   5  15 113.268 172.415  13
  -1   5  14 2291.98 281.348  13
  -1   5  14 2505.44 274.702  12
  -1   5  13 343.573 150.272  12
  -1   5  13 57.6031 142.880  13
  -1   5  12 959.998 164.869  12
  -1   5  12 909.003 181.806  13
  -1   5  11 743.950 142.489  12
  -1   5  11 637.633 166.222  13
  -1   5  10 8336.20 386.076  13
  -1   5  10 8238.44 348.335  12
  -1   5  10 8675.48 403.454  14
  -1   5   9 18500.6 534.624  13
  -1   5   9 18076.7 557.785  14
  -1   5   9 18349.4 475.749  12
   1  -5  -8 318.468 90.1819   8
  -1   5   8 369.391 91.9625  12
  -1   5   8 608.378 118.298  13
  -1   5   8 595.303 116.460  14
   1  -5  -7 4603.62 228.424   8
  -1   5   7 4861.19 276.084  14
  -1   5   7 4527.09 236.911  13
  -1   5   7 4670.47 211.368  12
  -1   5   6 43665.2 585.995  12
  -1   5   6 42555.2 751.363  14
  -1   5   6 42613.7 646.491  13
  -1   5   5 168.040 76.1131  14
  -1   5   5 126.018 71.5250  13
  -1   5   5 128.574 52.4256  12
  -1   5   5 13.9488 55.3182   2
  -1   5   4 194.772 92.3291   9
  -1   5   4 118.013 72.8657   2
  -1   5   4 186.207 62.0218  13
  -1   5   4 107.199 62.8440  14
  -1   5   4 141.257 53.6415  12
  -1   5   3 11398.5 330.855   2
  -1   5   3 11222.0 320.939  14
  -1   5   3 11723.5 488.164   9
   1  -5  -3 11291.7 493.935   9
  -1   5   2 54269.1 711.976   2
  -1   5   2 55632.0 660.461  14
  -1   5   2 56953.5 974.462   9
   1  -5  -2 57120.2 1006.75   9
  -1   5   1 14612.3 377.082   2
   1  -5  -1 15386.5 495.555   9
  -1   5   0 1494.14 105.098   3
  -1   5   0 1275.11 121.812   2
   1  -5   0 1322.65 103.157   7
  -1   5   0 1346.92 147.246   9
   1  -5   0 1242.82 145.156   9
  -1   5  -1 7439.33 262.274   2
  -1   5  -1 7579.17 227.030   3
   1  -5   1 6730.59 339.094   9
   1  -5   1 6967.09 226.159   7
  -1   5  -2 87669.1 870.985   2
  -1   5  -2 87264.3 815.223   3
   1  -5   2 86941.0 844.713   7
   1  -5   3 3130.60 185.944   7
  -1   5  -3 3211.95 177.897   3
  -1   5  -3 3364.10 177.123   2
  -1   5  -3 3293.55 163.198   5
  -1   5  -3 3318.84 172.027  11
  -1   5  -3 3062.69 186.779  10
   1  -5   3 2701.16 303.285   9
  -1   5  -4 5453.02 221.571   5
  -1   5  -4 5490.64 221.423   2
  -1   5  -4 5367.05 251.063   3
  -1   5  -4 4992.11 222.485  11
  -1   5  -4 4836.29 254.079  10
  -1   5  -5 2312.81 161.822   5
  -1   5  -5 1838.44 164.288   3
  -1   5  -5 2231.63 193.828  10
  -1   5  -6 20471.5 554.135   3
  -1   5  -6 19883.6 465.344   5
  -1   5  -6 20520.4 563.435  10
  -1   5  -7 150.328 103.770   5
  -1   5  -7 28.4621 85.6995   3
  -1   5  -8 4502.99 260.042   5
  -1   5  -8 5277.38 317.313   3
  -1   5  -9 9915.37 393.254   5
  -1   5  -9 11281.0 469.355   3
  -1   5 -10 5954.89 353.573   3
  -1   5 -10 5185.86 309.934   5
  -1   5 -11 512.168 149.779   3
  -1   5 -11 652.388 169.011   5
  -1   5 -12 3285.56 285.775   3
  -1   5 -12 3236.02 280.569   5
  -1   5 -13 1151.89 202.663   3
  -1   5 -13 781.751 188.407   5
  -1   5 -14 3443.97 314.720   5
  -1   4  15 7435.55 468.925  13
  -1   4  15 7297.35 453.733  12
  -1   4  14 427.519 185.425  13
  -1   4  14 575.399 178.235  12
  -1   4  13 697.555 201.285  13
  -1   4  13 839.518 181.968  12
  -1   4  12 635.627 164.498  13
  -1   4  12 751.609 157.971  12
  -1   4  11 14197.7 527.992  13
  -1   4  11 15454.6 504.734  12
  -1   4  10 6396.71 309.376  12
  -1   4  10 6298.73 335.674  13
  -1   4   9 206.517 109.455  12
  -1   4   9 152.133 109.634  13
  -1   4   9 149.953 92.8533  14
   1  -4  -8 29922.9 539.557   8
  -1   4   8 29656.1 554.899  12
  -1   4   8 30666.8 650.233  14
  -1   4   8 29991.5 612.212  13
   1  -4  -7 47022.7 654.263   8
  -1   4   7 44312.1 756.111  14
  -1   4   7 46004.9 702.484  13
  -1   4   7 46223.4 640.763  12
   1  -4  -6 2212.48 152.074   8
  -1   4   6 2426.23 158.954  13
  -1   4   6 2304.40 174.647  14
  -1   4   6 2367.68 144.980  12
  -1   4   5 185.328 69.5639  14
  -1   4   5 198.022 57.5311  12
  -1   4   5 219.188 65.6575  13
  -1   4   4 54698.4 554.624  12
  -1   4   4 53767.2 601.032  13
  -1   4   4 53321.5 695.917  14
   1  -4  -4 55421.6 1150.98   9
  -1   4   4 53354.9 1078.39   9
   1  -4  -3 41706.5 908.609   9
  -1   4   3 43428.0 900.793   9
  -1   4   2 2675.31 211.716   9
   1  -4  -2 2966.59 224.486   9
   1  -4  -1 5201.33 324.763   4
   1  -4  -1 5265.04 274.736   9
  -1   4   1 5340.94 270.565   9
  -1   4   0 35352.9 811.236   4
   1  -4   0 34826.7 814.372   4
  -1   4   0 35201.6 669.834   9
   1  -4   0 34664.3 673.553   9
  -1   4  -1 10882.5 460.299   4
   1  -4   1 10286.2 460.416   4
   1  -4   1 9719.80 374.993   9
  -1   4  -2 60.8808 90.0466   4
  -1   4  -3 2680.98 154.385   3
   1  -4   3 2577.27 154.398   7
   1  -4   3 2591.43 275.943   9
  -1   4  -4 99089.0 855.810   5
  -1   4  -4 97058.0 986.823   3
  -1   4  -4 97545.1 1033.47  10
  -1   4  -5 12504.6 390.598   3
  -1   4  -5 13063.8 342.125   5
  -1   4  -5 12954.6 416.627  10
  -1   4  -6 18689.2 441.839   5
  -1   4  -6 19081.3 512.148   3
  -1   4  -6 19064.5 537.517  10
  -1   4  -7 298.926 105.981   5
  -1   4  -7 335.721 100.885   3
  -1   4  -8 26041.3 658.616   3
  -1   4  -8 24011.9 561.585   5
  -1   4  -9 8764.92 401.684   3
  -1   4  -9 8217.48 353.175   5
  -1   4 -10 7832.17 365.169   5
  -1   4 -10 8956.01 419.274   3
  -1   4 -11 859.840 169.078   3
  -1   4 -11 691.966 155.142   5
  -1   4 -12 19549.0 646.679   3
  -1   4 -12 19036.2 594.951   5
  -1   4 -13-27.3382 148.858   5
  -1   4 -14 2876.36 282.078   5
  -1   3  15 2739.88 301.769  12
  -1   3  14 191.701 138.670  13
  -1   3  14 202.087 143.494  12
  -1   3  13 16706.1 604.811  12
  -1   3  13 14505.7 583.468  13
  -1   3  12 11933.3 500.893  13
  -1   3  12 11147.4 470.151  12
  -1   3  11 47.6199 101.190  12
  -1   3  11 167.729 129.654  13
  -1   3  10 3.47349 99.2630  13
  -1   3  10 111.278 104.627  12
  -1   3   9 24900.9 593.819  13
  -1   3   9 24478.1 555.835  12
  -1   3   8 290.720 96.5009  12
  -1   3   8 118.822 81.4250  13
  -1   3   8 254.806 88.4784  14
   1  -3  -7 227.501 68.3307   8
  -1   3   7 155.482 71.8100  13
  -1   3   7 332.414 82.6956  14
  -1   3   7 277.865 84.6730  12
   1  -3  -6 10141.7 273.716   8
  -1   3   6 9614.57 313.469  14
  -1   3   6 9734.85 271.807  12
  -1   3   6 9575.40 292.942  13
   1  -3  -5 153964. 1024.54   8
  -1   3   5 148063. 1151.21  14
  -1   3   5 151827. 969.397  12
  -1   3   5 150283. 1044.74  13
   1  -3  -4 33934.0 890.787   9
  -1   3   4 31419.8 805.839   9
   1  -3  -3 3934.12 274.710   9
  -1   3   3 4323.95 282.947   9
   1  -3  -2 2393.27 197.342   9
  -1   3   2 2507.88 198.133   9
  -1   3   1 238379. 1629.51   9
   1  -3  -1 238342. 1660.18   9
   1  -3   0 20608.0 550.593   4
  -1   3   0 20180.9 546.226   4
  -1   3   0 20913.0 470.610   9
   1  -3   0 20069.1 467.131   9
  -1   3  -1 39026.1 766.458   4
   1  -3   1 38765.5 676.623   9
  -1   3  -2 10521.7 435.274   4
   1  -3   3 105417. 1646.60   9
   1  -3   4 959.451 234.150   9
  -1   3  -5 17049.0 381.044   5
  -1   3  -5 16407.7 430.067   3
  -1   3  -5 16331.2 455.507  10
  -1   3  -6 23140.8 476.206   5
  -1   3  -6 24337.5 578.249  10
  -1   3  -7 84158.3 959.850   5
  -1   3  -8 1056.65 138.637   5
  -1   3  -9 23011.7 572.757   5
  -1   3 -10 18048.0 527.789   5
  -1   3 -11 4749.13 294.999   5
  -1   3 -12 2362.43 236.594   5
  -1   3 -13 3817.30 297.522   5
  -1   3 -14 8660.14 440.949   5
  -1   3 -15 1553.80 228.848   5
  -1   2  15 83.8919 170.652  12
  -1   2  14 7412.33 448.379  12
  -1   2  13 2925.99 276.105  12
  -1   2  12 1882.72 219.727  13
  -1   2  12 1612.60 210.879  12
  -1   2  11 3193.73 252.581  12
  -1   2  11 3298.04 257.408  13
  -1   2  10 30493.2 687.497  12
  -1   2  10 30956.7 697.790  13
  -1   2   9 1322.65 150.330  13
  -1   2   9 1281.45 151.193  12
  -1   2   8 753.315 107.358  12
  -1   2   8 682.418 106.967  13
  -1   2   8 809.131 97.9698  10
   1  -2  -7 32712.0 488.490   5
  -1   2   7 34785.8 574.912  14
  -1   2   7 32738.8 567.924  13
  -1   2   7 33701.9 559.048  12
  -1   2   7 33547.9 499.194  10
  -1   2   6 26286.7 446.011  12
  -1   2   6 26504.3 464.300  13
  -1   2   5 5840.48 196.476  12
  -1   2   5 5998.93 204.657  13
   1  -2  -4 36787.5 917.018   9
  -1   2   4 35442.1 844.195   9
   1  -2  -3 142656. 1551.59   9
  -1   2   3 138637. 1482.31   9
   1  -2  -2 59810.5 889.414   9
  -1   2   2 59420.7 863.653   9
   1  -2  -1 1987.93 148.696   9
  -1   2   1 2314.70 158.237   9
   1  -2   0 471.484 83.7850   4
  -1   2   0 492.860 82.4872   4
  -1   2   0 346.149 65.1999   9
   1  -2   0 448.872 70.4045   9
  -1   2  -1 1971.38 153.294   4
   1  -2   1 2112.81 162.805   4
   1  -2   1 2267.03 149.035   9
   1  -2   2 106664. 1275.12   9
   1  -2   3 3225.59 159.851   1
   1  -2   3 3234.57 306.264   9
   1  -2   4 2294.91 313.723   9
  -1   2  -4 2474.70 302.630   9
  -1   2  -5 114881. 932.469   5
  -1   2  -5 118777. 1281.07   1
  -1   2  -5 116925. 1140.51  10
  -1   2  -6 15159.6 371.218   5
  -1   2  -6 15690.1 455.965  10
  -1   2  -7 4430.30 221.042   5
  -1   2  -8 597.599 106.967   5
  -1   2  -9 41388.5 733.435   5
  -1   2 -10 22410.0 568.138   5
  -1   2 -11 4104.40 275.303   5
  -1   2 -12 961.333 173.023   5
  -1   2 -13 5009.37 326.212   5
  -1   2 -14 100.196 151.376   5
  -1   2 -15 4197.30 337.489   5
   1  -2  15 4680.36 379.398  10
  -1   1  15 2125.70 298.339  12
  -1   1  14 14.1371 143.457  12
  -1   1  13 193.096 144.338  12
  -1   1  12 4468.75 319.886  12
  -1   1  11 1670.44 192.970  13
  -1   1  11 1652.64 195.448  12
  -1   1  10 12297.8 434.545  13
  -1   1  10 12628.7 457.278  12
  -1   1  10 12593.3 430.077  10
   1  -1  -9-22.0299 90.6852   5
  -1   1   9-58.0158 88.0016  13
  -1   1   9-166.879 107.588  12
  -1   1   9-88.8985 89.7072  10
   1  -1  -8 76156.3 837.741   5
  -1   1   8 73067.4 906.470  13
  -1   1   8 74692.8 937.144  12
  -1   1   8 74518.0 886.127  10
   1  -1  -7 2926.38 159.615   5
  -1   1   7 3124.66 182.996  12
  -1   1   7 2972.51 172.444  13
  -1   1   7 3223.59 173.183  10
  -1   1   6 9512.49 279.237  13
  -1   1   6 9656.93 283.857  12
  -1   1   6 9750.92 272.760  10
  -1   1   5 70201.1 1379.87   9
   1  -1  -4 25069.3 749.113   9
  -1   1   4 24470.5 702.896   9
   1  -1  -3 2994.81 240.986   9
  -1   1   3 2915.51 217.329   9
   1  -1  -2 3488.45 212.281   9
  -1   1   2 3212.84 200.601   9
  -1   1   1 11969.0 314.357   9
   1  -1  -1 12146.3 321.225   9
  -1   1   0 155191. 997.056   9
   1  -1   0 155584. 991.810   9
   1  -1   1 2760.35 143.981   4
  -1   1  -1 2712.85 140.738   4
   1  -1   2 16670.6 346.817   1
   1  -1   2 18579.5 521.056   9
  -1   1  -3 625.307 93.7572   1
  -1   1  -3 721.624 173.267   9
   1  -1   3 874.305 187.348   9
  -1   1  -4 58461.7 1037.79   1
   1  -1   4 54849.3 1573.32   9
  -1   1  -4 58293.9 1492.34   9
  -1   1  -5 30.1822 128.687   9
   1  -1   5 4.30525 186.964   9
  -1   1  -6 34124.5 526.407   5
  -1   1  -6 35722.4 661.562  10
  -1   1  -7 17965.8 414.071   5
  -1   1  -8 10999.2 349.570   5
  -1   1  -9 3348.62 211.265   5
  -1   1 -10 2936.49 217.073   5
  -1   1 -11 932.261 157.798   5
  -1   1 -12 17744.5 549.505   5
  -1   1 -13-25.3739 137.494   5
  -1   1 -14 5230.20 342.165   5
  -1   1 -15 1629.21 229.617   5
   1  -1  15 2501.52 290.018  10
  -1   0  15 256.140 181.418  12
  -1   0  14-22.0030 162.361  12
  -1   0  13 11458.9 527.937  12
  -1   0  13 11970.1 520.383  10
  -1   0  12 149.733 131.257  12
  -1   0  12 328.866 136.963  10
   1   0 -11 374.806 117.679   5
  -1   0  11 289.040 113.776  12
  -1   0  11 265.244 121.460  10
   1   0 -10 2628.96 205.706   5
  -1   0  10 2581.53 212.551  10
  -1   0  10 2271.61 215.116  12
   1   0  -9 907.651 125.201   5
  -1   0   9 827.895 119.205  13
  -1   0   9 734.230 126.952  12
  -1   0   9 818.669 124.800  10
   1   0  -8 10332.0 330.327   5
  -1   0   8 9955.91 349.242  10
  -1   0   8 9967.45 336.611  13
   1   0  -7 1556.09 126.432   5
  -1   0   7 1526.05 126.596  13
  -1   0   7 1459.95 129.849  10
   1   0  -6 3683.66 170.821   5
  -1   0   6 3269.16 169.487  10
   1   0  -5 70594.1 1505.08   9
  -1   0   5 68343.4 1423.46   9
   1   0  -4 2893.06 286.899   9
  -1   0   4 2307.63 242.742   9
  -1   0   3 8564.39 370.197   9
   1   0  -3 9208.93 395.694   9
   1   0  -2 2970.11 186.778   9
  -1   0   2 2855.93 174.807   9
   1   0  -1 42893.8 541.324   9
  -1   0   1 41425.3 525.903   9
   1   0   0 505.793 51.1663   9
  -1   0   0 486.761 48.9033   9
   1   0   1 21747.4 411.482   1
  -1   0  -2 230751. 1954.43   9
   1   0   2 231222. 2005.87   9
   1   0   3 53493.5 1322.53   9
  -1   0  -3 54580.3 1260.90   9
   1   0   4 25970.6 1118.45   9
  -1   0  -4 30099.6 1111.60   9
   1   0   5 11647.5 763.066   9
  -1   0  -5 10585.1 742.148   9
  -1   0  -6 9222.17 262.806   5
  -1   0  -7 581.712 95.7220   5
  -1   0  -8 1930.39 154.597   5
  -1   0  -9 1660.50 161.466   5
  -1   0 -10 7297.92 315.497   5
  -1   0 -11 310.783 113.928   5
  -1   0 -12 699.819 147.458   5
  -1   0 -13 3485.95 274.591   5
  -1   0 -14 6649.56 384.552   5
  -1   0 -15 922.222 192.905   5
   1   0  15 1233.54 245.144  12
  -1  -1  15 3894.77 363.115  12
  -1  -1  15 3809.33 352.758  10
  -1  -1  14 2992.71 309.367  12
  -1  -1  14 3689.05 330.555  10
   1   1 -13 2697.38 246.207   5
  -1  -1  13 2578.26 279.489  12
  -1  -1  13 3025.95 292.854  10
  -1  -1  12 530.294 153.803  12
  -1  -1  12 736.045 163.190  10
   1   1 -11 3812.59 255.142   5
  -1  -1  11 3685.14 276.262  10
   1   1 -10 27.3929 99.6678   5
  -1  -1  10 93.0509 102.938  10
   1   1  -9 726.963 125.583   5
  -1  -1   9 590.662 117.346  10
   1   1  -8 21.0764 80.0183   5
  -1  -1   8-6.60573 78.8401  10
   1   1  -7 1662.38 139.525   5
  -1  -1   7 1715.66 131.636  13
   1   1  -6 44587.2 602.335   5
   1   1  -5 4675.88 438.556   9
  -1  -1   5 4325.87 390.530   9
  -1  -1   4 8879.51 484.010   9
   1   1  -4 9189.36 513.451   9
  -1  -1   3 65977.0 1083.99   9
   1   1  -3 66125.5 1136.57   9
   1   1  -2 27108.2 577.376   9
  -1  -1   2 26683.7 558.049   9
  -1  -1   1 6759.56 201.289   9
   1   1  -1 6848.08 206.561   9
   1   1   0 501.762 67.3279   1
   1   1   1 12875.0 413.575   1
  -1  -1  -1 12581.3 412.002   1
  -1  -1  -1 13785.1 291.693   9
   1   1   1 13126.9 316.429   9
   1   1   2 17582.9 614.600   9
  -1  -1  -2 17348.4 601.724   9
   1   1   3 8061.28 495.260   9
  -1  -1  -3 7475.93 481.413   9
  -1  -1  -4 16374.1 812.962   9
   1   1   4 15880.1 756.435   9
  -1  -1  -5 4751.06 492.105   9
   1   1   5 4694.35 453.994   9
  -1  -1  -6 81696.6 730.535   5
  -1  -1  -7 8521.03 268.505   5
  -1  -1  -8 955.565 115.384   5
  -1  -1  -9 2740.51 182.630   5
  -1  -1 -10-32.4536 92.3431   5
  -1  -1 -11 1740.81 179.970   5
   1   1  11 1581.13 202.537  13
  -1  -1 -12 576.474 131.124   5
   1   1  12 738.236 184.211  13
  -1  -1 -13 4756.47 299.199   5
  -1  -1 -14 843.169 177.224   5
   1   1  14 785.265 213.601  12
   1   1  15 747.055 212.456  12
  -1  -2  15 3243.13 336.283  12
  -1  -2  15 3690.85 348.704  10
   1   2 -14 2031.96 238.922   5
  -1  -2  14 2424.49 291.112  12
  -1  -2  14 2633.29 293.423  10
   1   2 -13 319.649 146.808   5
  -1  -2  13 194.616 154.913  12
  -1  -2  13 297.791 162.360  10
   1   2 -12 983.854 171.465   5
  -1  -2  12 1456.42 221.118  10
   1   2 -11 9481.36 393.690   5
  -1  -2  11 10625.1 462.678  10
   1   2 -10 3242.87 237.834   5
  -1  -2  10 3317.88 257.219  10
   1   2  -9 1552.30 169.005   5
   1   2  -8 7198.59 295.889   5
   1   2  -7 20040.8 450.934   5
   1   2  -6 51314.7 671.934   5
   1   2  -5 6094.44 212.554   5
   1   2  -5 5249.88 497.398   9
  -1  -2   5 5192.81 449.486   9
   1   2  -4 101858. 1921.19   9
  -1  -2   4 100385. 1715.16   9
   1   2  -3 5520.33 402.347   9
  -1  -2   3 6156.47 373.774   9
   1   2  -2 6755.50 373.850   9
  -1  -2   2 6922.89 321.774   9
   1   2  -1 26381.6 466.123   1
   1   2  -1 26596.1 557.088   9
  -1  -2   1 26492.6 438.753   9
   1   2   0 142734. 1061.48   4
  -1  -2   0 144713. 1346.62   1
  -1  -2  -1 39265.5 511.961   4
   1   2   2 21613.0 503.535   9
  -1  -2  -2 19815.2 594.309   9
   1   2   3 4746.16 309.587   9
  -1  -2  -3 4356.03 346.162   9
   1   2   4 6539.34 424.517   9
  -1  -2  -4 6317.25 476.682   9
  -1  -2  -5 10878.2 707.939   9
   1   2   5 12172.8 656.361   9
  -1  -2  -6 488.154 68.1019   5
  -1  -2  -7 2231.53 139.759   5
   1   2   7 2291.26 168.415  14
  -1  -2  -8 54887.7 698.041   5
   1   2   8 59846.5 826.911  14
  -1  -2  -9 2469.15 173.509   5
   1   2   9 1998.28 191.671  13
  -1  -2 -10 1478.78 156.213   5
   1   2  10 1523.98 189.259  13
  -1  -2 -11 1055.59 149.171   5
   1   2  11 778.499 162.228  13
  -1  -2 -12 1916.35 196.577   5
   1   2  12 2500.63 249.198  13
   1   2  12 2185.42 241.874  12
   1   2  13 174.259 125.552  13
   1   2  13 129.699 130.070  12
   1   2  14 156.159 158.642  12
   1   2  14 294.999 158.692  13
   1   2  15 1599.02 256.332  12
   1   3 -15 966.490 208.181   5
   1   3 -14 2715.87 275.579   5
  -1  -3  14 2749.24 310.501  12
  -1  -3  14 3187.97 327.463  10
   1   3 -13 2172.09 230.834   5
  -1  -3  13 2360.03 278.481  10
   1   3 -12 1721.20 213.259   5
  -1  -3  12 2315.77 259.241  10
   1   3 -11 10298.6 409.201   5
  -1  -3  11 11640.8 495.815  10
   1   3 -10 4330.39 260.210   5
   1   3  -9 40126.5 727.709   5
   1   3  -8 843.198 135.063   5
   1   3  -7 14447.6 399.402   5
   1   3  -6 2716.46 168.391   5
   1   3  -5 54715.6 658.405   5
   1   3  -5 55455.6 1645.74   9
   1   3  -4 104.140 53.2782   5
  -1  -3   4 27.5416 132.071   9
   1   3  -4 28.8313 132.416   9
   1   3  -3 1413.54 229.779   9
  -1  -3   3 1492.11 225.636   9
  -1  -3   2 55120.5 1062.51   9
   1   3  -2 56527.3 1123.45   9
  -1  -3   1 87346.8 1087.27   9
   1   3  -1 90582.9 896.626   9
   1   3   0 956.834 119.651   4
  -1  -3   0 1007.15 121.270   4
  -1  -3  -1 3926.64 212.146   4
   1   3   1 4154.06 215.879   4
  -1  -3  -2 11090.3 359.421   9
   1   3   2 10858.3 294.458   9
  -1  -3  -3 146777. 1709.15   9
   1   3   3 150642. 1430.40   9
   1   3   4 28835.8 770.442   9
  -1  -3  -4 27864.3 894.806   9
   1   3   5 732.816 154.477   9
  -1  -3  -5 725.385 183.009   9
   1   3   5 718.074 89.3769  13
   1   3   6 42714.1 560.527  12
   1   3   6 44421.2 663.457  13
   1   3   6 42847.2 699.178  14
  -1  -3  -7 8935.49 256.482   5
   1   3   7 8718.78 284.921  12
   1   3   7 8688.95 325.835  13
   1   3   7 9454.21 346.820  14
  -1  -3  -8 580.698 88.5872   5
   1   3   8 676.340 123.900  14
   1   3   8 503.399 110.860  13
   1   3   8 523.199 94.5088  12
  -1  -3  -9 466.938 98.1301   5
   1   3   9 162.294 81.1773  12
   1   3   9 282.108 103.337  13
   1   3   9 282.340 99.4355  14
  -1  -3 -10 10299.7 353.215   5
   1   3  10 8981.31 405.252  13
   1   3  10 9468.93 378.624  12
   1   3  11 7983.28 403.075  13
   1   3  11 7415.05 355.692  12
   1   3  12 142.760 142.047  13
   1   3  12 106.182 134.591  12
   1   3  13 6051.88 390.864  13
   1   3  13 6351.03 382.522  12
   1   3  14 919.805 198.980  13
   1   3  14 1151.16 212.899  12
   1   3  15 372.409 185.915  13
   1   3  15 535.633 195.158  12
   1   4 -14 5559.26 369.460   5
  -1  -4  14 6619.19 444.310  10
   1   4 -13 5023.88 336.839   5
  -1  -4  13 6256.81 403.252  10
   1   4 -12 475.917 160.574   5
  -1  -4  12 679.399 190.789  10
   1   4 -11 11079.8 436.313   5
  -1  -4  11 12769.7 517.023  10
   1   4 -10 8522.41 369.773   5
   1   4  -9 498.259 126.059   5
   1   4  -8 1293.25 155.662   5
   1   4  -7 38950.5 663.532   5
   1   4  -6 30847.7 559.432   5
   1   4  -5 13781.0 350.546   5
   1   4  -5 13396.8 367.682  11
   1   4  -4 6005.57 216.231   5
   1   4  -4 5852.40 239.713  11
  -1  -4   4 6065.05 486.736   9
   1   4  -4 5687.42 495.958   9
   1   4  -3 31593.9 963.379   9
  -1  -4   3 33028.6 1026.95   9
   1   4  -2 149679. 1557.50   9
  -1  -4   2 153449. 1996.26   9
   1   4  -1 30703.6 773.978   4
  -1  -4   1 31360.1 729.728   1
  -1  -4   1 30478.3 724.612   9
   1   4   0 920.127 130.876   4
  -1  -4   0 1038.13 144.502   4
  -1  -4   0 1088.31 66.1944   9
   1   4   1 114644. 1302.93   4
  -1  -4  -1 115010. 1318.40   4
  -1  -4  -1 114575. 753.281   9
   1   4   1 114120. 714.261   9
  -1  -4  -2 21787.9 580.790   4
  -1  -4  -2 20150.6 455.586   9
   1   4   2 21544.7 424.656   9
   1   4   3 1599.27 151.006   9
  -1  -4  -3 1349.65 161.322   9
   1   4   4 5605.52 244.073  14
  -1  -4  -4 5290.87 367.768   9
   1   4   4 5403.35 313.242   9
   1   4   5 138645. 1054.20  13
  -1  -4  -5 136702. 2165.37   9
   1   4   5 137380. 1790.94   9
   1   4   6 18668.3 358.420  12
   1   4   6 18491.6 428.065  13
   1   4   6 17647.2 477.637  14
   1   4   7 809.815 116.925  13
   1   4   7 774.681 125.176  14
   1   4   7 598.773 86.7555  12
  -1  -4  -8 384.463 90.8183   5
   1   4   8 500.944 117.729  14
   1   4   8 326.620 102.877  13
   1   4   8 298.086 78.2820  12
   1   4   9 25170.1 549.527  12
   1   4   9 24711.7 618.631  13
   1   4  10 8781.07 349.634  12
   1   4  10 7876.65 377.610  13
   1   4  11-135.341 145.668  13
   1   4  11 57.8438 104.016  12
   1   4  12 2670.52 263.564  13
   1   4  12 2586.47 239.990  12
   1   4  13 19656.8 694.066  13
   1   4  13 19305.9 632.179  12
   1   4  14 799.468 168.862  12
   1   4  14 728.825 178.987  13
   1   4  15 2636.16 304.042  12
   1   4  15 2706.98 319.895  13
   1   5 -14 3885.12 332.451   5
   1   5 -13 3.18706 141.185   5
  -1  -5  13 409.145 185.729  10
   1   5 -12 11889.5 489.194   5
  -1  -5  12 12464.9 552.770  10
   1   5 -11 144.819 126.423   5
  -1  -5  11 154.856 129.520  10
   1   5 -10 3195.41 257.051   5
   1   5  -9 3989.39 260.895   5
   1   5  -8 15574.6 461.578   5
   1   5  -7 5389.63 268.766   5
   1   5  -6 5523.10 266.972  11
   1   5  -6 5424.44 254.435   5
   1   5  -5 13833.7 397.727  11
   1   5  -4 160123. 1299.02  11
   1   5  -4 157838. 1392.29   3
   1   5  -3 5803.79 244.544  11
   1   5  -3 6040.38 257.181   3
  -1  -5   2 609.495 165.839   9
   1   5  -2 614.854 86.5595   3
   1   5  -2 439.395 77.0489  11
  -1  -5   1 41560.5 590.352   9
   1   5  -1 40629.6 974.551   4
   1   5  -1 42686.8 594.900  11
  -1  -5   1 42775.8 835.305   9
   1   5   0 41257.6 917.032   4
  -1  -5   0 41101.2 934.380   4
  -1  -5   0 40829.5 476.738   9
   1   5   1 25344.4 703.627   4
  -1  -5  -1 25101.8 710.824   4
   1   5   1 26194.8 398.720   9
  -1  -5  -1 25101.9 405.389   9
  -1  -5  -2 743.341 143.907   4
  -1  -5  -2 541.482 86.6773   9
   1   5   2 519.468 77.5134   9
  -1  -5  -3 67367.5 1165.39   4
   1   5   3 66287.4 804.127  14
   1   5   3 66833.7 920.643   9
  -1  -5  -3 64580.2 1015.17   9
   1   5   4 117044. 1126.97   2
   1   5   4 120119. 898.833  13
   1   5   4 118634. 1150.09  14
   1   5   4 117800. 1421.24   9
  -1  -5  -4 121199. 1683.00   9
  -1  -5  -5 758.916 192.528   9
   1   5   5 744.695 142.768   9
   1   5   5 572.111 94.4143   2
   1   5   5 807.029 79.7222  12
   1   5   5 649.328 86.7642  13
   1   5   5 730.591 117.076  14
   1   5   6 17636.2 348.458  12
   1   5   6 16786.8 411.356  13
   1   5   7 40281.4 568.787  12
   1   5   7 40734.4 684.906  13
   1   5   8 34643.1 753.868  14
   1   5   8 35073.0 579.907  12
   1   5   8 35220.2 689.670  13
   1   5   9 89.9919 87.8972  12
   1   5   9-170.838 117.292  13
   1   5   9 56.6599 102.695  14
   1   5  10 481.205 125.456  13
   1   5  10 835.123 133.068  12
   1   5  10 730.888 150.048  14
   1   5  11 8005.19 408.456  13
   1   5  11 8655.48 370.179  12
   1   5  12 7772.37 424.822  13
   1   5  12 7421.37 370.201  12
   1   5  13-101.615 133.461  12
   1   5  13-93.1921 140.759  13
   1   5  14 333.076 176.848  13
   1   5  14 132.407 131.682  12
   1   5  15 12523.7 609.062  13
   1   5  15 11830.5 546.724  12
   1   6 -13 6813.86 400.927   5
   1   6 -13 6472.32 425.390   3
   1   6 -12 727.837 193.565   5
   1   6 -12 948.613 193.749   3
  -1  -6  12 847.253 210.320  10
   1   6 -11 854.621 191.526   3
   1   6 -11 906.641 186.208   5
  -1  -6  11 1090.43 202.232  10
   1   6 -10 1688.58 221.142   3
   1   6 -10 1574.04 207.620   5
   1   6  -9 11974.4 448.594   5
   1   6  -9 12162.8 506.048   3
   1   6  -8 3287.83 245.883   5
   1   6  -8 2910.56 250.707   3
   1   6  -7-67.2411 106.333   3
   1   6  -6 44095.1 767.406  11
   1   6  -6 40966.4 823.931   3
   1   6  -5 6463.30 295.281  11
   1   6  -5 6246.06 312.121   3
   1   6  -4 144.504 76.0488  11
   1   6  -4 164.721 66.8416   2
   1   6  -4 39.3451 71.4843   3
   1   6  -3 11931.0 377.193  11
   1   6  -3 12874.0 364.656   2
   1   6  -3 12284.2 376.137   3
   1   6  -2 143085. 1239.54  11
   1   6  -2 145696. 1176.14   3
   1   6  -2 145823. 1217.81   2
   1   6  -1 23055.1 477.121  11
   1   6  -1 23696.5 431.538   3
   1   6  -1 23948.5 504.904   2
  -1  -6   0 30.1909 65.5367   7
   1   6   0 62.8137 56.4187  11
   1   6   0 32.3132 39.3070   3
   1   6   0 114.423 79.2551   2
  -1  -6  -1 10387.8 283.578   7
   1   6   1 10258.8 356.679   2
   1   6   1 9969.29 284.282  14
   1   6   2 84468.9 1012.48   2
   1   6   2 85180.9 881.954  14
   1   6   3 1419.54 151.844   2
   1   6   3 1493.72 105.885  13
   1   6   3 1543.90 142.131  14
   1   6   4 3120.93 213.793   2
   1   6   4 3376.16 166.938  13
   1   6   4 3406.60 213.239  14
   1   6   5 577.551 112.821   2
   1   6   5 544.094 110.762  14
   1   6   5 600.689 87.8321  13
   1   6   6 58759.0 764.359  13
   1   6   6 57337.0 933.871  14
   1   6   7 8947.56 331.660  13
   1   6   7 8562.75 386.521  14
   1   6   7 9660.75 282.750  12
   1   6   8 3826.94 200.271  12
   1   6   8 3569.08 230.622  13
   1   6   8 3245.26 257.347  14
   1   6   9 2183.52 228.022  14
   1   6   9 2501.59 216.005  13
   1   6   9 2456.27 187.026  12
   1   6  10 27885.0 595.651  12
   1   6  10 29472.4 777.842  14
   1   6  11 2707.49 258.245  13
   1   6  11 3095.81 227.333  12
   1   6  11 3311.53 287.317  14
   1   6  12 421.456 136.571  12
   1   6  12 281.129 143.889  13
   1   6  13 562.846 162.423  12
   1   6  13 548.800 171.686  13
   1   6  14 7541.57 410.914  12
   1   6  14 7519.85 466.949  13
   1   6  15-70.9135 153.803  12
   1   7 -12 820.643 199.519   3
  -1  -7  12 1268.65 238.372  10
  -1  -7  11 15341.1 594.783  10
   1   7 -11 13922.2 587.919   3
   1   7 -10 429.102 148.596   3
   1   7  -9 504.395 148.359   3
   1   7  -8 19.1358 105.673   3
   1   7  -7 8860.27 418.838   3
   1   7  -6 2352.15 207.391  11
   1   7  -6 2192.69 213.669   3
   1   7  -5 5649.05 299.909  11
   1   7  -5 6144.54 325.682   3
   1   7  -4 82.1577 69.4113  11
   1   7  -4 21.8577 71.0757   2
   1   7  -4 4.56289 84.0274   3
   1   7  -3 11823.2 397.758  11
   1   7  -3 11837.3 383.458   3
   1   7  -3 11719.7 370.734   2
   1   7  -2 83.1620 77.1807  11
   1   7  -2 36.7480 77.8007   2
   1   7  -2 174.030 72.1508   3
   1   7  -1 2608.10 184.160  11
   1   7  -1 2194.79 145.908   3
   1   7  -1 2324.57 183.877   2
  -1  -7   0 16796.7 427.603   7
   1   7   0 17547.4 364.925  14
   1   7   0 17768.6 480.116   2
   1   7   0 17880.6 377.282   3
   1   7   1 68212.9 768.416  14
   1   7   1 68830.9 956.753   2
   1   7   1 69601.3 704.623   3
  -1  -7  -2 668.892 94.1811   7
   1   7   2 863.959 116.216  14
   1   7   2 534.058 120.754   2
  -1  -7  -3 10309.2 275.827   7
   1   7   3 10628.9 404.864   2
   1   7   3 11047.5 364.262  14
   1   7   3 10874.3 281.013  13
   1   7   4 4600.09 270.911   2
   1   7   4 4669.90 201.449  13
   1   7   4 4727.24 264.935  14
   1   7   5 7488.86 339.872   2
   1   7   5 7743.01 346.871  14
   1   7   5 7523.08 263.868  13
   1   7   6 621.408 120.316   2
   1   7   6 612.507 100.117  13
   1   7   6 688.943 142.185  14
   1   7   7 242.163 121.550  14
   1   7   7 406.108 101.585  13
   1   7   8 12187.7 414.647  13
   1   7   8 12053.5 493.622  14
   1   7   9 17160.4 525.965  13
   1   7   9 17382.6 616.910  14
   1   7  10 153.534 119.454  14
   1   7  10 203.951 134.287  13
   1   7  11 7105.80 396.751  13
   1   7  11 7346.87 436.175  14
   1   7  12 12108.5 534.572  13
   1   7  12 13928.9 602.256  14
   1   7  13 677.094 180.607  13
   1   7  14 508.835 169.155  13
   1   8 -12 1023.45 215.747   3
  -1  -8  12 1123.77 223.739  10
  -1  -8  11 2093.81 259.634  10
   1   8 -11 2139.05 259.041   3
   1   8 -10-46.2550 133.017   3
   1   8  -9 7150.05 415.949   3
   1   8  -8 1688.66 209.132   3
   1   8  -7 12460.1 511.488   3
   1   8  -6 1494.66 191.371   3
   1   8  -5 8851.99 389.429  11
   1   8  -5 8739.40 396.453   3
   1   8  -4 11144.0 423.808  11
   1   8  -4 12334.2 399.918   2
   1   8  -4 11017.9 412.118   3
   1   8  -3 5670.27 299.605  11
   1   8  -3 5632.80 283.155   3
   1   8  -3 6169.26 292.589   2
   1   8  -2 8751.02 358.209  11
   1   8  -2 9492.19 367.461   2
   1   8  -2 9161.07 333.017   3
   1   8  -1 6344.06 295.649  11
   1   8  -1 6127.35 254.747   3
   1   8  -1 6747.21 314.473   2
  -1  -8   0 13915.6 416.945   7
   1   8   0 15208.6 375.781   3
   1   8   0 15284.9 481.252   2
  -1  -8  -1 140.972 88.5281   7
   1   8   1-19.1552 59.7574  14
   1   8   1-36.9925 104.021   2
   1   8   1 162.963 64.8671   3
  -1  -8  -2 1282.02 127.209   7
   1   8   2 1488.77 182.633   2
   1   8   2 1385.16 138.336  14
   1   8   3 14595.2 503.797   2
   1   8   3 15034.3 442.228  14
   1   8   4 5329.56 316.565   2
   1   8   4 5635.76 228.121  13
   1   8   4 5790.96 298.749  14
   1   8   5 4.65635 108.354   2
   1   8   5-1.37811 96.2823  14
   1   8   5 110.928 77.8163  13
   1   8   6 5066.22 312.792   2
   1   8   6 4967.75 243.554  13
   1   8   6 5124.57 324.889  14
   1   8   7 4161.81 240.353  13
   1   8   7 3542.63 284.209  14
   1   8   8-207.139 151.655  14
   1   8   8 418.665 123.162  13
   1   8   9 562.595 154.972  13
   1   8   9-122.187 155.813  14
   1   8  10 1397.21 218.315  14
   1   8  10 1840.56 219.740  13
   1   8  11 1674.45 249.851  14
   1   8  11 2094.92 246.141  13
   1   8  12 177.935 147.789  13
   1   8  12 356.331 180.765  14
   1   8  13 2277.44 271.853  13
   1   8  13 2895.15 328.187  14
   1   9 -11 2029.48 268.232   3
  -1  -9  11 2558.39 284.804  10
   1   9 -10 172.793 143.841   3
  -1  -9  10 299.349 147.457  10
   1   9  -9 1537.25 223.358   3
   1   9  -8 1153.41 196.219   3
   1   9  -7 742.765 166.716   3
   1   9  -6 8904.23 427.290   3
   1   9  -5 6675.64 359.039  11
   1   9  -5 6209.32 348.202   3
   1   9  -4 598.224 129.233  11
   1   9  -4 527.438 121.234   2
   1   9  -4 623.572 131.977   3
   1   9  -3-80.2856 95.8348  11
   1   9  -3 21.1256 85.1063   3
   1   9  -3-72.3937 114.144   2
   1   9  -2 8779.68 386.638  11
   1   9  -2 8924.67 344.731   3
   1   9  -2 9254.90 384.438   2
   1   9  -1 41.9364 91.2998   2
   1   9  -1-1.95673 68.3037   3
  -1  -9   0 84.1246 98.9300   7
   1   9   0 140.638 72.1160   3
   1   9   0 219.160 108.508   2
  -1  -9  -1 17361.8 477.368   7
   1   9   1 17681.8 418.795   3
   1   9   1 17048.2 560.322   2
  -1  -9  -2 959.753 130.799   7
   1   9   2 1044.28 135.367  14
   1   9   2 1187.38 186.374   2
   1   9   3 15937.1 471.495  14
   1   9   3 15503.9 551.841   2
   1   9   4 1018.55 152.744  14
   1   9   4 1249.08 189.036   2
   1   9   5 3969.56 275.907  14
   1   9   5 4080.38 300.056   2
   1   9   6 255.718 97.5077  13
   1   9   6-67.3640 135.268  14
   1   9   6 228.793 123.291   2
   1   9   7 384.486 118.506  13
   1   9   7 94.9422 113.968  14
   1   9   8 1376.53 170.046  13
   1   9   8 897.761 191.584  14
   1   9   9 888.536 203.943  14
   1   9   9 1406.81 187.700  13
   1   9  10 1028.68 185.740  13
   1   9  10 793.208 193.967  14
   1   9  11 246.528 175.022  13
   1   9  11 232.046 154.733  14
   1   9  12 128.994 151.673  13
   1   9  12 64.2208 172.781  14
   1   9  13 1356.09 238.365  13
   1   9  13 1539.90 267.257  14
  -1 -10  10 5377.01 372.642  10
   1  10 -10 4998.98 387.422   3
   1  10  -9 10412.7 534.189   3
   1  10  -8 743.374 180.869   3
   1  10  -7 4164.00 325.212   3
   1  10  -6 1975.38 232.116   3
   1  10  -5 76.8600 108.275  11
   1  10  -5 278.387 127.520   3
   1  10  -4 3501.37 281.871  11
   1  10  -4 3481.01 259.940   2
   1  10  -4 2930.30 241.395   3
   1  10  -3 447.888 128.300  11
   1  10  -3 518.921 144.607   2
   1  10  -3 283.738 101.833   3
   1  10  -2 6575.44 343.857   2
   1  10  -2 6349.26 311.194   3
   1  10  -1 23995.4 658.467   2
   1  10  -1 22220.5 544.681   3
   1  10   0 2560.27 185.638   3
   1  10   0 2488.31 241.093   2
  -1 -10  -1 4703.69 278.712   7
   1  10   1 4751.40 329.583   2
   1  10   2 2706.40 267.623   2
   1  10   3 4148.72 260.726  14
   1  10   3 4288.21 327.139   2
   1  10   4 8.76445 100.542  14
   1  10   4 111.190 144.772   2
   1  10   5 16118.7 559.484  14
   1  10   5 15363.8 595.631   2
   1  10   6 472.567 143.937  14
   1  10   6 757.855 182.514   2
   1  10   7 347.719 140.481  14
   1  10   8 722.171 153.856  13
   1  10   8 296.863 156.464  14
   1  10   9 4780.23 304.543  13
   1  10   9 4604.48 382.510  14
   1  10  10 566.515 200.422  14
   1  10  10 623.485 167.298  13
   1  10  11 998.003 193.688  13
   1  10  11 777.246 230.431  14
   1  10  12 301.778 177.878  13
   1  10  12 356.217 203.513  14
   1  11  -9 125.686 148.975   3
   1  11  -8 5509.83 397.331   3
   1  11  -7 519.650 163.632   3
   1  11  -6 7151.77 413.772   3
   1  11  -5 2163.11 243.127  11
   1  11  -5 2151.50 233.437   3
   1  11  -4 8004.22 399.256   3
   1  11  -3 213.614 124.034   2
   1  11  -3 98.2896 96.5814   3
   1  11  -2 4362.81 305.244   2
   1  11  -2 3900.68 264.938   3
   1  11  -1 3439.85 278.174   2
   1  11  -1 3242.68 230.190   3
   1  11   0 3733.55 305.227   2
  -1 -11  -1 8335.39 392.842   7
   1  11   1 8265.35 444.027   2
   1  11   2 2149.10 245.816   2
   1  11   3 2110.71 209.914  14
   1  11   3 2380.85 276.659   2
   1  11   4 6015.84 349.005  14
   1  11   4 5839.11 402.428   2
   1  11   5 25.5466 121.573  14
   1  11   5 96.8407 142.170   2
   1  11   6 4827.91 350.803  14
   1  11   6 4725.25 371.159   2
   1  11   7 3785.41 327.710  14
   1  11   8 8287.96 500.586  14
   1  11   9 237.362 163.679  14
   1  11  10 666.782 227.468  14
   1  11  11 4807.61 441.671  14
   1  11  11 5570.79 378.029  13
   1  12  -7 160.827 144.817   3
   1  12  -6 4930.72 354.502   3
   1  12  -5 2175.76 236.811   3
   1  12  -4 15658.0 582.995   3
   1  12  -3 411.238 143.838   2
   1  12  -3 403.140 134.194   3
   1  12  -2 17816.3 621.192   2
   1  12  -2 17182.2 557.012   3
   1  12  -1 204.957 132.081   2
   1  12   0 1015.40 208.217   2
   1  12   1 1310.12 227.076   2
   1  12   2 10385.1 525.517   2
   1  12   3 192.221 161.440   2
   1  12   4 4207.67 300.517  14
   1  12   4 4202.86 372.085   2
   1  12   5-18.0899 124.486  14
   1  12   5 92.2369 159.757   2
   1  12   6 16745.0 641.597  14
   1  12   6 17007.0 710.858   2
   1  12   7 865.339 209.711  14
   1  12   8 560.662 203.959  14
   1  12   9 1712.81 279.665  14
   1  12  10 6822.11 508.300  14
   1  13  -6 753.717 197.404   3
   1  13  -5 141.862 137.722   3
   1  13  -4 4719.78 343.521   3
   1  13  -3 8153.81 426.180   3
   1  13  -3 7740.74 449.014   2
   1  13  -2 443.727 159.688   2
   1  13  -1 1533.73 247.536   2
   1  13   0 3754.72 341.406   2
   1  13   1 14536.3 638.805   2
   1  13   2 708.974 211.854   2
   1  13   3 630.799 215.243   2
   1  13   4 10791.8 596.936   2
   1  13   5 3488.02 308.525  14
   1  13   5 3992.48 394.599   2
   1  13   6 698.778 191.384  14
   1  13   6 464.455 210.861   2
   1  13   7 216.733 177.401  14
   1  13   8 4895.32 419.314  14
   1  14  -4 979.062 197.997   3
   1  14  -3 281.200 183.495   2
   1  14  -2 70.0739 152.854   2
   1  14  -1 7761.93 488.409   2
   1  14   0 148.119 181.346   2
   1  14   1 1848.84 282.427   2
   1  14   2-195.321 192.802   2
   1  14   3 7479.60 518.393   2
   1  14   4 478.387 226.832   2
   1  14   5 505.414 230.583   2
   1  14   6 1689.41 251.002  14
   1  14   6 1680.08 305.247   2
   1  14   7 9066.43 536.945  14
   2 -14  -3 3333.58 325.256   8
   2 -14  -2 448.589 155.479   8
   2 -14  -1 1120.32 218.369   7
   2 -14   0 9.38319 176.388   7
   2 -14   1 4475.79 379.633   7
   2 -13  -6-5.62916 172.389   8
   2 -13  -5 629.994 199.969   8
   2 -13  -4 8772.47 527.505   8
   2 -13  -3-176.835 196.804   8
   2 -13  -2 2179.66 249.082   7
  -2  13   2 2339.92 316.934   2
   2 -13  -1 6013.15 379.280   7
  -2  13   1 6530.18 463.008   2
   2 -13   0 1765.53 234.545   7
  -2  13   0 1474.82 255.476   2
   2 -13   1 4159.07 350.442   7
   2 -13   2 1614.50 252.422   7
  -2  13  -3 3635.86 309.693   3
  -2  13  -4 859.385 194.357   3
  -2  13  -5 696.740 193.537   3
   2 -12  -8 1742.62 265.444   8
   2 -12  -7-45.1902 160.551   8
   2 -12  -6 7750.84 475.025   8
   2 -12  -5 111.260 147.213   8
   2 -12  -4 2977.04 304.527   8
  -2  12   4 3459.13 350.054   2
   2 -12  -3 275.697 134.153   7
  -2  12   3 373.334 185.142   2
   2 -12  -2 2201.66 230.210   7
  -2  12   2 2039.43 282.138   2
   2 -12  -1 500.097 154.018   7
  -2  12   1 507.480 196.206   2
   2 -12   0 1794.50 223.519   7
  -2  12   0 1820.15 259.302   2
   2 -12   1-179.243 167.343   7
  -2  12  -1 203.385 155.199   2
   2 -12   2 2104.56 254.825   7
  -2  12  -2 2181.05 228.339   3
  -2  12  -2 2223.88 267.153   2
  -2  12  -3 2532.42 251.137   3
  -2  12  -4 9216.12 467.553   3
  -2  12  -5 202.145 136.014   3
  -2  12  -6 2093.68 261.103   3
  -2  12  -7 314.912 168.083   3
   2 -11 -10 822.080 200.347   8
  -2  11  10 843.365 232.338  14
   2 -11  -9 1.63802 150.788   8
  -2  11   9 629.811 229.417  14
   2 -11  -8 4908.51 373.723   8
  -2  11   8 5256.70 409.456  14
   2 -11  -7 1255.84 209.145   8
  -2  11   7 2029.59 264.934  14
   2 -11  -6 2356.86 273.694   8
  -2  11   6 2622.82 285.933  14
   2 -11  -5 757.411 172.512   8
  -2  11   5 1330.59 205.273  14
  -2  11   4 3651.57 341.598   2
   2 -11  -3 640.367 146.598   7
  -2  11   3 560.366 172.407   2
   2 -11  -2 2243.14 214.049   7
  -2  11   2 1867.81 260.215   2
   2 -11  -1 1596.43 192.716   7
  -2  11   1 1334.57 221.954   2
   2 -11   0 875.551 163.376   7
  -2  11   0 956.641 205.635   2
   2 -11   1-66.6987 147.911   7
  -2  11  -1 246.213 139.917   2
   2 -11   2 3371.00 288.032   7
  -2  11  -2 3566.01 268.155   3
  -2  11  -2 3658.66 304.962   2
   2 -11   3-89.6817 169.048   7
  -2  11  -3 29.3822 129.793   2
  -2  11  -3 92.0272 111.196   3
  -2  11  -4 2620.04 248.050   3
  -2  11  -5 150.382 128.108   3
  -2  11  -6 4917.92 350.632   3
  -2  11  -7 398.807 155.019   3
  -2  11  -8 2434.04 292.011   3
   2 -10 -11 444.283 169.757   8
  -2  10  11 1308.21 264.307  14
   2 -10 -10 1072.36 199.410   8
  -2  10  10 1152.77 240.962  14
   2 -10  -9-240.471 161.757   8
  -2  10   9 331.816 184.354  14
   2 -10  -8 76.9295 130.646   8
  -2  10   8 208.185 155.350  14
   2 -10  -7-97.8618 134.304   8
  -2  10   7 338.770 165.893  14
   2 -10  -6 1186.75 198.177   8
  -2  10   6 1743.34 232.592  14
   2 -10  -5 5387.82 354.857   8
  -2  10   5 5206.46 333.867  14
  -2  10   5 5873.29 373.753   2
   2 -10  -4 97.1997 87.5556   7
  -2  10   4 258.243 116.520  14
  -2  10   4 280.503 172.369   2
   2 -10  -3 7614.05 330.314   7
  -2  10   3 7006.44 411.831   2
   2 -10  -2 1572.75 171.620   7
  -2  10   2 1589.20 229.578   2
   2 -10  -1 5241.86 288.166   7
  -2  10   1 4615.28 335.503   2
   2 -10   0 5616.50 305.347   7
  -2  10   0 5462.77 352.520   2
   2 -10   1 15450.6 516.503   7
  -2  10  -1 14903.5 470.376   3
  -2  10  -1 14316.4 541.246   2
   2 -10   2 4516.55 305.878   7
  -2  10  -2 4637.56 285.110   3
  -2  10  -2 4474.64 309.662   2
   2 -10   3 308.429 148.458   7
  -2  10  -3 538.058 150.772   2
  -2  10  -3 671.824 140.148   3
  -2  10  -4 184.718 113.467   3
  -2  10  -5 85.7196 107.236   3
  -2  10  -6 2411.79 253.265   3
  -2  10  -7 39.4018 139.262   3
  -2  10  -8 120.197 139.656   3
  -2  10  -9 4373.53 362.780   3
  -2  10 -10 3038.72 326.740   3
  -2   9  12 319.963 192.137  14
  -2   9  11 997.422 234.457  14
   2  -9 -10 465.816 148.898   8
  -2   9  10 620.984 181.480  14
   2  -9  -9 85.8839 132.036   8
  -2   9   9 519.900 182.293  14
   2  -9  -8 2538.44 246.894   8
  -2   9   8 2502.43 273.842  14
   2  -9  -7 566.633 135.713   8
  -2   9   7 794.751 193.646  14
   2  -9  -6 3734.65 291.509   8
  -2   9   6 3560.37 286.079  14
   2  -9  -5 11434.8 476.509   8
  -2   9   5 11814.6 463.738  14
  -2   9   5 12389.9 494.135   2
   2  -9  -4 53.7353 79.4992   7
  -2   9   4 141.896 102.887  14
  -2   9   4 229.830 142.092   2
   2  -9  -3 2634.76 190.716   7
  -2   9   3 3093.54 225.373  14
  -2   9   3 2713.20 255.370   2
   2  -9  -2 2506.42 185.445   7
  -2   9   2 2443.66 247.925   2
   2  -9  -1 6115.85 287.865   7
  -2   9   1 5423.11 334.160   2
   2  -9   0 543.833 124.135   7
  -2   9   0 437.464 131.971   2
   2  -9   1 1859.04 187.803   7
  -2   9  -1 1775.04 163.337   3
  -2   9  -1 1682.56 194.778   2
   2  -9   2 9396.55 393.476   7
  -2   9  -2 8942.96 355.981   3
  -2   9  -2 9497.11 408.412   2
   2  -9   3 1038.38 178.715   7
  -2   9  -3 1005.02 145.916   3
  -2   9  -3 803.627 148.677   2
   2  -9   4 581.972 130.005   7
  -2   9  -4 682.325 124.525   3
  -2   9  -4 784.978 145.185   2
  -2   9  -5 4094.92 281.828   3
  -2   9  -6 9543.41 446.382   3
  -2   9  -7 195.600 117.826   3
  -2   9  -8 1375.33 206.499   3
  -2   9  -9 912.866 185.594   3
  -2   9 -10 619.971 168.913   3
  -2   9 -11 408.558 161.937   3
  -2   8  13 1551.19 209.541  12
  -2   8  12 613.790 152.252  12
  -2   8  12 400.621 176.721  14
  -2   8  11 3336.03 322.114  14
  -2   8  11 3189.59 243.753  12
   2  -8 -10 3537.16 273.536   8
  -2   8  10 3822.63 339.420  14
  -2   8  10 4008.73 251.302  12
   2  -8  -9 205.920 125.794   8
  -2   8   9 595.018 125.888  12
  -2   8   9 461.427 164.855  14
   2  -8  -8-36.6471 100.507   8
  -2   8   8 79.4348 90.8139  12
   2  -8  -7 16683.9 543.380   8
  -2   8   7 17290.7 435.633  12
  -2   8   7 17146.4 579.205  14
   2  -8  -6 5260.73 314.421   8
  -2   8   6 5255.16 330.398  14
   2  -8  -5 2435.42 217.318   8
   2  -8  -5 2806.82 179.788   7
  -2   8   5 2795.19 231.475  14
  -2   8   5 3095.58 243.443   2
   2  -8  -4 2126.07 159.103   7
  -2   8   4 2154.13 194.127  14
  -2   8   4 2466.38 228.278   2
   2  -8  -3 27066.0 523.029   7
  -2   8   3 27833.0 604.082  14
  -2   8   3 27881.0 677.489   2
   2  -8  -2 6202.33 260.316   7
  -2   8   2 6384.64 285.075  14
  -2   8   2 5947.49 324.368   2
  -2   8   1 65.4360 105.127   2
   2  -8  -1 129.980 84.9062   7
  -2   8   0 455.753 135.146   2
   2  -8   0 600.500 120.550   7
  -2   8  -1 10591.6 350.484   3
  -2   8  -1 10310.9 405.602   2
   2  -8   1 10835.4 370.158   7
  -2   8  -2 901.558 140.264   2
  -2   8  -2 1101.16 133.230   3
   2  -8   2 926.894 140.078   7
  -2   8  -3 14108.1 439.131   3
  -2   8  -3 14556.8 463.210   2
   2  -8   3 14586.9 473.206   7
  -2   8  -4 10167.4 393.912   3
  -2   8  -4 11426.6 404.557   2
   2  -8   4 10902.6 429.554   7
  -2   8  -5 9418.14 396.464   3
  -2   8  -5 8628.07 400.160  10
  -2   8  -6 797.513 141.424   3
  -2   8  -6 1193.76 184.236  10
  -2   8  -7 7986.02 410.913   3
  -2   8  -7 8316.23 433.321  10
  -2   8  -8 1402.65 195.683   5
  -2   8  -8 1059.03 180.913   3
  -2   8  -9 5703.75 342.756   5
  -2   8  -9 5633.67 374.944   3
  -2   8 -10 738.953 172.908   3
  -2   8 -10 1202.36 200.264   5
  -2   8 -11 3304.10 301.583   5
  -2   8 -11 2616.36 280.801   3
  -2   8 -12 2508.52 281.117   5
  -2   8 -12 1992.85 263.051   3
  -2   7  13 495.756 144.828  12
  -2   7  12 15130.5 525.290  12
  -2   7  11 4409.60 341.234  14
  -2   7  11 4609.69 289.808  12
  -2   7  10 109.004 102.618  12
  -2   7  10 311.435 149.492  14
   2  -7  -9 15292.6 497.825   8
  -2   7   9 15084.9 441.098  12
  -2   7   9 15856.8 586.139  14
   2  -7  -8 11599.4 424.776   8
  -2   7   8 11070.5 361.604  12
   2  -7  -7 432.078 112.647   8
  -2   7   7 449.175 99.2450  12
  -2   7   7 566.878 146.692  14
   2  -7  -6 102.025 93.9625   8
  -2   7   6 289.574 79.1859  12
  -2   7   6 262.056 123.248  14
   2  -7  -5 14863.9 468.525   8
  -2   7   5 15723.7 482.797  14
  -2   7   5 16282.9 473.005   2
   2  -7  -4 5862.39 232.004   7
  -2   7   4 5951.50 286.249  14
  -2   7   4 6030.47 303.176   2
   2  -7  -3 478.306 88.7251   7
  -2   7   3 418.503 100.969  14
  -2   7   3 415.192 118.707   2
   2  -7  -2 8848.16 286.172   7
  -2   7   2 9059.52 319.234  14
  -2   7   2 8707.82 359.788   2
  -2   7   1 35049.8 699.044   2
   2  -7  -1 34829.7 565.538   7
  -2   7   0 29914.3 637.618   2
   2  -7   0 29745.0 540.670   7
  -2   7  -1 1780.16 146.902   3
  -2   7  -1 1763.87 173.969   2
   2  -7   1 1615.97 145.570   7
  -2   7  -2 67.3399 68.9025   3
  -2   7  -2 126.113 92.1336   2
   2  -7   2 110.909 94.5111   7
  -2   7  -3 29425.4 589.874   3
  -2   7  -3 29554.8 608.536   2
   2  -7   3 30693.8 627.518   7
  -2   7  -3 30286.5 597.879  10
  -2   7  -4 2774.97 202.050   3
  -2   7  -4 2797.34 193.493   2
   2  -7   4 2776.68 217.696   7
  -2   7  -4 2809.81 217.287  10
  -2   7  -5 19418.8 543.025   3
  -2   7  -5 20454.8 490.457   5
  -2   7  -5 19182.2 559.534  10
  -2   7  -6 101.517 94.3794   3
  -2   7  -6 56.9514 98.7428   5
  -2   7  -6-223.097 133.590  10
  -2   7  -7 9703.06 430.563   3
  -2   7  -7 10270.2 386.522   5
  -2   7  -7 9724.45 443.881  10
  -2   7  -8 1317.98 201.533   3
  -2   7  -8 1179.32 171.485   5
  -2   7  -9 33.7921 112.723   3
  -2   7  -9 2.81517 120.774   5
  -2   7 -10 488.190 145.220   3
  -2   7 -10 483.796 158.543   5
  -2   7 -11 9907.82 497.834   3
  -2   7 -11 9626.17 449.330   5
  -2   7 -12 2585.73 285.663   3
  -2   7 -12 2740.33 278.762   5
  -2   7 -13 9713.80 490.603   5
  -2   7 -13 9757.23 516.196   3
  -2   6  14 8323.14 504.835  13
  -2   6  14 7573.91 438.357  12
  -2   6  13 901.126 175.789  12
  -2   6  13 1029.56 217.133  13
  -2   6  12 2408.96 233.650  12
  -2   6  12 3071.65 290.810  13
  -2   6  11 1734.32 228.596  13
  -2   6  11 1140.72 161.398  12
  -2   6  11 1545.38 212.404  14
  -2   6  10 26307.3 687.336  13
  -2   6  10 25679.7 603.021  12
  -2   6  10 25221.8 718.623  14
   2  -6  -9 241.325 95.0804   8
  -2   6   9 163.724 84.8679  12
  -2   6   9 308.388 133.520  13
  -2   6   9 247.413 120.983  14
   2  -6  -8 338.868 106.493   8
  -2   6   8 392.024 96.2671  12
  -2   6   8 602.446 150.968  14
   2  -6  -7 2716.11 204.956   8
  -2   6   7 2628.96 222.898  14
  -2   6   7 2666.30 173.916  12
   2  -6  -6 41451.8 724.192   8
  -2   6   6 42018.9 780.855  14
  -2   6   6 42206.6 612.408  12
   2  -6  -5 15033.3 438.442   8
  -2   6   5 15917.2 462.014  14
  -2   6   5 15670.8 358.486  12
   2  -6  -4 327.052 84.1478   8
  -2   6   4 389.939 100.860  14
  -2   6   4 448.884 105.104   2
   2  -6  -3 2246.18 140.502   7
  -2   6   3 2229.89 166.895  14
  -2   6   3 2283.91 180.584   2
   2  -6  -2 98075.3 864.068   7
  -2   6   2 99749.6 970.732  14
  -2   6   2 99968.0 1078.17   2
  -2   6   1 102.101 78.3936   2
   2  -6  -1 178.032 66.7060   7
  -2   6   1 19.6114 71.0393   9
   2  -6  -1 85.1658 77.9969   9
  -2   6   0 31588.2 605.019   2
   2  -6   0 32084.8 509.827   7
  -2   6  -1 9530.97 286.783   3
  -2   6  -1 8971.43 324.230   2
   2  -6   1 9516.46 291.594   7
   2  -6   1 8882.64 453.120   9
  -2   6  -2 64496.2 767.671   3
  -2   6  -2 64405.3 846.445   2
   2  -6   2 65757.9 788.591   7
  -2   6  -2 65644.4 742.652  10
  -2   6  -3 22504.0 485.049   3
  -2   6  -3 22013.0 493.782   2
   2  -6   3 22553.4 496.922   7
  -2   6  -3 22588.4 486.490  10
  -2   6  -4 2899.39 192.609   3
  -2   6  -4 3245.17 184.420   5
   2  -6   4 3178.87 214.237   7
  -2   6  -4 3019.53 209.671  10
  -2   6  -5 4694.48 232.357   5
  -2   6  -5 4290.13 251.275   3
  -2   6  -5 4247.89 261.257  10
  -2   6  -6 36105.1 746.916   3
  -2   6  -6 38325.8 667.472   5
  -2   6  -6 35861.6 784.388  10
  -2   6  -7 8451.30 339.097   5
  -2   6  -7 7362.14 371.055   3
  -2   6  -7 7725.90 387.896  10
  -2   6  -8 7014.15 376.966   3
  -2   6  -8 6896.61 327.523   5
  -2   6  -8 7102.23 390.483  10
  -2   6  -9 12115.7 511.944   3
  -2   6  -9 10823.7 421.251   5
  -2   6 -10 337.359 145.495   3
  -2   6 -10 262.692 146.652   5
  -2   6 -11 11.9529 113.424   3
  -2   6 -11 224.929 138.382   5
  -2   6 -12 2766.68 274.961   3
  -2   6 -12 3000.18 288.587   5
  -2   6 -13 5946.83 386.724   5
  -2   6 -13 6478.75 414.214   3
  -2   5  14 462.858 159.080  12
  -2   5  14 394.336 172.422  13
  -2   5  13-157.579 158.095  12
  -2   5  13 235.144 172.303  13
  -2   5  12 6009.30 379.095  13
  -2   5  12 5237.01 322.022  12
  -2   5  11 9669.14 446.523  13
  -2   5  11 8974.79 390.077  12
  -2   5  10 197.536 96.2158  12
  -2   5  10 439.673 144.308  13
  -2   5  10 278.296 121.843  14
  -2   5   9 8114.11 323.164  12
  -2   5   9 8460.29 365.693  13
  -2   5   9 8141.68 380.315  14
   2  -5  -8 3335.22 206.375   8
  -2   5   8 3436.41 229.711  13
  -2   5   8 3237.98 237.918  14
  -2   5   8 3247.92 199.368  12
   2  -5  -7 55996.8 805.139   8
  -2   5   7 56254.4 803.107  13
  -2   5   7 54864.1 894.711  14
  -2   5   7 55226.9 725.699  12
   2  -5  -6 12458.9 379.252   8
  -2   5   6 12165.6 407.954  14
  -2   5   6 12722.4 336.434  12
   2  -5  -5 25652.1 523.870   8
  -2   5   5 26504.3 451.781  12
  -2   5   5 26825.8 561.548  14
   2  -5  -4 84121.0 919.923   8
  -2   5   4 85944.4 942.878  14
  -2   5   4 85737.5 763.331  12
   2  -5  -3 59290.9 758.559   8
  -2   5   3 59714.2 753.942   2
  -2   5   3 59332.4 743.601  14
  -2   5   2 2564.25 168.549   2
  -2   5   2 2287.57 148.071  14
   2  -5  -2 2244.44 245.449   9
  -2   5   2 2076.78 223.384   9
  -2   5   1 310.967 88.4958   2
   2  -5  -1 302.958 63.8012   7
   2  -5  -1 221.628 96.6616   9
  -2   5   1 133.984 81.0738   9
  -2   5   0 6581.07 258.735   2
  -2   5   0 7107.98 376.691   9
   2  -5   0 6486.63 212.503   7
   2  -5   0 6298.52 353.890   9
  -2   5  -1 9964.07 270.209   3
  -2   5  -1 10585.5 318.329   2
   2  -5   1 10026.5 272.029   7
   2  -5   1 9575.26 449.138   9
  -2   5  -2 31589.4 498.515   3
  -2   5  -2 31052.8 542.302   2
   2  -5   2 31917.8 505.414   7
   2  -5   2 30513.2 821.774   9
  -2   5  -2 31513.0 476.726  10
  -2   5  -3 2024.64 142.553   3
  -2   5  -3 2272.50 135.183   5
   2  -5   3 2139.32 150.051   7
  -2   5  -3 2042.60 150.782  10
  -2   5  -4 82956.4 929.989   3
  -2   5  -4 81322.6 817.397   5
   2  -5   4 82275.2 928.378   7
  -2   5  -4 81944.8 948.034  10
  -2   5  -5 19909.1 498.344   3
  -2   5  -5 20412.5 441.759   5
  -2   5  -5 20154.0 514.069  10
  -2   5  -6 13013.2 436.561   3
  -2   5  -6 13024.3 388.929   5
  -2   5  -6 13344.5 459.691  10
  -2   5  -7 141.312 85.1045   3
  -2   5  -7 88.2387 100.086   5
  -2   5  -7-4.94169 107.412  10
  -2   5  -8 14115.9 507.817   3
  -2   5  -8 13634.4 438.383   5
  -2   5  -8 13727.8 521.092  10
  -2   5  -9 2512.66 242.213   3
  -2   5  -9 2128.72 204.599   5
  -2   5 -10 5218.86 309.165   5
  -2   5 -10 6095.28 360.877   3
  -2   5 -11 90.8084 113.291   3
  -2   5 -11-120.219 133.526   5
  -2   5 -12 6565.60 373.071   5
  -2   5 -12 7251.96 414.414   3
  -2   5 -13 426.262 190.022   5
  -2   5 -14 2359.78 278.701   5
  -2   4  14 1198.80 224.253  13
  -2   4  14 1160.85 218.003  12
  -2   4  13 5278.47 362.114  12
  -2   4  13 4929.74 366.879  13
  -2   4  12 1957.32 236.341  13
  -2   4  12 2004.69 226.340  12
  -2   4  11 992.184 179.685  12
  -2   4  11 821.214 166.830  13
  -2   4  10 5683.74 329.526  13
  -2   4  10 5529.61 293.151  12
  -2   4   9 11470.3 414.615  13
  -2   4   9 11910.3 425.084  14
  -2   4   9 11512.4 384.141  12
   2  -4  -8 118.401 71.2526   8
  -2   4   8 114.289 82.2440  12
  -2   4   8 186.295 103.565  13
  -2   4   8 97.5222 99.1130  14
   2  -4  -7 13429.2 366.739   8
  -2   4   7 12946.0 381.405  13
  -2   4   7 12621.0 406.909  14
  -2   4   7 12985.5 352.866  12
   2  -4  -6 13035.4 353.044   8
  -2   4   6 12865.9 349.969  13
  -2   4   6 12636.4 384.926  14
  -2   4   6 13032.5 330.528  12
   2  -4  -5 55311.3 701.739   8
  -2   4   5 55117.5 628.952  12
   2  -4  -4 2741.97 162.207   8
  -2   4   4 2862.14 173.520  14
  -2   4   4 2916.17 142.862  12
   2  -4  -3 8327.22 262.582   8
  -2   4   3 8347.76 263.340  14
  -2   4   3 8330.31 221.062  12
  -2   4   3 8318.49 445.654   9
   2  -4  -3 8264.09 449.291   9
   2  -4  -2 16932.5 359.505   8
  -2   4   2 16549.4 346.610  14
   2  -4  -2 17598.2 601.135   9
  -2   4   2 17484.3 589.953   9
   2  -4  -1 76106.9 1265.31   4
   2  -4  -1 75686.5 1169.99   9
   2  -4   0 3894.32 294.353   4
  -2   4   0 3479.86 249.814   9
   2  -4   0 3696.93 257.560   9
  -2   4  -1 5739.24 357.246   4
   2  -4   1 6190.68 375.559   4
   2  -4   1 5667.25 328.650   9
  -2   4  -2 4826.22 335.391   4
   2  -4   2 5178.36 350.902   4
  -2   4  -2 5320.99 190.359   3
   2  -4   2 5211.65 187.705   7
   2  -4   2 4659.88 307.012   9
  -2   4  -3 51903.6 627.362   3
   2  -4   3 51214.6 618.716   7
  -2   4  -3 51335.0 623.080  10
  -2   4  -4 857.633 103.881   3
  -2   4  -4 904.557 103.276   5
   2  -4   4 751.524 100.322   7
  -2   4  -4 932.535 111.748  10
  -2   4  -5 10365.2 342.936   3
  -2   4  -5 10896.8 322.346   5
  -2   4  -5 11050.4 372.375  10
  -2   4  -6 20326.6 521.155   3
  -2   4  -6 20429.5 466.629   5
  -2   4  -6 21583.2 557.179  10
  -2   4  -7 18401.7 526.421   3
  -2   4  -7 18191.2 465.925   5
  -2   4  -7 17980.6 554.186  10
  -2   4  -8 2401.54 194.157   5
  -2   4  -8 2285.39 207.368   3
  -2   4  -8 2053.95 214.673  10
  -2   4  -9 9490.65 415.046   3
  -2   4  -9 8400.71 363.541   5
  -2   4 -10 7253.76 378.785   3
  -2   4 -10 6279.78 329.933   5
  -2   4 -11 1017.03 174.991   3
  -2   4 -11 907.761 177.289   5
  -2   4 -12 3550.14 287.914   5
  -2   4 -13 3212.89 284.798   5
  -2   4 -14 2601.98 268.187   5
  -2   3  14 1551.19 231.118  12
  -2   3  13 1659.70 229.238  13
  -2   3  13 1662.59 225.683  12
  -2   3  12 1235.02 191.287  12
  -2   3  12 1159.10 185.232  13
  -2   3  11 8277.99 395.413  13
  -2   3  11 8615.39 388.893  12
  -2   3  10 1507.83 185.208  13
  -2   3  10 1677.20 187.166  12
  -2   3   9 144.097 109.097  12
  -2   3   9 116.831 112.518  13
  -2   3   8-4.18531 71.4774  13
  -2   3   8 19.7814 84.0539  12
  -2   3   8 48.8143 69.1665  14
   2  -3  -7 12207.7 331.199   8
  -2   3   7 12085.1 354.910  13
  -2   3   7 12136.5 367.134  14
  -2   3   7 12328.6 341.044  12
   2  -3  -6 9433.71 279.274   8
  -2   3   6 8619.47 298.936  14
  -2   3   6 8895.19 284.528  13
  -2   3   6 9028.62 273.990  12
   2  -3  -5 2686.65 150.168   8
  -2   3   5 2910.64 159.788  13
  -2   3   5 2774.74 167.661  14
  -2   3   5 2971.75 149.965  12
   2  -3  -4 8452.13 253.898   8
  -2   3   4 8666.08 228.955  12
  -2   3   4 7937.21 258.687  14
  -2   3   3 13117.6 526.410   9
   2  -3  -3 13848.8 554.808   9
  -2   3   2 223.898 87.6035   9
   2  -3  -2 548.160 117.441   9
   2  -3  -1 93.8432 68.7603   9
  -2   3   1 137.104 68.0464   9
   2  -3   0 10466.8 421.692   4
  -2   3   0 9956.46 389.034   9
   2  -3   0 9696.30 388.551   9
  -2   3  -1 102088. 1293.81   4
   2  -3   1 103215. 1269.24   9
  -2   3  -2 1148.19 151.366   4
   2  -3   2 1463.07 167.297   9
  -2   3  -3 4547.89 319.861   4
  -2   3  -4 35056.3 534.150   3
  -2   3  -4 35302.5 552.814  10
   2  -3   4 33757.5 1058.40   9
  -2   3  -5 23525.4 448.967   5
  -2   3  -5 22949.5 482.085   3
  -2   3  -5 24052.5 512.243  10
  -2   3  -6 2945.50 178.229   5
  -2   3  -6 2830.68 191.385   3
  -2   3  -6 2931.75 209.770  10
  -2   3  -7 10588.2 388.698   3
  -2   3  -7 10703.6 351.301   5
  -2   3  -7 9766.24 402.581  10
  -2   3  -8 354.172 97.3770   3
  -2   3  -8 508.342 129.283   5
  -2   3  -8 162.181 106.237  10
  -2   3  -9 24880.5 591.572   5
  -2   3  -9 27721.9 674.492   3
  -2   3 -10 2609.01 225.348   5
  -2   3 -10 3286.42 253.282   3
  -2   3 -11 5476.52 321.511   5
  -2   3 -12 437.148 154.205   5
  -2   3 -13 815.011 175.345   5
  -2   3 -14 1295.37 225.012   5
  -2   3 -15 811.165 216.896   5
  -2   2  14 116.088 153.179  12
  -2   2  13-25.2946 135.525  12
  -2   2  12 1749.41 220.693  12
  -2   2  11 2291.93 218.295  13
  -2   2  11 1931.46 206.727  12
  -2   2  10 73.5161 109.898  12
  -2   2  10 36.3241 92.1976  13
  -2   2   9 359.985 103.954  12
  -2   2   9 476.918 111.151  13
  -2   2   8 9175.40 330.100  13
  -2   2   8 8768.02 315.911  12
  -2   2   8 8880.71 287.702  10
   2  -2  -7 4026.43 177.187   8
  -2   2   7 3783.90 197.942  12
  -2   2   7 3780.66 199.093  13
  -2   2   7 3801.88 198.477  14
  -2   2   7 3738.27 174.904  10
   2  -2  -6 311.239 63.8197   8
  -2   2   6 374.477 75.2939  12
  -2   2   6 224.683 66.5255  13
  -2   2   6 246.607 68.9886  14
  -2   2   6 286.737 59.0265  10
   2  -2  -5 7454.07 224.423   8
  -2   2   5 7266.72 228.764  13
  -2   2   5 7309.46 221.943  12
  -2   2   4 241.187 110.276   9
   2  -2  -4 137.491 108.946   9
   2  -2  -3 2357.18 233.774   9
  -2   2   3 2324.85 220.621   9
   2  -2  -2 81452.0 1173.10   9
  -2   2   2 80356.9 1147.65   9
   2  -2  -1 83846.9 1068.14   9
  -2   2   1 82309.9 1058.13   9
   2  -2   0 367398. 2099.27   4
  -2   2   0 367556. 2152.88   9
   2  -2   0 366234. 2143.13   9
  -2   2  -1 122045. 1218.45   4
   2  -2   1 120327. 1237.29   4
   2  -2   1 123745. 1275.53   9
  -2   2  -2 2816.43 207.940   4
  -2   2  -3 18489.7 570.545   4
   2  -2   3 19108.3 673.372   9
   2  -2   4 19155.6 520.686   1
   2  -2   4 16817.8 765.429   9
  -2   2  -5 2208.40 137.547   5
  -2   2  -5 2653.43 167.243  10
  -2   2  -6 53081.8 686.361   5
  -2   2  -6 53962.4 771.024   3
  -2   2  -6 53452.5 807.591  10
  -2   2  -7 3410.82 195.780   5
  -2   2  -7 3285.78 213.396   3
  -2   2  -7 3238.78 227.786  10
  -2   2  -8 4370.13 233.869   5
  -2   2  -8 4318.98 281.627  10
  -2   2  -9 1436.45 162.649   5
  -2   2 -10 784.997 148.571   5
  -2   2 -11 3889.08 271.700   5
  -2   2 -12 357.509 140.931   5
  -2   2 -13 876.866 180.985   5
  -2   2 -14 1291.34 219.523   5
  -2   2 -15 4394.59 349.877   5
  -2   1  15-40.0997 179.444  12
  -2   1  14-154.309 156.023  12
  -2   1  13 315.071 165.293  12
  -2   1  12-46.0477 130.735  12
  -2   1  11 128.969 115.030  12
  -2   1  10 820.377 145.645  12
  -2   1  10 645.034 119.535  13
  -2   1  10 646.960 118.624  10
  -2   1   9 14145.7 424.384  13
  -2   1   9 14045.6 438.569  12
  -2   1   9 14311.6 415.332  10
  -2   1   8 17488.9 438.405  13
  -2   1   8 17729.8 454.904  12
  -2   1   8 17263.2 427.310  10
  -2   1   7 30894.4 531.152  13
  -2   1   7 30493.2 544.458  12
  -2   1   7 30780.9 512.119  10
  -2   1   6 55621.4 651.230  13
  -2   1   6 54410.9 655.663  12
  -2   1   6 55329.7 618.378  10
  -2   1   5 488.986 66.8571  12
  -2   1   4 8592.99 433.722   9
   2  -1  -4 9678.12 486.249   9
   2  -1  -3 1552.37 185.411   9
  -2   1   3 1405.03 171.004   9
   2  -1  -2 10840.3 414.792   9
  -2   1   2 10498.7 395.903   9
   2  -1  -1 50650.5 781.518   9
  -2   1   1 49853.3 785.836   9
  -2   1   0 1135.14 121.027   9
   2  -1   0 1217.43 122.891   9
  -2   1  -1 19103.8 388.980   4
   2  -1   1 18286.7 384.664   4
   2  -1   1 18521.5 462.915   9
  -2   1  -2 392.832 75.7203   4
   2  -1   3 126167. 1329.04   1
   2  -1   3 124411. 1610.59   9
   2  -1   4 3655.18 269.563   1
   2  -1   4 4067.29 370.201   9
  -2   1  -4 4624.82 374.442   9
  -2   1  -5 4220.81 325.860   1
  -2   1  -5 4208.11 176.071   5
  -2   1  -6 20726.7 407.805   5
  -2   1  -6 21655.5 783.571   1
  -2   1  -6 21003.8 492.549  10
  -2   1  -7 2292.70 154.150   5
  -2   1  -7 2369.93 191.597  10
  -2   1  -8 1019.79 122.809   5
  -2   1  -8 941.635 144.994  10
  -2   1  -9 2384.65 190.294   5
  -2   1 -10 655.482 126.122   5
  -2   1 -11 16543.3 511.775   5
  -2   1 -12 1391.28 190.982   5
  -2   1 -13 3052.09 266.987   5
  -2   1 -14 365.253 171.022   5
  -2   1 -15 6215.04 402.941   5
  -2   0  15 106.237 158.556  12
  -2   0  14 7386.68 460.599  12
  -2   0  13 4926.47 366.367  12
  -2   0  13 4511.07 339.188  10
  -2   0  12 454.250 173.977  12
  -2   0  12 35.6112 125.327  10
  -2   0  11 39.2208 139.676  12
  -2   0  11-146.915 130.953  10
  -2   0  10 7768.76 370.482  12
  -2   0  10 7759.64 353.949  10
   2   0  -9 3938.62 219.097   5
  -2   0   9 3546.68 237.947  12
  -2   0   9 3531.37 222.838  10
   2   0  -8 8585.49 297.750   5
  -2   0   8 8509.31 297.144  13
  -2   0   8 8522.85 330.913  12
  -2   0   8 8188.57 306.958  10
   2   0  -7 20521.6 427.174   5
  -2   0   7 21167.3 423.658  13
  -2   0   7 20475.4 459.520  12
  -2   0   7 21576.8 451.076  10
  -2   0   6 34863.5 491.680  13
  -2   0   6 34473.4 538.150  12
  -2   0   6 34388.2 519.541  10
  -2   0   5 164.840 51.6515  12
  -2   0   5 242.983 55.5350  10
   2   0  -4 13450.3 572.714   9
  -2   0   4 12168.8 515.585   9
   2   0  -3 9647.07 419.537   9
  -2   0   3 9288.57 393.656   9
   2   0  -2 91874.3 1149.00   9
  -2   0   2 89544.0 1081.80   9
  -2   0   1 5391.43 238.780   9
   2   0  -1 5416.23 242.869   9
   2   0   0 46.4189 48.3472   9
  -2   0   0 47.2047 41.4864   9
   2   0   1 35812.6 363.460   4
   2   0   1 35329.4 564.396   9
   2   0   2 3874.73 242.710   1
  -2   0  -3 3840.40 293.626   1
   2   0   3 4225.03 290.098   1
   2   0   3 4388.49 332.836   9
  -2   0  -4 5838.28 398.557   1
  -2   0  -4 5843.09 440.056   9
   2   0   4 5902.95 463.559   9
  -2   0  -5 80409.6 1615.43   1
  -2   0  -5 75472.9 1811.12   9
   2   0   5 74948.9 1969.74   9
  -2   0  -6 56573.0 651.675   5
  -2   0  -6 59028.7 791.840  10
  -2   0  -7 1392.12 126.771   5
  -2   0  -7 1166.46 138.174  10
  -2   0  -8 6070.67 256.479   5
  -2   0  -8 6052.72 307.211  10
  -2   0  -9 9822.05 348.605   5
  -2   0 -10 482.116 121.297   5
  -2   0 -11 5470.33 297.410   5
  -2   0 -12 3876.72 277.540   5
  -2   0 -13 17330.9 562.295   5
  -2   0 -14 100.440 150.522   5
  -2   0 -15 1620.81 237.512   5
  -2  -1  15 3348.85 339.208  12
  -2  -1  15 3467.44 346.739  10
  -2  -1  14 8748.65 497.565  12
  -2  -1  14 9798.99 509.246  10
  -2  -1  13 465.101 169.982  12
  -2  -1  13 491.351 158.234  10
  -2  -1  12 25721.9 756.732  12
  -2  -1  12 27651.0 755.863  10
  -2  -1  11 9410.80 439.626  12
  -2  -1  11 9591.04 430.920  10
   2   1 -10 563.769 128.816   5
  -2  -1  10 371.402 127.450  12
  -2  -1  10 384.487 108.172  10
   2   1  -9 371.941 112.191   5
  -2  -1   9 152.556 94.5476  12
  -2  -1   9 121.363 97.8681  10
   2   1  -8 9666.51 324.423   5
  -2  -1   8 9312.85 352.167  12
  -2  -1   8 9880.65 360.157  10
   2   1  -7 24079.2 472.448   5
  -2  -1   7 23765.9 509.921  12
  -2  -1   7 24344.0 515.096  10
   2   1  -6 5172.32 208.900   5
  -2  -1   6 4921.42 215.805  12
  -2  -1   6 5228.10 221.507  10
  -2  -1   5 12792.1 300.787  12
  -2  -1   5 13284.8 314.488  10
  -2  -1   4 206603. 2135.45   9
   2   1  -4 214475. 2268.73   9
  -2  -1   3 22005.1 611.299   9
   2   1  -3 22741.0 645.019   9
   2   1  -2 95.5616 66.8503   9
  -2  -1   2 229.111 73.9154   9
  -2  -1   1 6589.62 244.798   9
   2   1  -1 6322.86 243.415   9
  -2  -1   0 151715. 1004.02   9
   2   1   0 151380. 985.922   9
   2   1   1 31807.6 690.483   1
   2   1   1 31129.9 465.471   9
   2   1   2 7442.15 382.399   1
   2   1   2 7153.84 314.249   9
  -2  -1  -3 15599.5 656.210   1
   2   1   3 17422.2 664.873   9
  -2  -1  -3 17357.5 625.973   9
  -2  -1  -4 40779.2 1190.90   1
   2   1   4 39524.7 1292.33   9
  -2  -1  -4 37653.2 1157.39   9
  -2  -1  -5 71098.2 1718.88   1
   2   1   5 66991.6 1916.88   9
  -2  -1  -5 70494.1 1802.16   9
  -2  -1  -6 2675.50 142.642   5
  -2  -1  -7 991.631 108.845   5
  -2  -1  -7 795.921 113.979  10
  -2  -1  -8 99926.6 984.898   5
  -2  -1  -9 135.036 88.6163   5
  -2  -1 -10 10812.5 380.287   5
  -2  -1 -11 1231.83 166.959   5
  -2  -1 -12 9517.25 398.930   5
  -2  -1 -13 2580.07 237.300   5
   2   1  13 2713.04 274.450  13
  -2  -1 -14 1302.18 201.062   5
  -2  -1 -15 795.040 198.004   5
  -2  -1 -16 3972.43 343.961   5
  -2  -2  15 486.936 205.703  10
  -2  -2  14 145.586 175.168  12
  -2  -2  14 375.528 183.955  10
  -2  -2  13 3629.72 324.510  12
  -2  -2  13 3538.45 315.053  10
   2   2 -12 725.838 154.868   5
  -2  -2  12 766.037 184.381  12
  -2  -2  12 833.601 180.620  10
   2   2 -11 6172.27 318.612   5
  -2  -2  11 5578.81 350.362  12
  -2  -2  11 5754.19 352.320  10
   2   2 -10 9123.70 363.279   5
  -2  -2  10 8798.00 404.838  12
  -2  -2  10 9151.66 406.176  10
   2   2  -9 95679.3 1081.45   5
  -2  -2   9 91459.3 1197.45  10
   2   2  -8 3687.26 213.850   5
  -2  -2   8 3993.70 243.581  10
   2   2  -7 4353.73 221.287   5
  -2  -2   7 4337.62 228.096  10
   2   2  -6 6179.62 231.745   5
  -2  -2   6 6426.91 255.472  10
   2   2  -5 142950. 1005.37   5
  -2  -2   5 146912. 1106.09  10
   2   2  -4 1983.74 252.452   9
  -2  -2   4 2290.02 239.527   9
   2   2  -3 156.458 107.800   9
  -2  -2   3 158.569 80.8568   9
   2   2  -2 98909.3 1119.60   9
  -2  -2   2 100382. 1062.10   9
   2   2  -1 15624.5 344.952   9
  -2  -2   1 16383.2 346.757   9
   2   2   0 1501.25 157.848   1
  -2  -2   0 1531.54 86.5536   9
   2   2   0 1492.55 86.1366   9
   2   2   1 966.948 147.364   1
   2   2   1 979.951 71.1765   4
  -2  -2  -1 1075.28 157.598   1
  -2  -2  -2 54006.0 1219.74   1
   2   2   2 54180.9 948.909   9
  -2  -2  -2 56658.4 804.019   9
  -2  -2  -3 174593. 2478.60   1
   2   2   3 172575. 2331.93   9
  -2  -2  -3 178157. 2066.26   9
  -2  -2  -4 5256.51 448.097   9
   2   2   4 4732.76 472.523   9
   2   2   5 3990.57 432.768   9
  -2  -2  -5 3547.29 428.370   9
  -2  -2  -6 22346.8 380.627   5
  -2  -2  -7 25097.0 440.183   5
   2   2   7 27715.6 591.706  14
  -2  -2  -8 12219.3 338.736   5
   2   2   8 12888.6 415.971  14
  -2  -2  -9 2320.25 176.197   5
  -2  -2 -10 43735.1 734.022   5
  -2  -2 -11 6225.38 303.081   5
  -2  -2 -12 945.283 166.206   5
   2   2  12 1150.80 209.659  13
  -2  -2 -13 4182.72 290.221   5
   2   2  13 4883.40 354.277  13
  -2  -2 -14 7359.96 387.507   5
   2   2  14 7956.50 448.169  13
   2   2  14 7204.22 428.160  12
   2   2  15 2079.86 259.236  13
   2   2  15 2564.31 296.712  12
   2   3 -14 11106.6 485.668   5
  -2  -3  14 11351.1 569.636  12
  -2  -3  14 12221.8 585.985  10
   2   3 -13 188.068 127.548   5
  -2  -3  13 411.495 185.471  12
  -2  -3  13 161.313 154.441  10
   2   3 -12 556.298 151.989   5
  -2  -3  12 614.628 172.170  12
  -2  -3  12 627.468 185.046  10
   2   3 -11 1083.36 176.862   5
  -2  -3  11 1019.07 178.918  10
   2   3 -10 12319.1 427.187   5
  -2  -3  10 12150.3 486.632  10
   2   3  -9 17084.9 478.883   5
  -2  -3   9 15870.8 520.344  10
   2   3  -8 725.214 124.371   5
  -2  -3   8 605.379 117.139  10
   2   3  -7 151942. 1257.22   5
  -2  -3   7 147756. 1371.80  10
   2   3  -6 11991.4 336.077   5
  -2  -3   6 11647.5 360.769  10
   2   3  -5 3096.90 165.294   5
  -2  -3   5 2771.58 169.526  10
  -2  -3   4 5265.54 201.969  10
  -2  -3   4 5421.19 368.043   9
   2   3  -4 4980.83 422.237   9
  -2  -3   3 69295.7 1122.32   9
   2   3  -3 71999.1 1339.61   9
  -2  -3   2 86897.2 1001.70   9
   2   3  -2 87973.6 1218.33   9
   2   3  -1 11130.9 435.044   1
  -2  -3   1 11212.8 272.744   9
   2   3  -1 10926.7 321.189   9
   2   3   0 1006.59 119.762   4
   2   3   0 1217.14 176.313   1
  -2  -3   0 1061.55 151.782   1
   2   3   1 125805. 1068.49   4
  -2  -3  -1 123009. 1076.99   4
  -2  -3  -1 124435. 1776.88   1
  -2  -3  -2 201.506 56.3184   4
  -2  -3  -2 276.125 107.627   1
  -2  -3  -2 223.308 80.3436   9
   2   3   2 169.938 79.6839   9
  -2  -3  -3 441.121 155.209   9
   2   3   3 401.513 132.585   9
   2   3   4-24.7462 84.1264   9
  -2  -3  -4-37.9535 145.385   9
   2   3   5 163661. 1433.24  14
   2   3   5 167909. 2447.76   9
   2   3   6 16731.9 474.140  14
   2   3   7 6549.21 311.363  14
  -2  -3  -8 123.162 78.2395   5
   2   3   8 200.457 100.053  14
  -2  -3  -9 20491.9 461.359   5
   2   3   9 23224.2 588.238  14
  -2  -3 -10 576.034 114.446   5
  -2  -3 -11 3163.02 227.113   5
   2   3  11 2941.18 268.791  13
  -2  -3 -12 5734.03 309.391   5
   2   3  12 5632.39 361.861  13
   2   3  12 5499.79 338.892  12
  -2  -3 -13 19158.7 567.726   5
   2   3  13 18514.4 655.679  13
   2   3  13 18072.6 628.619  12
   2   3  14 275.296 166.605  13
   2   3  14 430.277 168.047  12
   2   3  15 5409.96 402.895  13
   2   3  15 5129.49 387.005  12
   2   3  16 396.020 210.733  13
   2   4 -14 2075.79 248.219   5
  -2  -4  14 3068.11 332.649  10
   2   4 -13 380.415 170.506   5
  -2  -4  13 520.862 200.171  12
  -2  -4  13 349.922 156.711  10
   2   4 -12 24992.4 684.485   5
  -2  -4  12 28519.4 822.656  10
   2   4 -11 158.976 145.158   5
  -2  -4  11 88.0449 143.676  10
   2   4 -10-14.8477 114.514   5
  -2  -4  10 56.3574 116.842  10
   2   4  -9 4023.48 254.376   5
  -2  -4   9 3485.66 255.749  10
   2   4  -8 2295.27 189.914   5
  -2  -4   8 1849.38 182.865  10
   2   4  -7 5589.20 267.547   5
  -2  -4   7 5050.25 268.692  10
   2   4  -6 957.223 123.084   5
  -2  -4   6 863.281 111.354  10
  -2  -4   5 18140.5 429.329  10
  -2  -4   4 28095.8 487.745  10
  -2  -4   4 28879.6 878.886   9
   2   4  -4 30472.9 1118.69   9
   2   4  -3-45.2952 115.922   9
  -2  -4   3 1.60877 78.1731   9
   2   4  -3 83.4558 50.5688  11
   2   4  -2 2570.62 224.531   1
   2   4  -2 2377.09 245.211   9
  -2  -4   2 1949.66 161.797   9
  -2  -4   1 8651.07 382.953   1
   2   4  -1 9077.23 326.957   9
  -2  -4   1 8610.12 225.781   9
   2   4   0 144486. 1505.10   4
  -2  -4   0 140821. 1780.92   1
   2   4   1 347.803 85.3590   4
  -2  -4  -1 385.344 98.4608   4
  -2  -4  -1 298.404 142.350   1
  -2  -4  -2 44719.3 792.047   9
   2   4   2 44509.2 558.368   9
  -2  -4  -3 5711.73 282.507   4
  -2  -4  -3 5128.34 387.744   9
   2   4   3 5520.69 273.733   9
   2   4   4 29847.1 604.390  14
  -2  -4  -4 29140.0 1035.87   9
   2   4   4 31107.0 787.280   9
   2   4   5 2759.12 204.089  14
  -2  -4  -5 2478.87 346.933   9
   2   4   5 2499.61 268.177   9
   2   4   6 4178.31 172.954  12
   2   4   6 3848.41 246.723  14
   2   4   7 35604.8 550.522  12
   2   4   7 36712.0 739.068  14
   2   4   8 32803.4 578.441  12
   2   4   8 32105.9 682.614  13
  -2  -4  -9 340.400 100.313   5
   2   4   9 232.296 109.781  14
   2   4   9 172.739 108.166  13
   2   4   9 224.378 80.2574  12
  -2  -4 -10 3183.07 210.618   5
   2   4  10 3220.75 254.172  14
   2   4  10 3277.84 266.361  13
   2   4  10 2934.51 209.360  12
  -2  -4 -11 3473.42 230.975   5
   2   4  11 3142.61 237.725  12
   2   4  11 3046.02 272.203  13
   2   4  12 723.193 174.167  13
   2   4  12 355.137 119.205  12
   2   4  13 2078.44 243.308  12
   2   4  13 2419.50 274.581  13
   2   4  14 503.400 192.523  13
   2   4  14 381.045 158.101  12
   2   4  15 6932.94 461.311  13
   2   4  15 6393.25 410.462  12
   2   5 -13 159.216 158.422   5
  -2  -5  13 230.852 179.623  10
   2   5 -12 3226.16 280.514   5
  -2  -5  12 3514.86 318.666  10
   2   5 -11 1202.36 194.687   5
  -2  -5  11 974.191 200.963  10
   2   5 -10 1843.78 205.286   5
  -2  -5  10 1860.68 212.416  10
   2   5  -9 2972.90 236.233   5
  -2  -5   9 3201.71 261.961  10
  -2  -5   8 1905.18 197.072  10
  -2  -5   7 7115.82 327.095  10
   2   5  -7 7689.55 330.817  11
  -2  -5   6 5111.09 260.206  10
   2   5  -6 5412.00 270.742  11
   2   5  -5 8654.21 328.852  11
   2   5  -4 120.388 62.5118   2
   2   5  -4 87.3019 67.3401  11
  -2  -5   4 98.4878 62.5365  10
   2   5  -3 4023.73 192.369   2
  -2  -5   3 3977.14 177.321  10
   2   5  -3 4310.26 219.981  11
   2   5  -2 70551.3 809.139   3
   2   5  -2 70371.3 786.911   2
   2   5  -2 69748.0 821.142  11
   2   5  -1 34118.6 900.054   4
  -2  -5   1 33796.5 819.195   1
   2   5  -1 33941.5 558.846   2
   2   5  -1 33564.5 547.056  11
   2   5   0 1741.23 199.665   4
  -2  -5   0 1632.58 231.507   1
   2   5   0 1728.83 144.323   2
   2   5   0 1853.97 128.376  11
   2   5   1 1227.54 158.202   4
  -2  -5  -1 1019.31 145.043   4
   2   5   1 1306.43 128.938   2
  -2  -5  -1 1124.00 222.549   1
  -2  -5  -2 58676.4 1017.29   4
   2   5   2 58936.9 789.817   2
  -2  -5  -3 1282.62 163.056   4
   2   5   3 1273.18 137.146   2
   2   5   3 1221.32 124.076  14
   2   5   3 1454.38 130.514   9
   2   5   4 25132.8 543.289   2
   2   5   4 24283.8 559.121  14
   2   5   4 25923.9 433.530  13
   2   5   4 24422.8 626.602   9
   2   5   5 143.143 109.721   9
   2   5   5-22.9181 64.4140  13
   2   5   5-77.4306 79.7325  14
   2   5   5 170.257 87.2032   2
   2   5   6 13346.2 376.945  13
   2   5   6 13537.0 296.921  12
   2   5   6 13692.8 457.138  14
   2   5   7 7148.54 299.174  13
   2   5   7 7289.53 352.760  14
   2   5   7 7033.51 240.910  12
   2   5   8 4007.29 248.495  13
   2   5   8 3725.54 273.433  14
   2   5   8 3663.60 195.093  12
  -2  -5  -9 8421.69 294.735   5
   2   5   9 7995.75 371.884  13
   2   5   9 8459.72 315.326  12
   2   5   9 8692.92 409.238  14
   2   5  10 8094.72 391.742  13
   2   5  10 8498.67 340.503  12
   2   5  10 8610.76 414.360  14
   2   5  11 1230.78 160.790  12
   2   5  11 1307.96 192.168  13
   2   5  11 1439.33 192.354  14
   2   5  12 946.673 163.374  12
   2   5  12 1077.70 197.235  13
   2   5  13 1341.44 199.552  12
   2   5  13 1225.54 225.126  13
   2   5  14 756.080 179.587  12
   2   5  14 821.002 197.675  13
   2   5  15 549.257 182.764  12
   2   5  15 1153.15 258.282  13
  -2  -6  13 1469.94 258.689  10
  -2  -6  12 223.753 163.783  10
  -2  -6  11 819.434 207.808  10
  -2  -6  10 4103.18 318.518  10
  -2  -6   9 459.096 142.100  10
  -2  -6   8 11411.3 444.809  10
  -2  -6   7 7129.43 334.091  10
   2   6  -7 7404.72 342.223  11
   2   6  -6 14148.6 453.623  11
   2   6  -5 2604.08 201.861  11
   2   6  -4 3639.02 230.374   3
   2   6  -4 3909.95 199.200   2
   2   6  -4 3904.51 231.518  11
   2   6  -3 5268.02 251.153   3
   2   6  -3 4627.45 222.177   2
   2   6  -3 4958.74 252.122  11
   2   6  -2 2874.63 175.198   3
   2   6  -2 2927.12 180.065   2
   2   6  -2 2836.52 186.908  11
   2   6  -1 102.822 71.3313   2
   2   6  -1 103.612 56.9598   3
   2   6  -1 79.2871 55.5932  11
   2   6   0 578.974 102.752   2
  -2  -6   0 400.692 142.101   1
   2   6   0 528.739 83.7379  11
   2   6   1 142.233 106.385   4
   2   6   1 1.76344 76.4997   2
   2   6   1 206.159 64.6313  11
   2   6   1 334.356 74.6852  14
  -2  -6  -2 18280.4 644.478   4
   2   6   2 18713.3 490.726   2
   2   6   2 18264.9 437.514  14
   2   6   3 5368.15 278.786   2
   2   6   3 5331.03 261.721  14
   2   6   4 12694.0 424.532   2
   2   6   4 13678.8 426.696  14
   2   6   4 13404.3 314.778  13
   2   6   5 38.0035 90.4975   2
   2   6   5 37.4030 62.3877  13
   2   6   5 108.443 92.5766  14
   2   6   6 143.925 82.5796   2
   2   6   6 158.971 82.4862  14
   2   6   6 82.8443 72.3264  13
   2   6   7 8056.40 395.073  14
   2   6   7 7904.11 317.152  13
   2   6   8 1588.08 160.034  13
   2   6   8 1591.12 197.471  14
   2   6   9 3184.21 237.317  13
   2   6   9 3673.75 290.127  14
   2   6  10 10139.9 475.218  14
   2   6  10 8449.36 398.516  13
   2   6  11 182.557 123.953  13
   2   6  11 721.540 169.448  14
   2   6  12 9687.62 473.980  13
   2   6  13 615.354 185.690  13
   2   6  14 89.5294 158.542  13
   2   6  15 483.645 203.032  13
   2   7 -12 249.760 157.788   3
  -2  -7  12 238.447 167.802  10
   2   7 -11 3789.20 332.523   3
  -2  -7  11 3772.26 315.997  10
   2   7 -10 3027.02 284.429   3
  -2  -7  10 3276.46 290.493  10
   2   7  -9 252.237 132.409   3
  -2  -7   9 481.171 159.862  10
   2   7  -8 13387.2 528.769   3
  -2  -7   8 14143.0 500.272  10
   2   7  -7-67.9406 97.2408   3
   2   7  -7 1.86061 87.6576  11
  -2  -7   7 69.0845 97.8589  10
   2   7  -6 1561.00 173.341  11
   2   7  -6 1371.03 177.468   3
   2   7  -5 134.361 82.3119  11
   2   7  -5 92.1299 87.2231   3
   2   7  -4 9404.20 373.914  11
   2   7  -4 8953.15 363.355   3
   2   7  -4 9310.62 332.195   2
   2   7  -3 2661.24 207.002  11
   2   7  -3 2539.47 188.420   3
   2   7  -3 2771.10 195.604   2
   2   7  -2 14198.7 397.454   3
   2   7  -2 14476.9 422.178   2
   2   7  -1 522.805 100.379  11
   2   7  -1 500.143 84.3981   3
   2   7  -1 355.092 92.4309   2
   2   7   0 27604.0 553.390  11
   2   7   0 27824.3 462.397   3
   2   7   0 28427.7 608.419   2
   2   7   1 12801.4 370.977  11
   2   7   1 13268.8 356.064  14
   2   7   1 13718.9 306.490   3
   2   7   1 13641.8 439.318   2
  -2  -7  -2 7816.98 276.998   7
   2   7   2 7928.80 350.178   2
   2   7   2 7588.31 296.527  14
   2   7   3 167.368 91.9624   2
   2   7   3 177.578 83.4365  14
   2   7   4 21386.7 583.890   2
   2   7   4 21602.7 408.881  13
   2   7   4 21397.4 558.499  14
   2   7   5 148.890 98.0940   2
   2   7   5-4.47673 59.5367  13
   2   7   5 96.3223 101.710  14
   2   7   6 4213.25 270.566   2
   2   7   6 4255.08 219.359  13
   2   7   6 3943.83 276.368  14
   2   7   7 39.3224 85.5581  13
   2   7   7 34.8742 112.231  14
   2   7   8 9574.46 373.433  13
   2   7   8 9370.65 451.856  14
   2   7   9 1486.43 177.020  13
   2   7   9 1764.14 224.824  14
   2   7  10 17.2872 115.589  13
   2   7  10 235.498 127.773  14
   2   7  11 1501.53 199.988  13
   2   7  11 1825.75 248.794  14
   2   7  12 7988.89 436.020  13
   2   7  12 8586.52 478.805  14
   2   7  13 86.3534 149.302  13
   2   7  14 3655.09 354.450  13
  -2  -8  12 1216.21 234.138  10
   2   8 -11 2661.01 288.295   3
  -2  -8  11 2647.82 291.381  10
   2   8 -10 193.400 138.277   3
  -2  -8  10 398.056 161.115  10
   2   8  -9 9633.33 479.422   3
  -2  -8   9 9727.26 459.747  10
   2   8  -8 342.898 130.628   3
  -2  -8   8 473.092 131.387  10
  -2  -8   7 2656.26 225.843  10
   2   8  -7 2906.25 257.616   3
  -2  -8   6 3265.57 230.001  10
   2   8  -6 3139.20 249.330  11
   2   8  -6 2956.10 257.420   3
   2   8  -5 32988.0 747.181  11
   2   8  -5 32087.5 748.936   3
   2   8  -4 7430.18 356.702  11
   2   8  -4 7568.21 351.601   3
   2   8  -4 7848.31 322.147   2
   2   8  -3 3016.66 228.420  11
   2   8  -3 3087.34 211.150   2
   2   8  -3 3121.89 215.547   3
   2   8  -2 5471.93 290.920  11
   2   8  -2 6001.11 272.838   3
   2   8  -2 5433.90 276.713   2
   2   8  -1 25318.7 591.135  11
   2   8  -1 24916.9 509.905   3
   2   8  -1 25118.4 608.223   2
   2   8   0 7709.48 324.956  11
   2   8   0 7615.04 350.867   2
   2   8   0 8196.45 276.784   3
   2   8   1 12073.0 356.876  14
   2   8   1 12572.0 319.342   3
   2   8   1 11878.3 442.047   2
  -2  -8  -2 50281.1 745.188   7
   2   8   2 51075.6 918.260   2
   2   8   2 51098.9 773.302  14
   2   8   3 30308.1 731.524   2
   2   8   3 30738.3 642.371  14
   2   8   4 1014.31 162.527   2
   2   8   4 1499.19 172.019  14
   2   8   5 2611.00 237.043   2
   2   8   5 3071.41 178.742  13
   2   8   5 2903.90 237.461  14
   2   8   6 10596.7 453.864   2
   2   8   6 10402.8 342.251  13
   2   8   6 10222.3 449.033  14
   2   8   7 2334.14 188.327  13
   2   8   7 2470.70 246.446  14
   2   8   8 3800.29 246.323  13
   2   8   8 3282.71 289.770  14
   2   8   9 488.866 134.906  13
   2   8   9 477.563 157.598  14
   2   8  10 8361.20 401.933  13
   2   8  10 8111.06 467.570  14
   2   8  11 4111.92 309.703  13
   2   8  11 4331.07 360.804  14
   2   8  12 424.810 166.232  13
   2   8  12 507.137 181.443  14
   2   8  13 1637.50 239.121  13
   2   8  13 2053.04 287.902  14
   2   8  14 2108.56 288.684  13
   2   9 -11 4095.62 357.658   3
  -2  -9  11 3813.16 341.554  10
   2   9 -10 5773.71 401.971   3
  -2  -9  10 5804.91 386.940  10
   2   9  -9 9319.59 487.219   3
  -2  -9   9 8556.80 435.755  10
   2   9  -8 1233.31 198.454   3
  -2  -9   8 1431.00 198.047  10
   2   9  -7 6496.81 387.098   3
   2   9  -6 334.404 139.472   3
   2   9  -6 770.513 152.838  11
   2   9  -5 3999.26 280.069   3
   2   9  -5 3781.78 280.919  11
   2   9  -4 2917.75 219.318   2
   2   9  -4 2610.15 219.612   3
   2   9  -4 2819.76 239.882  11
   2   9  -3 51851.1 884.741   2
   2   9  -3 51349.7 873.606   3
   2   9  -3 51715.0 950.228  11
   2   9  -2 709.556 138.118   2
   2   9  -2 859.136 125.549   3
   2   9  -2 840.628 145.514  11
   2   9  -1 988.421 120.653   3
   2   9  -1 708.128 149.602   2
   2   9  -1 869.637 143.898  11
   2   9   0 119.183 70.8245   3
   2   9   0 266.591 113.555   2
   2   9   1 35976.1 805.654   2
   2   9   2 2728.27 249.291   2
   2   9   2 3022.48 210.854  14
   2   9   3 20961.3 653.316   2
   2   9   3 22429.9 564.823  14
   2   9   4 3600.73 280.011   2
   2   9   4 4148.12 272.355  14
   2   9   5 49414.1 1016.57   2
   2   9   5 50835.8 954.077  14
   2   9   6 290.037 131.355   2
   2   9   6 501.414 146.755  14
   2   9   7 9533.14 362.398  13
   2   9   7 9352.53 466.552  14
   2   9   8 4414.01 264.801  13
   2   9   8 4318.72 340.189  14
   2   9   9 9775.57 417.695  13
   2   9   9 9647.03 504.646  14
   2   9  10 374.166 138.241  13
   2   9  10 170.343 155.263  14
   2   9  11 82.1422 139.555  13
   2   9  11 219.323 147.281  14
   2   9  12 367.543 159.550  13
   2   9  12 217.435 181.293  14
   2   9  13 6480.28 435.539  13
   2   9  13 7857.27 516.080  14
   2  10 -10 1589.50 243.824   3
  -2 -10  10 1644.81 234.885  10
   2  10  -9 1497.87 231.383   3
   2  10  -8 22720.4 747.496   3
   2  10  -7 2636.35 270.362   3
   2  10  -6 477.994 151.896  11
   2  10  -6 460.985 151.483   3
   2  10  -5 3018.85 260.943  11
   2  10  -5 3320.35 269.447   3
   2  10  -4 4199.51 300.135  11
   2  10  -4 4152.50 281.613   3
   2  10  -3 496.032 141.597  11
   2  10  -3 590.324 132.752   2
   2  10  -3 608.640 124.996   3
   2  10  -2 14657.8 523.413  11
   2  10  -2 15441.7 476.206   3
   2  10  -2 15997.6 530.679   2
   2  10  -1 16652.5 543.282  11
   2  10  -1 16547.3 467.316   3
   2  10  -1 16862.1 552.015   2
   2  10   0 61607.0 1083.91   2
   2  10   1 953.620 177.731   2
   2  10   2 3890.03 303.121   2
   2  10   3 11071.9 419.960  14
   2  10   3 11063.8 501.562   2
   2  10   4 10181.3 423.112  14
   2  10   4 9180.56 468.020   2
   2  10   5 2748.19 242.659  14
   2  10   5 2088.87 242.809   2
   2  10   6 4171.57 315.134  14
   2  10   6 4063.06 334.503   2
   2  10   7 20262.0 696.961  14
   2  10   8 3851.31 267.269  13
   2  10   8 3151.50 304.594  14
   2  10   9 17.5842 173.501  14
   2  10   9 548.966 154.134  13
   2  10  10 488.858 153.162  13
   2  10  10 207.028 152.922  14
   2  10  11 13659.7 550.588  13
   2  10  11 12373.4 645.112  14
   2  10  12 1218.27 216.922  13
   2  10  12 1239.16 258.056  14
   2  11  -9 244.361 147.285   3
   2  11  -8 50.9331 130.208   3
   2  11  -7 2907.92 289.931   3
   2  11  -6 14636.0 590.881  11
   2  11  -6 13660.1 564.176   3
   2  11  -5 3691.11 300.979  11
   2  11  -5 3186.17 280.944   3
   2  11  -4 1077.84 189.310  11
   2  11  -4 573.963 139.981   3
   2  11  -3 68.4312 116.666  11
   2  11  -3 378.207 142.667   2
   2  11  -3 111.933 93.2768   3
   2  11  -2 7731.60 399.140   2
   2  11  -2 7937.53 361.013   3
   2  11  -1 556.431 154.622   2
   2  11   0 1737.46 219.286   2
   2  11   1 18465.4 644.130   2
   2  11   2 25499.7 769.617   2
   2  11   3 3354.58 313.593   2
   2  11   4 4544.40 302.296  14
   2  11   4 4090.56 342.770   2
   2  11   5-145.393 132.660  14
   2  11   5 119.933 144.545   2
   2  11   6 14598.8 578.706  14
   2  11   6 14818.7 635.752   2
   2  11   7-171.824 165.588  14
   2  11   8 552.132 164.734  14
   2  11   9 2967.37 322.522  14
   2  11  10 8914.28 431.957  13
   2  11  10 8256.64 531.193  14
   2  11  11 207.570 166.597  13
   2  11  11 270.263 199.355  14
   2  11  12 667.381 197.178  13
   2  12  -7 7594.63 453.209   3
   2  12  -6 243.145 130.993   3
   2  12  -5 16.7448 125.546  11
   2  12  -5 24.3682 123.820   3
   2  12  -4 5403.54 384.137  11
   2  12  -4 5217.71 338.696   3
   2  12  -3 11897.6 507.165   2
   2  12  -3 11359.8 470.105   3
   2  12  -2 2712.18 266.903   2
   2  12  -1 1155.62 204.170   2
   2  12   0 1949.22 251.762   2
   2  12   1 595.056 185.689   2
   2  12   2 2027.96 257.917   2
   2  12   3 896.908 208.698   2
   2  12   4 6106.91 432.507   2
   2  12   5 3395.44 293.816  14
   2  12   5 3521.81 336.779   2
   2  12   6 172.900 145.866  14
   2  12   6-167.608 168.726   2
   2  12   7 3950.92 354.469  14
   2  12   8 10182.4 561.719  14
   2  12   9-23.4033 180.326  14
   2  12  10-10.3438 199.882  14
   2  13  -6 521.148 172.595   3
   2  13  -5 2192.86 260.050   3
   2  13  -4-93.6141 136.864   3
   2  13  -3 43.4804 135.594   2
   2  13  -2 483.908 171.586   2
   2  13  -1 2912.02 301.892   2
   2  13   0 50.0589 148.282   2
   2  13   1-4.70490 147.537   2
   2  13   2 2853.79 315.614   2
   2  13   3 4764.27 398.654   2
   2  13   4 1467.18 275.840   2
   2  13   5 239.892 149.148  14
   2  13   5 117.716 191.146   2
   2  13   6 868.835 198.311  14
   2  13   6 762.247 209.584   2
   2  13   7 840.597 196.634  14
   2  13   8-13.5719 173.797  14
   2  13   9 705.858 216.216  14
   2  14  -3 1938.09 269.974   2
   2  14  -2 499.030 178.315   2
   2  14  -1 2016.85 281.646   2
   2  14   0 594.476 192.256   2
   2  14   1 417.343 207.894   2
   2  14   2 753.555 241.979   2
   2  14   3 395.084 209.197   2
   2  14   4 2813.02 352.219   2
   2  14   5 96.3057 208.580   2
   2  14   6-154.355 170.090  14
   2  14   6-210.723 231.761   2
   2  14   7 1466.76 244.612  14
   3 -14  -2-103.148 154.027   7
   3 -13  -5-188.727 209.154   8
   3 -13  -4 2331.27 297.433   8
   3 -13  -3 287.979 159.944   8
   3 -13  -3 896.642 196.069   7
   3 -13  -2 666.290 165.492   8
   3 -13  -2 1089.66 205.407   7
   3 -13  -1 1055.63 202.203   7
   3 -13   0 227.559 162.205   7
   3 -13   1 1325.00 230.873   7
   3 -13   2-218.553 199.753   7
   3 -13   3-138.568 226.107   7
  -3  13  -4 895.005 202.041   3
   3 -12  -7 697.834 196.440   8
   3 -12  -6 261.518 148.783   8
   3 -12  -5-239.411 169.976   8
   3 -12  -4 2156.55 276.479   8
   3 -12  -3 1635.80 214.024   7
   3 -12  -3 842.577 184.405   8
   3 -12  -2 979.083 168.219   8
   3 -12  -2 1597.85 213.906   7
   3 -12  -1 443.598 166.532   7
   3 -12   0 228.207 155.159   7
   3 -12   1 3434.90 298.381   7
   3 -12   2 745.789 195.301   7
   3 -12   3 195.418 175.276   7
  -3  12  -3 823.410 174.788   3
  -3  12  -4 4047.67 323.251   3
  -3  12  -5 293.983 150.740   3
  -3  12  -6 1064.21 220.326   3
   3 -11  -9 136.082 162.436   8
   3 -11  -8 5559.93 399.368   8
   3 -11  -7 427.862 164.812   8
   3 -11  -6 2543.26 290.659   8
   3 -11  -5 416.803 157.309   8
   3 -11  -4 1322.23 176.461   7
   3 -11  -4 1433.58 207.346   8
   3 -11  -3 465.886 132.501   7
   3 -11  -3 267.247 120.319   8
   3 -11  -2 3234.37 253.292   7
   3 -11  -2 2936.80 269.327   8
   3 -11  -1 3264.59 261.647   7
   3 -11  -1 2601.94 246.584   8
   3 -11   0 12688.3 489.102   7
   3 -11   1 2765.11 260.740   7
   3 -11   2 3758.84 298.910   7
   3 -11   3 3206.02 278.606   7
  -3  11  -3 3278.25 274.104   3
   3 -11   4 3045.33 294.500   7
  -3  11  -4 3481.73 284.005   3
  -3  11  -5 404.509 159.351   3
  -3  11  -6 2551.59 265.918   3
  -3  11  -7 375.895 164.717   3
  -3  11  -8-51.5267 148.656   3
   3 -10 -11 629.453 175.470   8
   3 -10 -10 5144.12 367.628   8
   3 -10  -9 1893.17 249.693   8
   3 -10  -8 100.136 138.693   8
   3 -10  -7 2468.68 251.941   8
   3 -10  -6 4531.58 340.421   8
   3 -10  -5 10086.4 386.929   7
   3 -10  -5 9287.01 459.260   8
   3 -10  -4 21.8548 120.665   8
   3 -10  -4-80.6407 101.645   7
   3 -10  -3 38.9196 97.5098   7
   3 -10  -3-44.7064 120.839   8
   3 -10  -2 16090.2 570.452   8
   3 -10  -2 17498.1 502.940   7
   3 -10  -1 7096.96 340.183   7
   3 -10  -1 6338.56 360.530   8
   3 -10   0 6301.90 344.902   8
   3 -10   0 7373.36 353.572   7
   3 -10   1 449.531 144.189   7
   3 -10   2 28839.7 724.004   7
  -3  10  -2 27313.4 663.410   3
   3 -10   3 60.3427 132.708   7
  -3  10  -3 176.222 109.093   3
   3 -10   4 760.358 182.610   7
  -3  10  -4 990.585 165.625   3
  -3  10  -5 271.009 129.667   3
  -3  10  -6 8474.97 445.776   3
  -3  10  -7 434.370 135.883   3
  -3  10  -8 5139.32 384.992   3
  -3  10  -9 505.202 176.947   3
  -3   9  12 701.327 165.196  12
   3  -9 -11 6748.19 398.467   8
  -3   9  11 7007.87 358.795  12
   3  -9 -10 5002.30 349.609   8
   3  -9  -9 4082.17 310.662   8
   3  -9  -8 1488.62 208.430   8
   3  -9  -7 7859.52 409.325   8
   3  -9  -6 4.22776 119.561   8
   3  -9  -5 4984.97 262.815   7
   3  -9  -5 4662.59 312.851   8
   3  -9  -4 5173.33 329.254   8
   3  -9  -4 5509.64 272.129   7
   3  -9  -3 21936.3 633.513   8
   3  -9  -3 23195.3 537.586   7
   3  -9  -2 9377.83 355.216   7
   3  -9  -2 9117.25 406.920   8
   3  -9  -1 6141.03 324.369   8
   3  -9  -1 6345.43 296.845   7
   3  -9   0 3796.98 242.405   7
   3  -9   0 3118.39 234.235   8
   3  -9   1 12567.1 437.141   7
  -3   9  -2 5727.21 297.886   3
   3  -9   2 6734.11 338.774   7
  -3   9  -3 9949.73 402.146   3
   3  -9   3 10815.7 438.970   7
  -3   9  -4 5788.48 321.299   3
   3  -9   4 5909.82 343.362   7
  -3   9  -5 6916.72 367.471   3
   3  -9   5 7523.75 400.239   7
  -3   9  -6 169.250 112.686   3
  -3   9  -7 4915.33 344.320   3
  -3   9  -7 5443.06 372.033  10
  -3   9  -8 6360.29 405.172   3
  -3   9  -8 7132.33 433.216  10
  -3   9  -9 1929.14 249.556   3
  -3   9 -10 6046.85 413.967   3
  -3   9 -11 948.194 222.253   3
  -3   9 -11 1096.05 229.841   5
  -3   8  12 1343.88 199.885  12
  -3   8  11 1711.30 197.816  12
   3  -8 -10 150.725 124.290   8
  -3   8  10 303.699 127.649  12
   3  -8  -9 13777.2 516.294   8
  -3   8   9 13315.1 434.349  12
   3  -8  -8 15029.1 525.958   8
  -3   8   8 14825.8 438.471  12
   3  -8  -7 663.780 143.834   8
   3  -8  -6 4973.27 310.081   8
   3  -8  -5 12892.7 484.106   8
   3  -8  -5 14815.4 411.177   7
   3  -8  -4 308.746 94.0907   7
   3  -8  -4 185.355 110.166   8
   3  -8  -3 4599.99 280.281   8
   3  -8  -3 4564.14 234.901   7
   3  -8  -2 1250.93 142.616   7
   3  -8  -2 1300.40 160.668   8
   3  -8  -1 18091.8 514.935   8
   3  -8  -1 18762.9 461.903   7
   3  -8   0 9278.36 342.036   7
   3  -8   0 9467.35 363.287   8
   3  -8   1 362.811 116.231   7
   3  -8   1 287.636 81.5563   8
  -3   8  -2 6214.55 286.040   3
   3  -8   2 6524.77 314.355   7
  -3   8  -3 22206.2 553.071   3
   3  -8   3 23515.4 589.287   7
  -3   8  -4 1516.41 169.179   3
   3  -8   4 1558.19 185.677   7
  -3   8  -5 30996.7 724.867   3
   3  -8   5 32497.6 762.795   7
  -3   8  -5 32063.8 745.901  10
  -3   8  -6 439.964 122.305   3
  -3   8  -6 294.542 122.589  10
  -3   8  -7 6424.35 366.181   3
  -3   8  -7 6580.91 395.127  10
  -3   8  -8 3757.42 293.983   3
  -3   8  -8 3924.81 273.951   5
  -3   8  -8 4006.81 328.973  10
  -3   8  -9 7826.92 442.839   3
  -3   8  -9 8753.43 411.524   5
  -3   8  -9 8291.99 493.112  10
  -3   8 -10 121.937 128.761   3
  -3   8 -10 0.23069 131.153   5
  -3   8 -11 8393.50 485.093   3
  -3   8 -11 9040.97 448.894   5
  -3   8 -12 984.607 203.632   3
  -3   8 -12 1794.36 253.121   5
  -3   7  13 2494.78 263.157  12
  -3   7  12 281.296 134.161  12
  -3   7  11 84.8747 104.381  12
   3  -7 -10 12762.5 472.367   8
  -3   7  10 12502.8 437.568  12
   3  -7  -9 5885.37 330.051   8
  -3   7   9 5849.38 290.118  12
   3  -7  -8-60.3491 95.6590   8
  -3   7   8 87.0407 85.9797  12
   3  -7  -7 10294.1 409.064   8
  -3   7   7 10497.0 346.974  12
   3  -7  -6 25017.6 619.993   8
   3  -7  -5 16631.1 505.885   8
   3  -7  -4 3881.73 250.046   8
   3  -7  -3 149.263 69.5424   7
   3  -7  -3 240.340 86.1044   8
   3  -7  -2 6184.85 291.861   8
   3  -7  -2 6508.83 256.785   7
   3  -7  -1 1729.34 147.050   7
   3  -7  -1 1656.70 152.028   8
   3  -7   0 24314.7 539.376   8
   3  -7   0 25079.3 504.414   7
   3  -7   1 18439.4 449.003   8
   3  -7   1 19661.9 460.422   7
  -3   7  -2 7675.75 296.968   3
   3  -7   2 8085.36 310.212   7
  -3   7  -3 194.566 83.5233   3
   3  -7   3 247.141 117.524   7
  -3   7  -3 188.733 84.8506  10
  -3   7  -4 3440.78 226.666   3
   3  -7   4 3468.98 239.209   7
  -3   7  -4 3584.54 233.305  10
  -3   7  -5 3771.17 251.268   3
   3  -7   5 3912.78 259.586   7
  -3   7  -5 3399.49 252.226  10
  -3   7  -6 8419.13 381.792   3
  -3   7  -6 9393.04 350.228   5
  -3   7  -6 8620.22 403.964  10
  -3   7  -7 13550.5 509.458   3
  -3   7  -7 14812.8 462.776   5
  -3   7  -7 14308.2 550.179  10
  -3   7  -8 8043.66 414.871   3
  -3   7  -8 9066.79 382.189   5
  -3   7  -8 8300.05 446.741  10
  -3   7  -9 1029.27 181.047   3
  -3   7  -9 1091.58 179.989   5
  -3   7  -9 776.305 186.033  10
  -3   7 -10 114.886 119.689   3
  -3   7 -10 341.553 152.249   5
  -3   7 -11 1842.58 231.663   3
  -3   7 -11 2009.01 242.361   5
  -3   7 -12 2200.87 263.700   3
  -3   7 -12 2132.67 253.010   5
  -3   6  13 190.272 134.919  12
  -3   6  12 6812.48 368.337  12
  -3   6  11 594.934 131.849  12
  -3   6  10 7988.69 354.322  12
   3  -6  -9 125.943 88.4831   8
  -3   6   9 129.398 91.6389  12
   3  -6  -8 4125.66 254.617   8
  -3   6   8 3762.71 221.757  12
   3  -6  -7 140.456 100.808   8
  -3   6   7 165.991 79.0613  12
  -3   6   7 415.425 134.053  14
   3  -6  -6 946.586 138.504   8
  -3   6   6 1283.22 124.702  12
   3  -6  -5 10072.4 365.680   8
  -3   6   5 9714.11 299.189  12
   3  -6  -4 15410.0 443.429   8
   3  -6  -3 5791.89 269.685   8
   3  -6  -2 1121.34 112.423   7
   3  -6  -2 1015.91 126.479   8
   3  -6  -1 5659.36 253.062   8
   3  -6  -1 6062.09 233.457   7
   3  -6   0 10558.4 306.711   7
   3  -6   0 9853.13 318.258   8
   3  -6   1 2145.51 149.045   8
   3  -6   1 2233.08 153.393   7
  -3   6  -1 2349.27 134.779  10
  -3   6  -2 16441.7 401.457   3
   3  -6   2 16688.1 410.044   7
  -3   6  -2 17239.1 379.957  10
  -3   6  -3 38.3032 59.0885   3
   3  -6   3 174.490 86.7824   7
  -3   6  -3 128.175 67.2510  10
  -3   6  -4 9460.62 338.322   3
   3  -6   4 10574.0 358.233   7
  -3   6  -4 10244.9 354.664  10
  -3   6  -5 1808.87 169.183   3
  -3   6  -5 1751.04 153.707   5
   3  -6   5 1733.36 173.782   7
  -3   6  -5 1745.62 183.447  10
  -3   6  -6 355.321 99.3360   3
  -3   6  -6 373.601 110.146   5
  -3   6  -6 238.341 103.701  10
  -3   6  -7 19.8358 101.519   3
  -3   6  -7 89.1426 104.021   5
  -3   6  -7-86.9809 130.287  10
  -3   6  -8 6210.22 356.421   3
  -3   6  -8 6447.40 315.511   5
  -3   6  -8 6187.11 383.251  10
  -3   6  -9 202.781 107.758   3
  -3   6  -9 321.309 137.501   5
  -3   6  -9 58.8699 130.368  10
  -3   6 -10 4839.79 339.721   3
  -3   6 -10 4795.95 309.652   5
  -3   6 -10 4809.77 363.143  10
  -3   6 -11 1655.66 218.741   3
  -3   6 -11 1940.45 227.382   5
  -3   6 -12-60.7713 116.473   3
  -3   6 -12 331.673 160.468   5
  -3   6 -13 196.924 175.061   5
  -3   5  14-57.2827 154.582  12
  -3   5  13 723.674 166.536  12
  -3   5  12 987.816 169.903  12
  -3   5  11 909.440 160.310  12
  -3   5  10 317.737 125.072  12
   3  -5  -9 6953.70 312.633   8
  -3   5   9 6683.39 299.851  12
   3  -5  -8 316.172 102.531   8
  -3   5   8 167.276 92.3341  12
   3  -5  -7 1044.79 125.944   8
  -3   5   7 811.364 113.281  12
   3  -5  -6 2336.58 179.967   8
  -3   5   6 2363.64 158.993  12
   3  -5  -5 62.9800 73.2971   8
  -3   5   5 45.8630 59.6236  12
   3  -5  -4 37089.0 638.777   8
  -3   5   4 37626.4 541.816  12
   3  -5  -3 22387.1 482.521   8
   3  -5  -2 26506.8 509.317   8
   3  -5  -1 1307.51 116.348   8
   3  -5  -1 1328.85 110.470   7
   3  -5   0 6379.20 223.822   7
   3  -5   0 6240.09 236.168   8
   3  -5   1 2008.10 134.713   7
   3  -5   1 2233.48 139.948   8
  -3   5  -1 2358.93 126.851  10
  -3   5  -2 10265.4 293.806   3
   3  -5   2 10387.8 297.021   7
  -3   5  -2 10822.2 285.959  10
  -3   5  -3 3497.16 184.076   3
  -3   5  -3 3244.08 159.707   5
   3  -5   3 3366.74 182.961   7
  -3   5  -3 3417.49 177.712  10
  -3   5  -4 20206.1 455.491   3
  -3   5  -4 19586.4 408.232   5
   3  -5   4 20041.7 454.212   7
  -3   5  -4 19755.9 455.444  10
  -3   5  -5 11416.2 370.522   3
  -3   5  -5 11795.0 346.800   5
   3  -5   5 11360.0 373.991   7
  -3   5  -5 11712.4 387.789  10
  -3   5  -6 3275.12 218.428   3
  -3   5  -6 3244.36 202.256   5
  -3   5  -6 2838.52 227.309  10
  -3   5  -7 10466.5 409.353   3
  -3   5  -7 10807.9 381.642   5
  -3   5  -7 11239.8 455.306  10
  -3   5  -8 441.803 111.030   3
  -3   5  -8 460.089 119.015   5
  -3   5  -8 480.795 138.053  10
  -3   5  -9 4476.36 305.502   3
  -3   5  -9 4072.59 271.670   5
  -3   5  -9 4133.62 320.381  10
  -3   5 -10 2658.82 249.259   3
  -3   5 -10 2431.51 234.103   5
  -3   5 -10 2653.57 278.821  10
  -3   5 -11 228.314 136.781   3
  -3   5 -11 160.424 136.413   5
  -3   5 -12 1499.54 215.542   5
  -3   5 -13-29.9837 161.655   5
  -3   5 -14 602.853 205.405   5
  -3   4  14-13.4862 156.325  12
  -3   4  13 455.314 152.288  12
  -3   4  12 2971.72 263.108  12
  -3   4  11 1927.53 225.187  13
  -3   4  11 1335.20 177.949  12
  -3   4  10 189.981 110.595  12
  -3   4   9 7326.73 316.388  12
   3  -4  -8 8238.35 315.918   8
  -3   4   8 7538.76 301.571  12
   3  -4  -7 3178.69 194.287   8
  -3   4   7 2838.69 179.769  12
   3  -4  -6 2771.86 178.785   8
  -3   4   6 2948.94 171.835  12
   3  -4  -5 1901.83 150.325   8
  -3   4   5 2110.08 140.645  12
   3  -4  -4 7601.72 273.688   8
  -3   4   4 7528.29 238.536  12
   3  -4  -3 3263.87 174.768   8
   3  -4  -2 3436.82 173.781   8
   3  -4  -1 1199.07 103.278   8
  -3   4   1 1327.18 193.978   9
   3  -4   0 4196.81 166.054   7
  -3   4   0 4202.15 314.456   9
   3  -4   0 3978.82 303.521   9
  -3   4  -1 2402.07 243.508   9
   3  -4   1 2570.17 134.190   7
   3  -4   1 2604.45 249.906   9
  -3   4  -2 56652.1 627.420   3
   3  -4   2 55406.5 614.201   7
  -3   4  -2 56402.5 593.527  10
  -3   4  -3 32.6052 44.9284   3
   3  -4   3 94.0790 61.4126   7
  -3   4  -3-0.89415 49.4323  10
  -3   4  -4 3033.22 165.975   5
  -3   4  -4 3171.08 172.167   3
   3  -4   4 3007.73 169.925   7
  -3   4  -4 2945.25 172.078  10
  -3   4  -5 2829.20 180.224   3
  -3   4  -5 2841.00 168.635   5
   3  -4   5 3118.24 185.884   7
  -3   4  -5 2874.76 195.365  10
  -3   4  -6 4678.64 245.377   3
  -3   4  -6 4492.18 228.313   5
  -3   4  -6 4925.67 269.335  10
  -3   4  -7 9720.65 373.900   3
  -3   4  -7 10592.0 364.614   5
  -3   4  -7 10080.3 409.376  10
  -3   4  -8 2026.50 196.619   3
  -3   4  -8 2336.16 197.669   5
  -3   4  -8 1989.66 212.514  10
  -3   4  -9 55.9993 86.1028   3
  -3   4  -9-4.13465 103.340   5
  -3   4  -9-41.7161 123.482  10
  -3   4 -10 35525.1 762.651   5
  -3   4 -10 38248.7 850.720   3
  -3   4 -10 36414.6 888.936  10
  -3   4 -11 143.508 123.415   5
  -3   4 -12 8863.00 429.935   5
  -3   4 -13-16.5650 157.621   5
  -3   4 -14 243.250 176.739   5
  -3   3  14 2099.37 273.197  12
  -3   3  13 1606.02 234.017  12
  -3   3  12 510.011 168.113  12
  -3   3  12 422.809 153.795  13
  -3   3  11 19070.3 586.995  13
  -3   3  11 17740.8 565.167  12
  -3   3  10 6379.36 338.248  13
  -3   3  10 6707.78 332.145  12
  -3   3   9 4034.32 252.212  13
  -3   3   9 3828.82 237.004  12
   3  -3  -8 23924.3 496.989   8
  -3   3   8 23779.1 535.986  13
  -3   3   8 22940.0 511.552  12
   3  -3  -7 18324.6 419.986   8
  -3   3   7 17696.9 419.234  12
   3  -3  -6 3487.03 184.601   8
  -3   3   6 3322.42 180.165  12
  -3   3   6 3513.10 155.931  10
   3  -3  -5 17781.2 392.900   8
  -3   3   5 17797.4 370.658  12
  -3   3   5 17253.4 313.192  10
   3  -3  -4 4254.10 190.648   8
  -3   3   4 4370.88 177.801  12
   3  -3  -3 15766.5 350.260   8
  -3   3   3 15863.5 311.808  12
  -3   3   2 776.084 157.766   9
   3  -3  -2 593.144 76.1203   8
   3  -3  -2 776.491 161.843   9
   3  -3  -1 1895.66 208.633   9
  -3   3   1 1866.61 208.643   9
   3  -3   0 8306.34 395.006   4
  -3   3   0 8156.30 406.947   9
   3  -3   0 8132.89 398.575   9
   3  -3   1 15738.7 543.085   4
   3  -3   1 15101.1 554.254   9
  -3   3  -1 15762.3 564.530   9
  -3   3  -2 2860.22 248.663   4
   3  -3   2 3326.46 263.800   4
   3  -3   2 3130.36 267.318   9
  -3   3  -3 9162.57 440.091   4
  -3   3  -3 9999.51 257.865  10
  -3   3  -4 32464.3 491.930   3
  -3   3  -4 31524.6 474.907   5
   3  -3   4 32021.7 474.505   7
  -3   3  -4 32344.6 509.406  10
  -3   3  -5 28811.2 510.403   3
  -3   3  -5 27837.5 485.413   5
   3  -3   5 28177.8 486.434   7
  -3   3  -5 28745.3 536.195  10
  -3   3  -6 2859.55 185.862   3
  -3   3  -6 2676.86 178.368   5
  -3   3  -6 3056.87 204.286  10
  -3   3  -7 22087.5 499.057   5
  -3   3  -7 21864.8 575.740  10
  -3   3  -8 16255.9 493.834   3
  -3   3  -8 16782.7 462.222   5
  -3   3  -8 16183.3 528.152  10
  -3   3  -9 986.599 150.582   5
  -3   3  -9 847.896 166.246  10
  -3   3 -10 467.599 141.505   5
  -3   3 -10 277.531 136.167  10
  -3   3 -11 6517.12 352.462   5
  -3   3 -12 11515.7 477.725   5
  -3   3 -13 843.331 194.804   5
  -3   3 -14 3325.59 306.497   5
  -3   2  14 1283.49 220.716  12
  -3   2  13 9170.57 473.182  12
  -3   2  12 5680.81 353.193  12
  -3   2  11 432.145 139.868  12
  -3   2  10 283.745 131.858  12
  -3   2  10 93.6480 99.9508  13
  -3   2   9 37708.5 698.336  13
  -3   2   9 36762.7 696.046  12
  -3   2   8 6572.57 284.152  13
  -3   2   8 6450.50 278.769  12
  -3   2   8 6810.71 259.638  10
   3  -2  -7 152.188 67.3190   8
  -3   2   7 231.575 79.3030  12
  -3   2   7 216.496 75.2381  13
  -3   2   7 154.253 64.6736  10
   3  -2  -6 2316.83 144.609   8
  -3   2   6 2078.55 140.037  12
  -3   2   6 2295.86 134.330  10
   3  -2  -5 82479.5 796.998   8
  -3   2   5 82070.1 772.164  12
  -3   2   5 81232.5 689.024  10
   3  -2  -4 11978.4 292.694   8
  -3   2   4 12321.0 282.701  12
  -3   2   3 330.837 117.405   9
   3  -2  -3 447.748 135.552   9
   3  -2  -2 2375.81 231.636   9
  -3   2   2 1901.23 203.448   9
   3  -2  -1 175528. 1768.22   9
  -3   2   1 175584. 1786.48   9
  -3   2   0 2257.59 202.945   9
   3  -2   0 1887.91 192.148   9
   3  -2   1 24295.0 590.960   4
   3  -2   1 24749.7 661.867   9
  -3   2  -1 25072.7 663.569   9
  -3   2  -2 17616.1 508.461   4
   3  -2   2 18582.9 531.280   4
   3  -2   2 18160.0 583.257   9
  -3   2  -3 30925.4 715.782   4
   3  -2   4 6352.74 358.000   1
  -3   2  -4 5685.23 201.459  10
  -3   2  -5 24083.3 432.370   5
  -3   2  -5 25108.5 472.598  10
  -3   2  -6 5511.41 237.512   3
  -3   2  -6 5557.10 228.784   5
  -3   2  -6 5723.18 259.656  10
  -3   2  -7 24304.9 536.691   3
  -3   2  -7 25569.1 515.216   5
  -3   2  -7 25355.9 582.242  10
  -3   2  -8 698.737 121.802   3
  -3   2  -8 821.046 126.782   5
  -3   2  -8 585.302 127.716  10
  -3   2  -9 6086.43 300.209   5
  -3   2  -9 6157.62 340.647  10
  -3   2 -10 1514.87 182.268   5
  -3   2 -10 1360.82 195.313  10
  -3   2 -11 19179.3 563.459   5
  -3   2 -12 197.487 143.162   5
  -3   2 -13 865.528 187.159   5
  -3   2 -14 973.346 197.728   5
  -3   2 -15 12183.6 545.993   5
  -3   1  14 9202.76 505.104  12
  -3   1  13 65.5849 142.563  12
  -3   1  12 1898.58 229.929  12
  -3   1  11 647.983 149.297  12
  -3   1  11 1110.37 165.408  10
  -3   1  10 27264.5 658.387  12
  -3   1  10 27837.7 626.391  10
  -3   1   9 2983.41 205.768  13
  -3   1   9 2995.36 220.581  12
  -3   1   9 2613.11 190.083  10
  -3   1   8 154.922 94.6679  12
  -3   1   8 131.997 85.9834  13
  -3   1   8 125.513 81.5456  10
  -3   1   7 3477.60 184.165  13
  -3   1   7 3770.55 196.720  12
  -3   1   7 3883.21 189.582  10
   3  -1  -6 33443.6 495.631   8
  -3   1   6 31964.0 498.524  13
  -3   1   6 32516.1 515.246  12
  -3   1   6 32729.7 488.107  10
   3  -1  -5 494.379 70.8276   8
  -3   1   5 522.275 76.9329  12
  -3   1   5 516.974 71.1396  10
  -3   1   4 21740.7 360.320  12
   3  -1  -3 52777.2 1104.37   9
  -3   1   3 48844.6 1023.07   9
  -3   1   2 244584. 2130.73   9
   3  -1  -2 244732. 2167.57   9
  -3   1   1 20475.0 585.887   9
   3  -1  -1 21825.1 589.521   9
  -3   1   0 19137.2 541.288   9
   3  -1   0 18572.4 528.623   9
   3  -1   1 309727. 1744.92   4
  -3   1  -1 310043. 2183.41   9
   3  -1   1 309016. 2154.98   9
  -3   1  -2 253835. 1607.09   4
   3  -1   2 256757. 1648.67   4
   3  -1   2 253060. 2041.03   9
  -3   1  -3 162.863 70.2258   4
   3  -1   4 6384.92 383.403   1
   3  -1   4 6970.66 466.105   9
  -3   1  -5 83266.1 763.135   5
  -3   1  -5 84408.1 808.655  10
  -3   1  -6 12392.7 322.179   5
  -3   1  -6 12849.5 358.354  10
  -3   1  -7 616.991 104.234   5
  -3   1  -7 408.003 99.1783  10
  -3   1  -8 5398.30 253.256   5
  -3   1  -8 4869.26 287.664  10
  -3   1  -9 9611.99 355.165   5
  -3   1  -9 9005.39 410.001  10
  -3   1 -10 30308.5 645.152   5
  -3   1 -10 29845.2 755.858  10
  -3   1 -11 3561.57 259.441   5
  -3   1 -12 2133.27 220.088   5
  -3   1 -13 11835.3 485.680   5
  -3   1 -14 34.1400 165.461   5
  -3   1 -15 9711.68 500.569   5
  -3   0  14 374.733 180.112  12
  -3   0  13 111.855 145.735  12
  -3   0  13-41.2515 128.909  10
  -3   0  12 17024.2 617.753  12
  -3   0  12 17157.3 587.904  10
  -3   0  11 7269.40 381.211  12
  -3   0  11 7173.36 363.115  10
  -3   0  10 2070.55 214.895  12
  -3   0  10 1909.51 186.143  10
  -3   0   9 280.699 108.580  12
  -3   0   9 37.8635 79.2612  10
  -3   0   8 65865.1 878.582  12
  -3   0   8 64304.8 850.844  10
  -3   0   7 20188.3 413.325  13
  -3   0   7 19435.2 442.347  12
  -3   0   7 20375.1 442.167  10
   3   0  -6 9883.81 262.215   8
  -3   0   6 9888.06 267.302  13
  -3   0   6 9822.58 288.643  12
  -3   0   6 9906.70 285.650  10
  -3   0   5 1892.05 119.971  12
  -3   0   5 1934.72 120.242  10
  -3   0   4 53761.1 551.674  10
   3   0  -3 5834.71 362.016   9
  -3   0   3 5126.60 331.480   9
  -3   0   2 1488.93 172.422   9
   3   0  -2 1862.56 198.120   9
   3   0  -1 44568.5 795.208   9
  -3   0   1 45404.0 801.786   9
   3   0   0 999999. 3495.79   9
  -3   0   0 994433. 3603.68   9
  -3   0  -1 184321. 1560.71   9
   3   0   1 181060. 1539.20   9
  -3   0  -2 21029.7 348.403   4
   3   0   3 93.4705 95.5704   1
   3   0   4 42593.8 1051.77   1
   3   0   4 43532.1 1110.57   9
  -3   0  -5 225.489 129.058   1
  -3   0  -5 190.146 58.6160   5
  -3   0  -6 407.141 167.288   1
  -3   0  -6 352.662 74.4238   5
  -3   0  -6 385.997 86.5558  10
  -3   0  -7 3319.02 183.103   5
  -3   0  -7 2822.82 193.416  10
  -3   0  -8 60824.3 796.526   5
  -3   0  -8 58567.4 913.439  10
  -3   0  -9 817.345 128.701   5
  -3   0  -9 588.587 132.726  10
  -3   0 -10 20515.1 532.956   5
  -3   0 -10 21209.9 630.754  10
  -3   0 -11 1300.42 180.277   5
  -3   0 -12 10816.3 439.465   5
  -3   0 -13 2153.97 235.931   5
  -3   0 -14 4297.39 316.145   5
  -3   0 -15 1156.58 230.723   5
  -3  -1  15 497.251 189.246  10
  -3  -1  14 43.6310 149.809  12
  -3  -1  14-177.702 173.140  10
  -3  -1  13 8284.49 459.180  12
  -3  -1  13 8888.25 472.227  10
  -3  -1  12 1385.98 213.460  12
  -3  -1  12 1330.54 198.967  10
  -3  -1  11 11365.5 475.426  12
  -3  -1  11 11339.4 473.115  10
  -3  -1  10 15587.2 520.065  12
  -3  -1  10 15901.0 513.302  10
  -3  -1   9 26572.3 620.127  12
  -3  -1   9 26821.6 616.842  10
   3   1  -8 747.851 115.802   5
  -3  -1   8 605.782 113.039  12
  -3  -1   8 684.908 112.924  10
   3   1  -7 238.950 78.5215   5
  -3  -1   7 290.764 85.9454  12
  -3  -1   7 300.140 77.4851  10
   3   1  -6 280.231 70.0088   5
  -3  -1   6 184.611 63.2617  12
  -3  -1   6 94.5956 60.4899  10
  -3  -1   5 24038.6 407.548  12
  -3  -1   5 24199.9 421.340  10
   3   1  -4 383.196 114.514   9
  -3  -1   4 448.543 127.527   9
  -3  -1   4 367.363 63.4243  10
  -3  -1   3 5990.62 342.978   9
   3   1  -3 6591.77 373.823   9
   3   1  -2 8699.03 382.476   9
  -3  -1   2 8487.74 362.686   9
  -3  -1   1 6648.86 298.325   9
   3   1  -1 6631.49 298.236   9
  -3  -1   0 893.739 106.634   9
   3   1   0 917.676 108.613   9
  -3  -1  -1 3659.95 209.936   9
   3   1   1 3718.81 206.998   9
   3   1   2 19271.0 652.177   1
   3   1   3 124806. 1784.58   1
  -3  -1  -3 122614. 1804.01   1
   3   1   3 122845. 1582.28   9
  -3  -1  -4 20018.1 814.956   1
   3   1   4 19882.7 809.051   1
   3   1   4 20446.7 796.300   9
  -3  -1  -5 13423.7 751.328   1
  -3  -1  -5 13793.1 750.412   9
   3   1   5 14560.5 853.024   9
  -3  -1  -6 826.416 239.584   1
  -3  -1  -6 676.807 90.8951   5
  -3  -1  -7 10364.6 296.983   5
  -3  -1  -7 10487.2 340.893  10
  -3  -1  -8 737.810 104.558   5
  -3  -1  -8 669.671 120.347  10
  -3  -1  -9 579.246 116.261   5
  -3  -1  -9 538.836 119.366  10
  -3  -1 -10 46934.8 776.371   5
  -3  -1 -11 3586.04 244.133   5
  -3  -1 -12 4622.25 285.666   5
  -3  -1 -13 1448.67 190.594   5
  -3  -1 -14 5774.89 364.061   5
  -3  -1 -15 4094.04 330.937   5
  -3  -1 -16 1011.53 225.469   5
  -3  -2  14 629.473 195.657  12
  -3  -2  14 611.136 172.825  10
  -3  -2  13 329.619 148.152  12
  -3  -2  13 349.784 170.522  10
  -3  -2  12 140.440 128.133  12
  -3  -2  12-103.609 163.232  10
  -3  -2  11 136.681 125.869  12
  -3  -2  11 258.834 129.265  10
   3   2 -10 1524.34 171.155   5
  -3  -2  10 1443.19 183.087  12
  -3  -2  10 1602.38 189.262  10
   3   2  -9 1555.78 173.664   5
  -3  -2   9 1302.79 166.041  12
  -3  -2   9 1539.03 178.429  10
   3   2  -8 147.495 91.6856   5
  -3  -2   8 19.6850 89.1333  12
  -3  -2   8-10.2698 98.8407  10
   3   2  -7 37098.2 602.866   5
  -3  -2   7 37760.3 637.651  12
  -3  -2   7 38252.9 658.497  10
   3   2  -6 6949.98 247.224   5
  -3  -2   6 6874.60 252.319  12
  -3  -2   6 7536.38 275.145  10
  -3  -2   5 46.4837 53.6130  12
  -3  -2   5 69.2496 50.6709  10
  -3  -2   4 2593.75 248.564   9
  -3  -2   4 2278.65 128.142  10
   3   2  -4 2351.76 259.447   9
  -3  -2   3 97192.2 1316.01   9
   3   2  -3 101674. 1403.21   9
  -3  -2   2 3092.05 215.478   9
   3   2  -2 2656.42 212.468   9
  -3  -2   1 3578.81 207.843   9
   3   2  -1 3832.20 217.139   9
  -3  -2   0 946.665 99.9320   9
   3   2   0 929.653 97.6811   9
   3   2   1 1075.12 172.648   1
   3   2   1 1270.86 113.505   9
   3   2   2 32691.9 932.609   1
  -3  -2  -2 33291.1 939.461   1
  -3  -2  -3 16294.8 739.915   1
   3   2   3 16273.2 738.459   1
   3   2   3 17767.9 630.207   9
  -3  -2  -4 3415.86 390.439   1
   3   2   4 3239.29 356.522   9
  -3  -2  -4 2921.08 299.985   9
  -3  -2  -5 45315.6 1492.88   1
  -3  -2  -5 42504.0 1285.21   9
   3   2   5 41241.7 1472.52   9
  -3  -2  -6 2393.89 131.780   6
  -3  -2  -7 36400.1 543.251   5
   3   2   7 34416.7 713.895  14
  -3  -2  -7 34933.3 611.657  10
  -3  -2  -8 953.316 127.333   5
   3   2   8 1050.44 152.616  14
  -3  -2  -9 145.394 83.7188   5
  -3  -2 -10 6056.78 290.132   5
  -3  -2 -11 12895.6 436.039   5
  -3  -2 -12 1838.53 206.885   5
  -3  -2 -13 1293.61 193.639   5
  -3  -2 -14 1564.64 215.617   5
   3   2  14 1975.75 272.641  13
  -3  -2 -15 4164.26 331.625   5
   3   2  15 5089.76 383.948  13
  -3  -2 -16 7758.56 452.395   5
  -3  -3  14 140.935 157.690  12
  -3  -3  14-149.523 157.582  10
  -3  -3  13 731.946 193.293  12
  -3  -3  13 670.433 204.122  10
   3   3 -12 7821.83 382.443   5
  -3  -3  12 7184.08 420.324  12
  -3  -3  12 7997.13 438.987  10
   3   3 -11 6460.46 342.099   5
  -3  -3  11 5863.35 356.482  12
  -3  -3  11 5897.78 360.621  10
  -3  -3  10 501.052 118.588  12
  -3  -3  10 438.463 122.946  10
   3   3  -9 3025.47 221.280   5
  -3  -3   9 2567.21 210.524  12
  -3  -3   9 2616.27 225.855  10
   3   3  -8 9702.25 346.481   5
  -3  -3   8 9556.08 361.090  12
  -3  -3   8 9752.23 371.525  10
   3   3  -7 1115.73 136.284   5
  -3  -3   7 1008.73 127.136  12
  -3  -3   7 1013.64 128.589  10
  -3  -3   6 2854.82 173.965  12
  -3  -3   6 3141.66 188.390  10
  -3  -3   5 6411.14 223.763  12
  -3  -3   5 6587.62 246.992  10
  -3  -3   4 4352.85 179.284  10
   3   3  -4 4566.77 365.394   9
  -3  -3   4 4552.26 327.443   9
  -3  -3   3 355.381 96.7822   9
   3   3  -3 548.370 130.013   9
  -3  -3   3 337.622 62.1177  10
  -3  -3   2 6377.03 291.258   9
   3   3  -2 6752.81 316.116   9
   3   3  -1 220.936 60.9553   9
  -3  -3   1 296.459 62.1491   9
   3   3   0 20008.6 678.091   1
  -3  -3   0 20854.4 382.235   9
   3   3   0 20994.2 384.062   9
   3   3   1 2589.92 153.407   4
  -3  -3  -1 2970.50 285.481   1
   3   3   1 2534.80 272.183   1
   3   3   1 2618.93 134.154   9
  -3  -3  -2 22224.1 399.173   4
   3   3   2 21905.9 873.682   1
  -3  -3  -2 22632.7 855.979   1
   3   3   2 23564.6 578.090   9
  -3  -3  -3 5159.84 193.697   4
  -3  -3  -3 5289.04 477.717   1
   3   3   3 4630.08 356.045   9
  -3  -3  -4 102635. 2256.34   1
   3   3   4 98602.1 2005.12   9
  -3  -3  -4 100781. 1651.48   9
  -3  -3  -5 3450.86 377.183   9
   3   3   5 4315.21 473.327   9
  -3  -3  -6 5213.43 184.881   6
   3   3   6 4404.37 271.669  14
   3   3   7 25627.3 644.516  14
  -3  -3  -8 1955.78 153.445   5
   3   3   8 2068.49 201.922  14
  -3  -3  -9 244.160 96.0264   5
   3   3   9 238.125 97.4755  14
  -3  -3 -10 14555.4 429.998   5
  -3  -3 -11 2534.60 210.524   5
  -3  -3 -12 2905.63 243.776   5
  -3  -3 -13 267.886 154.711   5
   3   3  13 321.924 182.346  13
  -3  -3 -14 1540.44 214.956   5
   3   3  14 1852.28 258.121  13
  -3  -3 -15-26.6253 159.965   5
   3   3  15 243.317 181.483  13
   3   3  15 73.0617 169.767  12
   3   3  16 3419.57 339.344  13
  -3  -4  13 2178.31 278.750  10
  -3  -4  12 1729.42 249.065  10
   3   4 -11 4069.64 281.660   5
  -3  -4  11 3675.39 300.448  10
  -3  -4  10 5011.42 322.184  10
  -3  -4   9 5215.37 305.875  10
  -3  -4   8 1515.68 166.282  10
  -3  -4   7 802.156 121.380  10
  -3  -4   6 9186.58 325.917  10
  -3  -4   5 144.941 65.5236  10
  -3  -4   4 8066.56 259.424  10
  -3  -4   4 8925.92 459.151   9
  -3  -4   3 6301.78 334.310   9
   3   4  -3 6495.68 412.954   9
  -3  -4   3 6398.16 207.736  10
   3   4  -2 46151.5 985.493   1
  -3  -4   2 45498.1 729.258   9
   3   4  -2 45409.8 860.266   9
   3   4  -1 91116.4 1489.64   1
  -3  -4   1 90923.2 830.004   9
   3   4   0 25.2451 55.3356   4
   3   4   0 55.9018 102.296   1
   3   4   0 29.5639 28.4421   9
  -3  -4   0 19.5325 22.6154   9
   3   4   1 15576.5 446.958   4
  -3  -4  -1 14710.0 664.095   1
   3   4   1 14924.5 313.903   9
   3   4   1 15466.0 239.068   9
  -3  -4  -2 15041.0 415.232   4
  -3  -4  -2 14975.4 759.763   1
   3   4   2 14996.4 512.028   9
  -3  -4  -3 14238.2 399.116   4
  -3  -4  -3 14471.9 831.012   1
   3   4   3 12987.0 568.722   9
   3   4   4 2261.63 191.322  14
  -3  -4  -4 2055.75 262.487   9
   3   4   4 1982.66 260.924   9
   3   4   5 137.766 122.162   9
  -3  -4  -5 132.645 133.877   9
   3   4   5 79.1815 95.7003  14
  -3  -4  -6 11043.0 264.804   6
   3   4   6 10611.5 423.246  14
  -3  -4  -7 36190.4 507.482   6
   3   4   7 35243.7 773.329  14
   3   4   8 1419.14 183.393  14
  -3  -4  -9 18290.2 441.966   5
   3   4   9 18375.7 577.354  14
  -3  -4 -10 189.124 102.122   5
   3   4  10 272.040 115.365  14
  -3  -4 -11 16773.9 480.119   5
  -3  -4 -12 525.707 146.794   5
   3   4  12 522.387 169.209  13
   3   4  12 427.129 144.258  12
  -3  -4 -13 875.180 176.252   5
   3   4  13 773.767 208.471  13
   3   4  13 689.655 173.049  12
   3   4  14 532.901 203.558  13
   3   4  14 384.923 159.416  12
   3   4  15 713.050 221.001  13
   3   4  15 290.560 184.295  12
  -3  -5  13 2112.87 274.144  10
  -3  -5  12 1521.14 235.262  10
  -3  -5  11 8850.26 448.287  10
  -3  -5  10 3898.50 303.828  10
  -3  -5   9 89.8220 116.765  10
  -3  -5   8 855.687 142.734  10
  -3  -5   7 1198.95 149.436  10
  -3  -5   6 50301.7 800.138  10
  -3  -5   5 12872.2 375.788  10
   3   5  -4 0.48082 55.5912   2
   3   5  -4 59.2190 70.0248  11
  -3  -5   4 9.83586 61.2324  10
   3   5  -3 3253.02 180.684   2
   3   5  -3 3313.33 201.701  11
  -3  -5   3 2862.64 146.169  10
   3   5  -2 40331.4 653.037  11
   3   5  -2 40433.4 621.957   2
   3   5  -1 591.109 89.6188  11
   3   5  -1 771.461 107.627   2
   3   5   0 395.972 72.1591  11
   3   5   0 396.061 114.220   4
   3   5   0 413.145 85.5976   2
  -3  -5   0 376.734 139.633   1
   3   5   1 127953. 1013.79  11
   3   5   1 126716. 1469.64   4
   3   5   1 126170. 1155.54   2
   3   5   2 23848.1 415.062  11
   3   5   2 22855.8 537.478  14
  -3  -5  -2 22344.6 600.443   4
   3   5   2 22978.0 517.521   2
   3   5   2 24106.5 610.347   4
   3   5   3-1.55040 73.1103  14
   3   5   3 54.9382 75.5503   2
  -3  -5  -3 165.932 75.2897   4
   3   5   4 5904.16 310.048  14
   3   5   4 5652.58 276.793   2
   3   5   5 7719.54 359.481  14
   3   5   5 7707.46 323.140   2
   3   5   6 134.558 96.3388  14
   3   5   6 195.728 93.3967   2
   3   5   7 816.225 135.355  14
   3   5   8 1889.96 209.095  14
   3   5   9 35042.1 822.341  14
   3   5   9 32563.5 742.879  13
  -3  -5 -10 7749.07 316.877   5
   3   5  10 6761.70 304.250  12
   3   5  10 7231.87 391.164  13
  -3  -5 -11 9117.11 359.980   5
   3   5  11 8673.62 434.120  13
   3   5  11 9187.08 449.413  14
   3   5  11 7658.80 350.399  12
   3   5  12 257.025 168.061  13
   3   5  12-55.7969 117.812  12
   3   5  13 9192.63 483.670  13
   3   5  13 8241.51 408.863  12
   3   5  14 2233.37 288.336  13
   3   5  14 1848.76 230.816  12
   3   5  15 236.480 159.952  12
   3   5  15 465.942 223.477  13
  -3  -6  12 3108.36 310.622  10
  -3  -6  11 3193.36 284.897  10
  -3  -6  10 5367.24 348.409  10
  -3  -6   9 7271.86 374.336  10
   3   6  -8 31745.3 731.116  11
  -3  -6   8 30339.1 717.988  10
   3   6  -7 94.1165 95.8560  11
  -3  -6   7 98.2563 93.8391  10
   3   6  -6 12567.4 440.428  11
  -3  -6   6 12473.2 411.701  10
   3   6  -5 124.765 71.7305  11
  -3  -6   5 11.9140 74.3671  10
   3   6  -4 89599.2 957.064   2
   3   6  -4 91011.6 1102.46  11
   3   6  -3 931.053 116.674   2
   3   6  -3 797.203 121.155  11
  -3  -6   3 726.186 86.4673  10
   3   6  -2 252.083 80.6842   2
   3   6  -2 47.3882 59.6540   3
   3   6  -2 140.777 77.2801  11
  -3  -6   2 194.743 57.8998  10
   3   6  -1 826.788 115.284   2
   3   6  -1 674.140 89.6617   3
   3   6  -1 574.944 98.4057  11
  -3  -6   0 37774.4 1086.23   1
   3   6   0 39981.2 686.921   2
   3   6   0 39349.3 637.290  11
   3   6   1 3075.12 270.086   4
   3   6   1 2992.27 207.848   2
   3   6   1 2949.18 187.807  14
   3   6   1 3054.78 175.324  11
  -3  -6  -2 11587.0 499.024   4
   3   6   2 12424.2 408.206   2
   3   6   2 11994.8 498.000   4
   3   6   2 12035.8 327.016  11
   3   6   2 12273.8 392.284  14
  -3  -6  -3 16746.1 584.438   4
   3   6   3 17239.4 490.261   2
   3   6   3 17285.6 492.983  14
   3   6   4 82567.2 1090.01   2
   3   6   4 83129.6 797.446  13
   3   6   4 82729.6 1124.51  14
   3   6   5 101.232 101.901   2
   3   6   5-39.8918 64.4135  13
   3   6   5 124.089 94.2465  14
   3   6   6 1501.57 172.718   2
   3   6   6 1435.14 137.096  13
   3   6   6 1334.03 182.813  14
   3   6   7 144.437 86.7389  13
   3   6   7 328.399 121.881  14
   3   6   8 32008.5 689.735  13
   3   6   8 32849.3 817.017  14
   3   6   9 3579.08 259.467  13
   3   6   9 4111.21 306.210  14
   3   6  10 1779.57 204.105  13
   3   6  10 2156.50 248.936  14
   3   6  11 6783.07 397.656  13
   3   6  11 7682.32 430.038  14
   3   6  12 9475.36 475.399  13
   3   6  12 10955.2 514.303  14
   3   6  13 788.573 198.778  13
   3   6  14 9557.81 535.632  13
   3   6  15 6788.50 471.253  13
  -3  -7  12 205.489 178.122  10
  -3  -7  11 474.507 175.044  10
  -3  -7  10 1772.44 233.681  10
  -3  -7   9 21357.0 663.204  10
  -3  -7   8 8681.61 402.696  10
   3   7  -7 7725.80 371.850  11
  -3  -7   7 7563.94 357.056  10
   3   7  -6 44539.1 850.712  11
  -3  -7   6 42383.6 778.181  10
   3   7  -5 41984.6 832.725   3
   3   7  -5 43228.9 822.772  11
  -3  -7   5 41412.3 716.805  10
   3   7  -4 1285.54 159.044   3
   3   7  -4 1285.64 154.401  11
  -3  -7   4 1470.53 137.235  10
   3   7  -3-2.53832 72.5251   2
   3   7  -3-57.5239 79.9192   3
   3   7  -3 107.979 74.0501  11
   3   7  -2 24680.3 530.410   3
   3   7  -2 23822.4 547.062   2
   3   7  -2 24183.8 572.350  11
   3   7  -1 57999.7 751.087   3
   3   7  -1 58011.9 858.046   2
   3   7  -1 56848.3 848.837  11
   3   7   0 2664.19 152.267   3
   3   7   0 2430.04 194.176   2
   3   7   0 2811.27 193.675  11
   3   7   1 735.642 123.385   2
   3   7   1 781.699 105.222  11
   3   7   1 729.970 99.9676  14
   3   7   2 19361.8 532.197   2
   3   7   2 18746.2 479.477  14
   3   7   2 18335.6 433.787  11
   3   7   3 20918.2 574.586   2
   3   7   3 22225.4 555.844  14
   3   7   4 2898.57 234.666   2
   3   7   4 2942.37 160.251  13
   3   7   4 2600.82 215.421  14
   3   7   5 236.004 118.398   2
   3   7   5 42.1822 94.5990  14
   3   7   5 100.181 63.1988  13
   3   7   6 44671.7 880.646   2
   3   7   6 43401.7 692.453  13
   3   7   6 43884.3 904.080  14
   3   7   7 27784.7 593.370  13
   3   7   7 27554.1 747.607  14
   3   7   8 1395.39 166.090  13
   3   7   8 1708.34 226.474  14
   3   7   9 4774.23 300.869  13
   3   7   9 5136.67 367.505  14
   3   7  10 18672.1 590.602  13
   3   7  10 19926.2 697.287  14
   3   7  11 2731.03 257.787  13
   3   7  11 3262.45 304.308  14
   3   7  12 2160.01 259.917  13
   3   7  12 2209.31 268.698  14
   3   7  13 638.225 195.890  13
   3   7  14 3816.08 359.201  13
   3   8 -11 15338.0 647.290   3
  -3  -8  11 15973.2 633.845  10
   3   8 -10 887.706 195.174   3
  -3  -8  10 743.151 172.107  10
   3   8  -9 343.353 152.447   3
  -3  -8   9 237.102 140.634  10
   3   8  -8 161.726 111.690   3
  -3  -8   8 477.915 133.612  10
   3   8  -7 11257.2 486.017   3
   3   8  -7 12011.3 473.828  11
  -3  -8   7 11624.5 444.769  10
   3   8  -6 813.192 153.268   3
   3   8  -6 1087.82 170.617  11
  -3  -8   6 1152.22 149.556  10
   3   8  -5 6168.65 337.466   3
   3   8  -5 6663.57 350.841  11
   3   8  -4 440.557 116.122   3
   3   8  -4 360.719 112.601  11
   3   8  -3 83575.1 1064.30   2
   3   8  -3 82212.7 1077.18   3
   3   8  -3 83603.6 1150.25  11
   3   8  -2-87.3353 101.315   2
   3   8  -2 198.596 85.8097   3
   3   8  -2 23.8439 80.2217  11
   3   8  -1 4166.70 218.809   3
   3   8  -1 3772.68 250.371   2
   3   8  -1 3950.74 249.469  11
   3   8   0 4996.87 281.309   2
   3   8   0 4753.78 258.295  11
   3   8   1 37831.6 776.360   2
   3   8   1 37340.2 684.460  11
   3   8   2 1802.87 195.538   2
   3   8   2 1847.76 166.300  14
   3   8   3 20.0448 98.6055   2
   3   8   3 65.8371 80.8092  14
   3   8   4 8084.27 395.003   2
   3   8   4 8126.71 368.051  14
   3   8   5 38795.5 864.218   2
   3   8   5 39047.7 834.685  14
   3   8   6-59.0211 122.722   2
   3   8   6 192.262 86.5528  13
   3   8   6 156.024 122.660  14
   3   8   7 1702.70 163.529  13
   3   8   7 1510.30 209.978  14
   3   8   8 11979.1 422.659  13
   3   8   8 11698.0 527.615  14
   3   8   9 9848.04 409.313  13
   3   8   9 9943.63 501.161  14
   3   8  10 1020.01 163.515  13
   3   8  10 1439.16 214.553  14
   3   8  11 1344.88 207.815  13
   3   8  11 1455.15 239.239  14
   3   8  12 3833.60 320.751  13
   3   8  12 4412.83 371.475  14
   3   8  13 6231.87 413.893  13
   3   8  13 7586.82 484.668  14
   3   8  14 223.630 179.986  13
  -3  -9  11 1335.75 233.780  10
   3   9 -10 1908.57 263.234   3
  -3  -9  10 2001.81 245.040  10
   3   9  -9 5336.55 372.895   3
  -3  -9   9 5034.41 342.437  10
   3   9  -8 17964.6 646.398   3
  -3  -9   8 16833.3 577.378  10
   3   9  -7 1360.78 199.412  11
   3   9  -7 999.573 186.108   3
   3   9  -6 3721.21 283.638  11
   3   9  -6 3599.12 289.746   3
   3   9  -5 499.767 137.778  11
   3   9  -5 487.746 135.028   3
   3   9  -4 10447.9 448.126  11
   3   9  -4 10140.1 422.952   3
   3   9  -3 5746.80 334.533  11
   3   9  -3 5972.10 310.499   3
   3   9  -3 5637.96 310.619   2
   3   9  -2 324.244 111.023  11
   3   9  -2 408.751 104.643   3
   3   9  -2 315.624 117.530   2
   3   9  -1 22666.7 606.929  11
   3   9  -1 23806.3 628.089   2
   3   9   0 31621.9 697.015  11
   3   9   0 31426.9 734.838   2
   3   9   1 838.671 136.002  11
   3   9   1 1285.34 184.698   2
   3   9   2 2222.56 192.291  14
   3   9   2 2284.94 229.321   2
   3   9   3 48716.2 853.318  14
   3   9   3 48621.8 973.384   2
   3   9   4 9927.98 411.905  14
   3   9   4 9832.32 457.545   2
   3   9   5 2581.64 238.577  14
   3   9   5 2675.35 262.164   2
   3   9   6 2901.87 272.538  14
   3   9   6 3281.06 289.803   2
   3   9   7 14342.2 430.619  13
   3   9   7 14151.2 567.892  14
   3   9   8 4.25266 95.0470  13
   3   9   8-38.4638 124.867  14
   3   9   9 1029.54 162.073  13
   3   9   9 1197.02 222.444  14
   3   9  10-111.073 125.101  13
   3   9  10 285.740 167.342  14
   3   9  11 8759.51 444.495  13
   3   9  11 8703.54 510.944  14
   3   9  12 427.333 160.099  13
   3   9  12 225.494 172.435  14
   3   9  13 94.6632 154.306  13
   3   9  13 160.344 150.964  14
   3  10  -9-54.6218 147.097   3
   3  10  -8 474.852 159.745   3
   3  10  -7 1261.23 203.113  11
   3  10  -7 1228.64 209.028   3
   3  10  -6 10220.7 476.041  11
   3  10  -6 9865.77 464.149   3
   3  10  -5 32.7554 110.902  11
   3  10  -5 37.1580 113.579   3
   3  10  -4 1361.08 194.159  11
   3  10  -4 1461.13 191.411   3
   3  10  -3 8375.91 413.396  11
   3  10  -3 7424.51 372.444   2
   3  10  -3 7776.13 364.091   3
   3  10  -2 1204.19 170.659  11
   3  10  -2 1474.10 157.848   3
   3  10  -2 1168.53 157.393   2
   3  10  -1 53.6487 113.088  11
   3  10  -1 12.5545 118.178   2
   3  10   0 48.4068 97.4074  11
   3  10   0-395.553 182.234   2
   3  10   1 5033.25 334.304   2
   3  10   2 27016.3 765.334   2
   3  10   3 349.701 123.981  14
   3  10   3 51.1611 151.170   2
   3  10   4 12513.6 474.787  14
   3  10   4 11491.5 526.697   2
   3  10   5 293.582 136.843  14
   3  10   5-103.406 166.428   2
   3  10   6 4129.13 318.187  14
   3  10   6 4006.66 335.674   2
   3  10   7 3532.18 317.229  14
   3  10   8 20.1221 133.546  14
   3  10   9 4.29013 115.577  13
   3  10   9-69.1688 137.343  14
   3  10  10 2157.86 232.006  13
   3  10  10 2085.87 285.499  14
   3  10  11 732.904 180.141  13
   3  10  11 520.293 189.800  14
   3  10  12 480.858 177.110  13
   3  10  12 679.581 213.291  14
   3  10  13 6506.61 436.087  13
   3  11  -8 395.114 175.739   3
   3  11  -7 746.332 184.060   3
   3  11  -6 2635.35 277.924  11
   3  11  -6 2314.05 251.499   3
   3  11  -5-178.604 136.108  11
   3  11  -5-15.1367 109.012   3
   3  11  -4 256.814 141.795  11
   3  11  -4 328.843 134.045   3
   3  11  -3-108.093 114.715  11
   3  11  -3 14.7602 99.6968   3
   3  11  -3 127.042 130.177   2
   3  11  -2 6796.31 384.870  11
   3  11  -2 7609.49 399.347   2
   3  11  -1 5272.50 340.036  11
   3  11  -1 6070.30 363.091   2
   3  11   0 401.162 141.845   2
   3  11   1 1209.01 192.727   2
   3  11   2 49.4075 142.113   2
   3  11   3 325.063 156.539   2
   3  11   4 919.364 176.425  14
   3  11   4 391.964 162.600   2
   3  11   5 334.939 150.041  14
   3  11   5 1015.12 202.739   2
   3  11   6 277.599 148.339  14
   3  11   6 164.540 155.441   2
   3  11   7 3165.18 309.113  14
   3  11   8 5744.41 412.877  14
   3  11   9 1373.21 242.597  14
   3  11  10-150.862 196.728  14
   3  11  11 2006.08 252.421  13
   3  11  11 1192.07 260.743  14
   3  11  12 224.759 167.740  13
   3  12  -7 1972.14 257.277   3
   3  12  -6 6340.99 423.053  11
   3  12  -6 7435.79 429.267   3
   3  12  -5 157.274 124.123  11
   3  12  -5 294.050 146.444   3
   3  12  -4 4768.76 361.847  11
   3  12  -4 4400.29 313.793   3
   3  12  -3 48.7808 118.991  11
   3  12  -3-47.0814 125.038   2
   3  12  -2 273.779 132.590  11
   3  12  -2 29.9783 138.491   2
   3  12  -1-36.9306 142.111   2
   3  12   0 7892.12 442.232   2
   3  12   1 1265.60 231.562   2
   3  12   2 2360.42 274.507   2
   3  12   3 164.421 156.414   2
   3  12   4 5236.40 405.986   2
   3  12   5 168.568 131.817  14
   3  12   5 523.835 191.480   2
   3  12   6 72.9910 137.394  14
   3  12   6 41.4522 167.170   2
   3  12   7 4012.48 346.547  14
   3  12   8 3981.70 362.626  14
   3  12   9 5.30945 173.918  14
   3  12  10 1602.97 285.614  14
   3  13  -6 1471.59 238.370  11
   3  13  -6 1429.73 230.952   3
   3  13  -5 3626.65 341.577  11
   3  13  -4 3989.83 349.233  11
   3  13  -3 1614.10 236.635   2
   3  13  -2 4603.03 355.901   2
   3  13  -1 2589.49 294.337   2
   3  13   0 869.543 199.604   2
   3  13   1 83.0606 170.644   2
   3  13   2 7764.66 480.343   2
   3  13   3 3585.02 360.091   2
   3  13   4 2584.94 317.581   2
   3  13   5-40.9029 174.515   2
   3  13   6 8104.99 464.494  14
   3  13   6 8834.75 561.728   2
   3  13   7 954.567 202.979  14
   3  13   8 53.3472 173.909  14
   3  13   9 692.669 192.816  14
   3  14  -3 4213.90 356.698   2
   3  14  -2 151.084 168.800   2
   3  14  -1 4082.89 363.790   2
   3  14   0 998.587 238.962   2
   3  14   1 10825.4 577.078   2
   3  14   2 173.139 162.921   2
   3  14   3 160.374 187.429   2
   3  14   4 3734.48 393.922   2
   3  14   5 7526.16 544.303   2
   3  14   6 255.660 220.231   2
   3  14   7-59.1609 162.826  14
   4 -13  -4 654.801 187.874   7
   4 -13  -4 69.6653 179.842   8
   4 -13  -3 4216.74 338.748   7
   4 -13  -3 2645.62 298.421   8
   4 -13  -2-201.585 163.556   8
   4 -13  -2 180.120 161.533   7
   4 -13  -1 1343.83 225.931   7
   4 -13   0 1218.22 230.425   7
   4 -13   1 1996.68 277.729   7
   4 -13   2 144.155 185.400   7
   4 -12  -6 342.077 185.706   8
   4 -12  -5 2231.12 276.579   8
   4 -12  -4 4675.96 375.850   8
   4 -12  -4 5426.08 337.038   7
   4 -12  -3 3500.31 290.800   7
   4 -12  -3 2417.82 267.301   8
   4 -12  -2 2070.46 250.298   8
   4 -12  -2 2767.04 264.558   7
   4 -12  -1 3650.33 298.876   7
   4 -12   0 779.158 189.133   7
   4 -12   1 5318.25 368.549   7
   4 -12   2 2676.47 291.731   7
   4 -12   3 41.9071 156.466   7
   4 -12   4 1679.40 261.411   7
  -4  12  -5 849.918 203.065   3
   4 -11  -8 699.827 181.806   8
   4 -11  -7 2984.57 303.582   8
   4 -11  -6 4020.79 347.580   8
   4 -11  -5 318.321 133.336   7
   4 -11  -5 85.6901 136.716   8
   4 -11  -4 726.152 174.798   8
   4 -11  -4 1348.96 182.739   7
   4 -11  -3-287.933 178.931   8
   4 -11  -3 123.655 120.690   7
   4 -11  -2 5739.34 329.786   7
   4 -11  -2 4666.33 335.523   8
   4 -11  -1 3986.03 292.223   7
   4 -11  -1 2942.32 261.279   8
   4 -11   0 7320.99 387.222   7
   4 -11   1-11.0966 134.673   7
   4 -11   2 6512.91 382.659   7
   4 -11   3 579.669 180.516   7
   4 -11   4 9806.38 501.239   7
  -4  11  -4 8974.61 457.301   3
   4 -11   5-78.1175 189.109   7
  -4  11  -5 204.918 140.371   3
  -4  11  -6 1125.66 206.592   3
  -4  11  -7 190.245 142.709   3
   4 -10 -10 451.548 160.176   8
   4 -10  -9 234.943 157.221   8
   4 -10  -8 2221.75 273.089   8
   4 -10  -7 3272.38 302.279   8
   4 -10  -6 1696.72 234.586   8
   4 -10  -5 6122.86 317.832   7
   4 -10  -5 5605.93 368.555   8
   4 -10  -4 520.009 135.846   7
   4 -10  -4 82.6177 151.269   8
   4 -10  -3 2901.93 233.349   7
   4 -10  -3 2318.15 241.127   8
   4 -10  -2 203.290 102.957   8
   4 -10  -2-5.19538 101.533   7
   4 -10  -1 4899.13 299.636   7
   4 -10  -1 3801.73 282.721   8
   4 -10   0 9720.68 408.219   7
   4 -10   1 7824.31 382.333   7
   4 -10   2 5990.98 345.541   7
   4 -10   3 1476.08 209.500   7
   4 -10   4 771.957 178.643   7
  -4  10  -4 935.631 174.262   3
   4 -10   5 316.359 153.876   7
  -4  10  -5 482.176 149.665   3
  -4  10  -6 1225.19 201.180   3
  -4  10  -7 3685.73 321.142   3
  -4  10  -8 2140.28 266.276   3
  -4  10  -9 100.644 141.943   3
   4  -9 -11 1164.48 219.758   8
  -4   9  11 1397.71 197.512  12
   4  -9 -10 190.874 144.180   8
   4  -9  -9 1680.57 228.797   8
   4  -9  -8 950.725 175.486   8
   4  -9  -7 106.841 128.869   8
   4  -9  -6 876.923 137.949   7
   4  -9  -6 1044.09 184.741   8
   4  -9  -5 3409.94 280.104   8
   4  -9  -5 3080.65 223.629   7
   4  -9  -4 66.3014 100.431   7
   4  -9  -4 32.9669 121.398   8
   4  -9  -3 9788.28 374.645   7
   4  -9  -3 9430.70 428.201   8
   4  -9  -2 50.7873 102.400   8
   4  -9  -2 25.4255 88.5449   7
   4  -9  -1 9799.69 372.383   7
   4  -9  -1 8937.28 393.430   8
   4  -9   0 1015.75 136.829   8
   4  -9   0 1130.85 148.505   7
   4  -9   1 786.932 147.936   7
   4  -9   2 1107.83 173.339   7
  -4   9  -3 7655.46 357.232   3
   4  -9   3 7645.67 375.704   7
  -4   9  -4 1001.10 168.976   3
   4  -9   4 1064.52 175.792   7
  -4   9  -5 3827.24 286.811   3
   4  -9   5 3801.01 303.801   7
  -4   9  -6 1255.38 193.118   3
   4  -9   6 1202.57 205.547   7
  -4   9  -7 1817.39 229.947   3
  -4   9  -7 1660.11 233.332  10
  -4   9  -8 228.630 132.939   3
  -4   9  -8 293.759 166.834  10
  -4   9  -9 4472.97 366.720   3
  -4   9  -9 4771.38 392.543  10
  -4   9 -10 35.3073 133.311   3
  -4   8  12 386.422 148.354  12
  -4   8  11 974.085 167.301  12
   4  -8 -10 1320.72 195.607   8
  -4   8  10 1257.22 175.521  12
   4  -8  -9 1453.22 213.908   8
  -4   8   9 1031.80 160.378  12
   4  -8  -8 6082.50 357.473   8
   4  -8  -7 141.203 125.238   8
   4  -8  -6 873.960 168.612   8
   4  -8  -5 908.454 156.528   8
   4  -8  -4 306.589 111.411   8
   4  -8  -4 609.275 114.915   7
   4  -8  -3 9025.32 396.387   8
   4  -8  -3 9359.96 341.472   7
   4  -8  -2 122.455 88.6225   8
   4  -8  -2 209.233 93.8375   7
   4  -8  -1 164.233 94.1233   7
   4  -8  -1-103.950 112.193   8
   4  -8   0 9278.55 349.127   7
   4  -8   0 8988.66 361.570   8
   4  -8   1 6790.95 308.497   7
   4  -8   2 47.8200 111.540   7
  -4   8  -3 2281.81 196.080   3
   4  -8   3 2549.70 216.025   7
  -4   8  -4 939.094 149.398   3
   4  -8   4 799.725 151.475   7
  -4   8  -5 3455.56 257.491   3
   4  -8   5 3667.49 279.649   7
  -4   8  -5 3986.38 281.628  10
  -4   8  -6 226.673 115.123   3
   4  -8   6 292.773 131.332   7
  -4   8  -6 510.627 153.549  10
  -4   8  -7 1628.07 202.758   3
  -4   8  -7 1632.08 229.122  10
  -4   8  -8 297.971 123.971   3
  -4   8  -8 214.943 155.575  10
  -4   8  -9-115.418 141.552   3
  -4   8  -9-48.3606 152.900  10
  -4   8 -10-132.408 142.241   3
  -4   8 -10 8.98669 154.896  10
  -4   8 -11 801.933 198.995   3
  -4   8 -11 748.699 188.384   5
  -4   8 -12 504.170 180.111   3
  -4   8 -12 197.775 178.436   5
  -4   7  12 896.682 181.482  12
  -4   7  11 1098.87 180.081  12
   4  -7 -10 20.8670 107.787   8
  -4   7  10 302.124 127.561  12
   4  -7  -9-55.3686 103.980   8
  -4   7   9 173.105 114.383  12
   4  -7  -8 8958.62 401.481   8
  -4   7   8 9566.40 358.648  12
   4  -7  -7 10623.1 431.345   8
   4  -7  -6 2368.72 214.845   8
   4  -7  -5 1283.70 169.321   8
   4  -7  -4 2714.37 214.944   8
   4  -7  -3 16512.3 494.084   8
   4  -7  -2 1415.03 141.336   7
   4  -7  -2 1354.57 151.743   8
   4  -7  -1 16.5551 72.6768   7
   4  -7  -1-40.0733 86.5566   8
   4  -7   0 4688.69 233.865   7
   4  -7   0 4405.17 237.530   8
   4  -7   1 4337.69 230.723   8
   4  -7   1 4495.34 234.809   7
   4  -7   2 7396.98 307.081   7
  -4   7  -3 5313.73 271.508   3
   4  -7   3 5981.22 289.028   7
  -4   7  -3 5637.90 263.480  10
  -4   7  -4 2841.88 206.297   3
   4  -7   4 3267.83 232.837   7
  -4   7  -4 3338.78 224.328  10
  -4   7  -5 16673.5 503.192   3
   4  -7   5 17428.3 525.155   7
  -4   7  -5 17333.8 522.791  10
  -4   7  -6 1868.18 194.037   3
   4  -7   6 1907.54 217.166   7
  -4   7  -6 1989.48 219.239  10
  -4   7  -7 747.742 147.221   3
  -4   7  -7 630.234 169.335  10
  -4   7  -8 1970.30 217.329   3
  -4   7  -8 2380.84 256.512  10
  -4   7  -9-25.9072 114.821   3
  -4   7  -9 281.623 133.240   5
  -4   7  -9 41.5519 145.839  10
  -4   7 -10 5441.63 374.922   3
  -4   7 -10 5637.57 337.853   5
  -4   7 -10 4785.25 388.779  10
  -4   7 -11 5471.64 380.895   3
  -4   7 -11 6142.80 369.871   5
  -4   7 -11 5175.28 416.452  10
  -4   7 -12 831.716 211.471   5
  -4   6  13 148.755 140.167  12
  -4   6  12 10488.2 460.445  12
  -4   6  11 310.325 132.862  12
  -4   6  10 255.865 119.073  12
   4  -6  -9 174.549 103.376   8
  -4   6   9 123.489 89.8595  12
   4  -6  -8 2911.53 231.926   8
  -4   6   8 2998.76 206.439  12
   4  -6  -7 10197.9 398.518   8
  -4   6   7 10288.0 351.810  12
   4  -6  -6 378.373 117.531   8
  -4   6   6 487.139 114.843  12
   4  -6  -5 8270.82 348.368   8
   4  -6  -4 18413.4 501.224   8
   4  -6  -3 10457.4 369.646   8
   4  -6  -2 1143.98 130.123   8
   4  -6  -1 25743.7 548.415   8
   4  -6  -1 26487.2 493.784   7
   4  -6   0 13060.6 355.642   7
   4  -6   0 12968.0 375.654   8
   4  -6   1 3774.56 202.959   7
   4  -6   1 3758.76 202.993   8
  -4   6  -1 4059.34 186.187  10
   4  -6   2 4858.81 232.206   7
  -4   6  -2 4617.19 215.080  10
  -4   6  -3 8633.57 311.511   3
   4  -6   3 8839.04 320.942   7
  -4   6  -3 8751.36 307.607  10
  -4   6  -4 1419.48 141.313   3
   4  -6   4 1741.19 164.163   7
  -4   6  -4 1287.81 140.680  10
  -4   6  -5 1241.63 144.980   3
   4  -6   5 1480.94 167.778   7
  -4   6  -5 1241.06 164.302  10
  -4   6  -6 4742.33 275.071   3
   4  -6   6 5228.34 291.267   7
  -4   6  -6 4765.47 292.555  10
  -4   6  -7 24471.9 642.219   3
  -4   6  -7 24345.0 576.631   5
  -4   6  -7 25160.9 686.107  10
  -4   6  -8 1470.66 188.909   5
  -4   6  -8 1130.06 162.922   3
  -4   6  -8 1143.88 195.825  10
  -4   6  -9-60.9724 114.783   3
  -4   6  -9 241.757 137.353   5
  -4   6  -9-37.3958 160.445  10
  -4   6 -10 3742.91 300.493   3
  -4   6 -10 4422.89 303.629   5
  -4   6 -10 3947.85 345.282  10
  -4   6 -11 593.490 176.597   5
  -4   6 -11 288.965 172.272  10
  -4   6 -12 163.993 148.446   5
  -4   6 -13 2336.63 282.825   5
  -4   5  13-27.5011 138.931  12
  -4   5  12 186.822 127.244  12
  -4   5  11-168.700 129.661  12
  -4   5  10 6719.60 333.072  12
   4  -5  -9 10629.4 393.468   8
  -4   5   9 10474.8 385.453  12
   4  -5  -8 580.074 120.828   8
  -4   5   8 484.009 105.699  12
   4  -5  -7 1284.47 154.453   8
  -4   5   7 1103.52 135.544  12
   4  -5  -6 37191.4 697.631   8
  -4   5   6 36675.8 609.586  12
   4  -5  -5 6408.16 290.558   8
  -4   5   5 6616.76 254.624  12
   4  -5  -4 11535.0 372.156   8
   4  -5  -3 4206.67 223.833   8
   4  -5  -2 40080.4 655.761   8
   4  -5  -1 5578.81 245.242   8
  -4   5   1 5834.67 194.342  10
   4  -5   0 7683.43 254.087   7
   4  -5   0 7007.92 262.810   8
  -4   5   0 7597.06 225.352  10
   4  -5   1 11092.0 306.232   7
   4  -5   1 10487.3 307.397   8
  -4   5  -1 11031.3 280.742  10
   4  -5   2 83424.8 813.679   8
   4  -5   2 82432.0 847.145   7
  -4   5  -2 81540.0 818.504  10
  -4   5  -3 7398.51 269.797   3
   4  -5   3 7837.44 277.861   7
  -4   5  -3 7628.34 269.400  10
  -4   5  -4 34279.5 596.918   3
   4  -5   4 34265.8 596.225   7
  -4   5  -4 35089.5 606.304  10
  -4   5  -5 1111.49 127.207   3
  -4   5  -5 1036.53 125.296   5
   4  -5   5 980.918 123.977   7
  -4   5  -5 768.436 113.754  10
  -4   5  -6 5328.66 270.367   3
  -4   5  -6 5567.85 262.540   5
   4  -5   6 5611.50 279.473   7
  -4   5  -6 5342.60 292.685  10
  -4   5  -7-40.6630 92.9851   3
  -4   5  -7-53.8442 96.1320   5
  -4   5  -7 71.7847 116.969  10
  -4   5  -8 13085.9 479.173   3
  -4   5  -8 14456.2 463.067   5
  -4   5  -8 14470.8 547.343  10
  -4   5  -9 16329.1 560.337   3
  -4   5  -9 17609.6 529.712   5
  -4   5  -9 16709.6 623.189  10
  -4   5 -10 15779.6 529.410   5
  -4   5 -10 14823.6 609.565  10
  -4   5 -11 2149.83 235.565   5
  -4   5 -11 1546.31 249.837  10
  -4   5 -12 4018.72 313.456   5
  -4   5 -13 236.183 167.800   5
  -4   4  13 977.655 189.654  12
  -4   4  12 890.664 168.164  12
  -4   4  11 14287.0 501.043  12
  -4   4  10-143.350 113.792  12
  -4   4   9 3766.27 238.745  12
   4  -4  -8 11743.5 386.455   8
  -4   4   8 11521.5 377.384  12
   4  -4  -7 31604.4 611.175   8
  -4   4   7 30488.8 571.782  12
   4  -4  -6 1591.73 152.269   8
  -4   4   6 1725.06 144.128  12
   4  -4  -5 973.275 118.789   8
  -4   4   5 1042.87 114.115  12
   4  -4  -4 16189.7 414.418   8
  -4   4   4 16319.5 366.906  12
   4  -4  -3 49468.3 703.596   8
  -4   4   3 49863.5 530.970  10
   4  -4  -2 47935.3 672.636   8
  -4   4   2 48162.9 519.337  10
   4  -4  -1 47.5483 57.8543   8
  -4   4   1 185.374 56.2057  10
   4  -4   0 8828.09 275.041   8
  -4   4   0 9426.62 239.837  10
   4  -4   1 7231.14 231.079   7
   4  -4   1 7013.67 231.800   8
  -4   4  -1 7201.80 219.843  10
   4  -4   2 75.6228 53.6389   7
  -4   4  -2 53.8531 50.6313  10
  -4   4  -3 15283.3 354.447   3
   4  -4   3 15913.0 354.912   7
  -4   4  -3 16042.3 364.349  10
  -4   4  -4 81738.3 847.545   3
  -4   4  -4 81436.4 810.416   5
   4  -4   4 82484.6 840.325   7
  -4   4  -4 81821.0 876.794  10
  -4   4  -5 25396.2 505.273   3
  -4   4  -5 25824.4 496.221   5
   4  -4   5 26329.0 505.056   7
  -4   4  -5 25697.4 535.460  10
  -4   4  -6 32231.3 614.167   3
  -4   4  -6 32123.7 590.900   5
   4  -4   6 33051.2 612.316   7
  -4   4  -6 33346.2 662.769  10
  -4   4  -7 11876.0 406.621   3
  -4   4  -7 12178.2 396.085   5
  -4   4  -7 12322.3 441.524  10
  -4   4  -8 8935.89 376.250   3
  -4   4  -8 9894.62 372.541   5
  -4   4  -8 8971.82 422.234  10
  -4   4  -9 2197.20 209.854   3
  -4   4  -9 2582.60 221.466   5
  -4   4  -9 2423.90 246.303  10
  -4   4 -10 8534.50 393.203   5
  -4   4 -10 7717.17 434.262  10
  -4   4 -11 2408.00 245.831   5
  -4   4 -11 1823.47 240.849  10
  -4   4 -12 21976.4 663.428   5
  -4   4 -13 130.425 169.069   5
  -4   4 -14 6785.29 419.815   5
  -4   3  13 3957.68 326.341  12
  -4   3  12 13248.2 523.219  12
  -4   3  11 164.001 111.557  12
  -4   3  10 235.945 104.759  12
  -4   3   9 18103.9 498.370  12
   4  -3  -8 330.107 96.8577   8
  -4   3   8 163.615 91.5156  12
   4  -3  -7 13634.2 385.417   8
  -4   3   7 12434.1 364.086  12
   4  -3  -6 5297.83 242.262   8
  -4   3   6 5210.45 229.131  12
  -4   3   6 4992.14 195.339  10
   4  -3  -5 69048.5 818.027   8
  -4   3   5 71085.5 767.719  12
  -4   3   5 69708.7 678.862  10
   4  -3  -4 20687.3 438.457   8
  -4   3   4 20340.3 396.567  12
  -4   3   4 20050.9 348.341  10
   4  -3  -3 1784.34 134.550   8
  -4   3   3 1749.44 104.496  10
   4  -3  -2 2606.17 150.700   8
   4  -3  -1 80010.6 785.525   8
   4  -3   0 25666.2 729.226   4
   4  -3   1 22669.5 683.514   4
  -4   3  -1 23224.4 368.283  10
  -4   3  -2 758.192 133.951   4
   4  -3   2 841.023 153.118   4
   4  -3   2 938.252 87.7887   7
  -4   3  -2 923.012 83.2434  10
  -4   3  -3 24861.7 408.798   3
   4  -3   3 25290.8 401.346   7
  -4   3  -3 25353.7 428.937  10
  -4   3  -4 495.640 73.6097   3
  -4   3  -4 506.687 80.8603   5
   4  -3   4 508.616 79.7213   7
  -4   3  -4 576.298 83.5404  10
  -4   3  -5 10523.4 305.435   3
  -4   3  -5 10287.9 303.374   5
   4  -3   5 10725.4 300.863   7
  -4   3  -5 11137.2 334.983  10
  -4   3  -6 17920.3 427.583   3
  -4   3  -6 17564.2 421.584   5
   4  -3   6 17661.6 418.200   7
  -4   3  -6 17089.4 458.594  10
  -4   3  -7 63630.8 872.423   3
  -4   3  -7 63771.7 845.714   5
  -4   3  -7 63748.8 946.740  10
  -4   3  -8 4255.84 252.364   3
  -4   3  -8 5097.43 267.629   5
  -4   3  -8 4720.38 294.497  10
  -4   3  -9 16930.4 498.727   5
  -4   3  -9 17208.2 583.271  10
  -4   3 -10 3517.45 259.918   5
  -4   3 -10 2854.07 285.299  10
  -4   3 -11 929.858 163.485   5
  -4   3 -11 723.548 155.151  10
  -4   3 -12 4187.54 312.108   5
  -4   3 -12 3232.48 333.262  10
  -4   3 -13 8655.78 445.746   5
  -4   3 -14 4574.15 357.427   5
  -4   2  14 8513.43 484.606  12
  -4   2  13 1783.14 237.200  12
  -4   2  12 193.353 118.806  12
  -4   2  11 2943.68 249.551  12
  -4   2  10 12837.9 455.802  12
  -4   2   9 429.962 108.699  12
  -4   2   8 4674.30 244.703  12
  -4   2   8 5159.78 234.523  10
   4  -2  -7 3446.71 192.639   8
  -4   2   7 3284.05 188.998  12
  -4   2   7 3547.20 179.936  10
   4  -2  -6 14881.1 377.165   8
  -4   2   6 15270.5 369.478  12
  -4   2   6 14792.3 334.903  10
   4  -2  -5 1139.52 114.191   8
  -4   2   5 1033.66 105.974  12
  -4   2   5 1025.80 93.8536  10
   4  -2  -4 1975.08 137.981   8
  -4   2   4 1846.47 122.498  12
  -4   2   4 1714.12 111.375  10
   4  -2  -3 73416.7 758.678   8
  -4   2   3 73537.1 685.941  12
  -4   2   3 72905.1 630.787  10
   4  -2  -2 37580.7 523.806   8
  -4   2   1 5238.70 354.651   9
  -4   2   0 25262.7 754.731   9
   4  -2   0 24724.4 731.998   9
   4  -2   1 4620.90 280.120   4
  -4   2  -1 4970.86 338.516   9
   4  -2   1 4665.88 327.966   9
   4  -2   2 21855.8 595.955   4
  -4   2  -3 15217.5 515.144   4
  -4   2  -3 16782.4 333.458  10
  -4   2  -4 10951.2 472.555   4
  -4   2  -4 12259.9 309.588  10
  -4   2  -5 28546.8 454.327   3
  -4   2  -5 28278.0 470.713   5
  -4   2  -5 29045.5 505.675  10
  -4   2  -6 5414.41 219.226   3
  -4   2  -6 5036.25 222.866   5
  -4   2  -6 5262.35 241.188  10
  -4   2  -7 7181.90 280.280   3
  -4   2  -7 6714.05 273.378   5
  -4   2  -7 6956.77 314.157  10
  -4   2  -8 160.349 99.3004   5
  -4   2  -8 88.8308 90.1978  10
  -4   2  -9 7262.85 327.025   5
  -4   2  -9 6751.10 360.620  10
  -4   2 -10 25310.9 615.364   5
  -4   2 -10 23052.6 692.796  10
  -4   2 -11 4027.10 285.710   5
  -4   2 -11 3486.40 304.289  10
  -4   2 -12 833.340 176.030   5
  -4   2 -12 939.657 213.523  10
  -4   2 -13 1396.16 224.032   5
  -4   2 -14 699.242 210.559   5
  -4   2 -15 3342.95 338.404   5
  -4   1  14 1317.06 248.003  12
  -4   1  13 963.047 203.521  12
  -4   1  12 1035.90 196.160  12
  -4   1  11 321.314 151.539  12
  -4   1  11 420.383 136.126  10
  -4   1  10 3443.64 249.411  12
  -4   1  10 3330.93 240.116  10
  -4   1   9 375.629 121.628  12
  -4   1   9 390.300 111.159  10
  -4   1   8 35281.7 642.682  12
  -4   1   8 34597.4 610.770  10
   4  -1  -7 5086.39 220.618   8
  -4   1   7 4720.65 225.000  12
  -4   1   7 5073.88 225.721  10
   4  -1  -6 3816.15 189.371   8
  -4   1   6 3406.64 179.745  12
  -4   1   6 3808.85 182.064  10
   4  -1  -5 3699.10 179.759   8
  -4   1   5 3568.51 168.040  12
  -4   1   5 3371.65 157.949  10
   4  -1  -4 6052.39 218.070   8
  -4   1   4 5973.40 203.352  12
  -4   1   4 5957.77 194.682  10
   4  -1  -3 7408.47 233.108   8
  -4   1   3 7172.73 209.187  12
  -4   1   3 6958.41 201.913  10
   4  -1  -2 2698.12 261.482   9
  -4   1   2 2218.13 239.070   9
   4  -1  -1 116.913 93.5541   9
  -4   1   1 244.730 109.412   9
  -4   1   0 46908.3 963.013   9
   4  -1   0 45920.6 927.173   9
   4  -1   1 785.556 111.805   4
   4  -1   1 992.346 151.514   9
  -4   1  -1 921.563 147.404   9
   4  -1   2 45110.8 735.138   4
   4  -1   2 47101.1 978.889   9
  -4   1  -3 1414.12 139.908   4
   4  -1   3 1388.15 184.675   9
   4  -1   4 385.937 126.718   1
  -4   1  -4 248.881 78.8055   4
  -4   1  -4 222.335 53.3110   6
  -4   1  -4 330.764 62.9129  10
  -4   1  -5 3739.02 169.305   5
   4  -1   5 3831.81 345.649   1
  -4   1  -5 3514.46 174.495  10
  -4   1  -6 30824.6 520.351   5
  -4   1  -6 30786.4 542.904  10
  -4   1  -7 1418.90 134.511   5
  -4   1  -7 1918.81 169.978  10
  -4   1  -8 275.621 94.6058   5
  -4   1  -8 149.630 96.3599  10
  -4   1  -9 1077.49 157.058   5
  -4   1  -9 1093.18 162.337  10
  -4   1 -10 5133.19 287.426   5
  -4   1 -10 3997.45 296.508  10
  -4   1 -11 1260.01 178.141   5
  -4   1 -11 1010.43 177.939  10
  -4   1 -12 4337.27 297.232   5
  -4   1 -12 3041.57 288.783  10
  -4   1 -13 140.291 147.988   5
  -4   1 -14 2552.33 276.533   5
  -4   1 -15 4555.33 363.668   5
  -4   0  14-19.4219 157.538  12
  -4   0  13 2074.38 261.037  12
  -4   0  13 1993.59 236.183  10
  -4   0  12 73.0277 142.785  12
  -4   0  12 231.189 138.642  10
  -4   0  11 3791.98 281.543  12
  -4   0  11 3558.39 270.219  10
  -4   0  10 247.486 119.652  12
  -4   0  10 254.097 124.173  10
  -4   0   9 377.780 125.801  12
  -4   0   9 293.932 115.224  10
  -4   0   8 22918.6 521.502  12
  -4   0   8 21926.3 504.846  10
  -4   0   7 3008.84 187.830  12
  -4   0   7 2942.73 182.852  10
   4   0  -6 20737.2 412.716   8
  -4   0   6 20145.8 415.323  12
  -4   0   6 20543.2 420.248  10
   4   0  -5 1376.54 112.882   8
  -4   0   5 1515.68 115.386  12
  -4   0   5 1470.39 113.396  10
   4   0  -4 1064.51 97.7379   8
  -4   0   4 797.358 82.6044  12
  -4   0   4 1014.96 91.0196  10
   4   0  -3 57419.3 617.650   8
  -4   0   3 59558.9 584.821  10
   4   0  -2 857.924 149.719   9
  -4   0   2 978.312 165.419   9
   4   0  -1 1310.19 163.065   9
  -4   0   1 1280.78 168.680   9
  -4   0   0 8275.66 405.039   9
   4   0   0 8951.37 389.683   9
  -4   0  -1 76.8038 85.4795   9
   4   0   1 180.832 78.0867   9
   4   0   2 141238. 1021.29   4
   4   0   2 139212. 1589.95   9
  -4   0  -3 82.4219 39.5421   4
  -4   0  -4 6662.90 278.702   4
   4   0   4 7066.05 471.391   1
  -4   0  -4 7068.40 209.809   6
   4   0   4 7294.32 473.417   9
   4   0   5 6528.91 478.119   1
  -4   0  -5 6052.04 211.781   6
  -4   0  -5 5927.15 202.542   5
  -4   0  -5 5901.61 209.616  10
  -4   0  -6 5438.10 212.867   5
  -4   0  -6 4966.70 214.664  10
  -4   0  -7 4085.51 202.900   5
  -4   0  -7 3667.30 209.792  10
  -4   0  -8 3246.11 195.864   5
  -4   0  -8 2928.23 214.109  10
  -4   0  -9 257.134 97.0176   5
  -4   0  -9 126.279 97.2257  10
  -4   0 -10 4280.29 262.979   5
  -4   0 -10 4051.58 292.710  10
  -4   0 -11 5268.80 298.043   5
  -4   0 -11 4740.64 317.430  10
  -4   0 -12 3353.52 268.729   5
  -4   0 -13 2993.55 270.322   5
  -4   0 -14 1296.64 223.608   5
  -4   0 -15 157.358 177.960   5
  -4  -1  14 1481.01 239.514  12
  -4  -1  14 1208.67 233.918  10
  -4  -1  13 5409.51 381.344  12
  -4  -1  13 5367.91 371.320  10
  -4  -1  12 1401.52 212.112  12
  -4  -1  12 1184.38 199.441  10
  -4  -1  11 1936.63 229.791  12
  -4  -1  11 1939.92 218.711  10
  -4  -1  10 2041.82 207.053  12
  -4  -1  10 1961.67 206.280  10
  -4  -1   9 4835.45 280.706  12
  -4  -1   9 4921.42 278.953  10
  -4  -1   8 744.385 119.807  12
  -4  -1   8 676.600 121.511  10
  -4  -1   7 4948.01 230.891  12
  -4  -1   7 5118.96 237.961  10
  -4  -1   6 71407.6 778.449  12
  -4  -1   6 73041.1 817.150  10
  -4  -1   5 606.973 78.9796  12
  -4  -1   5 497.121 80.7594  10
  -4  -1   4 135.011 45.3619  12
  -4  -1   4 101.825 44.1821  10
  -4  -1   3 4565.88 169.134  10
   4   1  -3 4920.98 351.827   9
  -4  -1   3 4133.43 321.242   9
   4   1  -2 4023.51 290.311   9
  -4  -1   2 4169.48 290.278   9
  -4  -1   1 2550.37 214.840   9
   4   1  -1 2325.50 207.309   9
  -4  -1   0 992.476 140.436   9
   4   1   0 921.113 133.376   9
  -4  -1  -1 964.107 135.991   9
   4   1   1 1025.43 135.554   9
   4   1   2 1239.02 151.455   9
   4   1   3 4614.75 391.358   1
   4   1   4 1615.88 251.168   1
   4   1   4 1449.28 230.212   9
  -4  -1  -5 13187.9 738.046   1
  -4  -1  -5 12199.8 288.282   6
  -4  -1  -6 61992.7 689.537   6
  -4  -1  -6 61133.4 686.801  10
  -4  -1  -7 200.252 77.8627   5
  -4  -1  -7 207.457 74.0237  10
  -4  -1  -8 7106.66 278.500   5
  -4  -1  -8 7264.42 306.944  10
  -4  -1  -9 5097.65 252.331   5
  -4  -1  -9 4678.11 271.208  10
  -4  -1 -10 326.846 124.750   5
  -4  -1 -10 139.154 99.3817  10
  -4  -1 -11 154.955 115.616   5
  -4  -1 -12 1270.93 195.332   5
  -4  -1 -13 6123.16 354.481   5
  -4  -1 -14 2246.71 251.418   5
  -4  -1 -15 141.726 164.104   5
  -4  -2  14 2876.37 301.389  12
  -4  -2  14 2759.62 309.926  10
  -4  -2  13-72.4404 140.924  12
  -4  -2  13-50.6251 152.410  10
  -4  -2  12 1173.90 192.435  12
  -4  -2  12 1467.65 217.409  10
  -4  -2  11 16964.4 579.698  12
  -4  -2  11 16947.1 587.290  10
  -4  -2  10 40.0758 114.519  12
  -4  -2  10 1.90275 105.739  10
  -4  -2   9 1697.57 189.852  12
  -4  -2   9 1581.50 182.047  10
  -4  -2   8 4519.53 249.573  12
  -4  -2   8 4474.38 253.187  10
  -4  -2   7 9383.89 317.743  12
  -4  -2   7 9083.18 328.415  10
  -4  -2   6 21652.9 434.602  12
  -4  -2   6 21716.6 469.120  10
  -4  -2   5 34.3608 56.8238  12
  -4  -2   5 134.831 62.4713  10
  -4  -2   4 76475.0 739.728  10
  -4  -2   3 62932.0 1145.74   9
  -4  -2   3 64015.9 636.011  10
  -4  -2   2 404.345 96.0284   9
   4   2  -2 410.270 102.617   9
  -4  -2   1 2138.14 184.906   9
   4   2  -1 2157.76 194.126   9
  -4  -2   0 19342.1 515.406   9
   4   2   0 19000.6 497.582   9
  -4  -2  -1 19264.9 520.315   9
   4   2   1 18511.7 494.327   9
   4   2   2 1000.07 201.959   1
   4   2   2 998.095 128.667   9
   4   2   3 14842.7 712.841   1
  -4  -2  -4 139532. 2374.51   1
   4   2   4 145635. 2056.15   9
  -4  -2  -5 1613.53 108.430   6
   4   2   5 1432.40 259.792   9
  -4  -2  -6 1246.87 106.075   6
  -4  -2  -7 2056.07 141.007   6
  -4  -2  -7 2195.62 153.491  10
  -4  -2  -8 81948.8 893.287   5
  -4  -2  -9 12480.3 381.294   5
  -4  -2 -10 2200.64 197.642   5
  -4  -2 -11 1046.72 173.423   5
  -4  -2 -12 1280.14 178.412   5
  -4  -2 -13 1729.79 223.717   5
  -4  -2 -14 489.359 174.012   5
  -4  -2 -15 283.255 166.213   5
   4   2  16 11507.9 582.719  13
  -4  -3  13 5562.81 399.334  10
  -4  -3  12 753.581 180.221  10
  -4  -3  11 5013.75 343.449  10
  -4  -3  10 577.655 150.806  10
  -4  -3   9 44814.2 828.032  12
  -4  -3   9 44704.2 859.933  10
  -4  -3   8 2441.73 192.289  12
  -4  -3   8 2520.76 207.648  10
  -4  -3   7 1078.86 123.888  12
  -4  -3   7 891.241 126.516  10
  -4  -3   6 821.052 101.553  12
  -4  -3   6 662.466 105.887  10
  -4  -3   5 42390.7 546.916  12
  -4  -3   5 41788.9 619.746  10
  -4  -3   4 4963.33 199.278  10
  -4  -3   3 96.5490 74.8525   9
   4   3  -3 82.9217 86.8269   9
  -4  -3   3 82.3937 52.7011  10
  -4  -3   2 34331.5 737.558   9
  -4  -3   2 34425.2 446.949  10
   4   3  -2 35499.4 781.021   9
   4   3  -1 136938. 1379.11   9
  -4  -3   1 133572. 1309.33   9
   4   3   0 89.0210 116.038   1
  -4  -3   0 27.6196 45.6533   9
   4   3   0 42.0793 43.9677   9
   4   3   1 1705.66 250.299   1
   4   3   1 1623.22 134.655   9
   4   3   2 10306.8 223.981   4
   4   3   2 10002.2 347.247   9
   4   3   3 99169.8 2009.03   1
   4   3   3 100510. 1454.57   9
  -4  -3  -4 26919.9 386.761   6
   4   3   4 25691.1 919.018   9
  -4  -3  -5 10312.3 257.536   6
   4   3   5 9151.73 677.879   9
  -4  -3  -6 53700.0 626.807   6
  -4  -3  -7 4975.56 205.869   6
   4   3   8 404.758 122.156  14
  -4  -3  -9 5805.52 264.329   5
   4   3   9 6184.97 346.652  14
  -4  -3 -10 9779.52 360.773   5
  -4  -3 -11 11168.2 407.002   5
  -4  -3 -12 1402.36 188.965   5
  -4  -3 -13 16430.2 558.244   5
  -4  -3 -14 2525.23 257.260   5
  -4  -3 -15 118.231 153.915   5
   4   3  15 841.095 223.839  13
  -4  -3 -16 1291.55 242.828   5
  -4  -4  13 1141.45 216.713  10
  -4  -4  12-172.817 170.025  10
  -4  -4  11 10223.2 479.923  10
  -4  -4  10 7660.97 401.526  10
  -4  -4   9 810.138 149.695  10
  -4  -4   8 8479.50 365.575  10
  -4  -4   7 35131.4 678.144  10
  -4  -4   6 55125.9 794.432  10
  -4  -4   5 471.847 91.6708  10
  -4  -4   4 4828.74 202.501  10
  -4  -4   3 28390.4 447.954  10
  -4  -4   2 103029. 792.526  10
   4   4  -1 1272.04 209.122   1
  -4  -4   0 2218.72 147.095   9
   4   4   0 2065.33 275.212   1
   4   4   0 2133.81 141.119  11
   4   4   0 2269.68 148.598   9
   4   4   1 102259. 1140.45   4
   4   4   1 102288. 1942.40   1
   4   4   1 102561. 894.656   9
   4   4   2 1400.78 121.824   4
   4   4   2 1367.33 256.231   1
   4   4   2 1661.00 130.626   9
   4   4   2 1746.85 163.062   9
   4   4   3 65.6436 90.6765   9
   4   4   4 64.0396 148.960   9
  -4  -4  -4 353.372 58.2931   6
  -4  -4  -5 120130. 872.085   6
   4   4   5 120377. 2421.04   9
  -4  -4  -6 54121.6 618.245   6
   4   4   6 51537.8 963.093  14
  -4  -4  -7 1756.46 130.651   6
   4   4   7 1829.12 204.945  14
  -4  -4  -8 999.179 108.203   6
   4   4   8 1573.22 200.476  14
   4   4   9 36922.9 859.066  14
  -4  -4 -10 4340.65 249.640   5
   4   4  10 4390.50 312.311  14
  -4  -4 -11 1954.40 195.501   5
  -4  -4 -12 3208.79 249.990   5
  -4  -4 -13 24372.7 667.245   5
  -4  -4 -14 1241.26 211.240   5
   4   4  14 1990.89 275.186  13
  -4  -4 -15 2440.53 267.577   5
   4   4  15 2856.07 328.892  13
   4   4  15 2735.75 301.591  12
   4   4  16 2107.06 277.128  12
  -4  -5  13 23.3502 162.196  10
  -4  -5  12 11170.1 537.580  10
  -4  -5  11 1034.85 192.073  10
  -4  -5  10 93.0177 137.429  10
  -4  -5   9 3164.65 256.308  10
  -4  -5   8 2940.62 227.394  10
  -4  -5   7 6775.76 314.915  10
  -4  -5   6-51.0569 85.1175  10
  -4  -5   5 2398.37 169.568  10
  -4  -5   4 114148. 1006.62  10
  -4  -5   3 960.184 95.9310  10
   4   5  -2 3885.22 221.555  11
  -4  -5   2 3685.18 160.909  10
   4   5  -1 27424.4 543.931  11
   4   5  -1 27220.2 961.656   1
   4   5   0 91901.1 946.909  11
   4   5   0 96256.2 1417.34   4
   4   5   0 93628.7 1916.85   1
  -4  -5  -1 1437.07 100.429   6
   4   5   1 1437.62 120.882  11
   4   5   1 1408.51 162.901   4
  -4  -5  -2 9942.72 238.356   6
   4   5   2 9857.01 284.699  11
  -4  -5  -3 23178.1 362.153   6
   4   5   3 23304.7 411.625  11
  -4  -5  -4 69347.6 640.021   6
  -4  -5  -5 367.985 63.2054   6
   4   5   5 225.860 111.498  14
  -4  -5  -6 35840.7 506.468   6
   4   5   6 36784.9 839.753  14
   4   5   7 10480.0 467.016  14
   4   5   8 45859.5 961.624  14
   4   5   9 8821.18 441.362  14
   4   5  10 2675.28 256.309  14
  -4  -5 -11 4553.13 270.381   5
   4   5  11 4300.84 311.119  14
  -4  -5 -12 4694.39 294.562   5
   4   5  12 4937.41 361.519  13
  -4  -5 -13 3045.44 258.496   5
   4   5  13 3254.18 324.823  13
   4   5  14 479.611 202.193  13
   4   5  15 10616.3 554.478  13
  -4  -6  12 156.966 149.624  10
  -4  -6  11 48.6220 134.473  10
  -4  -6  10 5569.68 354.104  10
  -4  -6   9 11829.4 482.828  10
  -4  -6   8 1250.80 173.061  10
  -4  -6   7 1999.14 181.991  10
   4   6  -6 9591.75 397.054  11
  -4  -6   6 9955.97 365.559  10
   4   6  -5 2712.92 221.370  11
  -4  -6   5 2966.93 191.241  10
   4   6  -4 1609.92 170.341  11
  -4  -6   4 1747.94 139.530  10
   4   6  -3 598.491 107.083   2
   4   6  -3 475.317 101.284  11
  -4  -6   3 539.585 85.2658  10
   4   6  -2 78450.4 953.737   2
   4   6  -2 77752.6 993.368  11
  -4  -6   2 77397.5 729.390  10
   4   6  -1 17230.0 454.088  11
   4   6  -1 18129.6 472.042   2
   4   6   0 758.825 105.617  11
   4   6   0 118.357 88.8105   4
  -4  -6  -1 19508.5 360.159   6
   4   6   1 19254.8 500.041  14
   4   6   1 18827.2 442.287  11
  -4  -6  -2 22456.5 372.146   6
   4   6   2 22157.5 457.379  11
   4   6   2 21310.2 560.611  14
  -4  -6  -3 6229.74 197.272   6
   4   6   3 5997.89 231.349  11
   4   6   3 6170.70 322.753  14
   4   6   3 6254.62 299.662   2
  -4  -6  -4 649.203 76.8588   6
   4   6   4 483.721 113.263   2
   4   6   4 625.731 128.905  14
   4   6   5 293.135 117.008   2
   4   6   5 292.262 126.404  14
   4   6   6 30999.9 700.327   2
   4   6   6 30984.5 788.491  14
   4   6   7 2676.65 258.668  14
   4   6   8 5983.00 374.913  14
   4   6   9 10284.3 488.047  14
   4   6  10 20244.0 684.888  14
   4   6  10 19671.1 627.619  13
  -4  -6 -11 996.637 169.686   5
   4   6  11 757.815 176.199  13
   4   6  11 424.925 156.767  14
  -4  -6 -12 964.162 162.037   5
   4   6  12 971.766 205.400  13
   4   6  12 716.441 178.519  14
   4   6  13 623.278 195.395  13
   4   6  14 6072.74 427.248  13
   4   6  15 256.180 209.655  13
  -4  -7  11 7052.66 422.268  10
  -4  -7  10 776.411 164.908  10
  -4  -7   9 193.596 136.832  10
   4   7  -8 1686.52 202.976  11
  -4  -7   8 1281.85 172.137  10
   4   7  -7 9665.92 428.944  11
  -4  -7   7 9620.24 393.199  10
   4   7  -6 252.280 121.290  11
  -4  -7   6 119.611 90.1216  10
   4   7  -5 271.393 116.159  11
  -4  -7   5 140.702 77.5524  10
   4   7  -4 103.887 86.9095  11
  -4  -7   4 67.0846 73.2100  10
   4   7  -3 2909.41 219.523  11
   4   7  -3 2851.10 203.657   2
   4   7  -2 353.545 97.3325  11
   4   7  -2 336.860 85.5348   3
   4   7  -1 8595.02 343.462  11
   4   7  -1 8664.04 351.980   2
   4   7  -1 8504.51 298.278   3
   4   7   0 2187.74 174.020  11
   4   7   0 2357.60 194.104   2
   4   7   1 24973.2 544.366  11
   4   7   1 26200.0 582.437  14
   4   7   1 25802.1 611.245   2
  -4  -7  -2 1973.88 122.788   6
   4   7   2 2078.36 201.913   2
   4   7   2 1819.28 151.007  11
   4   7   2 2105.32 185.012  14
   4   7   3 14627.8 491.078   2
   4   7   3 13941.6 479.705  14
   4   7   3 14271.0 386.588  11
   4   7   4 136.236 87.0138   2
   4   7   4 14.3323 95.5760  14
   4   7   5 3013.37 246.764   2
   4   7   5 2594.01 171.683  13
   4   7   5 2907.53 250.395  14
   4   7   6 367.405 124.353   2
   4   7   6 327.406 85.6469  13
   4   7   6 352.772 132.049  14
   4   7   7 1699.17 165.281  13
   4   7   7 2232.82 256.626  14
   4   7   8 7307.75 341.554  13
   4   7   8 8273.96 439.163  14
   4   7   9 6515.06 344.494  13
   4   7   9 7207.09 423.901  14
   4   7  10 198.287 122.279  13
   4   7  10 161.822 130.198  14
   4   7  11 8194.26 430.253  13
   4   7  11 8881.91 493.069  14
   4   7  12 7105.90 417.557  13
   4   7  12 7809.48 462.237  14
   4   7  13-8.52884 148.881  13
   4   7  13 47.2539 139.464  14
   4   7  14 1091.66 235.559  13
  -4  -8  11 3109.48 303.828  10
  -4  -8  10 1243.66 199.270  10
  -4  -8   9 2908.61 266.266  10
   4   8  -8 194.223 112.973  11
  -4  -8   8 393.001 124.302  10
   4   8  -7 3130.98 262.426  11
  -4  -8   7 3042.16 235.984  10
   4   8  -6 435.292 121.481   3
   4   8  -6 520.641 134.442  11
  -4  -8   6 270.424 99.4967  10
   4   8  -5 3201.61 249.600   3
   4   8  -5 2636.84 234.608  11
   4   8  -4 1929.91 191.700   3
   4   8  -4 1647.47 182.276  11
   4   8  -3 7708.91 341.436   3
   4   8  -3 7505.05 334.630   2
   4   8  -3 7329.16 357.746  11
   4   8  -2 8138.84 330.173   3
   4   8  -2 8650.29 357.241   2
   4   8  -2 7757.59 359.479  11
   4   8  -1 4566.83 273.875   2
   4   8  -1 4359.95 259.568  11
   4   8   0 13952.2 469.014   2
   4   8   0 13188.6 435.671  11
   4   8   1 1139.69 159.059   2
   4   8   1 1201.16 144.312  11
   4   8   2 1405.77 181.236   2
   4   8   2 1473.24 148.971  11
   4   8   2 1316.62 146.056  14
   4   8   3 5101.21 310.387   2
   4   8   3 4929.04 286.556  14
   4   8   4 755.715 150.249   2
   4   8   4 569.151 125.430  14
   4   8   5 638.707 159.321   2
   4   8   5 497.850 120.775  14
   4   8   6 6977.71 383.492   2
   4   8   6 6695.25 383.573  14
   4   8   7 161.555 88.0156  13
   4   8   7 103.843 126.339  14
   4   8   8 2340.84 197.264  13
   4   8   8 2543.78 269.487  14
   4   8   9 809.797 149.172  13
   4   8   9 809.914 188.702  14
   4   8  10 1696.68 204.591  13
   4   8  10 1921.94 250.260  14
   4   8  11-104.722 157.328  13
   4   8  11-76.7268 144.191  14
   4   8  12 471.538 158.988  13
   4   8  12 323.249 170.999  14
   4   8  13 671.451 194.988  13
   4   8  13 1009.12 228.530  14
   4   8  14 309.282 199.325  13
   4   9 -10 81.4536 151.252   3
  -4  -9  10 80.6074 147.527  10
   4   9  -9 2031.77 259.239   3
  -4  -9   9 1976.79 219.689  10
   4   9  -8 1802.46 232.703   3
   4   9  -8 2026.10 233.441  11
  -4  -9   8 1713.71 211.572  10
   4   9  -7 2050.72 223.519  11
   4   9  -7 2110.30 235.309   3
   4   9  -6 452.087 136.583  11
   4   9  -6 387.754 143.303   3
   4   9  -5 2927.50 258.229  11
   4   9  -5 3079.27 254.641   3
   4   9  -4 223.439 119.922  11
   4   9  -4 279.243 112.112   3
   4   9  -3 3731.10 275.726  11
   4   9  -3 4038.55 256.724   3
   4   9  -3 3641.97 253.264   2
   4   9  -2 658.534 130.520  11
   4   9  -2 704.578 142.887   2
   4   9  -1 2507.78 220.444  11
   4   9  -1 2699.62 231.519   2
   4   9   0 85.7524 86.7415  11
   4   9   0 49.2171 105.134   2
   4   9   1 7794.93 346.736  11
   4   9   1 7920.66 387.772   2
   4   9   2 5671.25 293.282  11
   4   9   2 5414.31 335.673   2
   4   9   3 34525.1 742.900  14
   4   9   3 33678.7 822.990   2
   4   9   4 170.120 114.956  14
   4   9   4-96.1764 125.905   2
   4   9   5 6564.25 364.932  14
   4   9   5 6851.21 398.683   2
   4   9   6 3208.33 280.781  14
   4   9   6 3534.09 296.876   2
   4   9   7 2359.91 261.382  14
   4   9   8 422.351 117.805  13
   4   9   8 718.056 185.767  14
   4   9   9 589.542 134.800  13
   4   9   9 930.156 207.173  14
   4   9  10 5370.27 332.119  13
   4   9  10 5419.44 414.451  14
   4   9  11 3000.50 274.210  13
   4   9  11 3085.56 328.480  14
   4   9  12 60.0208 143.226  13
   4   9  12-122.536 157.439  14
   4   9  13 1667.35 251.561  13
   4   9  13 1688.21 274.189  14
   4  10  -9 8607.05 487.117   3
   4  10  -8 1554.78 234.452   3
   4  10  -7 11756.5 520.951  11
   4  10  -7 11217.5 511.552   3
   4  10  -6 7948.36 427.134  11
   4  10  -6 7436.47 410.795   3
   4  10  -5 389.437 127.269  11
   4  10  -5 567.925 155.249   3
   4  10  -4 1219.23 179.343  11
   4  10  -4 1187.29 177.350   3
   4  10  -3 8866.41 427.788  11
   4  10  -3 9130.98 415.432   2
   4  10  -2 4688.53 306.772  11
   4  10  -2 4668.71 303.351   2
   4  10  -1 9489.51 430.569  11
   4  10  -1 9804.17 434.783   2
   4  10   0 40.8164 101.256  11
   4  10   0 95.9433 108.809   2
   4  10   1 8516.72 387.512  11
   4  10   1 8260.58 411.016   2
   4  10   2 224.348 123.416   2
   4  10   3-4.33525 92.0171  14
   4  10   3 117.807 120.272   2
   4  10   4 733.064 147.781  14
   4  10   4 742.824 169.750   2
   4  10   5 18108.3 616.251  14
   4  10   5 17849.6 657.114   2
   4  10   6 3733.86 312.957  14
   4  10   6 3713.63 317.912   2
   4  10   7 3701.60 326.008  14
   4  10   8 181.666 149.805  14
   4  10   9 13268.9 622.454  14
   4  10  10-92.4898 121.529  13
   4  10  10-119.472 161.333  14
   4  10  11 572.031 169.684  13
   4  10  11 755.804 203.495  14
   4  10  12 216.681 149.303  13
   4  10  12 271.075 174.511  14
   4  10  13 7934.83 478.146  13
   4  11  -8 7186.41 449.686   3
   4  11  -7 454.580 144.586  11
   4  11  -7 632.088 182.778   3
   4  11  -6 4508.20 344.980  11
   4  11  -6 4670.27 343.823   3
   4  11  -5 4501.43 342.240  11
   4  11  -5 4043.76 308.309   3
   4  11  -4 20617.4 693.377  11
   4  11  -3 59.6659 110.824  11
   4  11  -3 32.5908 112.145   2
   4  11  -2 408.353 141.801  11
   4  11  -2 193.368 127.192   2
   4  11  -1 8477.45 422.604  11
   4  11  -1 9088.44 439.619   2
   4  11   0 18763.9 613.437  11
   4  11   0 18278.4 634.176   2
   4  11   1 4532.71 336.785   2
   4  11   2 700.696 182.791   2
   4  11   3 1191.37 223.451   2
   4  11   4 5716.04 356.229  14
   4  11   4 5994.90 408.149   2
   4  11   5 144.233 135.466  14
   4  11   5-5.86949 138.473   2
   4  11   6 4061.81 335.499  14
   4  11   6 3773.50 354.609   2
   4  11   7 8476.35 475.543  14
   4  11   8 17104.6 699.479  14
   4  11   9 4.83149 157.049  14
   4  11  10 2413.56 311.082  14
   4  11  11 8182.99 535.386  14
   4  11  12 2504.17 279.851  13
   4  12  -7 37.6844 132.312  11
   4  12  -7 8.98336 148.291   3
   4  12  -6 3625.04 328.037  11
   4  12  -6 3736.52 319.657   3
   4  12  -5 6455.11 417.720  11
   4  12  -4 9426.89 486.638  11
   4  12  -3 363.930 155.070  11
   4  12  -3 185.039 143.953   2
   4  12  -2 22821.2 733.034  11
   4  12  -2 22342.6 704.357   2
   4  12  -1 3236.26 293.813  11
   4  12  -1 3037.84 285.885   2
   4  12   0-127.356 154.160   2
   4  12   1 235.862 149.686   2
   4  12   2 25376.7 816.081   2
   4  12   3 3887.41 346.582   2
   4  12   4 851.287 217.720   2
   4  12   5 2021.37 246.735  14
   4  12   5 1952.59 272.436   2
   4  12   6 20322.1 706.118  14
   4  12   6 20494.2 788.599   2
   4  12   7 39.9586 143.080  14
   4  12   7 267.623 182.447   2
   4  12   8 74.7073 156.937  14
   4  12   9 2701.28 328.403  14
   4  12  10 8811.82 561.080  14
   4  13  -6 87.1757 142.283  11
   4  13  -5 808.748 198.084  11
   4  13  -4 3237.38 326.197  11
   4  13  -3 10039.4 529.381  11
   4  13  -3 9654.49 488.663   2
   4  13  -2 98.8988 127.544  11
   4  13  -2-89.1394 150.496   2
   4  13  -1-49.7019 154.843   2
   4  13   0 1015.81 203.254   2
   4  13   1 11552.1 566.388   2
   4  13   2 512.982 186.957   2
   4  13   3 102.260 169.517   2
   4  13   4 11201.0 591.291   2
   4  13   5 9083.82 556.089   2
   4  13   6 14.4087 149.476  14
   4  13   6-84.9345 170.802   2
   4  13   7 918.114 225.801  14
   4  13   7 1619.89 287.657   2
   4  13   8 1664.44 261.273  14
   4  13   9 3128.41 348.819  14
   4  14  -3-219.863 165.840   2
   4  14  -2 136.366 164.377   2
   4  14  -1 9781.67 534.676   2
   4  14   0 695.423 192.129   2
   4  14   1 1369.67 262.499   2
   4  14   2 428.286 207.237   2
   4  14   3 3130.11 353.398   2
   4  14   4 311.973 235.267   2
   4  14   5-150.693 192.525   2
   4  14   6 1128.77 271.846   2
   4  14   7 8122.76 500.286  14
   4  14   7 8854.79 595.926   2
   5 -12  -5 326.042 156.781   7
   5 -12  -5 274.380 156.814   8
   5 -12  -4 2251.59 251.086   7
   5 -12  -4 1661.99 261.977   8
   5 -12  -3-159.802 167.362   8
   5 -12  -3-58.4398 133.725   7
   5 -12  -2 234.276 141.102   7
   5 -12  -2 125.991 141.772   8
   5 -12  -1 17.9820 143.626   7
   5 -12   0 1173.75 214.013   7
   5 -12   1 600.155 198.205   7
   5 -12   2-66.1486 162.347   7
   5 -12   3 1211.10 242.153   7
   5 -12   4 5936.27 428.420   7
   5 -11  -7 142.573 147.560   8
   5 -11  -6 103.129 152.153   8
   5 -11  -5 705.338 163.251   7
   5 -11  -5 470.632 174.147   8
   5 -11  -4 1668.52 203.771   7
   5 -11  -4 1670.03 242.717   8
   5 -11  -3-15.1400 122.625   7
   5 -11  -3 41.7299 145.501   8
   5 -11  -2 343.089 134.613   7
   5 -11  -2 387.434 137.918   8
   5 -11  -1 844.050 181.292   7
   5 -11   0 2758.77 262.817   7
   5 -11   1 476.216 179.541   7
   5 -11   2 853.083 196.487   7
   5 -11   3 158.025 142.777   7
   5 -11   4 795.566 214.782   7
   5 -11   5 531.686 185.826   7
  -5  11  -6 2475.63 287.676   3
   5 -11   6 2696.77 306.744   7
  -5  11  -7-26.1639 141.379   3
   5 -10  -9 81.9600 167.529   8
   5 -10  -8 2087.10 270.198   8
   5 -10  -7 281.969 166.306   8
   5 -10  -6 680.220 150.517   7
   5 -10  -6 814.778 195.959   8
   5 -10  -5 585.994 147.545   7
   5 -10  -5 503.519 157.731   8
   5 -10  -4 76.9433 112.521   7
   5 -10  -4-22.2550 127.925   8
   5 -10  -3 1559.57 186.864   7
   5 -10  -3 1502.21 211.199   8
   5 -10  -2 690.821 151.075   7
   5 -10  -2 828.531 180.016   8
   5 -10  -1 668.660 152.324   7
   5 -10  -1 571.762 136.472   8
   5 -10   0 3664.43 277.200   7
   5 -10   1 2670.68 248.780   7
   5 -10   2 5005.97 331.312   7
   5 -10   3 686.721 179.383   7
   5 -10   4 489.592 165.926   7
  -5  10  -5 360.932 154.052   3
   5 -10   5-146.112 177.802   7
  -5  10  -6 2569.11 275.022   3
   5 -10   6 2117.53 259.689   7
  -5  10  -7 188.054 140.001   3
  -5  10  -8 1253.37 222.662   3
  -5  10  -9 407.407 174.428   3
   5  -9 -10 2233.32 267.985   8
   5  -9  -9 631.869 186.240   8
   5  -9  -8 437.995 162.933   8
   5  -9  -7 27.7201 133.234   8
   5  -9  -6 5981.96 312.952   7
   5  -9  -6 5279.63 359.930   8
   5  -9  -5 10022.2 470.050   8
   5  -9  -5 11160.3 415.158   7
   5  -9  -4 862.203 148.013   7
   5  -9  -4 859.199 164.595   8
   5  -9  -3 3234.78 264.750   8
   5  -9  -3 3374.80 241.179   7
   5  -9  -2 1957.62 192.673   7
   5  -9  -2 1883.74 203.623   8
   5  -9  -1 209.292 108.063   7
   5  -9  -1 149.512 106.230   8
   5  -9   0 57.5311 104.397   7
   5  -9   0-69.5662 90.2162   8
   5  -9   1 2215.95 219.258   7
   5  -9   2 4123.50 283.332   7
   5  -9   3 2141.87 230.583   7
  -5   9  -4 262.368 125.308   3
   5  -9   4-15.6500 127.019   7
  -5   9  -5 4546.31 316.183   3
   5  -9   5 4754.90 337.934   7
  -5   9  -6 4965.54 339.801   3
   5  -9   6 5612.43 378.702   7
  -5   9  -7 678.761 170.306   3
  -5   9  -7 640.631 174.655  10
  -5   9  -8 2642.17 280.374   3
  -5   9  -8 3592.73 334.633  10
  -5   9  -9 452.468 146.631   3
  -5   9  -9 137.036 160.529  10
  -5   9 -10-72.7515 158.842   3
  -5   9 -10 323.833 192.191  10
   5  -8 -11 2328.04 259.729   8
  -5   8  11 2276.00 244.678  12
   5  -8 -10 3126.33 286.849   8
   5  -8  -9 2155.21 247.613   8
   5  -8  -8 368.511 136.662   8
   5  -8  -7 9196.92 441.833   8
   5  -8  -6 448.191 144.328   8
   5  -8  -5 1061.26 177.109   8
   5  -8  -4 263.676 106.952   7
   5  -8  -4 288.376 116.986   8
   5  -8  -3 25220.4 576.886   7
   5  -8  -3 24042.0 651.519   8
   5  -8  -2 6867.92 346.762   8
   5  -8  -2 7438.87 321.627   7
   5  -8  -1 6378.98 325.531   8
   5  -8  -1 6231.30 306.122   7
   5  -8   0 297.602 111.408   7
   5  -8   0 121.600 84.7480   8
   5  -8   1 10581.8 391.816   7
   5  -8   2 913.268 152.554   7
   5  -8   3 14755.2 483.704   7
  -5   8  -4 5182.48 297.457   3
   5  -8   4 5248.70 315.087   7
  -5   8  -5 5936.27 336.402   3
   5  -8   5 6604.27 358.764   7
  -5   8  -5 6359.24 351.308  10
  -5   8  -6 136.672 99.1702   3
   5  -8   6-34.7593 139.338   7
  -5   8  -7 2626.01 257.133   3
  -5   8  -7 2492.75 273.135  10
  -5   8  -8 458.954 147.691   3
  -5   8  -8 99.2638 155.098  10
  -5   8  -9 2132.64 252.217   3
  -5   8  -9 2293.27 290.301  10
  -5   8 -10 1934.51 249.951   3
  -5   8 -10 1719.30 280.383  10
  -5   8 -11 2325.10 291.810   3
  -5   8 -11 2047.26 316.809  10
  -5   7  11 301.591 141.770  12
   5  -7 -10 277.601 140.197   8
  -5   7  10 269.361 134.944  12
   5  -7  -9 4869.34 317.148   8
  -5   7   9 4801.35 282.422  12
   5  -7  -8 8490.58 403.411   8
   5  -7  -7 1795.40 211.718   8
   5  -7  -6 1242.93 183.169   8
   5  -7  -5 8883.32 396.925   8
   5  -7  -4 2314.60 219.938   8
   5  -7  -3 317.720 115.073   8
   5  -7  -2 5537.40 261.735   7
   5  -7  -2 5087.38 284.710   8
   5  -7  -1 20266.1 491.264   7
   5  -7  -1 20434.5 539.582   8
   5  -7   0 16396.4 444.617   7
   5  -7   0 17022.9 478.847   8
   5  -7   1 7970.01 315.562   7
   5  -7   1 7872.44 318.691   8
   5  -7   2 1361.63 161.842   7
   5  -7   3 12651.8 413.961   7
  -5   7  -3 12827.9 403.710  10
  -5   7  -4 6664.11 312.272   3
   5  -7   4 6685.52 321.983   7
  -5   7  -4 6363.55 305.772  10
  -5   7  -5 17390.2 519.692   3
   5  -7   5 18717.7 545.817   7
  -5   7  -5 17875.9 540.851  10
  -5   7  -6 4125.56 278.075   3
   5  -7   6 4129.52 287.103   7
  -5   7  -6 4293.59 302.085  10
  -5   7  -7 3882.12 276.880   3
   5  -7   7 4018.93 296.546   7
  -5   7  -7 3967.97 313.274  10
  -5   7  -8 3499.06 285.907   3
  -5   7  -8 3601.47 322.640  10
  -5   7  -9-20.2674 118.322   3
  -5   7  -9 25.3486 150.882  10
  -5   7 -10 1181.74 196.943   3
  -5   7 -10 1352.49 249.058  10
  -5   7 -11 6081.75 378.255   5
  -5   7 -11 5679.53 438.825  10
  -5   7 -12 560.871 193.791   5
  -5   7 -12 640.003 215.346  10
  -5   6  12 1961.50 235.463  12
  -5   6  11 409.643 135.000  12
   5  -6 -10 15109.5 523.091   8
  -5   6  10 14903.0 494.799  12
   5  -6  -9 1707.30 200.477   8
  -5   6   9 1565.61 186.610  12
   5  -6  -8 132.628 110.748   8
  -5   6   8 120.194 104.544  12
   5  -6  -7 475.831 132.069   8
  -5   6   7 391.930 110.924  12
   5  -6  -6 24083.7 610.996   8
   5  -6  -5 18407.1 533.960   8
   5  -6  -4 6102.70 309.390   8
   5  -6  -3 291.656 103.949   8
   5  -6  -2 27226.3 603.455   8
   5  -6  -1 727.507 108.937   7
   5  -6  -1 692.252 119.350   8
   5  -6   0 15540.7 403.285   7
   5  -6   0 15109.7 425.174   8
   5  -6   1 1442.36 139.779   7
   5  -6   1 1482.45 138.256   8
  -5   6  -1 1516.34 124.483  10
   5  -6   2 13186.4 380.231   7
  -5   6  -2 13404.5 366.935  10
   5  -6   3 19049.8 476.722   7
  -5   6  -3 19738.3 470.465  10
  -5   6  -4 5209.51 262.944   3
   5  -6   4 5556.09 272.794   7
  -5   6  -4 5315.47 272.645  10
  -5   6  -5 2880.03 209.543   3
   5  -6   5 2877.15 217.436   7
  -5   6  -5 2708.70 214.093  10
  -5   6  -6 14351.2 462.906   3
   5  -6   6 14990.7 479.346   7
  -5   6  -6 14421.3 497.694  10
  -5   6  -7 6943.07 346.612   3
   5  -6   7 7751.03 371.141   7
  -5   6  -7 7265.62 393.679  10
  -5   6  -8 23752.4 673.872   3
  -5   6  -8 24968.2 735.511  10
  -5   6  -9 10523.5 423.878   5
  -5   6  -9 10037.3 513.779  10
  -5   6 -10 741.490 166.598   5
  -5   6 -10 272.368 162.902  10
  -5   6 -11-39.0188 153.117   5
  -5   6 -11-44.0852 170.803  10
  -5   6 -12 1108.15 213.780   5
  -5   6 -12 754.240 232.486  10
  -5   6 -13 1341.06 244.994   5
  -5   5  12 1283.09 198.230  12
  -5   5  11 1631.26 210.896  12
  -5   5  10 996.179 170.542  12
   5  -5  -9 11318.4 421.710   8
  -5   5   9 10854.4 401.381  12
   5  -5  -8 542.318 127.447   8
  -5   5   8 694.796 128.850  12
   5  -5  -7 10829.8 405.465   8
  -5   5   7 11044.2 373.322  12
   5  -5  -6 4531.15 266.513   8
  -5   5   6 4325.05 233.347  12
   5  -5  -5 13485.6 429.271   8
   5  -5  -4 24465.2 561.606   8
   5  -5  -3 31118.1 621.355   8
   5  -5  -2 24637.4 541.792   8
   5  -5  -1 829.706 114.072   8
  -5   5   1 760.897 88.2398  10
   5  -5   0 5999.32 240.560   7
   5  -5   0 5701.87 249.764   8
  -5   5   0 5920.32 218.310  10
   5  -5   1 379.841 79.3197   8
   5  -5   1 493.308 88.2922   7
  -5   5  -1 493.249 82.1880  10
   5  -5   2 3093.83 180.976   7
  -5   5  -2 3271.42 181.106  10
   5  -5   3 15481.7 396.341   7
  -5   5  -3 15828.8 398.879  10
  -5   5  -4 39000.7 646.075   3
   5  -5   4 40173.2 652.500   7
  -5   5  -4 39911.0 667.117  10
  -5   5  -5 3833.74 219.727   3
   5  -5   5 4201.11 230.015   7
  -5   5  -5 4154.12 239.432  10
  -5   5  -6 11734.0 396.754   3
   5  -5   6 12113.9 404.761   7
  -5   5  -6 11573.3 423.901  10
  -5   5  -7 636.701 128.544   3
  -5   5  -7 508.936 123.710   5
  -5   5  -7 885.495 167.030  10
  -5   5  -8 4004.20 266.488   3
  -5   5  -8 4499.80 271.888   5
  -5   5  -8 4570.11 326.505  10
  -5   5  -9 1641.30 196.967   5
  -5   5  -9 1686.78 226.795  10
  -5   5 -10 9408.26 422.261   5
  -5   5 -10 8175.45 482.963  10
  -5   5 -11-207.480 163.847   5
  -5   5 -11-538.561 207.690  10
  -5   5 -12 879.442 189.765   5
  -5   5 -12 884.397 207.265  10
  -5   5 -13 297.784 181.513   5
  -5   4  13 2717.28 287.085  12
  -5   4  12 1251.33 197.243  12
  -5   4  11 839.588 163.892  12
  -5   4  10 169.637 120.974  12
   5  -4  -9 2045.09 189.298   8
  -5   4   9 2159.69 194.172  12
   5  -4  -8-30.9732 96.0113   8
  -5   4   8 56.5606 93.0669  12
   5  -4  -7 15762.4 457.655   8
  -5   4   7 15402.8 423.032  12
   5  -4  -6 2421.43 191.139   8
  -5   4   6 2755.57 178.544  12
   5  -4  -5 4228.34 232.838   8
  -5   4   5 4262.64 212.718  12
   5  -4  -4 522.238 105.269   8
  -5   4   4 489.629 77.6174  10
   5  -4  -3 2208.08 166.600   8
  -5   4   3 2072.26 128.620  10
   5  -4  -2 2423.97 170.954   8
  -5   4   2 2564.39 137.265  10
   5  -4  -1 24424.6 495.071   8
  -5   4   1 25088.3 410.698  10
   5  -4   0 2774.56 171.772   8
  -5   4   0 2705.59 148.907  10
   5  -4   1 3576.54 176.262   7
   5  -4   1 3765.47 188.171   8
  -5   4  -1 3997.38 178.137  10
   5  -4   2 503.062 76.2503   8
   5  -4   2 440.348 82.7554   7
  -5   4  -2 537.867 81.3256  10
   5  -4   3 5587.29 220.413   7
  -5   4  -3 5541.75 225.549  10
  -5   4  -4 443.892 78.0522   3
   5  -4   4 580.097 97.6116   7
  -5   4  -4 400.412 93.5269  10
  -5   4  -5 13033.3 365.163   3
   5  -4   5 14010.9 375.945   7
  -5   4  -5 12996.0 397.133  10
  -5   4  -6 4431.37 234.974   3
  -5   4  -6 4311.25 228.086   5
   5  -4   6 4651.98 240.411   7
  -5   4  -6 4585.17 256.954  10
  -5   4  -7 2397.17 185.084   3
  -5   4  -7 2421.37 193.164   5
  -5   4  -7 2898.90 237.716  10
  -5   4  -8 356.762 115.564   5
  -5   4  -8 417.205 156.524  10
  -5   4  -9 4867.84 297.370   5
  -5   4  -9 4771.75 337.351  10
  -5   4 -10 1686.07 215.343   5
  -5   4 -10 1243.48 210.706  10
  -5   4 -11-111.995 152.506   5
  -5   4 -11-277.616 170.001  10
  -5   4 -12 1868.23 246.112   5
  -5   4 -12 1511.11 246.563  10
  -5   4 -13 3793.63 329.651   5
  -5   4 -13 3973.41 369.869  10
  -5   4 -14 2227.78 286.994   5
  -5   3  13 1047.43 200.697  12
  -5   3  12 3649.87 297.695  12
  -5   3  11 4940.70 318.309  12
  -5   3  10 358.288 114.053  12
  -5   3   9 3045.78 219.341  12
   5  -3  -8 464.755 113.297   8
  -5   3   8 213.036 98.7484  12
   5  -3  -7 7987.25 317.669   8
  -5   3   7 7834.97 301.534  12
   5  -3  -6 1659.61 154.790   8
  -5   3   6 1422.42 134.223  12
  -5   3   6 1592.09 127.390  10
   5  -3  -5 5225.59 250.912   8
  -5   3   5 5190.23 227.576  12
  -5   3   5 5070.52 205.892  10
   5  -3  -4 2817.42 181.759   8
  -5   3   4 2808.13 168.363  12
  -5   3   4 2753.37 146.064  10
   5  -3  -3 7578.00 281.531   8
  -5   3   3 7453.60 227.174  10
   5  -3  -2 36027.2 586.650   8
  -5   3   2 36568.1 483.436  10
   5  -3  -1 1125.32 115.556   8
  -5   3   1 1095.85 92.8022  10
   5  -3   0 4250.49 196.288   8
  -5   3   0 4599.56 177.099  10
   5  -3   1 17917.4 374.549   8
  -5   3  -1 18531.4 356.167  10
   5  -3   2 14697.2 317.874   7
   5  -3   2 14989.3 327.093   8
  -5   3  -2 14747.0 334.107  10
   5  -3   3 118.201 55.1327   7
  -5   3  -3 181.060 59.5325  10
  -5   3  -4 697.354 85.2290   3
  -5   3  -4 516.047 84.2316   5
   5  -3   4 498.891 76.3322   7
  -5   3  -4 766.701 104.826  10
  -5   3  -5 3834.16 185.206   3
  -5   3  -5 3482.40 187.906   5
   5  -3   5 4079.58 188.232   7
  -5   3  -5 3632.49 207.624  10
  -5   3  -6 3659.19 194.027   3
  -5   3  -6 3454.70 200.511   5
  -5   3  -6 3542.89 224.523  10
  -5   3  -7 6920.41 293.884   5
  -5   3  -7 6150.79 306.197  10
  -5   3  -8 1958.92 182.539   5
  -5   3  -8 2050.53 213.274  10
  -5   3  -9 16276.3 493.390   5
  -5   3  -9 16106.3 558.902  10
  -5   3 -10 5898.40 328.200   5
  -5   3 -10 5442.04 373.908  10
  -5   3 -11 1031.22 190.832   5
  -5   3 -11 703.479 177.044  10
  -5   3 -12 1003.02 209.774   5
  -5   3 -12 440.941 171.357  10
  -5   3 -13 404.954 183.169   5
  -5   3 -13 169.509 145.344  10
  -5   3 -14 1005.89 218.731   5
  -5   2  13-200.461 182.333  12
  -5   2  12-91.5364 125.129  12
  -5   2  11 4678.17 306.217  12
  -5   2  10 1395.63 174.883  12
  -5   2   9-147.473 113.179  12
   5  -2  -8-13.3568 77.0618   8
  -5   2   8-13.3985 91.8729  12
  -5   2   8 14.8804 69.6424  10
   5  -2  -7 21244.4 490.019   8
  -5   2   7 20724.9 476.258  12
  -5   2   7 20063.8 436.821  10
   5  -2  -6 1394.82 139.223   8
  -5   2   6 1340.50 130.694  12
  -5   2   6 1273.83 119.982  10
   5  -2  -5 2800.14 179.371   8
  -5   2   5 2761.32 164.912  12
  -5   2   5 2743.08 153.626  10
   5  -2  -4 6084.72 249.357   8
  -5   2   4 6290.98 228.060  12
  -5   2   4 6430.19 215.814  10
   5  -2  -3 12602.9 340.196   8
  -5   2   3 12700.0 291.738  10
   5  -2  -2 35064.2 553.215   8
  -5   2   2 34979.8 471.426  10
   5  -2  -1 31756.3 509.305   8
  -5   2   1 31317.8 433.790  10
   5  -2   0 47561.7 601.106   8
  -5   2   0 47152.3 531.720  10
   5  -2   1 96436.6 1329.11   4
   5  -2   1 96186.5 821.693   8
  -5   2  -1 95244.2 773.774  10
   5  -2   2 522.639 116.067   4
  -5   2  -2 467.805 71.6911  10
  -5   2  -3 344.282 98.7285   4
   5  -2   3 366.776 109.235   4
  -5   2  -3 404.947 66.1595   6
   5  -2   3 444.234 63.2789   7
  -5   2  -3 429.328 68.2842  10
  -5   2  -4 533.261 68.2373   3
  -5   2  -4 488.926 73.7598   5
   5  -2   4 507.090 68.4330   7
  -5   2  -4 569.370 76.5777   6
  -5   2  -4 665.831 94.1914  10
  -5   2  -5 2757.09 144.886   3
  -5   2  -5 2684.57 160.064   5
  -5   2  -5 2924.17 174.899  10
  -5   2  -6 5486.27 236.727   5
  -5   2  -6 5275.83 250.332  10
  -5   2  -7 6825.34 283.954   5
  -5   2  -7 7049.80 312.433  10
  -5   2  -8 7757.55 320.986   5
  -5   2  -8 8969.03 373.300  10
  -5   2  -9 320.077 110.892   5
  -5   2  -9 218.597 101.496  10
  -5   2 -10 475.041 140.864   5
  -5   2 -10 425.457 143.598  10
  -5   2 -11 5761.67 336.766   5
  -5   2 -11 5133.39 357.240  10
  -5   2 -12 671.012 178.333   5
  -5   2 -12 377.124 153.175  10
  -5   2 -13 1603.41 237.136   5
  -5   2 -13 1300.01 231.283  10
  -5   2 -14-78.2706 185.321   5
  -5   1  13 2695.52 280.949  12
  -5   1  12 22.4086 139.627  12
  -5   1  11 2250.12 227.181  12
  -5   1  11 2856.97 248.114  10
  -5   1  10 302.613 120.353  12
  -5   1  10 291.686 123.025  10
  -5   1   9 8596.05 350.051  12
  -5   1   9 8624.29 337.742  10
  -5   1   8 11480.0 380.466  12
  -5   1   8 10805.7 358.224  10
  -5   1   7 7859.50 294.466  12
  -5   1   7 7686.61 283.474  10
   5  -1  -6 3009.28 181.075   8
  -5   1   6 2973.90 170.123  12
  -5   1   6 2840.04 163.486  10
   5  -1  -5 5877.17 243.561   8
  -5   1   5 6044.78 226.103  12
  -5   1   5 5833.55 217.305  10
   5  -1  -4 11761.9 330.506   8
  -5   1   4 11851.8 300.924  12
  -5   1   4 11653.1 295.366  10
   5  -1  -3 230.191 69.6429   8
  -5   1   3 276.815 68.5679  12
  -5   1   3 194.952 56.5893  10
   5  -1  -2 20622.7 409.534   8
  -5   1   2 20526.8 357.067  10
   5  -1  -1 35355.0 516.242   8
  -5   1   1 35045.1 451.944  10
   5  -1   0 14783.2 328.120   8
  -5   1   0 14287.7 285.339  10
  -5   1  -1 748.697 74.9318  10
   5  -1   2 7677.20 325.537   4
  -5   1  -2 7513.05 219.571  10
   5  -1   3 100349. 1214.32   4
  -5   1  -3 100227. 788.499   6
  -5   1  -3 101159. 828.256  10
  -5   1  -4 5400.13 188.017   5
  -5   1  -4 5109.90 197.666   6
  -5   1  -4 5252.16 201.712  10
  -5   1  -5 2680.65 152.259   5
  -5   1  -5 2419.70 148.786   6
  -5   1  -5 2516.68 154.506  10
  -5   1  -6 6140.03 243.640   5
  -5   1  -6 6410.93 257.444  10
  -5   1  -7 16024.1 414.449   5
  -5   1  -7 15604.6 428.688  10
  -5   1  -8 651.057 123.763   5
  -5   1  -8 810.221 141.939  10
  -5   1  -9 7940.33 333.994   5
  -5   1  -9 7877.24 369.615  10
  -5   1 -10 616.082 140.182   5
  -5   1 -10 604.724 144.816  10
  -5   1 -11 16455.2 528.786   5
  -5   1 -11 14998.9 577.535  10
  -5   1 -12 41.7045 131.484   5
  -5   1 -12 58.3513 123.575  10
  -5   1 -13 5499.54 359.285   5
  -5   1 -13 4587.73 359.422  10
  -5   1 -14 297.904 163.428   5
  -5   1 -15 4770.98 374.348   5
  -5   0  13 2022.87 246.865  12
  -5   0  13 2224.59 260.059  10
  -5   0  12 811.517 190.323  12
  -5   0  12 867.367 186.934  10
  -5   0  11 612.191 167.123  12
  -5   0  11 626.867 159.934  10
  -5   0  10 14860.6 501.636  12
  -5   0  10 15766.8 506.783  10
  -5   0   9 694.277 125.072  12
  -5   0   9 821.040 137.981  10
  -5   0   8 2124.58 174.360  12
  -5   0   8 2259.99 182.093  10
   5   0  -7 9921.71 321.360   8
  -5   0   7 9712.04 323.305  12
  -5   0   7 10235.7 328.944  10
   5   0  -6 40764.3 622.116   8
  -5   0   6 39550.7 599.308  12
  -5   0   6 39426.4 607.120  10
   5   0  -5 1845.30 140.289   8
  -5   0   5 1774.23 128.669  12
  -5   0   5 1698.28 123.622  10
   5   0  -4 2371.47 151.026   8
  -5   0   4 2320.39 137.205  12
  -5   0   4 2451.15 141.217  10
   5   0  -3 9738.45 281.541   8
  -5   0   3 9932.86 250.468  12
  -5   0   3 9862.53 262.164  10
   5   0  -2 33711.2 506.210   8
  -5   0   2 35254.8 469.824  10
   5   0  -1-1.32282 46.4393   8
  -5   0   1 26.3999 35.3482  10
  -5   0   0 11008.4 508.732   9
   5   0   0 10944.7 487.413   9
  -5   0   0 10769.2 244.276  10
  -5   0  -1 49285.1 1062.43   9
  -5   0  -1 47397.5 503.839  10
   5   0   1 47291.4 1011.41   9
   5   0   2 12254.0 338.998   4
   5   0   2 12667.4 534.643   9
  -5   0  -2 12769.0 267.093  10
  -5   0  -3 10598.2 255.366   6
  -5   0  -3 10626.9 260.449  10
  -5   0  -4 5680.55 200.091   6
  -5   0  -4 5638.15 198.360  10
  -5   0  -5 12039.3 309.611   6
  -5   0  -5 11040.8 300.257  10
  -5   0  -6 62632.7 714.338   5
  -5   0  -6 63273.2 744.839   6
  -5   0  -6 61061.0 743.635  10
  -5   0  -7 7679.43 278.938   5
  -5   0  -7 7638.01 291.278  10
  -5   0  -8 10623.5 357.695   5
  -5   0  -8 10891.8 376.253  10
  -5   0  -9 8339.38 337.495   5
  -5   0  -9 7812.72 357.716  10
  -5   0 -10 3242.98 236.419   5
  -5   0 -10 2921.44 246.187  10
  -5   0 -11 2373.15 217.945   5
  -5   0 -11 1683.68 218.259  10
  -5   0 -12 8488.99 408.863   5
  -5   0 -12 7801.53 433.904  10
  -5   0 -13 12098.4 501.199   5
  -5   0 -14-111.751 158.560   5
  -5   0 -15 5611.55 392.917   5
  -5  -1  14 1281.51 228.970  10
  -5  -1  13 898.217 188.932  12
  -5  -1  13 1077.50 210.607  10
  -5  -1  12 10103.0 480.752  12
  -5  -1  12 10349.1 493.755  10
  -5  -1  11 18238.7 597.326  12
  -5  -1  11 17312.2 584.645  10
  -5  -1  10 2836.16 237.698  12
  -5  -1  10 2785.77 238.878  10
  -5  -1   9 2932.26 221.063  12
  -5  -1   9 2826.53 226.517  10
  -5  -1   8 16570.5 450.022  12
  -5  -1   8 16299.0 465.334  10
  -5  -1   7 31092.7 572.780  12
  -5  -1   7 31129.0 593.928  10
  -5  -1   6-14.9535 58.0278  12
  -5  -1   6 164.242 82.7446  10
  -5  -1   5 90.5088 54.3766  12
  -5  -1   5 123.252 63.5662  10
  -5  -1   4 108707. 850.651  12
  -5  -1   4 110917. 919.098  10
  -5  -1   3 50548.2 545.420  12
  -5  -1   3 52414.0 604.725  10
  -5  -1   2 11375.1 272.645  10
   5   1  -1 199.590 81.0021   9
  -5  -1   1 313.541 108.558   9
  -5  -1   1 363.140 59.5915  10
  -5  -1   0 27866.8 756.080   9
   5   1   0 28136.8 733.858   9
  -5  -1  -1 13750.6 537.663   9
   5   1   1 12624.2 503.013   9
   5   1   2 11199.5 243.949   4
  -5  -1  -2 10717.9 242.935   6
   5   1   2 11465.4 488.717   9
   5   1   3 2795.54 257.706   9
  -5  -1  -3 2839.41 136.181   6
  -5  -1  -4 45090.4 546.562   6
  -5  -1  -4 44327.6 525.312  10
  -5  -1  -5 11432.4 296.519   6
  -5  -1  -5 11211.3 283.254  10
  -5  -1  -6 3055.54 172.481   6
  -5  -1  -6 2938.93 162.091  10
  -5  -1  -7 159.957 81.9667   5
  -5  -1  -7-50.3001 72.7969   6
  -5  -1  -7 82.8929 65.4237  10
  -5  -1  -8 101578. 1034.10   5
  -5  -1  -8 97928.4 1082.29  10
  -5  -1  -9 56.7565 89.9194   5
  -5  -1  -9 26.5992 81.1172  10
  -5  -1 -10 29823.8 648.652   5
  -5  -1 -10 26853.2 680.792  10
  -5  -1 -11 76.9034 122.498   5
  -5  -1 -12 4295.16 296.526   5
  -5  -1 -13 2152.98 243.612   5
  -5  -1 -14 1460.30 230.338   5
  -5  -1 -15 112.128 175.210   5
  -5  -2  13 4783.51 372.597  10
  -5  -2  12-49.8384 122.530  12
  -5  -2  12 215.109 147.703  10
  -5  -2  11 803.589 162.578  12
  -5  -2  11 953.962 193.539  10
  -5  -2  10 1447.69 195.492  12
  -5  -2  10 1619.95 194.826  10
  -5  -2   9 40969.0 771.550  12
  -5  -2   9 40804.8 799.966  10
  -5  -2   8 6291.20 292.740  12
  -5  -2   8 6800.37 314.180  10
  -5  -2   7 1723.11 155.227  12
  -5  -2   7 2108.07 174.386  10
  -5  -2   6 1878.14 141.439  12
  -5  -2   6 1706.64 148.452  10
  -5  -2   5 57184.2 648.137  12
  -5  -2   5 55873.9 719.522  10
  -5  -2   4 265.311 60.0246  12
  -5  -2   4 241.843 71.9583  10
  -5  -2   3 112.369 55.2623  10
  -5  -2   2 11876.0 502.863   9
  -5  -2   2 11003.6 269.218  10
   5   2  -2 12607.2 535.511   9
  -5  -2   1 93258.1 742.443  10
  -5  -2   1 93944.5 1341.77   9
   5   2  -1 93641.7 1348.07   9
  -5  -2   0 3096.25 240.256   9
  -5  -2   0 2794.43 128.427   6
   5   2   0 2802.54 229.487   9
  -5  -2  -1 7691.64 384.231   9
  -5  -2  -1 7671.66 207.179   6
   5   2   1 7435.21 368.940   9
  -5  -2  -2 784.416 72.5360   6
   5   2   2 722.079 123.167   9
  -5  -2  -3 126397. 872.452   6
   5   2   3 124969. 1565.54   9
  -5  -2  -4 3868.18 165.554   6
   5   2   4 4638.82 377.302   9
  -5  -2  -5 19892.4 382.784   6
  -5  -2  -5 19427.2 348.359  10
  -5  -2  -6 20185.1 410.717   6
  -5  -2  -6 19588.6 378.599  10
  -5  -2  -7 109.006 62.1132   6
  -5  -2  -7 114.758 55.5897  10
  -5  -2  -8 22704.3 494.295   5
  -5  -2  -8 23135.2 491.223   6
  -5  -2  -9 2872.67 203.006   5
  -5  -2 -10 29654.7 634.235   5
  -5  -2 -11 12295.9 443.280   5
  -5  -2 -12 3374.94 266.621   5
  -5  -2 -13 5485.58 351.791   5
  -5  -2 -14 3579.38 306.035   5
  -5  -2 -15 1850.53 262.873   5
  -5  -3  13 112.157 155.725  10
  -5  -3  12 92.2820 146.910  10
  -5  -3  11 1119.46 201.594  10
  -5  -3  10 3437.01 268.810  10
  -5  -3   9 1526.92 187.182  10
  -5  -3   8 80.3499 95.0084  10
  -5  -3   7 71630.5 958.207  10
  -5  -3   6 10243.7 337.558  10
  -5  -3   5 547.176 97.4771  10
  -5  -3   4 3370.16 176.534  10
   5   3  -3 9355.17 491.167   9
  -5  -3   3 9696.69 269.075  10
   5   3  -2 15787.2 580.166   9
  -5  -3   2 15474.0 322.614  10
  -5  -3   2 15233.8 550.590   9
  -5  -3   1 1681.54 182.959   9
   5   3  -1 1766.46 188.352   9
  -5  -3   1 1560.11 105.481  10
  -5  -3   0 2164.76 196.136   9
  -5  -3   0 2300.09 122.993   6
   5   3   0 2164.42 185.268   9
  -5  -3  -1 100206. 1268.94   9
  -5  -3  -1 97523.6 755.606   6
   5   3   1 97161.8 1184.25   9
   5   3   2 2766.94 217.622   9
  -5  -3  -2 2893.50 135.718   6
  -5  -3  -3 7913.35 224.513   6
   5   3   3 8070.95 384.257   9
  -5  -3  -4 1778.37 117.456   6
   5   3   4 2064.41 261.026   9
  -5  -3  -5 41540.2 545.830   6
  -5  -3  -6 38802.6 559.306   6
  -5  -3  -7 9225.20 293.065   6
  -5  -3  -8 5388.75 241.088   6
  -5  -3  -9 4130.72 234.667   5
   5   3   9 4259.78 309.157  14
  -5  -3 -10 144.160 115.748   5
   5   3  10 17.0502 114.235  14
  -5  -3 -11 801.958 156.547   5
  -5  -3 -12 1228.28 181.462   5
  -5  -3 -13 13916.1 525.337   5
  -5  -3 -14 316.864 174.384   5
  -5  -3 -15 7830.71 437.043   5
  -5  -4  13 1399.45 239.153  10
  -5  -4  12 10862.9 527.672  10
  -5  -4  11-1.02286 140.507  10
  -5  -4  10 659.933 167.890  10
  -5  -4   9 231.998 121.668  10
  -5  -4   8 331.872 126.386  10
  -5  -4   7 172.279 95.9322  10
  -5  -4   6 4515.03 240.145  10
  -5  -4   5 5388.95 236.432  10
  -5  -4   4 36409.2 569.620  10
  -5  -4   3 827.355 96.6130  10
  -5  -4   2 20650.2 382.810  10
  -5  -4   1 938.161 85.8207  10
  -5  -4   0 29699.6 447.857   6
  -5  -4  -1 246.513 59.6198   6
   5   4   1 115.959 54.6660  11
  -5  -4  -2 24736.6 391.097   6
  -5  -4  -3 4235.19 167.647   6
  -5  -4  -4 580.660 79.2773   6
  -5  -4  -5 6.71669 45.7093   6
  -5  -4  -6 6529.95 234.025   6
  -5  -4  -7 25674.9 479.539   6
  -5  -4  -8 34709.5 587.031   6
   5   4   8 33150.3 830.126  14
  -5  -4  -9 416.130 93.5934   6
   5   4   9 371.545 141.960  14
  -5  -4 -10 3069.10 221.563   5
   5   4  10 3182.08 293.590  14
  -5  -4 -11 1240.25 177.233   5
  -5  -4 -12 4579.00 294.638   5
  -5  -4 -13 1615.65 208.814   5
  -5  -4 -14 1667.99 240.311   5
  -5  -4 -15 1319.15 219.247   5
   5   4  15 2162.20 305.333  13
  -5  -5  12 4028.54 342.609  10
  -5  -5  11 613.223 178.462  10
  -5  -5  10 1775.59 222.591  10
  -5  -5   9 102.952 116.530  10
  -5  -5   8 1420.47 183.278  10
  -5  -5   7 17036.0 496.949  10
  -5  -5   6 1199.89 143.601  10
  -5  -5   5 4896.51 236.070  10
  -5  -5   4 479.254 92.2919  10
  -5  -5   3 1050.18 106.548  10
  -5  -5   2 61575.4 670.849  10
   5   5  -1 11217.7 367.831  11
  -5  -5   1 11465.4 273.703  10
   5   5   0 852.212 109.822  11
  -5  -5  -1 7229.77 227.900   6
   5   5   1 6876.72 264.853  11
  -5  -5  -2 5130.44 188.903   6
   5   5   2 5076.64 215.531  11
  -5  -5  -3 88.2066 52.8680   6
   5   5   3 172.861 55.0385  11
  -5  -5  -4 12364.5 298.422   6
   5   5   4 14742.9 325.250  11
  -5  -5  -5 892.232 94.7069   6
  -5  -5  -6 5838.82 218.916   6
  -5  -5  -7 40247.3 599.504   6
   5   5   7 40678.5 934.516  14
  -5  -5  -8 11492.7 343.644   6
   5   5   8 11795.2 521.934  14
   5   5   9 8317.03 445.123  14
   5   5  10 5527.08 364.342  14
  -5  -5 -11 2538.65 221.714   5
   5   5  11 3078.64 285.610  14
  -5  -5 -12 95.1778 119.283   5
  -5  -5 -13 454.550 152.794   5
  -5  -5 -14 80.0507 139.850   5
   5   5  14 455.599 198.190  13
  -5  -5 -15 851.728 217.952   5
   5   5  15 1342.48 245.767  13
  -5  -6  12 90.7114 178.304  10
  -5  -6  11 435.209 166.237  10
  -5  -6  10 5098.68 352.429  10
  -5  -6   9-16.1384 116.262  10
  -5  -6   8 1151.69 163.081  10
  -5  -6   7 2139.85 193.081  10
  -5  -6   6 8937.75 349.997  10
  -5  -6   5 5970.00 267.511  10
   5   6  -4 232.640 102.940  11
  -5  -6   4 397.178 87.5271  10
   5   6  -3 10354.1 393.506  11
  -5  -6   3 10396.6 300.804  10
   5   6  -2 1648.23 163.721  11
  -5  -6   2 1660.12 123.219  10
   5   6  -1 874.249 125.041  11
   5   6   0 207.565 72.2654  11
  -5  -6  -1 345.990 70.8201   6
   5   6   1 181.559 65.4703  11
  -5  -6  -2 65385.8 684.101   6
   5   6   2 64895.8 811.175  11
  -5  -6  -3 2151.89 132.130   6
   5   6   3 2252.14 153.665  11
  -5  -6  -4 4896.17 195.811   6
   5   6   4 5219.74 215.512  11
  -5  -6  -5 504.169 77.8061   6
   5   6   5 749.779 161.817  14
  -5  -6  -6 5231.09 210.361   6
   5   6   6 5911.30 373.752  14
   5   6   7 1929.21 239.910  14
   5   6   8 1497.02 221.522  14
   5   6   9 7974.43 457.434  14
   5   6  10 6400.80 406.525  14
   5   6  11-9.52647 133.845  14
  -5  -6 -12 6695.02 346.362   5
   5   6  12 6959.06 425.724  14
  -5  -6 -13 2564.58 252.575   5
   5   6  13 2881.00 315.313  13
  -5  -6 -14 1376.00 226.850   5
   5   6  14 968.604 232.885  13
  -5  -7  11 3857.98 341.488  10
  -5  -7  10 4139.81 323.692  10
   5   7  -9-4.40277 109.294  11
  -5  -7   9-38.6657 127.491  10
   5   7  -8 23434.6 702.460  11
  -5  -7   8 23311.0 647.710  10
   5   7  -7 2418.91 235.629  11
  -5  -7   7 2189.14 202.476  10
   5   7  -6 236.530 126.942  11
  -5  -7   6 51.2881 87.2605  10
   5   7  -5 3452.77 262.182  11
  -5  -7   5 3408.04 214.477  10
   5   7  -4 22643.4 620.067  11
  -5  -7   4 23921.0 505.118  10
   5   7  -3 2048.59 197.204  11
   5   7  -3 2228.93 188.707   2
   5   7  -2 10690.8 404.062  11
   5   7  -2 10824.2 395.537   2
   5   7  -1 1189.69 151.980  11
   5   7  -1 1400.35 164.316   2
   5   7   0 36747.9 696.889  11
   5   7   0 37264.2 740.022   2
  -5  -7  -1 3827.20 182.948   6
   5   7   1 3702.70 239.282  14
   5   7   1 3707.34 227.243  11
  -5  -7  -2 2206.41 138.486   6
   5   7   2 2266.83 171.972  11
   5   7   2 1894.38 185.063  14
  -5  -7  -3 5251.99 202.604   6
   5   7   3 5058.35 238.746  11
   5   7   3 5029.03 307.729  14
  -5  -7  -4 71837.7 742.360   6
   5   7   4 72395.9 855.476  11
   5   7   4 70354.4 1174.37  14
   5   7   4 69509.7 1088.48   2
   5   7   5 268.962 147.458  14
   5   7   5 161.040 111.806   2
   5   7   6 1627.64 225.672  14
   5   7   6 2088.21 228.593   2
   5   7   7 196.363 147.614  14
   5   7   8 7732.79 450.091  14
   5   7   9-118.651 151.587  14
   5   7  10-12.1665 117.069  13
   5   7  10 214.612 149.590  14
   5   7  11 2804.15 296.306  14
   5   7  11 2443.66 268.698  13
  -5  -7 -12 11158.8 438.687   5
   5   7  12 12313.2 545.453  13
   5   7  12 11872.5 566.607  14
   5   7  13 377.679 197.070  13
   5   7  13 108.713 176.912  14
   5   7  14 4828.87 399.747  13
  -5  -8  10 198.154 133.342  10
   5   8  -9 14956.4 591.737  11
  -5  -8   9 14853.9 564.208  10
   5   8  -8 61.7399 105.169  11
  -5  -8   8 72.0856 117.692  10
   5   8  -7 3131.09 273.764  11
  -5  -8   7 2791.79 225.880  10
   5   8  -6 9015.93 424.209  11
  -5  -8   6 9106.15 370.398  10
   5   8  -5 30802.2 757.423  11
   5   8  -4 136.144 99.6580  11
   5   8  -3 2114.74 205.703  11
   5   8  -3 2252.21 203.168   3
   5   8  -3 2349.80 206.111   2
   5   8  -2 3305.79 246.011  11
   5   8  -2 3031.43 227.568   2
   5   8  -1 37247.9 766.207  11
   5   8  -1 37995.5 771.690   2
   5   8   0 333.570 108.382  11
   5   8   0 405.806 121.811   2
  -5  -8  -1 2118.68 145.902   6
   5   8   1 1767.28 173.992  11
   5   8   1 1703.22 197.877   2
  -5  -8  -2 44915.5 609.364   6
   5   8   2 43218.9 871.861   2
   5   8   2 44984.9 769.464  11
   5   8   2 44324.4 855.425  14
   5   8   3 32106.8 766.354   2
   5   8   3 32945.2 639.920  11
   5   8   3 32276.1 766.532  14
   5   8   4 321.264 134.152   2
   5   8   4 426.267 133.207  14
   5   8   5 5043.31 328.829   2
   5   8   5 5574.96 355.755  14
   5   8   6 29527.8 774.962   2
   5   8   6 29767.5 826.201  14
   5   8   7 6701.10 411.867  14
   5   8   8-26.7300 102.022  13
   5   8   8 447.052 184.519  14
   5   8   9 2388.49 221.492  13
   5   8   9 3159.30 314.012  14
   5   8  10 9646.69 445.311  13
   5   8  10 11363.6 555.666  14
   5   8  11 4202.31 324.553  13
   5   8  11 4422.04 364.870  14
   5   8  12 2804.11 297.470  13
   5   8  12 2832.79 315.827  14
   5   8  13 1180.18 231.005  13
   5   8  13 1378.58 266.178  14
   5   8  14 2617.41 312.932  13
   5   8  14 2617.42 323.451  14
   5   9 -10 2771.21 311.616   3
  -5  -9  10 3272.13 311.046  10
   5   9  -9 676.741 168.052   3
   5   9  -9 575.446 168.913  11
  -5  -9   9 624.716 159.835  10
   5   9  -8 1183.74 208.922   3
   5   9  -8 1101.79 188.125  11
  -5  -9   8 1424.96 197.570  10
   5   9  -7 9167.48 453.281  11
   5   9  -7 8788.35 456.269   3
   5   9  -6 2941.76 266.235  11
   5   9  -6 3018.09 267.082   3
   5   9  -5 1829.05 216.068  11
   5   9  -5 1849.00 206.369   3
   5   9  -4 224.036 126.090  11
   5   9  -4 45.4347 91.7616   3
   5   9  -3 23869.9 675.413  11
   5   9  -3 23710.3 626.716   2
   5   9  -2 7266.55 371.642  11
   5   9  -2 7313.11 360.019   2
   5   9  -1 980.992 159.389  11
   5   9  -1 1226.15 171.552   2
   5   9   0 109.966 89.3670  11
   5   9   0 179.284 110.599   2
   5   9   1 38925.0 782.610  11
   5   9   1 39311.4 856.285   2
   5   9   2 20453.8 554.248  11
   5   9   2 20177.0 629.267   2
   5   9   3 2674.58 233.621  14
   5   9   3 3129.80 219.951  11
   5   9   3 2749.03 260.271   2
   5   9   4 209.216 106.707  14
   5   9   4 206.520 131.734   2
   5   9   5 36206.1 881.159  14
   5   9   5 36498.1 895.094   2
   5   9   6-58.7287 129.456  14
   5   9   6 131.922 126.775   2
   5   9   7 13573.3 575.619  14
   5   9   7 13763.7 578.110   2
   5   9   8 6461.47 426.733  14
   5   9   9 11758.9 460.622  13
   5   9   9 13982.3 620.326  14
   5   9  10 746.599 166.756  13
   5   9  10 852.906 220.748  14
   5   9  11 1778.36 229.573  13
   5   9  11 2159.99 292.604  14
   5   9  12-68.7996 156.680  13
   5   9  12 399.079 210.109  14
   5   9  13 7065.95 448.981  13
   5   9  13 7816.32 512.197  14
   5  10  -9 220.914 163.050   3
   5  10  -8 18665.7 674.833  11
   5  10  -8 18740.1 695.137   3
   5  10  -7 960.102 190.101  11
   5  10  -7 867.076 184.829   3
   5  10  -6 130.725 128.728  11
   5  10  -6 6.75579 117.763   3
   5  10  -5 4382.65 327.528  11
   5  10  -5 5008.28 324.653   3
   5  10  -4 12811.6 528.487  11
   5  10  -3 52.1304 114.545  11
   5  10  -3-187.427 132.151   2
   5  10  -2 43.4544 99.8963  11
   5  10  -2 99.5932 105.208   2
   5  10  -1 9856.36 439.872  11
   5  10  -1 9006.48 424.991   2
   5  10   0 19708.6 601.382  11
   5  10   0 19939.2 627.779   2
   5  10   1 481.697 124.398  11
   5  10   1 362.233 144.924   2
   5  10   2 2542.07 223.413  11
   5  10   2 2355.99 248.057   2
   5  10   3 14378.5 575.069   2
   5  10   4 11411.5 474.616  14
   5  10   4 11797.9 525.202   2
   5  10   5 2346.10 246.180  14
   5  10   5 1935.02 239.579   2
   5  10   6 261.324 142.162  14
   5  10   6 211.835 150.587   2
   5  10   7 9206.96 491.770  14
   5  10   7 9546.04 501.594   2
   5  10   8 7236.72 459.429  14
   5  10   9 23.2886 161.843  14
   5  10  10 249.367 189.107  14
   5  10  11 6988.57 404.495  13
   5  10  11 7929.94 512.789  14
   5  10  12 1733.88 239.620  13
   5  10  12 1927.80 288.931  14
   5  10  13 365.292 176.904  13
   5  11  -8 303.720 159.141  11
   5  11  -8 361.650 159.025   3
   5  11  -7 19.0900 127.521  11
   5  11  -7 116.435 149.215   3
   5  11  -6 11340.8 539.205  11
   5  11  -6 11270.3 516.361   3
   5  11  -5 3082.38 294.419  11
   5  11  -4 71.6840 114.578  11
   5  11  -3 619.225 160.658  11
   5  11  -3 170.308 128.390   2
   5  11  -2 11717.8 510.769  11
   5  11  -2 11893.8 500.221   2
   5  11  -1 288.769 142.747  11
   5  11  -1 106.011 119.909   2
   5  11   0 482.502 137.930  11
   5  11   0 262.319 141.180   2
   5  11   1 3072.86 266.039  11
   5  11   1 2721.21 267.665   2
   5  11   2 11705.6 524.461   2
   5  11   3 450.823 160.228   2
   5  11   4 2595.32 255.334  14
   5  11   4 2819.91 287.601   2
   5  11   5 378.230 153.537  14
   5  11   5 155.174 139.639   2
   5  11   6 11015.3 533.422  14
   5  11   6 11497.1 575.284   2
   5  11   7 325.321 154.741  14
   5  11   7 156.941 175.114   2
   5  11   8 314.178 178.679  14
   5  11   9 1095.15 231.610  14
   5  11  10 7852.87 523.771  14
   5  11  11 482.565 205.291  14
   5  12  -7 3183.75 319.103  11
   5  12  -7 2910.61 299.490   3
   5  12  -6 372.413 159.430  11
   5  12  -5 38.0100 135.582  11
   5  12  -4 918.733 184.796  11
   5  12  -3 6842.10 423.312  11
   5  12  -3 6515.74 392.429   2
   5  12  -2 1654.43 227.451  11
   5  12  -2 1095.27 191.160   2
   5  12  -1 1715.95 222.586  11
   5  12  -1 1661.41 231.560   2
   5  12   0-25.3122 116.118  11
   5  12   0-130.258 152.583   2
   5  12   1 565.537 175.892   2
   5  12   2 2277.18 280.932   2
   5  12   3 293.234 175.495   2
   5  12   4 4072.98 351.542   2
   5  12   5 783.818 173.602  14
   5  12   5 434.578 177.676   2
   5  12   6 702.997 190.397  14
   5  12   6 629.841 222.420   2
   5  12   7 12245.3 584.056  14
   5  12   7 13088.0 651.475   2
   5  12   8 2982.59 332.553  14
   5  12   9 91.3257 158.903  14
   5  12  10-74.3675 182.819  14
   5  13  -5 169.495 164.649  11
   5  13  -4 759.177 196.928  11
   5  13  -3 492.370 185.206  11
   5  13  -2 213.815 156.353  11
   5  13  -2 6.53379 151.973   2
   5  13  -1 1277.15 222.830  11
   5  13  -1 1125.73 213.905   2
   5  13   0-140.052 185.823   2
   5  13   1 86.5924 160.999   2
   5  13   2 4354.35 375.734   2
   5  13   3 629.049 189.904   2
   5  13   4 3846.54 377.484   2
   5  13   5 89.4120 170.395   2
   5  13   6 1155.06 222.732  14
   5  13   6 1637.25 275.012   2
   5  13   7 105.846 148.386  14
   5  13   7 175.723 194.449   2
   5  13   8 46.9908 163.101  14
   5  14  -2 88.1824 157.537   2
   5  14  -1 4768.81 381.871   2
   5  14   0 517.976 194.191   2
   5  14   1 2694.05 309.939   2
   5  14   2 340.958 208.770   2
   5  14   3 261.614 201.603   2
   5  14   4 5913.30 464.957   2
   5  14   5 1529.02 281.104   2
   5  14   6 989.175 234.563   2
   5  14   7 3240.50 332.948  14
   5  14   7 3140.61 382.187   2
   6 -12  -3 1164.19 206.487   7
   6 -12  -3 1372.58 243.997   8
   6 -12  -2 1631.92 235.824   7
   6 -12  -2 721.037 202.896   8
   6 -12  -1 498.554 177.929   7
   6 -12   0 231.123 170.750   7
   6 -12   1 4624.92 363.659   7
   6 -12   2 3086.54 322.496   7
   6 -11  -6 1198.41 193.863   7
   6 -11  -5 56.7270 132.313   7
   6 -11  -5-77.5168 157.027   8
   6 -11  -4 1465.15 210.157   7
   6 -11  -4 1483.14 227.949   8
   6 -11  -3 2721.62 259.472   7
   6 -11  -3 2658.56 284.283   8
   6 -11  -2 3224.52 284.848   7
   6 -11  -2 2423.06 268.573   8
   6 -11  -1 191.016 145.539   7
   6 -11   0 11426.0 494.836   7
   6 -11   1 604.653 190.099   7
   6 -11   2 2583.56 280.492   7
   6 -11   3 2104.84 267.593   7
   6 -11   4 3184.75 311.575   7
   6 -11   5 107.442 169.670   7
   6 -11   6 865.263 234.378   7
   6 -10  -7 2582.58 248.597   7
   6 -10  -7 2078.39 272.296   8
   6 -10  -6 2630.03 246.385   7
   6 -10  -6 2425.16 280.647   8
   6 -10  -5 1673.59 209.806   7
   6 -10  -5 1834.24 246.293   8
   6 -10  -4 1012.92 174.616   7
   6 -10  -4 811.244 185.802   8
   6 -10  -3 349.162 140.901   7
   6 -10  -3 341.030 154.025   8
   6 -10  -2 7512.07 376.546   7
   6 -10  -2 6864.14 402.025   8
   6 -10  -1 4124.62 294.727   7
   6 -10  -1 4052.47 303.241   8
   6 -10   0 8641.97 410.352   7
   6 -10   1 4604.75 317.648   7
   6 -10   2 8896.68 426.539   7
   6 -10   3 545.988 179.632   7
   6 -10   4 2301.01 275.298   7
   6 -10   5 838.687 198.597   7
   6 -10   6 2641.44 292.353   7
  -6  10  -7 859.783 198.706   3
   6 -10   7 237.336 193.003   7
  -6  10  -8 1598.43 243.068   3
   6  -9  -9 3140.88 308.363   8
   6  -9  -8 823.922 198.908   8
   6  -9  -7 3641.21 317.917   8
   6  -9  -6 1279.22 224.453   8
   6  -9  -5 5973.94 327.672   7
   6  -9  -5 5314.09 356.730   8
   6  -9  -4 477.617 134.974   7
   6  -9  -4 685.306 167.833   8
   6  -9  -3 3263.61 246.930   7
   6  -9  -3 3438.67 289.230   8
   6  -9  -2 1016.42 160.383   7
   6  -9  -2 891.175 173.840   8
   6  -9  -1 5336.52 306.283   7
   6  -9  -1 4859.63 315.242   8
   6  -9   0 291.374 125.290   7
   6  -9   1 3256.30 259.948   7
   6  -9   2 3826.37 282.610   7
   6  -9   3 8660.80 412.020   7
   6  -9   4 1386.81 211.897   7
   6  -9   5 2431.22 255.024   7
  -6   9  -6 438.413 154.230   3
   6  -9   6-165.418 170.992   7
  -6   9  -7 5016.58 369.485   3
   6  -9   7 5358.80 386.287   7
  -6   9  -7 5368.49 392.145  10
  -6   9  -8 3045.51 307.627   3
  -6   9  -8 2871.68 328.581  10
  -6   9  -9 355.204 164.362   3
  -6   9  -9 488.733 213.095  10
  -6   9 -10 5069.56 396.765   3
  -6   9 -10 5482.33 471.297  10
   6  -8 -10 566.950 176.266   8
   6  -8  -9 1883.92 242.260   8
   6  -8  -8 5170.85 355.670   8
   6  -8  -7 153.148 136.070   8
   6  -8  -6 980.857 179.495   8
   6  -8  -5 5474.52 346.121   8
   6  -8  -4 482.246 144.850   8
   6  -8  -3 5040.78 281.365   7
   6  -8  -3 5210.16 322.560   8
   6  -8  -2 4260.67 263.180   7
   6  -8  -2 4360.69 293.056   8
   6  -8  -1 2996.71 225.347   7
   6  -8  -1 2749.16 235.333   8
   6  -8   0 1982.84 194.106   7
   6  -8   0 2068.99 201.798   8
   6  -8   1 3418.44 241.921   7
   6  -8   2 2116.52 201.069   7
   6  -8   3 9803.65 405.246   7
   6  -8   4 268.121 135.248   7
   6  -8   5 22131.8 641.303   7
  -6   8  -5 21965.6 638.707  10
  -6   8  -6 232.212 135.285   3
   6  -8   6-135.267 134.358   7
  -6   8  -6 175.754 148.987  10
  -6   8  -7 1133.93 185.718   3
   6  -8   7 993.452 183.711   7
  -6   8  -7 1108.11 202.373  10
  -6   8  -8 1366.99 212.481   3
  -6   8  -8 1358.02 243.692  10
  -6   8  -9 5494.56 389.231   3
  -6   8  -9 5967.94 439.895  10
  -6   8 -10 183.050 177.223  10
  -6   7  11 179.021 143.030  12
   6  -7 -10 4303.22 320.978   8
   6  -7  -9 470.157 155.253   8
   6  -7  -8 255.555 136.574   8
   6  -7  -7 2115.04 232.918   8
   6  -7  -6 2707.66 248.949   8
   6  -7  -5 1916.22 211.650   8
   6  -7  -4 2647.29 233.545   8
   6  -7  -3-15.4201 101.859   8
   6  -7  -2 1448.53 162.117   7
   6  -7  -2 1255.19 167.906   8
   6  -7  -1 786.981 138.749   7
   6  -7  -1 577.414 132.490   8
   6  -7   0 12155.9 400.638   7
   6  -7   0 11811.6 417.976   8
   6  -7   1 2414.47 197.897   7
   6  -7   2 75.1824 92.4495   7
   6  -7   3 1374.80 173.659   7
  -6   7  -3 1278.70 155.425  10
   6  -7   4 473.929 137.395   7
  -6   7  -4 126.762 94.7679  10
  -6   7  -5 400.160 134.724   3
   6  -7   5 258.102 124.754   7
  -6   7  -5 15.8881 102.984  10
  -6   7  -6 293.816 124.986   3
   6  -7   6 417.692 146.550   7
  -6   7  -6 513.614 148.717  10
  -6   7  -7 5014.98 320.724   3
  -6   7  -7 5426.62 360.875  10
  -6   7  -8 3180.65 274.750   3
  -6   7  -8 2894.29 300.756  10
  -6   7  -9 662.728 162.350   3
  -6   7  -9 123.521 145.561  10
  -6   7 -10 1338.68 253.844  10
  -6   7 -11-260.655 192.445  10
  -6   6  11 398.989 157.089  12
   6  -6 -10 2195.88 231.030   8
  -6   6  10 2152.12 230.604  12
   6  -6  -9 252.761 131.843   8
  -6   6   9 272.003 128.104  12
   6  -6  -8 3471.77 266.314   8
   6  -6  -7 526.788 138.310   8
   6  -6  -6 1473.54 188.211   8
   6  -6  -5 4085.84 277.743   8
   6  -6  -4 6983.70 344.426   8
   6  -6  -3 781.901 142.731   8
   6  -6  -2 635.083 131.947   8
   6  -6  -1 330.537 111.765   8
   6  -6   0 2006.68 166.776   7
   6  -6   0 1854.66 172.469   8
   6  -6   1 2573.92 188.387   7
   6  -6   1 2639.58 191.802   8
  -6   6  -1 2658.31 173.363  10
   6  -6   2 4257.26 234.995   7
  -6   6  -2 4208.15 226.948  10
   6  -6   3 27.2499 86.4286   7
  -6   6  -3 116.831 95.5345  10
   6  -6   4 4924.11 261.781   7
  -6   6  -4 4756.93 261.463  10
  -6   6  -5 85.4322 93.9948   3
   6  -6   5 124.078 96.2618   7
  -6   6  -5 135.257 107.675  10
   6  -6   6 140.918 119.953   7
  -6   6  -6 31.9093 106.654  10
  -6   6  -7 1471.88 180.304   3
  -6   6  -7 1937.43 233.022  10
  -6   6  -8 1571.97 194.234   3
  -6   6  -8 1846.20 241.332  10
  -6   6  -9 676.710 203.214  10
  -6   6 -10 3739.95 360.368  10
  -6   6 -11 3994.07 376.090  10
  -6   6 -12 1384.44 235.338   5
  -6   6 -12 659.489 229.645  10
  -6   6 -13-120.359 162.256   5
  -6   5  12 2647.97 276.953  12
  -6   5  11 1911.72 217.670  12
  -6   5  10 217.063 146.171  12
   6  -5  -9 346.782 135.057   8
  -6   5   9 538.739 131.881  12
   6  -5  -8 69.7386 99.2152   8
  -6   5   8 295.935 108.329  12
   6  -5  -7 2558.38 226.087   8
   6  -5  -6 1209.03 167.077   8
   6  -5  -5 101.871 100.701   8
   6  -5  -4 24930.8 596.892   8
   6  -5  -3 613.572 133.324   8
   6  -5  -2 7994.45 330.808   8
   6  -5  -1 480.718 109.068   8
  -6   5   1 517.761 85.2126  10
   6  -5   0 1575.26 153.587   8
  -6   5   0 1532.07 127.635  10
   6  -5   1 418.953 100.199   8
   6  -5   1 292.220 83.5878   7
  -6   5  -1 281.033 71.9397  10
   6  -5   2 1957.55 153.144   7
  -6   5  -2 1781.45 146.705  10
   6  -5   3 1242.25 131.151   7
  -6   5  -3 1264.63 130.607  10
   6  -5   4 132.366 87.7719   7
  -6   5  -4 79.6604 82.3751  10
  -6   5  -5 13125.5 403.043   3
   6  -5   5 13773.8 411.715   7
  -6   5  -5 13303.7 429.081  10
  -6   5  -6 9587.71 361.278   3
  -6   5  -6 9262.53 384.310  10
  -6   5  -7 12113.8 426.831   3
  -6   5  -7 11365.6 455.689  10
  -6   5  -8 388.768 165.605  10
  -6   5  -9 3646.07 317.389  10
  -6   5 -10 1505.30 212.434   5
  -6   5 -10 1412.74 241.435  10
  -6   5 -11 16.8764 150.281   5
  -6   5 -11 166.042 160.795  10
  -6   5 -12-8.84948 164.194   5
  -6   5 -12-75.9001 185.032  10
  -6   5 -13 598.120 191.098   5
  -6   5 -13 288.271 214.318  10
  -6   4  12 1264.94 208.269  12
  -6   4  11 842.022 178.479  12
  -6   4  10 3165.40 255.321  12
   6  -4  -9 4622.68 282.955   8
  -6   4   9 4892.84 288.106  12
   6  -4  -8 466.318 120.245   8
  -6   4   8 721.549 129.511  12
   6  -4  -7 116.994 97.9224   8
  -6   4   7 132.430 91.6506  12
   6  -4  -6 4719.22 268.057   8
  -6   4   6 4901.42 246.448  12
   6  -4  -5 1420.21 156.263   8
   6  -4  -4 1010.87 139.437   8
  -6   4   4 849.588 99.2281  10
   6  -4  -3 549.968 122.362   8
  -6   4   3 423.477 79.5239  10
   6  -4  -2 18579.7 476.101   8
  -6   4   2 19293.8 395.102  10
   6  -4  -1 10891.7 357.820   8
  -6   4   1 10550.2 295.754  10
   6  -4   0 303.484 81.2285   8
  -6   4   0 415.696 80.5046  10
   6  -4   1 19760.4 443.391   8
  -6   4  -1 19747.6 415.250  10
   6  -4   2 22016.0 441.688   7
   6  -4   2 22406.7 453.597   8
  -6   4  -2 22357.3 451.329  10
   6  -4   3 924.916 108.867   7
  -6   4  -3 922.739 114.549  10
   6  -4   4 14494.8 374.902   7
  -6   4  -4 13837.2 394.835  10
  -6   4  -5 304.641 79.1519   3
   6  -4   5 342.624 93.4523   7
  -6   4  -5 345.441 105.125  10
  -6   4  -6 11576.0 365.044   3
  -6   4  -6 11520.4 411.335  10
  -6   4  -7 1184.91 163.992  10
  -6   4  -8 1244.91 168.627   5
  -6   4  -8 1576.38 211.022  10
  -6   4  -9 1994.20 201.447   5
  -6   4  -9 1970.50 235.543  10
  -6   4 -10 27868.6 697.078   5
  -6   4 -10 26298.1 801.895  10
  -6   4 -11 2584.10 259.271   5
  -6   4 -11 1896.10 259.461  10
  -6   4 -12 8002.63 432.314   5
  -6   4 -12 6561.68 457.374  10
  -6   4 -13 594.392 199.818   5
  -6   4 -13 222.456 169.373  10
  -6   3  12 82.1375 130.003  12
  -6   3  11 11410.2 466.015  12
  -6   3  10 2088.06 211.914  12
  -6   3   9 344.046 117.424  12
   6  -3  -8 13665.7 447.298   8
  -6   3   8 12966.5 419.513  12
   6  -3  -7 34784.4 684.265   8
  -6   3   7 33443.3 632.244  12
   6  -3  -6 8447.68 335.417   8
  -6   3   6 8309.81 309.148  12
  -6   3   6 8230.13 283.787  10
   6  -3  -5 388.512 99.8233   8
  -6   3   5 287.479 84.4919  12
  -6   3   5 370.950 84.4989  10
   6  -3  -4 112.609 79.0869   8
  -6   3   4 132.754 63.0223  10
   6  -3  -3 13649.5 399.567   8
  -6   3   3 13536.8 333.349  10
   6  -3  -2 8158.60 304.903   8
  -6   3   2 8263.09 253.731  10
   6  -3  -1 13147.1 372.427   8
  -6   3   1 12878.0 317.163  10
   6  -3   0 30596.3 546.207   8
  -6   3   0 31797.7 489.417  10
   6  -3   1 22722.7 457.814   8
  -6   3  -1 23043.2 430.149  10
  -6   3  -2 7685.95 235.032   6
   6  -3   2 7245.71 256.607   8
  -6   3  -2 7684.58 258.767  10
   6  -3   3 15832.8 354.153   7
  -6   3  -3 14964.9 345.547   6
  -6   3  -3 15395.0 378.885  10
   6  -3   4 2944.96 160.633   7
  -6   3  -4 3163.86 188.642  10
  -6   3  -5 11286.1 320.398   3
  -6   3  -5 10648.7 355.400  10
  -6   3  -6 14747.7 401.873   5
  -6   3  -6 15425.6 450.081  10
  -6   3  -7 8403.64 325.010   5
  -6   3  -7 8217.61 357.343  10
  -6   3  -8 774.102 138.232   5
  -6   3  -8 688.917 152.490  10
  -6   3  -9 1745.60 192.976   5
  -6   3  -9 1724.73 224.437  10
  -6   3 -10 73.6845 134.671   5
  -6   3 -10 294.637 157.213  10
  -6   3 -11 6567.39 367.778   5
  -6   3 -11 5677.89 412.077  10
  -6   3 -12 13427.1 534.192   5
  -6   3 -12 10836.2 576.022  10
  -6   3 -13 1463.57 240.110   5
  -6   3 -13 952.557 215.105  10
  -6   3 -14 3889.71 343.346   5
  -6   3 -14 2704.19 332.080  10
  -6   2  13 2665.05 284.479  12
  -6   2  12 5244.05 361.871  12
  -6   2  11 410.137 141.581  12
  -6   2  10 587.942 137.044  12
  -6   2   9 9859.32 386.514  12
   6  -2  -8 4826.40 267.117   8
  -6   2   8 4672.43 256.072  12
  -6   2   8 4592.25 239.517  10
   6  -2  -7 1419.44 154.128   8
  -6   2   7 1208.51 139.248  12
  -6   2   7 1449.56 141.514  10
   6  -2  -6 1454.46 153.081   8
  -6   2   6 1526.31 146.031  12
  -6   2   6 1466.90 131.985  10
   6  -2  -5 54791.2 795.359   8
  -6   2   5 53692.4 722.414  12
  -6   2   5 54189.3 688.185  10
   6  -2  -4 17448.3 441.542   8
  -6   2   4 16951.3 377.498  10
   6  -2  -3 8292.53 301.390   8
  -6   2   3 8290.43 259.348  10
   6  -2  -2 15418.3 398.193   8
  -6   2   2 15873.8 346.994  10
   6  -2  -1 60966.6 764.679   8
  -6   2   1 60452.7 660.907  10
   6  -2   0 352.709 81.3103   8
  -6   2   0 367.468 69.5909  10
   6  -2   1 20099.3 650.114   4
  -6   2  -1 20715.7 350.967   6
   6  -2   1 19891.5 417.833   8
  -6   2  -1 20248.8 388.481  10
  -6   2  -2 28214.6 428.384   6
   6  -2   2 27079.8 472.463   8
  -6   2  -2 27934.2 467.620  10
  -6   2  -3 96365.0 847.854   6
   6  -2   3 99109.3 800.465   7
   6  -2   3 97645.6 855.615   8
  -6   2  -3 96476.2 907.709  10
  -6   2  -4 348.466 73.4104   6
   6  -2   4 285.570 66.4971   7
  -6   2  -4 213.109 75.6333  10
  -6   2  -5 10250.3 303.647   5
  -6   2  -5 9655.56 309.095   6
  -6   2  -5 10565.4 340.139  10
  -6   2  -6 1441.82 148.353   5
  -6   2  -6 1361.96 143.855  10
  -6   2  -7 38774.5 664.844   5
  -6   2  -7 38315.9 723.436  10
  -6   2  -8 658.425 130.699   5
  -6   2  -8 561.552 128.962  10
  -6   2  -9 9503.47 384.641   5
  -6   2  -9 9447.18 432.739  10
  -6   2 -10 225.572 134.653   5
  -6   2 -10 228.448 118.390  10
  -6   2 -11 3327.68 269.948   5
  -6   2 -11 2841.29 296.038  10
  -6   2 -12 1340.05 220.324   5
  -6   2 -12 1166.05 212.649  10
  -6   2 -13 2135.70 268.576   5
  -6   2 -13 1203.92 241.994  10
  -6   2 -14 718.019 205.657   5
  -6   2 -14 847.324 231.192  10
  -6   1  13-202.111 181.627  12
  -6   1  12 148.296 129.292  12
  -6   1  11 116.134 130.369  12
  -6   1  11 40.7153 110.252  10
  -6   1  10 13682.1 478.064  12
  -6   1  10 12158.1 434.700  10
  -6   1   9 6872.91 323.213  12
  -6   1   9 6289.68 296.645  10
  -6   1   8 61.2554 91.2171  12
  -6   1   8-1.02645 77.9159  10
   6  -1  -7 990.936 130.913   8
  -6   1   7 761.127 116.388  12
  -6   1   7 829.385 116.530  10
   6  -1  -6 11234.5 363.885   8
  -6   1   6 10380.4 327.680  12
  -6   1   6 10813.3 327.417  10
   6  -1  -5 524.047 99.2007   8
  -6   1   5 520.603 88.1512  12
  -6   1   5 480.593 87.6497  10
   6  -1  -4 15680.8 411.088   8
  -6   1   4 15113.0 364.473  12
  -6   1   4 15809.6 363.583  10
   6  -1  -3 3979.23 209.752   8
  -6   1   3 4063.42 184.444  10
   6  -1  -2 118946. 1063.54   8
  -6   1   2 119457. 934.479  10
  -6   1   1 1951.12 107.092   6
   6  -1  -1 1809.43 141.911   8
  -6   1   1 1893.60 123.677  10
  -6   1   0 15542.2 294.654   6
   6  -1   0 15566.6 369.825   8
  -6   1   0 15982.4 334.895  10
  -6   1  -1 35123.1 454.912   6
   6  -1   1 35122.4 536.532   8
  -6   1  -1 35884.7 494.576  10
  -6   1  -2 179112. 1069.65   6
  -6   1  -2 179296. 1143.76  10
  -6   1  -3 13332.7 313.271   6
  -6   1  -3 14058.6 331.671  10
  -6   1  -4 29863.8 450.662   5
  -6   1  -4 30736.4 498.548   6
  -6   1  -4 31473.6 512.277  10
  -6   1  -5 37468.5 546.932   5
  -6   1  -5 38141.9 588.058   6
  -6   1  -6 1540.39 136.178   5
  -6   1  -6 1375.20 138.428   6
  -6   1  -6 1580.29 147.418  10
  -6   1  -7 80.9078 79.4384   5
  -6   1  -7 150.462 80.3312  10
  -6   1  -8 4344.24 248.705   5
  -6   1  -8 4030.12 251.739  10
  -6   1  -9 8421.71 355.306   5
  -6   1  -9 8027.64 382.345  10
  -6   1 -10 16723.7 512.065   5
  -6   1 -10 16757.1 570.029  10
  -6   1 -11 6331.95 349.012   5
  -6   1 -11 5744.89 377.706  10
  -6   1 -12 6548.15 375.256   5
  -6   1 -12 5241.57 374.319  10
  -6   1 -13 2016.43 250.354   5
  -6   1 -13 1355.70 221.752  10
  -6   1 -14 259.597 167.568   5
  -6   1 -14 89.8022 150.340  10
  -6   0  13-188.108 177.346  12
  -6   0  13-142.004 174.456  10
  -6   0  12 10466.9 489.580  12
  -6   0  12 11419.4 498.010  10
  -6   0  11 3996.80 293.621  12
  -6   0  11 4850.63 312.589  10
  -6   0  10 27.6397 99.5230  12
  -6   0  10 62.7455 117.710  10
  -6   0   9 4750.70 269.894  12
  -6   0   9 4710.45 269.830  10
  -6   0   8 36615.5 682.024  12
  -6   0   8 37490.6 681.248  10
   6   0  -7 7611.28 302.880   8
  -6   0   7 7265.06 290.145  12
  -6   0   7 7059.88 286.414  10
   6   0  -6 6049.97 263.690   8
  -6   0   6 5605.79 242.502  12
  -6   0   6 5848.68 249.877  10
   6   0  -5 5466.23 241.470   8
  -6   0   5 5070.46 213.943  12
  -6   0   5 4855.04 216.037  10
   6   0  -4 7952.76 284.417   8
  -6   0   4 7268.74 242.916  12
  -6   0   4 7647.67 257.779  10
   6   0  -3 716.940 104.548   8
  -6   0   3 835.947 98.6034  10
   6   0  -2 145.916 62.3107   8
  -6   0   2 65.2543 48.3708   6
  -6   0   2 48.5173 49.8875  10
  -6   0   1 8247.93 219.811   6
  -6   0   1 8321.05 243.414  10
  -6   0   0 50106.3 535.985   6
  -6   0   0 49724.0 573.758  10
  -6   0  -1 24650.5 384.858   6
  -6   0  -1 24181.6 402.015  10
  -6   0  -2 30500.1 443.048   6
  -6   0  -2 30738.7 451.921  10
  -6   0  -3 5314.66 195.715   6
  -6   0  -3 4997.90 194.510  10
  -6   0  -4 2382.44 141.708   6
  -6   0  -4 2562.01 145.600  10
  -6   0  -5 19623.4 414.674   6
  -6   0  -5 20058.8 415.332  10
  -6   0  -6 13509.5 346.707   5
  -6   0  -6 13253.0 364.236   6
  -6   0  -6 13171.2 367.833  10
  -6   0  -7 130.859 88.4954   5
  -6   0  -7-9.65806 73.2525   6
  -6   0  -7-124.966 78.7772  10
  -6   0  -8 6491.73 287.732   5
  -6   0  -8 6268.80 299.385  10
  -6   0  -9 4338.82 258.102   5
  -6   0  -9 4100.97 277.297  10
  -6   0 -10 8806.77 380.150   5
  -6   0 -10 8166.97 394.566  10
  -6   0 -11 1012.35 174.425   5
  -6   0 -11 610.128 160.008  10
  -6   0 -12 11597.2 474.547   5
  -6   0 -12 10338.1 493.005  10
  -6   0 -13 1842.27 244.221   5
  -6   0 -14 7746.66 439.616   5
  -6   0 -15 745.395 216.497   5
  -6  -1  13 1371.00 212.088  12
  -6  -1  13 2135.83 268.290  10
  -6  -1  12 2061.21 242.124  12
  -6  -1  12 3022.12 281.988  10
  -6  -1  11 2902.58 252.568  12
  -6  -1  11 3525.23 289.713  10
  -6  -1  10 1380.89 174.002  12
  -6  -1  10 1605.44 201.329  10
  -6  -1   9 7248.17 329.736  12
  -6  -1   9 8210.51 358.766  10
  -6  -1   8 223.954 82.0876  12
  -6  -1   8 654.725 136.718  10
  -6  -1   7 4283.01 224.980  12
  -6  -1   7 4382.44 240.009  10
  -6  -1   6 3468.54 188.463  12
  -6  -1   6 3339.97 196.998  10
  -6  -1   5 7688.57 258.988  12
  -6  -1   5 8126.49 276.980  10
  -6  -1   4 1899.26 126.669  12
  -6  -1   4 2005.82 147.647  10
  -6  -1   3 10064.8 266.013  12
  -6  -1   3 10737.0 297.008  10
  -6  -1   2 10516.6 265.889   6
  -6  -1   2 10960.8 285.580  10
  -6  -1   1 205.669 56.8320   6
  -6  -1   1 324.515 66.8838  10
  -6  -1   0 115.694 52.2132   6
  -6  -1   0 37.0339 46.0691  10
  -6  -1  -1 10238.2 254.245   6
  -6  -1  -1 10342.2 258.352  10
  -6  -1  -2 220.472 62.7045   6
  -6  -1  -2 165.129 53.1527  10
  -6  -1  -3 12802.7 299.231   6
  -6  -1  -3 12099.3 292.176  10
  -6  -1  -4 163.538 65.5396   6
  -6  -1  -4-23.6084 47.1198  10
  -6  -1  -5 1123.12 107.603   6
  -6  -1  -5 1153.98 103.980  10
  -6  -1  -6 3892.24 200.777   6
  -6  -1  -6 3585.07 192.540  10
  -6  -1  -7 5873.33 250.432   5
  -6  -1  -7 6091.14 258.946   6
  -6  -1  -7 5792.60 252.123  10
  -6  -1  -8 9899.18 341.783   5
  -6  -1  -8 10051.3 346.485   6
  -6  -1  -8 9376.48 346.460  10
  -6  -1  -9 3165.40 222.059   5
  -6  -1  -9 3308.57 237.128  10
  -6  -1 -10 10949.6 409.971   5
  -6  -1 -10 10207.2 419.004  10
  -6  -1 -11 75.6165 131.591   5
  -6  -1 -12 9244.93 424.582   5
  -6  -1 -13 124.837 150.103   5
  -6  -1 -14 2181.67 264.875   5
  -6  -1 -15 662.507 190.277   5
  -6  -2  13 169.414 164.416  10
  -6  -2  12 348.600 155.536  10
  -6  -2  11 470.138 174.977  10
  -6  -2  10 1007.75 189.558  10
  -6  -2   9 1645.07 193.547  10
  -6  -2   8 170.940 115.186  10
  -6  -2   7 12664.0 400.512  10
  -6  -2   6 2538.77 182.712  10
  -6  -2   5 445.778 93.9721  10
  -6  -2   4 2042.35 141.570  10
  -6  -2   3 6875.43 240.994  10
  -6  -2   2 632.749 85.1415  10
  -6  -2   1 3461.83 161.491   6
  -6  -2   1 3241.97 157.533  10
  -6  -2   0 1778.11 210.044   9
  -6  -2   0 1884.23 117.774   6
  -6  -2   0 1705.26 111.859  10
   6   2   0 1604.31 204.271   9
  -6  -2  -1 5950.56 376.983   9
  -6  -2  -1 5634.41 193.831   6
   6   2   1 5912.38 360.316   9
  -6  -2  -1 5434.45 188.439  10
  -6  -2  -2 23385.6 395.730   6
  -6  -2  -2 22982.2 375.927  10
  -6  -2  -3 19364.1 368.930   6
  -6  -2  -3 18433.8 340.969  10
  -6  -2  -4 196.259 65.8133   6
  -6  -2  -4 37.8093 44.9976  10
  -6  -2  -5 1161.80 111.430   6
  -6  -2  -5 995.147 94.3380  10
  -6  -2  -6 21985.2 448.507   6
  -6  -2  -6 21057.3 413.229  10
  -6  -2  -7 16491.1 411.287   6
  -6  -2  -7 16333.9 389.107  10
  -6  -2  -8 7542.77 300.529   6
  -6  -2  -8 7305.98 287.893  10
  -6  -2  -9 1338.65 155.679   5
  -6  -2 -10 1214.04 164.705   5
  -6  -2 -11 5299.53 310.578   5
  -6  -2 -12-24.3478 148.317   5
  -6  -2 -13 374.918 183.455   5
  -6  -2 -14 2587.08 286.045   5
  -6  -2 -15 2107.65 280.987   5
  -6  -3  12 1571.49 241.336  10
  -6  -3  11 2449.51 257.106  10
  -6  -3  10 131.287 138.374  10
  -6  -3   9 227.067 130.455  10
  -6  -3   8 327.015 124.964  10
  -6  -3   7 2428.57 201.057  10
  -6  -3   6 798.559 124.777  10
  -6  -3   5 1171.14 129.847  10
  -6  -3   4 7670.45 268.883  10
  -6  -3   3 11200.7 308.246  10
  -6  -3   2 117.203 58.4855  10
  -6  -3   1 233.500 104.408   9
  -6  -3   1 288.467 73.2651   6
  -6  -3   1 235.651 59.0053  10
  -6  -3   0 5810.32 206.983   6
  -6  -3   0 5642.74 354.416   9
   6   3   0 5435.54 330.002   9
  -6  -3   0 5758.40 194.781  10
  -6  -3  -1 2996.82 261.819   9
  -6  -3  -1 2925.42 148.255   6
   6   3   1 2853.54 242.829   9
  -6  -3  -1 2931.54 141.711  10
  -6  -3  -2 3426.02 159.398   6
   6   3   2 3675.53 279.303   9
  -6  -3  -2 3449.28 145.086  10
  -6  -3  -3 21438.1 393.666   6
   6   3   3 21812.6 687.678   9
  -6  -3  -3 21076.3 350.900  10
  -6  -3  -4 74333.1 746.818   6
  -6  -3  -4 74213.4 675.790  10
  -6  -3  -5 6251.13 232.809   6
  -6  -3  -5 6217.41 206.414  10
  -6  -3  -6 4990.53 221.665   6
  -6  -3  -7 11274.1 341.371   6
  -6  -3  -8 1515.01 145.309   6
  -6  -3  -9 13589.8 413.929   6
  -6  -3 -10 2899.02 226.435   5
   6   3  10 2941.57 278.464  14
  -6  -3 -11 1364.39 182.915   5
  -6  -3 -12 5576.12 325.764   5
  -6  -3 -13 530.234 178.385   5
  -6  -3 -14 1264.67 227.857   5
  -6  -3 -15 616.465 197.516   5
  -6  -4  12 841.618 204.182  10
  -6  -4  11 1541.21 235.202  10
  -6  -4  10 79.4339 144.723  10
  -6  -4   9 9063.42 411.313  10
  -6  -4   8 4674.89 288.460  10
  -6  -4   7 3020.17 224.430  10
  -6  -4   6 252.578 112.262  10
  -6  -4   5 6794.30 279.629  10
  -6  -4   4 1135.44 120.075  10
  -6  -4   3 665.239 96.1358  10
  -6  -4   2 1594.32 117.888  10
  -6  -4   1 154954. 1065.42  10
  -6  -4   0 1079.68 106.540   6
  -6  -4   0 1231.51 99.5226  10
  -6  -4  -1 18658.5 373.939   6
  -6  -4  -1 18412.9 335.238  10
  -6  -4  -2 354.920 71.2212   6
   6   4   2 490.517 85.4184  11
  -6  -4  -2 452.320 62.9313  10
  -6  -4  -3 2456.75 139.938   6
  -6  -4  -3 2148.78 111.600  10
  -6  -4  -4 26.5737 50.4602   6
  -6  -4  -5 184.939 66.8738   6
  -6  -4  -6 8119.27 274.235   6
  -6  -4  -7 37952.7 608.067   6
  -6  -4  -8-23.4993 71.5530   6
  -6  -4  -9 21823.7 524.540   6
   6   4  10 207.412 138.735  14
  -6  -4 -11 10254.6 406.138   5
   6   4  11 10958.8 512.096  14
  -6  -4 -12 96.7819 143.885   5
  -6  -4 -13 3208.89 278.886   5
  -6  -4 -14 2969.37 290.334   5
  -6  -4 -15 796.402 200.564   5
  -6  -5  11 6466.78 409.466  10
  -6  -5  10 7966.74 430.215  10
  -6  -5   9 287.277 135.825  10
  -6  -5   8 371.143 142.373  10
  -6  -5   7 181.886 107.735  10
  -6  -5   6 53668.4 836.299  10
  -6  -5   5 2247.45 179.066  10
  -6  -5   4 2844.25 180.400  10
  -6  -5   3 14411.2 359.032  10
  -6  -5   2 6446.96 231.256  10
  -6  -5   1 77.5564 53.3092  10
  -6  -5   0 4816.70 204.668   6
   6   5   0 4614.44 243.750  11
  -6  -5   0 4631.91 182.725  10
  -6  -5  -1 84581.4 821.575   6
   6   5   1 82876.5 960.159  11
  -6  -5  -2 72658.5 752.757   6
   6   5   2 72173.8 853.324  11
  -6  -5  -3 301.297 74.1182   6
   6   5   3 275.253 70.9890  11
  -6  -5  -4 10615.8 297.119   6
  -6  -5  -5 3871.68 187.522   6
  -6  -5  -6 9078.23 289.287   6
  -6  -5  -7 5483.10 237.444   6
  -6  -5  -8 206.762 87.9283   6
   6   5   8 572.376 171.783  14
  -6  -5  -9 49247.2 770.505   6
   6   5   9 50478.7 1099.16  14
   6   5  10 5983.73 396.332  14
  -6  -5 -11 28185.2 654.372   5
   6   5  11 28651.6 844.799  14
  -6  -5 -12 1571.34 203.055   5
  -6  -5 -13 4755.92 320.929   5
  -6  -5 -14 2476.81 266.548   5
  -6  -5 -15 339.994 189.064   5
  -6  -6  11 5153.72 371.978  10
  -6  -6  10 413.082 160.171  10
  -6  -6   9 1983.12 227.600  10
  -6  -6   8 27424.7 693.844  10
  -6  -6   7 371.393 119.589  10
  -6  -6   6 9220.17 358.326  10
  -6  -6   5 1716.30 166.779  10
  -6  -6   4 67144.4 854.065  10
  -6  -6   3 9584.08 309.308  10
   6   6  -2 466.694 113.413  11
  -6  -6   2 555.664 83.7775  10
   6   6  -1 862.898 128.570  11
  -6  -6   0 6451.11 243.113   6
   6   6   0 6181.28 291.161  11
  -6  -6  -1 12522.5 330.182   6
   6   6   1 12075.8 384.966  11
  -6  -6  -2 191.710 71.0545   6
   6   6   2 248.883 81.1981  11
  -6  -6  -3 3429.87 175.522   6
   6   6   3 3479.12 196.332  11
  -6  -6  -4 103136. 933.459   6
  -6  -6  -5 870.701 102.152   6
  -6  -6  -6 15554.2 382.674   6
  -6  -6  -7 1365.07 129.643   6
   6   6   7 1840.52 254.962  14
   6   6   8 12501.2 561.248  14
   6   6   9 5007.21 368.931  14
   6   6  10 1405.92 222.402  14
   6   6  11 5021.90 370.740  14
  -6  -6 -12 13318.5 482.108   5
   6   6  12 11621.7 564.020  14
  -6  -6 -13 2044.42 248.989   5
  -6  -6 -14 11881.5 516.102   5
   6   6  14 12410.2 594.295  13
  -6  -6 -15 1415.31 240.251   5
   6   7 -10 297.756 151.919  11
  -6  -7  10 239.426 140.075  10
   6   7  -9 23884.3 754.215  11
  -6  -7   9 23994.4 704.659  10
   6   7  -8 765.780 173.839  11
  -6  -7   8 727.460 161.895  10
   6   7  -7 124.409 124.253  11
  -6  -7   7 84.1357 103.034  10
   6   7  -6 13999.0 528.454  11
  -6  -7   6 15087.5 469.068  10
   6   7  -5 31204.9 765.243  11
  -6  -7   5 32354.9 648.610  10
   6   7  -4 770.436 156.273  11
  -6  -7   4 883.942 123.750  10
   6   7  -3 3642.01 258.191  11
   6   7  -2 12520.0 452.508  11
   6   7  -1 54175.7 913.940  11
  -6  -7   0 594.015 92.5393   6
   6   7   0 488.392 114.627  11
  -6  -7  -1 6268.69 244.752   6
   6   7   1 6047.39 294.929  11
  -6  -7  -2 13207.8 342.784   6
   6   7   2 13528.0 413.223  11
  -6  -7  -3 2935.02 167.927   6
   6   7   3 2935.45 190.624  11
  -6  -7  -4 2570.48 164.863   6
  -6  -7  -5 436.127 83.8385   6
   6   7   5 413.467 151.761  14
   6   7   6 30567.4 845.632  14
   6   7   7 17001.0 660.195  14
   6   7   8 2189.31 275.080  14
   6   7   9 4896.85 382.259  14
   6   7  10 6266.75 416.745  14
   6   7  11 1030.85 210.845  14
   6   7  12 1211.71 232.707  14
  -6  -7 -13 165.604 157.335   5
   6   7  13 562.297 203.712  13
   6   7  13 93.9157 155.901  14
  -6  -7 -14 4504.73 334.969   5
   6   7  14 4736.01 395.269  13
   6   8 -10 65.5499 144.422  11
  -6  -8  10 212.244 169.465  10
   6   8  -9-45.7266 133.991  11
  -6  -8   9 148.506 139.871  10
   6   8  -8 1195.87 203.339  11
  -6  -8   8 1741.89 216.937  10
   6   8  -7 5024.74 345.117  11
  -6  -8   7 5872.39 321.478  10
   6   8  -6 2055.70 231.169  11
  -6  -8   6 2160.92 209.031  10
   6   8  -5 1938.76 230.726  11
   6   8  -4 1355.27 185.637  11
   6   8  -3 36780.6 815.251  11
   6   8  -3 38107.7 783.889   2
   6   8  -2 423.822 121.490  11
   6   8  -2 600.508 141.627   2
   6   8  -1 8150.51 375.185  11
   6   8  -1 7848.31 380.576   2
   6   8   0 165.227 82.3960  11
   6   8   0 315.207 134.576   2
  -6  -8  -1 34307.7 578.022   6
   6   8   1 33965.3 712.408  11
   6   8   1 33621.1 770.149   2
  -6  -8  -2 4576.86 213.923   6
   6   8   2 4346.77 261.618  11
   6   8   2 4764.85 296.625  14
   6   8   2 5003.22 314.441   2
  -6  -8  -3 638.798 98.2097   6
   6   8   3 947.616 178.608   2
   6   8   3 756.813 118.264  11
   6   8   4 837.633 180.954   2
   6   8   4 818.413 166.108  14
   6   8   4 867.620 121.261  11
   6   8   5 26109.8 729.505   2
   6   8   5 26576.2 776.122  14
   6   8   6 1648.55 234.869   2
   6   8   6 1243.81 216.309  14
   6   8   7 1383.27 219.070   2
   6   8   7 1647.21 241.484  14
   6   8   8 11066.5 554.479  14
   6   8   9 4922.09 388.253  14
   6   8  10 35.6170 140.536  13
   6   8  10 264.885 174.146  14
   6   8  11 8004.42 492.566  14
   6   8  11 8148.69 433.382  13
   6   8  12 4142.21 340.117  13
   6   8  12 3525.01 351.888  14
  -6  -8 -13 1775.07 223.956   5
   6   8  13 1619.27 253.517  13
   6   8  13 1839.57 283.495  14
   6   8  14 718.061 230.655  14
   6   9  -9 3888.62 333.805  11
  -6  -9   9 3404.44 301.183  10
   6   9  -8 5691.56 383.147  11
  -6  -9   8 5647.39 341.863  10
   6   9  -7 111.567 129.473  11
   6   9  -6 3600.29 299.084  11
   6   9  -5-57.4674 113.582  11
   6   9  -4 1094.57 177.645  11
   6   9  -3 2202.37 234.335  11
   6   9  -3 2466.65 234.139   2
   6   9  -2 59.6821 97.3896  11
   6   9  -2 161.048 120.758   2
   6   9  -1 6008.74 337.389  11
   6   9  -1 5636.11 334.234   2
   6   9   0 5394.10 315.193  11
   6   9   0 5884.25 341.429   2
  -6  -9  -1 2959.13 185.888   6
   6   9   1 2899.67 233.650  11
   6   9   1 3119.04 266.733   2
   6   9   2 11861.3 436.133  11
   6   9   2 12023.9 496.105   2
   6   9   3 27209.2 633.624  11
   6   9   3 25657.4 720.254  14
   6   9   3 25752.2 732.218   2
   6   9   4 8153.57 427.673  14
   6   9   4 8278.07 347.762  11
   6   9   4 8809.87 440.647   2
   6   9   5 2955.02 277.214  14
   6   9   5 2738.04 270.268   2
   6   9   6 14841.2 603.227  14
   6   9   6 13361.2 560.343   2
   6   9   7 4775.27 374.331  14
   6   9   7 4812.03 354.943   2
   6   9   8 1996.60 260.382  14
   6   9   9 254.505 177.904  14
   6   9  10 235.475 138.920  13
   6   9  10 128.634 178.738  14
   6   9  11 3427.90 299.818  13
   6   9  11 3890.95 373.030  14
   6   9  12 400.200 166.075  13
   6   9  12-96.5756 164.924  14
   6   9  13 433.453 183.118  13
   6   9  13 669.813 201.322  14
   6  10  -9-23.0654 131.444  11
   6  10  -8 165.872 155.233  11
   6  10  -8 48.4305 136.453   3
   6  10  -7-84.5896 136.259  11
   6  10  -7-109.852 141.532   3
   6  10  -6 7375.25 430.765  11
   6  10  -5 1460.61 214.814  11
   6  10  -4 2430.81 261.084  11
   6  10  -3 5994.24 368.606  11
   6  10  -3 6430.48 359.456   2
   6  10  -2 1001.96 178.849  11
   6  10  -2 1027.45 178.754   2
   6  10  -1 9517.05 448.061  11
   6  10  -1 9612.49 445.072   2
   6  10   0 2.77796 98.1139  11
   6  10   0-61.2883 117.335   2
   6  10   1 2421.40 227.256  11
   6  10   1 2536.36 261.350   2
   6  10   2 5022.90 303.451  11
   6  10   2 4519.22 328.804   2
   6  10   3 889.630 147.944  11
   6  10   3 789.255 188.767   2
   6  10   4 5458.13 355.098  14
   6  10   4 5471.99 375.028   2
   6  10   5 570.219 162.738  14
   6  10   5 380.446 171.044   2
   6  10   6-50.2072 147.874  14
   6  10   6 88.6062 147.444   2
   6  10   7 1860.05 250.609  14
   6  10   7 1889.57 256.061   2
   6  10   8-108.067 161.255  14
   6  10   9 299.046 176.674  14
   6  10  10 228.357 185.054  14
   6  10  11 2270.47 318.548  14
   6  10  12 453.438 163.115  13
   6  10  12 294.927 190.533  14
   6  11  -8 771.428 183.673   3
   6  11  -7 2321.86 287.272  11
   6  11  -6 5432.89 388.651  11
   6  11  -5 277.110 162.066  11
   6  11  -4 778.943 182.449  11
   6  11  -3 753.728 171.733  11
   6  11  -3 498.362 152.901   2
   6  11  -2 3705.48 308.442  11
   6  11  -2 3507.78 291.712   2
   6  11  -1 4905.76 342.625  11
   6  11  -1 4643.98 329.432   2
   6  11   0 127.787 108.325  11
   6  11   0 214.758 141.914   2
   6  11   1 11133.8 474.147  11
   6  11   1 11728.6 528.921   2
   6  11   2 396.435 135.820  11
   6  11   2 113.147 137.726   2
   6  11   3 110.205 142.521   2
   6  11   4 237.289 150.173   2
   6  11   5 4882.83 342.536  14
   6  11   5 4421.96 354.580   2
   6  11   6 897.407 180.559  14
   6  11   6 446.012 179.944   2
   6  11   7 1991.53 266.621  14
   6  11   7 2529.52 301.791   2
   6  11   8 3628.73 354.057  14
   6  11   9 5026.77 406.682  14
   6  11  10 129.266 175.958  14
   6  11  11 124.953 177.930  14
   6  12  -6 3491.21 330.669  11
   6  12  -5 822.808 178.215  11
   6  12  -4 10370.9 529.269  11
   6  12  -3-127.182 138.356  11
   6  12  -2 879.805 189.101  11
   6  12  -2 578.811 152.889   2
   6  12  -1 253.494 151.123  11
   6  12  -1 181.593 129.700   2
   6  12   0 11739.6 522.256  11
   6  12   0 11578.9 539.574   2
   6  12   1 102.523 126.732  11
   6  12   1 148.266 133.010   2
   6  12   2 3601.11 331.587   2
   6  12   3 604.258 194.542   2
   6  12   4 13590.8 625.041   2
   6  12   5-72.9339 145.936  14
   6  12   5-5.65539 174.127   2
   6  12   6 6.01570 142.390  14
   6  12   6-56.9237 172.863   2
   6  12   7 6144.99 427.439  14
   6  12   7 6778.45 476.315   2
   6  12   8 9407.46 547.961  14
   6  12   9 25.6630 169.089  14
   6  12  10 3032.29 358.216  14
   6  13  -3 2093.04 270.391  11
   6  13  -2 8352.49 478.739  11
   6  13  -2 7784.98 465.793   2
   6  13  -1 6272.02 411.645  11
   6  13  -1 5621.28 403.999   2
   6  13   0 34.2108 138.305  11
   6  13   0 169.752 149.056   2
   6  13   1 68.5161 160.767   2
   6  13   2 8919.52 513.594   2
   6  13   3 5607.22 430.110   2
   6  13   4-83.3775 186.680   2
   6  13   5 190.433 178.480   2
   6  13   6 11053.4 555.882  14
   6  13   6 10117.9 595.542   2
   6  13   7 1549.38 252.680  14
   6  13   7 1549.05 283.022   2
   6  13   8 939.149 217.403  14
   6  14  -1 3446.21 344.255   2
   6  14   0 621.248 197.300   2
   6  14   1 13235.4 643.878   2
   6  14   2-297.325 204.023   2
   6  14   3 714.498 208.229   2
   6  14   4 2734.49 351.256   2
   6  14   5 6641.54 501.827   2
   6  14   6-99.0190 203.653   2
   6  14   7-109.094 166.206  14
   7 -11  -4 1065.07 190.455   7
   7 -11  -4 1069.25 224.061   8
   7 -11  -3 246.294 145.665   7
   7 -11  -3 347.421 158.748   8
   7 -11  -2 1038.23 204.538   7
   7 -11  -2 1098.67 225.341   8
   7 -11  -1 1310.16 209.751   7
   7 -11   0 3441.04 307.436   7
   7 -11   1 782.686 189.534   7
   7 -11   2 4107.53 333.324   7
   7 -11   3 304.312 185.259   7
   7 -11   4 8009.02 467.685   7
   7 -10  -6 609.482 170.926   7
   7 -10  -6 1272.24 233.764   8
   7 -10  -5 2737.50 257.486   7
   7 -10  -5 2759.28 299.675   8
   7 -10  -4 241.159 132.876   7
   7 -10  -4 48.9828 149.731   8
   7 -10  -3 321.368 147.017   7
   7 -10  -3 502.054 183.819   8
   7 -10  -2 763.479 161.346   7
   7 -10  -2 744.082 183.267   8
   7 -10  -1 2027.36 230.692   7
   7 -10   0 1964.87 231.471   7
   7 -10   1 1813.70 226.803   7
   7 -10   2 4515.88 329.248   7
   7 -10   3 322.727 167.728   7
   7 -10   4 902.940 212.173   7
   7 -10   5 201.159 169.015   7
   7 -10   6 140.601 181.306   7
   7 -10   7 2051.85 291.906   7
   7  -9  -7 283.031 164.398   8
   7  -9  -6 700.470 193.616   8
   7  -9  -5 891.581 167.129   7
   7  -9  -5 993.251 214.240   8
   7  -9  -4 491.564 150.279   7
   7  -9  -4 620.556 172.986   8
   7  -9  -3 3350.68 259.781   7
   7  -9  -3 3053.31 282.287   8
   7  -9  -2 193.333 131.601   7
   7  -9  -2 390.570 157.359   8
   7  -9  -1 2434.31 235.089   7
   7  -9  -1 2042.24 224.906   8
   7  -9   0 85.4164 114.772   7
   7  -9   1 374.736 138.284   7
   7  -9   2 190.414 143.302   7
   7  -9   3 1806.65 218.352   7
   7  -9   4 0.48071 140.492   7
   7  -9   5 768.453 203.479   7
   7  -9   6 2592.82 278.120   7
   7  -9   7 996.122 208.465   7
  -7   9  -7 2195.59 289.967  10
  -7   9  -8 762.178 200.062   3
  -7   9  -8 481.810 201.290  10
  -7   9  -9 3149.17 319.114   3
  -7   9  -9 2954.43 359.168  10
   7  -8  -9 2675.11 280.442   8
   7  -8  -8 1342.68 218.915   8
   7  -8  -7 1409.71 226.497   8
   7  -8  -6 580.948 173.972   8
   7  -8  -5 3666.71 303.553   8
   7  -8  -4 1122.04 196.203   8
   7  -8  -3 3450.79 249.859   7
   7  -8  -3 3754.14 296.000   8
   7  -8  -2 60.1243 110.263   7
   7  -8  -2 197.969 131.660   8
   7  -8  -1 1200.41 170.088   7
   7  -8  -1 990.678 168.202   8
   7  -8   0 1354.68 171.735   7
   7  -8   0 1473.89 189.547   8
   7  -8   1 956.055 150.489   7
   7  -8   2 291.185 126.989   7
   7  -8   3 1429.61 185.980   7
   7  -8   4 176.925 128.601   7
   7  -8   5 1461.35 204.888   7
  -7   8  -5 948.771 177.647  10
   7  -8   6 2522.89 257.614   7
  -7   8  -6 2522.82 259.555  10
  -7   8  -7 518.026 159.794   3
  -7   8  -7 358.797 175.679  10
  -7   8  -8 2716.09 278.447   3
  -7   8  -8 2670.23 318.330  10
  -7   8  -9 433.129 208.953  10
  -7   8 -10-219.566 210.023  10
   7  -7 -10-35.7622 143.516   8
   7  -7  -9 27.6624 129.644   8
   7  -7  -8 3908.44 307.008   8
   7  -7  -7 5222.11 351.000   8
   7  -7  -6 513.029 166.904   8
   7  -7  -5 638.468 165.760   8
   7  -7  -4 415.685 143.859   8
   7  -7  -3 9757.32 429.273   8
   7  -7  -2 4536.73 300.889   8
   7  -7  -1 2105.28 193.126   7
   7  -7  -1 2248.88 215.743   8
   7  -7   0 602.193 131.150   7
   7  -7   0 543.912 142.151   8
   7  -7   1 6495.30 309.221   7
   7  -7   2 2663.67 212.067   7
   7  -7   3 7804.66 345.878   7
  -7   7  -3 7121.55 329.349  10
   7  -7   4 859.139 158.744   7
  -7   7  -4 1047.44 160.476  10
   7  -7   5 8151.97 378.062   7
  -7   7  -5 7305.35 371.817  10
   7  -7   6 2671.23 239.015   7
  -7   7  -6 2394.84 246.454  10
  -7   7  -7 1401.98 198.229   3
  -7   7  -7 1325.18 220.730  10
  -7   7  -8 665.854 206.994  10
  -7   7  -9 1093.67 237.022  10
  -7   7 -10 1182.22 252.935  10
  -7   7 -11 2971.08 365.439  10
   7  -6 -10 377.536 160.008   8
   7  -6  -9 64.2703 124.940   8
   7  -6  -8 1743.75 217.177   8
   7  -6  -7 3590.10 278.342   8
   7  -6  -6 4408.14 303.745   8
   7  -6  -5 1928.99 215.402   8
   7  -6  -4 13936.2 501.625   8
   7  -6  -3 2168.10 217.830   8
   7  -6  -2 2186.29 210.853   8
   7  -6  -1 15848.1 493.103   8
   7  -6   0 5002.24 258.355   7
   7  -6   0 5450.26 291.004   8
   7  -6   1 5621.71 276.040   7
   7  -6   1 5275.23 278.890   8
  -7   6  -1 5723.17 262.120  10
   7  -6   2 8317.60 332.931   7
  -7   6  -2 8293.21 328.000  10
   7  -6   3 2585.04 196.446   7
  -7   6  -3 2767.22 208.673  10
   7  -6   4 1525.66 170.381   7
  -7   6  -4 1731.39 179.554  10
   7  -6   5 293.239 117.217   7
  -7   6  -5 139.790 111.534  10
  -7   6  -6 7048.51 376.446  10
  -7   6  -7 8258.41 423.546  10
  -7   6  -8 2335.06 277.006  10
  -7   6  -9 2025.71 277.846  10
  -7   6 -10 2102.24 290.758  10
  -7   6 -11 1072.90 260.628  10
  -7   5  11 515.602 161.038  12
   7  -5 -10 5999.36 358.252   8
  -7   5  10 5874.25 338.466  12
   7  -5  -9 5107.19 330.311   8
  -7   5   9 4617.09 291.794  12
   7  -5  -8 481.980 142.564   8
   7  -5  -7 846.508 147.829   8
   7  -5  -6 18322.8 560.114   8
   7  -5  -5 3125.03 249.124   8
   7  -5  -4 20681.7 575.732   8
   7  -5  -3 129.051 99.1503   8
   7  -5  -2 9529.65 378.134   8
  -7   5   2 10063.6 319.406  10
   7  -5  -1 456.214 110.791   8
  -7   5   1 389.116 92.3062  10
   7  -5   0 1724.70 167.529   8
  -7   5   0 1676.96 145.417  10
   7  -5   1 461.133 95.5173   8
  -7   5  -1 644.316 107.321  10
   7  -5   2 34942.2 621.103   7
  -7   5  -2 34809.5 624.237  10
   7  -5   3 7031.44 294.429   7
  -7   5  -3 7248.94 305.067  10
   7  -5   4 26939.7 562.696   7
  -7   5  -4 25657.9 583.925  10
   7  -5   5 77.3784 90.9393   7
  -7   5  -5 54.7983 91.1492  10
  -7   5  -6 4473.93 281.448  10
  -7   5  -7 91.3665 119.687  10
  -7   5  -8 23803.1 699.130  10
  -7   5  -9 5694.79 394.467  10
  -7   5 -10 6103.02 434.467  10
  -7   5 -11 4072.12 382.986  10
  -7   5 -12 3763.43 325.412   5
  -7   5 -12 3064.19 359.484  10
  -7   5 -13-139.994 198.176   5
  -7   4  11 4212.58 311.063  12
  -7   4  10 0.84713 108.757  12
   7  -4  -9 6648.46 354.295   8
  -7   4   9 6813.92 339.430  12
   7  -4  -8 3254.33 252.172   8
  -7   4   8 3288.25 234.338  12
   7  -4  -7 6412.74 332.100   8
   7  -4  -6 452.945 128.540   8
   7  -4  -5 183.897 114.347   8
   7  -4  -4 7227.63 334.014   8
  -7   4   4 7845.94 280.848  10
   7  -4  -3 15532.5 470.399   8
  -7   4   3 15760.1 390.075  10
   7  -4  -2 42156.8 757.982   8
  -7   4   2 43670.7 639.641  10
   7  -4  -1 18265.4 484.939   8
  -7   4   1 18193.8 416.566  10
   7  -4   0 1944.37 164.960   8
  -7   4   0 1806.46 146.329  10
   7  -4   1 5848.82 264.188   8
  -7   4  -1 5873.54 249.351  10
   7  -4   2 3185.34 185.752   7
   7  -4   2 3054.91 193.017   8
  -7   4  -2 3071.66 189.939  10
   7  -4   3 28070.2 526.970   7
  -7   4  -3 26036.3 538.416  10
   7  -4   4 26117.3 511.967   7
  -7   4  -4 24481.3 545.437  10
  -7   4  -5 10535.1 377.683  10
  -7   4  -6 22753.4 582.846  10
  -7   4  -7 3410.32 258.185  10
  -7   4  -8 455.035 130.538  10
  -7   4  -9 2158.97 260.035  10
  -7   4 -10 3338.81 277.449   5
  -7   4 -10 3696.76 338.128  10
  -7   4 -11 2726.17 273.127   5
  -7   4 -11 2447.74 301.106  10
  -7   4 -12 10930.8 506.624   5
  -7   4 -12 10117.9 573.975  10
  -7   4 -13-23.9548 186.888   5
  -7   4 -13-148.090 194.266  10
  -7   3  11 578.624 164.117  12
  -7   3  10 401.678 131.934  12
   7  -3  -9 5831.53 323.202   8
  -7   3   9 5821.46 310.446  12
   7  -3  -8 214.135 119.452   8
  -7   3   8 128.766 97.6045  12
   7  -3  -7 5913.89 308.577   8
  -7   3   7 6247.76 296.960  12
   7  -3  -6 869.775 144.999   8
  -7   3   6 966.770 115.825  10
   7  -3  -5 14365.7 457.184   8
  -7   3   5 14597.8 385.232  10
   7  -3  -4 4258.17 250.585   8
  -7   3   4 4477.88 215.990  10
   7  -3  -3 507.673 114.237   8
  -7   3   3 518.618 87.8659  10
   7  -3  -2-79.9835 81.7672   8
  -7   3   2-12.1067 61.3573  10
   7  -3  -1 24413.8 541.380   8
  -7   3   1 25314.8 475.760  10
   7  -3   0 3938.37 221.589   8
  -7   3   0 4051.11 197.597  10
   7  -3   1 56109.4 775.968   8
  -7   3  -1 56612.5 723.070  10
   7  -3   2 1859.32 150.145   8
  -7   3  -2 1746.00 142.769  10
  -7   3  -3 271.700 77.0431   6
   7  -3   3 348.858 82.1163   7
  -7   3  -3 291.148 79.0247  10
  -7   3  -4 344.868 82.8260   6
  -7   3  -4 473.162 98.4814  10
  -7   3  -5 6215.23 287.778  10
  -7   3  -6 1589.40 175.619  10
  -7   3  -7 20969.5 570.727  10
  -7   3  -8 7939.75 381.581  10
  -7   3  -9 3797.83 264.840   5
  -7   3  -9 3649.66 297.758  10
  -7   3 -10 27.1028 129.213   5
  -7   3 -10 167.633 150.586  10
  -7   3 -11 159.458 159.496   5
  -7   3 -11 255.584 163.699  10
  -7   3 -12 1386.81 223.179   5
  -7   3 -12 1058.54 225.479  10
  -7   3 -13 7632.77 445.755   5
  -7   3 -13 6154.40 469.669  10
  -7   3 -14 1999.99 284.587   5
  -7   2  12 1265.78 213.395  12
  -7   2  11 1258.69 209.834  12
  -7   2  10 4321.51 291.561  12
  -7   2   9 55.3289 107.788  12
   7  -2  -8 483.085 124.206   8
  -7   2   8 264.623 110.986  12
  -7   2   8 436.573 106.216  10
   7  -2  -7 260.591 106.857   8
  -7   2   7 336.223 108.601  12
  -7   2   7 393.002 101.836  10
   7  -2  -6 7061.76 323.388   8
  -7   2   6 7753.54 305.397  12
  -7   2   6 7902.18 293.819  10
   7  -2  -5 205.906 102.469   8
  -7   2   5 258.380 82.6372  10
   7  -2  -4 12945.2 410.945   8
  -7   2   4 12323.8 347.783  10
   7  -2  -3 15562.9 440.205   8
  -7   2   3 15947.4 385.162  10
   7  -2  -2 2340.76 179.014   8
  -7   2   2 2343.39 153.559  10
   7  -2  -1 31.7329 67.1336   8
  -7   2   1 9.53137 58.9431  10
   7  -2   0 504.028 102.585   8
  -7   2   0 413.841 80.5841  10
   7  -2   1 235.366 89.0861   8
  -7   2  -1 83.1699 65.0058  10
  -7   2  -2 5294.75 204.532   6
   7  -2   2 5537.15 237.726   8
  -7   2  -2 4925.69 217.896  10
  -7   2  -3 15724.3 368.276   6
  -7   2  -3 15136.0 391.422  10
  -7   2  -4 6242.77 245.365   6
  -7   2  -4 6362.58 264.830  10
  -7   2  -5 5383.39 246.422   6
  -7   2  -5 5917.45 265.369  10
  -7   2  -6 1482.53 152.974  10
  -7   2  -7 2063.26 186.809   5
  -7   2  -7 2350.42 205.211  10
  -7   2  -8 1167.77 161.742   5
  -7   2  -8 687.497 131.861  10
  -7   2  -9 4727.37 284.637   5
  -7   2  -9 3962.85 289.886  10
  -7   2 -10 2157.83 215.513   5
  -7   2 -10 2064.41 241.809  10
  -7   2 -11 7825.60 399.243   5
  -7   2 -11 6720.59 438.901  10
  -7   2 -12 82.3700 143.802   5
  -7   2 -12 449.747 173.138  10
  -7   2 -13-35.6211 155.257   5
  -7   2 -13-144.856 180.928  10
  -7   2 -14 29.1196 181.825   5
  -7   2 -14-383.163 216.064  10
  -7   1  12 130.772 152.464  12
  -7   1  11 1312.98 193.721  12
  -7   1  11 1167.31 179.321  10
  -7   1  10 666.273 147.033  12
  -7   1  10 475.963 135.211  10
  -7   1   9 905.973 147.746  12
  -7   1   9 1006.51 145.117  10
   7  -1  -8 9781.90 380.282   8
  -7   1   8 9304.01 355.902  12
  -7   1   8 9441.89 354.821  10
   7  -1  -7 1382.15 168.916   8
  -7   1   7 1210.12 142.721  12
  -7   1   7 1158.84 142.919  10
   7  -1  -6 218.547 96.2103   8
  -7   1   6 290.816 97.4228  12
  -7   1   6 203.936 92.1697  10
   7  -1  -5 279.657 99.9992   8
  -7   1   5 269.462 92.9271  12
  -7   1   5 348.959 95.1742  10
   7  -1  -4 127.310 79.5337   8
  -7   1   4 128.330 75.6780  10
   7  -1  -3 2140.44 170.521   8
  -7   1   3 2127.39 150.219  10
   7  -1  -2 351.885 99.4550   8
  -7   1   2 340.182 73.8060  10
   7  -1  -1 1211.04 132.088   8
  -7   1   1 1171.99 112.915  10
  -7   1   0 6734.28 215.481   6
   7  -1   0 6657.45 264.438   8
  -7   1   0 6408.35 231.691  10
  -7   1  -1 2332.63 134.866   6
  -7   1  -1 2393.57 146.081  10
  -7   1  -2 1955.38 132.178   6
  -7   1  -2 1906.39 145.234  10
  -7   1  -3 169.322 71.1833   6
  -7   1  -3 199.878 73.4752  10
  -7   1  -4 7155.77 260.494   6
  -7   1  -4 7573.16 276.552  10
  -7   1  -5 6987.31 249.741   5
  -7   1  -5 6497.40 263.181   6
  -7   1  -5 6801.69 274.019  10
  -7   1  -6 7474.81 284.397   5
  -7   1  -6 7258.23 291.726   6
  -7   1  -6 7811.88 305.813  10
  -7   1  -7 4671.02 243.190   5
  -7   1  -7 4926.24 266.787  10
  -7   1  -8 13781.7 428.564   5
  -7   1  -8 13751.3 456.128  10
  -7   1  -9-63.4351 107.208   5
  -7   1  -9-128.309 122.828  10
  -7   1 -10 681.116 162.925   5
  -7   1 -10 942.672 185.282  10
  -7   1 -11 3461.99 276.029   5
  -7   1 -11 2824.45 293.322  10
  -7   1 -12 1322.89 203.963   5
  -7   1 -12 909.436 207.505  10
  -7   1 -13 136.106 154.187   5
  -7   1 -13-265.772 182.400  10
  -7   1 -14 922.316 232.869   5
  -7   1 -14 530.879 187.845  10
  -7   0  12 1526.27 218.363  12
  -7   0  12 1313.30 198.526  10
  -7   0  11 992.505 175.740  12
  -7   0  11 1247.25 186.775  10
  -7   0  10 137.976 113.192  12
  -7   0  10 63.1036 112.439  10
  -7   0   9 827.675 141.292  12
  -7   0   9 561.320 128.511  10
  -7   0   8 9156.33 354.520  12
  -7   0   8 9322.50 360.783  10
  -7   0   7 6343.21 280.339  12
  -7   0   7 6043.87 279.621  10
   7   0  -6 11363.5 387.097   8
  -7   0   6 11255.6 349.222  12
  -7   0   6 10986.7 351.342  10
   7   0  -5 4817.13 251.388   8
  -7   0   5 4280.83 210.220  12
  -7   0   5 4448.87 222.269  10
   7   0  -4 4121.60 226.556   8
  -7   0   4 4024.68 203.690  10
   7   0  -3 6954.29 284.285   8
  -7   0   3 6893.99 256.613  10
  -7   0   2 119.702 57.6714   6
  -7   0   2 87.0072 58.1491  10
  -7   0   1 7355.07 225.427   6
  -7   0   1 7178.78 246.833  10
  -7   0   0 5820.90 203.816   6
  -7   0   0 5682.82 221.198  10
  -7   0  -1 581.178 80.5588   6
  -7   0  -1 722.701 91.6861  10
  -7   0  -2 83641.1 787.819   6
  -7   0  -2 84504.9 812.626  10
  -7   0  -3 1071.23 107.735   6
  -7   0  -3 996.713 107.180  10
  -7   0  -4 3022.42 169.978   6
  -7   0  -4 3061.69 172.937  10
  -7   0  -5-41.8923 67.1864   6
  -7   0  -5 35.5603 66.0819  10
  -7   0  -6 1737.48 147.596   6
  -7   0  -6 1731.55 150.591   5
  -7   0  -6 1652.17 150.978  10
  -7   0  -7 206.165 96.7935   5
  -7   0  -7 254.114 81.5841   6
  -7   0  -7 231.025 85.2502  10
  -7   0  -8 6840.72 300.005   5
  -7   0  -8 6187.56 300.761  10
  -7   0  -9 1605.14 176.843   5
  -7   0  -9 1186.03 158.222  10
  -7   0 -10 81.9260 120.374   5
  -7   0 -10 330.997 136.166  10
  -7   0 -11 8489.19 400.956   5
  -7   0 -11 8066.45 427.842  10
  -7   0 -12 97.8424 154.477   5
  -7   0 -12-10.2054 124.669  10
  -7   0 -13 2418.92 273.073   5
  -7   0 -14 1106.43 225.275   5
  -7  -1  12 380.316 150.883  10
  -7  -1  11 221.247 132.043  10
  -7  -1  10 4426.63 295.434  10
  -7  -1   9-46.4471 90.9404  12
  -7  -1   9 149.015 103.471  10
  -7  -1   8-8.06732 81.9513  12
  -7  -1   8-124.430 103.881  10
  -7  -1   7 560.037 108.518  12
  -7  -1   7 657.207 115.729  10
  -7  -1   6 25348.2 506.042  12
  -7  -1   6 24795.3 531.642  10
  -7  -1   5 937.267 111.222  12
  -7  -1   5 945.156 116.919  10
  -7  -1   4 83.1175 63.8770  12
  -7  -1   4 97.3744 72.4231  10
  -7  -1   3 654.458 85.1776   6
  -7  -1   3 731.438 97.3078  10
  -7  -1   2 20413.4 394.200   6
  -7  -1   2 20501.1 425.039  10
  -7  -1   1 56.0464 56.0331   6
  -7  -1   1 186.547 73.2260  10
  -7  -1   0 4501.98 182.512   6
  -7  -1   0 4424.88 190.990  10
  -7  -1  -1 7883.83 242.924   6
  -7  -1  -1 8366.46 254.100  10
  -7  -1  -2 7781.27 246.052   6
  -7  -1  -2 7709.24 246.251  10
  -7  -1  -3 442.603 82.4806   6
  -7  -1  -3 497.245 78.6991  10
  -7  -1  -4 7063.07 252.063   6
  -7  -1  -4 7383.98 254.064  10
  -7  -1  -5 730.399 104.650   6
  -7  -1  -5 722.484 92.5801  10
  -7  -1  -6 33588.2 591.448   6
  -7  -1  -6 33990.8 577.292  10
  -7  -1  -7 48.7020 72.7762   6
  -7  -1  -7-18.4488 67.3386  10
  -7  -1  -8 14174.9 418.801   5
  -7  -1  -8 14980.3 444.099   6
  -7  -1  -8 14723.1 443.008  10
  -7  -1  -9 1170.56 163.916   5
  -7  -1  -9 985.655 130.613  10
  -7  -1 -10 4551.21 277.491   5
  -7  -1 -10 4557.37 300.868  10
  -7  -1 -11 333.538 153.557   5
  -7  -1 -12 2749.43 268.270   5
  -7  -1 -13 4656.51 340.890   5
  -7  -1 -14 2091.46 265.472   5
  -7  -2  12 1119.11 212.369  10
  -7  -2  11 10624.7 490.131  10
  -7  -2  10 199.183 128.837  10
  -7  -2   9 7.73745 114.305  10
  -7  -2   8 281.090 108.448  10
  -7  -2   7 9026.57 349.658  10
  -7  -2   6 2957.06 196.714  10
  -7  -2   5 1073.12 125.289  10
  -7  -2   4 44925.8 665.867  10
  -7  -2   3 44865.6 650.081  10
  -7  -2   2 10274.4 292.635   6
  -7  -2   2 10157.2 301.513  10
  -7  -2   1 11710.2 304.390   6
  -7  -2   1 12143.2 314.848  10
  -7  -2   0 28429.1 464.680   6
  -7  -2   0 28052.6 471.859  10
  -7  -2  -1 25234.3 440.270   6
  -7  -2  -1 24864.7 429.905  10
  -7  -2  -2 592.063 83.1972   6
  -7  -2  -2 621.630 81.2661  10
  -7  -2  -3 4883.66 204.138   6
  -7  -2  -3 4449.33 187.713  10
  -7  -2  -4 80008.7 824.196   6
  -7  -2  -4 78549.3 782.124  10
  -7  -2  -5 4795.07 217.914   6
  -7  -2  -5 4916.78 205.733  10
  -7  -2  -6 5733.93 249.891   6
  -7  -2  -6 5930.59 238.672  10
  -7  -2  -7 4692.70 238.590   6
  -7  -2  -7 4433.42 218.553  10
  -7  -2  -8 49698.9 786.052   6
  -7  -2  -9 4442.32 261.154   5
  -7  -2  -9 4328.24 253.361   6
  -7  -2 -10 6932.12 336.302   5
  -7  -2 -11 1912.46 210.337   5
  -7  -2 -12 311.570 143.448   5
  -7  -2 -13 121.650 153.734   5
  -7  -2 -14 835.144 215.698   5
  -7  -3  12 1149.30 224.807  10
  -7  -3  11 661.424 192.804  10
  -7  -3  10 189.571 138.268  10
  -7  -3   9 25517.6 676.067  10
  -7  -3   8 3914.92 262.655  10
  -7  -3   7 3766.80 235.424  10
  -7  -3   6 12.0273 80.2762  10
  -7  -3   5 14907.5 412.333  10
  -7  -3   4 3578.33 197.582  10
  -7  -3   3 520.028 92.6338  10
  -7  -3   2 12703.2 336.446  10
  -7  -3   1 122896. 1021.97   6
  -7  -3   1 122632. 1006.42  10
  -7  -3   0 6864.06 243.168   6
  -7  -3   0 6992.64 239.674  10
  -7  -3  -1 14603.7 345.076   6
  -7  -3  -1 13627.7 323.112  10
  -7  -3  -2 639.333 86.3744   6
  -7  -3  -2 564.768 80.3685  10
  -7  -3  -3 21209.3 423.124   6
  -7  -3  -3 20226.6 379.271  10
  -7  -3  -4 8727.26 279.239   6
  -7  -3  -4 8007.56 250.229  10
  -7  -3  -5 19136.5 420.511   6
  -7  -3  -5 18206.3 384.388  10
  -7  -3  -6 32648.7 570.688   6
  -7  -3  -7 10228.4 337.905   6
  -7  -3  -8 4712.55 254.275   6
  -7  -3  -9 4992.23 274.998   6
  -7  -3 -10 3522.37 243.344   5
  -7  -3 -11 9764.76 400.917   5
  -7  -3 -12 806.125 173.705   5
  -7  -3 -13 11090.2 486.384   5
  -7  -3 -14 2063.96 261.130   5
  -7  -4  11 5394.62 376.657  10
  -7  -4  10 6903.71 392.560  10
  -7  -4   9 300.318 147.167  10
  -7  -4   8 1990.03 212.478  10
  -7  -4   7 3805.13 248.544  10
  -7  -4   6 41516.6 734.607  10
  -7  -4   5 8617.30 319.633  10
  -7  -4   4 870.857 112.536  10
  -7  -4   3 11258.3 330.683  10
  -7  -4   2 11479.6 322.312  10
  -7  -4   1 2376.32 160.300   6
  -7  -4   1 2191.29 147.787  10
  -7  -4   0 2851.88 168.294   6
  -7  -4   0 3103.22 163.351  10
  -7  -4  -1 130014. 1054.73   6
  -7  -4  -1 127435. 975.128  10
  -7  -4  -2 1216.71 116.730   6
   7   4   2 1321.62 133.307  11
  -7  -4  -2 1302.01 102.843  10
  -7  -4  -3 7168.57 255.270   6
  -7  -4  -3 7044.25 222.872  10
  -7  -4  -4 4218.41 199.505   6
  -7  -4  -5 29430.9 521.426   6
  -7  -4  -6 27461.0 525.072   6
  -7  -4  -7 3876.05 217.105   6
  -7  -4  -8 10063.4 355.022   6
  -7  -4  -9 20703.3 525.955   6
  -7  -4 -10 196.347 105.687   6
  -7  -4 -11 5482.08 315.187   5
   7   4  11 5129.69 382.616  14
  -7  -4 -12 353.267 146.493   5
  -7  -4 -13 13369.2 517.976   5
  -7  -4 -14 2133.26 260.249   5
  -7  -5  11 543.201 190.324  10
  -7  -5  10 376.550 167.262  10
  -7  -5   9 503.789 165.556  10
  -7  -5   8 3011.07 258.474  10
  -7  -5   7 179.566 114.438  10
  -7  -5   6 600.973 128.982  10
  -7  -5   5 117.029 87.6110  10
  -7  -5   4 62566.5 825.577  10
  -7  -5   3 2867.70 180.117  10
  -7  -5   2 22399.1 457.078  10
  -7  -5   1 744.127 105.676   6
  -7  -5   1 707.531 93.1987  10
  -7  -5   0 8296.45 284.536   6
  -7  -5   0 8988.69 264.200  10
  -7  -5  -1 7077.80 257.632   6
   7   5   1 6807.19 298.547  11
  -7  -5  -1 7071.61 232.048  10
  -7  -5  -2 876.696 107.568   6
   7   5   2 832.252 113.518  11
  -7  -5  -3 6089.50 237.190   6
  -7  -5  -4 30063.2 524.974   6
  -7  -5  -5 148.271 76.2230   6
  -7  -5  -6 17881.9 427.318   6
  -7  -5  -7 523.722 106.845   6
  -7  -5  -8 16361.0 441.873   6
  -7  -5  -9 6730.38 303.217   6
  -7  -5 -10 12150.0 427.157   6
   7   5  10 12318.8 582.335  14
   7   5  11 2794.05 293.517  14
  -7  -5 -12 374.417 157.531   5
   7   5  12 264.974 173.256  14
  -7  -5 -13 1532.94 219.405   5
  -7  -5 -14 487.603 189.208   5
  -7  -6  10 2365.24 264.121  10
  -7  -6   9 7348.75 400.833  10
  -7  -6   8 813.836 157.237  10
  -7  -6   7 5184.05 309.808  10
  -7  -6   6 4025.74 259.016  10
  -7  -6   5 6005.87 285.779  10
  -7  -6   4-3.04487 77.2132  10
  -7  -6   3 1540.63 133.533  10
  -7  -6   2 20137.7 439.500  10
   7   6  -1 18716.3 542.753  11
  -7  -6   0 371.261 90.6544   6
   7   6   0 220.171 95.9661  11
  -7  -6  -1 21728.8 462.645   6
   7   6   1 21682.6 543.761  11
  -7  -6  -2 98.0316 68.0362   6
   7   6   2 129.813 71.0759  11
  -7  -6  -3 121.044 75.1520   6
  -7  -6  -4 270.060 88.2803   6
  -7  -6  -5 75.3229 65.2642   6
  -7  -6  -6 9881.89 323.058   6
  -7  -6  -7 1458.84 144.384   6
  -7  -6  -8 2860.22 195.443   6
   7   6   8 3212.68 310.919  14
   7   6   9 508.825 173.332  14
   7   6  10 6890.51 457.863  14
   7   6  11 1189.90 223.732  14
  -7  -6 -12 894.175 176.679   5
   7   6  12 1000.35 222.250  14
  -7  -6 -13 1030.77 195.567   5
  -7  -6 -14 1468.98 226.332   5
  -7  -7  10 1561.80 241.108  10
  -7  -7   9 322.952 163.710  10
  -7  -7   8 1284.50 200.212  10
  -7  -7   7 2504.35 225.126  10
  -7  -7   6 247.397 117.467  10
   7   7  -5 362.598 134.572  11
  -7  -7   5 261.060 106.954  10
   7   7  -4 82.5689 104.936  11
  -7  -7   4 98.1163 81.0289  10
   7   7  -3 1352.22 182.611  11
   7   7  -2 13821.3 496.197  11
   7   7  -1 3329.37 243.653  11
  -7  -7   0 418.546 99.2549   6
   7   7   0 262.681 93.9551  11
  -7  -7  -1 15869.8 404.402   6
   7   7   1 15867.9 486.030  11
  -7  -7  -2 23071.5 481.056   6
   7   7   2 23537.1 572.278  11
  -7  -7  -3 9886.10 318.912   6
   7   7   3 9973.36 362.011  11
  -7  -7  -4 65.3618 73.4425   6
  -7  -7  -5 1059.45 122.708   6
  -7  -7  -6 2973.12 188.530   6
   7   7   7 2983.91 307.794  14
   7   7   8 1386.67 238.554  14
   7   7   9 170.626 167.338  14
   7   7  10 514.254 193.629  14
   7   7  11 2475.05 304.779  14
   7   7  12 3313.14 338.578  14
  -7  -7 -13-0.70378 153.387   5
   7   7  13 108.705 168.441  14
  -7  -7 -14 1117.95 229.969   5
   7   7  14 966.227 237.130  13
   7   8 -10 371.858 177.903  11
   7   8  -9 1276.44 221.133  11
  -7  -8   9 1167.53 211.596  10
   7   8  -8 2776.67 291.907  11
  -7  -8   8 3004.95 266.747  10
   7   8  -7 2446.06 266.604  11
  -7  -8   7 2985.03 255.693  10
   7   8  -6 538.517 159.056  11
  -7  -8   6 631.101 146.429  10
   7   8  -5 194.881 129.047  11
   7   8  -4 1202.06 190.977  11
   7   8  -3 7620.33 393.158  11
   7   8  -3 8936.59 405.469   2
   7   8  -2 2317.96 220.597  11
   7   8  -1 916.037 157.851  11
  -7  -8   0 18762.0 465.504   6
   7   8   0 18803.0 564.178  11
  -7  -8  -1 90.3424 80.7061   6
   7   8   1 224.306 99.7759  11
  -7  -8  -2 217.197 83.3443   6
   7   8   2 262.483 100.006  11
  -7  -8  -3 50.9525 78.7318   6
   7   8   3 157.713 92.7600  11
  -7  -8  -4 13627.3 384.048   6
   7   8   4 13644.9 556.616  14
   7   8   5 4487.53 350.869  14
   7   8   6 1001.61 212.237  14
   7   8   7 750.226 190.750   2
   7   8   7 14.5546 145.282  14
   7   8   8 6728.73 456.329  14
   7   8   9 423.773 179.503  14
   7   8  10 382.437 200.498  14
   7   8  11 6.79201 156.888  14
   7   8  12 6285.83 457.574  14
   7   8  12 5878.35 401.917  13
   7   8  13-112.980 164.514  13
   7   8  13 247.223 169.366  14
   7   9  -9 2986.18 323.802  11
  -7  -9   9 3224.59 299.715  10
   7   9  -8 1459.99 235.487  11
  -7  -9   8 1236.91 197.424  10
   7   9  -7 841.693 185.381  11
   7   9  -6 1084.79 194.439  11
   7   9  -5 14469.0 577.048  11
   7   9  -4 77.6241 120.917  11
   7   9  -3 319.610 137.019  11
   7   9  -3 189.504 129.163   2
   7   9  -2 1588.39 203.702  11
   7   9  -2 1974.30 222.947   2
   7   9  -1 8042.91 405.766  11
   7   9  -1 7199.09 385.688   2
  -7  -9   0 1044.16 130.684   6
   7   9   0 1157.84 175.383  11
   7   9   0 847.075 172.889   2
  -7  -9  -1 1403.83 152.039   6
   7   9   1 1398.95 174.033  11
   7   9   1 1441.98 211.671   2
  -7  -9  -2 3215.40 200.727   6
   7   9   2 3226.22 251.601  11
   7   9   2 3437.19 295.001   2
  -7  -9  -3 16499.8 430.167   6
   7   9   3 16276.9 508.899  11
   7   9   3 15997.6 587.876  14
   7   9   3 14923.5 575.826   2
   7   9   4 731.847 183.185  14
   7   9   4 546.825 166.482   2
   7   9   5 7035.84 431.122  14
   7   9   5 6800.18 417.638   2
   7   9   6 7559.92 446.735  14
   7   9   6 6434.34 410.399   2
   7   9   7 16020.1 670.069  14
   7   9   7 15521.6 617.553   2
   7   9   8-68.7924 151.953  14
   7   9   9 1999.96 297.331  14
   7   9  10 5985.07 445.813  14
   7   9  11 4323.24 332.989  13
   7   9  11 5243.31 427.963  14
   7   9  12 295.076 154.717  13
   7   9  12 151.746 179.687  14
   7   9  13 1640.72 255.210  13
   7  10  -8-208.105 150.562  11
   7  10  -8 100.228 155.522   3
   7  10  -7 6867.93 435.659  11
   7  10  -6 7190.60 435.832  11
   7  10  -5 37.3884 115.803  11
   7  10  -4 438.584 148.184  11
   7  10  -3 19445.2 662.357  11
   7  10  -2 4294.86 323.848  11
   7  10  -2 3959.19 303.701   2
   7  10  -1 1819.83 226.893  11
   7  10  -1 1874.25 224.854   2
  -7 -10   0 687.274 124.810   6
   7  10   0 921.828 168.710  11
   7  10   0 1072.36 200.535   2
  -7 -10  -1 16123.6 447.418   6
   7  10   1 16069.7 559.938  11
   7  10   1 15811.8 592.720   2
   7  10   2 705.667 142.951  11
   7  10   2 564.328 167.725   2
   7  10   3 555.400 131.325  11
   7  10   3 387.163 152.735   2
   7  10   4 320.672 149.280  14
   7  10   4 242.193 140.216   2
   7  10   5 11692.9 541.856  14
   7  10   5 11257.7 537.690   2
   7  10   6 947.706 198.938  14
   7  10   6 681.208 192.262   2
   7  10   7 7352.10 467.799  14
   7  10   7 7423.43 460.638   2
   7  10   8 297.828 181.209  14
   7  10   9 12769.9 631.783  14
   7  10  10 2316.71 306.939  14
   7  10  11-0.26203 162.346  14
   7  11  -6 1592.23 245.613  11
   7  11  -5 1309.89 228.390  11
   7  11  -4 15923.5 635.581  11
   7  11  -3 563.998 171.907  11
   7  11  -2 5.47559 120.042  11
   7  11  -2 113.271 138.421   2
   7  11  -1 4745.82 346.177  11
   7  11  -1 4708.59 352.390   2
   7  11   0 29754.3 812.996  11
   7  11   0 29969.2 829.341   2
   7  11   1 725.736 159.520  11
   7  11   1 702.212 198.906   2
   7  11   2 1576.42 201.952  11
   7  11   2 1515.72 237.330   2
   7  11   3 2718.19 245.445  11
   7  11   3 1690.41 235.296   2
   7  11   4 9297.34 502.472   2
   7  11   5 43.5106 133.328  14
   7  11   5 86.2199 157.867   2
   7  11   6 130.767 142.508  14
   7  11   6 475.944 188.390   2
   7  11   7 5205.80 397.407  14
   7  11   7 5667.38 417.415   2
   7  11   8 18605.4 748.163  14
   7  11   9 894.466 243.799  14
   7  11  10 4711.12 419.516  14
   7  12  -5 4977.86 389.191  11
   7  12  -4 1313.62 238.674  11
   7  12  -3 355.682 166.653  11
   7  12  -2 14011.7 606.092  11
   7  12  -2 13379.2 574.365   2
   7  12  -1 5102.28 374.210  11
   7  12  -1 4193.89 341.531   2
   7  12   0 1494.61 221.050  11
   7  12   0 1412.29 224.789   2
   7  12   1 169.841 131.809  11
   7  12   1 113.785 168.245   2
   7  12   2 15753.5 595.539  11
   7  12   2 13807.8 618.366   2
   7  12   3 6353.18 435.447   2
   7  12   4 258.941 197.258   2
   7  12   5 3320.04 337.444   2
   7  12   6 12452.8 581.291  14
   7  12   6 13681.5 642.668   2
   7  12   7 162.682 181.498  14
   7  12   7 42.7829 166.149   2
   7  12   8-20.4957 160.549  14
   7  12   9 1965.59 298.075  14
   7  13  -2 171.433 161.340  11
   7  13  -2 138.755 174.546   2
   7  13  -1 170.658 128.684  11
   7  13  -1 59.1137 169.071   2
   7  13   0 130.604 123.266  11
   7  13   0-152.847 177.539   2
   7  13   1 6340.52 411.495  11
   7  13   1 6073.65 436.652   2
   7  13   2 499.608 180.127   2
   7  13   3 350.560 183.763   2
   7  13   4 3677.28 366.875   2
   7  13   5 6754.57 476.950   2
   7  13   6 323.378 225.957   2
   7  13   7 2103.84 293.674  14
   7  13   7 1658.12 294.087   2
   7  13   8 132.688 182.537  14
   8 -11  -2 456.888 194.842   8
   8 -10  -4 314.116 153.346   7
   8 -10  -4 972.113 228.907   8
   8 -10  -3 333.132 163.392   7
   8 -10  -3 572.432 198.541   8
   8 -10  -2 1162.58 196.753   7
   8 -10  -2 1459.27 241.291   8
   8 -10  -1 1202.14 203.567   7
   8 -10   0 2215.02 252.234   7
   8 -10   1 1263.81 215.279   7
   8 -10   2 3430.74 304.259   7
   8 -10   3 647.089 187.961   7
   8 -10   4 240.902 175.702   7
   8 -10   5 1641.32 254.681   7
   8 -10   6 1784.83 263.692   7
   8  -9  -6 1050.01 224.720   8
   8  -9  -5 5867.78 358.006   7
   8  -9  -5 5820.92 405.963   8
   8  -9  -4 295.173 146.078   7
   8  -9  -4 507.451 173.283   8
   8  -9  -3 2598.94 251.808   7
   8  -9  -3 2664.62 286.052   8
   8  -9  -2 1996.21 222.080   7
   8  -9  -2 2543.32 269.716   8
   8  -9  -1 1108.88 187.412   7
   8  -9  -1 1358.26 208.969   8
   8  -9   0 2690.77 251.937   7
   8  -9   1 3535.95 277.480   7
   8  -9   2 815.741 185.081   7
   8  -9   3 569.537 171.297   7
   8  -9   4 407.321 166.693   7
   8  -9   5 2327.89 257.700   7
   8  -9   6 748.325 205.126   7
  -8   9  -7 1746.53 262.233  10
  -8   9  -8 2900.20 334.921  10
   8  -8  -7 3519.72 320.395   8
   8  -8  -6 82.6942 152.838   8
   8  -8  -5 2555.78 271.104   8
   8  -8  -4 476.098 175.911   8
   8  -8  -3 5553.41 325.784   7
   8  -8  -3 5765.28 370.177   8
   8  -8  -2 2307.50 222.186   7
   8  -8  -2 2908.75 273.621   8
   8  -8  -1 3552.69 267.997   7
   8  -8  -1 3534.09 284.890   8
   8  -8   0-53.8509 113.390   7
   8  -8   1 3374.82 256.048   7
   8  -8   2 587.558 154.708   7
   8  -8   3 7457.25 376.347   7
   8  -8   4 481.407 161.589   7
   8  -8   5 3441.59 286.723   7
  -8   8  -5 3143.53 273.334  10
  -8   8  -6 553.134 160.628  10
  -8   8  -7 2983.09 306.448  10
  -8   8  -8 97.0893 186.732  10
  -8   8  -9 657.725 211.882  10
   8  -7  -9 1510.92 225.776   8
   8  -7  -8 2610.55 277.740   8
   8  -7  -7 1269.48 215.634   8
   8  -7  -6 3451.71 297.886   8
   8  -7  -5 2821.05 261.636   8
   8  -7  -4 1234.28 186.081   8
   8  -7  -3 277.692 127.490   8
   8  -7  -2 3572.60 272.057   8
   8  -7  -1 4354.34 269.973   7
   8  -7  -1 3744.92 272.278   8
   8  -7   0 6662.22 329.769   7
   8  -7   0 6055.77 329.125   8
   8  -7   1 4540.94 280.753   7
   8  -7   2 5816.62 308.924   7
   8  -7   3 2220.70 204.138   7
  -8   7  -3 2219.93 208.693  10
   8  -7   4 1743.72 198.430   7
  -8   7  -4 1876.79 207.730  10
   8  -7   5 14279.6 507.702   7
  -8   7  -5 13484.4 513.617  10
  -8   7  -6 1656.77 213.639  10
  -8   7  -7 827.431 184.908  10
  -8   7  -8 1976.25 276.551  10
  -8   7  -9 1171.20 257.132  10
  -8   7 -10 1368.32 263.616  10
   8  -6 -10 1815.29 236.186   8
   8  -6  -9 764.384 169.268   8
   8  -6  -8 282.745 149.631   8
   8  -6  -7 1915.78 230.692   8
   8  -6  -6 3054.25 269.621   8
   8  -6  -5 5807.29 351.637   8
   8  -6  -4 5093.03 326.129   8
   8  -6  -3 195.525 125.096   8
   8  -6  -2 6922.60 355.807   8
   8  -6  -1 14.3797 98.0985   8
   8  -6   0 7446.59 328.350   7
   8  -6   0 7338.73 345.650   8
  -8   6   0 7504.00 311.621  10
   8  -6   1 1892.26 180.836   7
  -8   6  -1 2128.77 182.033  10
   8  -6   2 2688.55 214.235   7
  -8   6  -2 2927.68 212.372  10
   8  -6   3 5784.81 291.133   7
  -8   6  -3 5275.88 284.984  10
   8  -6   4 5207.82 284.704   7
  -8   6  -4 5235.45 302.353  10
  -8   6  -5 193.297 119.646  10
  -8   6  -6 1257.18 184.225  10
  -8   6  -7 730.293 170.130  10
  -8   6  -8 12709.4 554.194  10
  -8   6  -9 4302.40 364.884  10
  -8   6 -10 215.781 187.174  10
  -8   6 -11 126.233 189.977  10
   8  -5 -10 262.265 152.159   8
   8  -5  -9 3404.25 288.369   8
   8  -5  -8 401.043 142.750   8
   8  -5  -7 612.565 150.101   8
   8  -5  -6 422.293 135.159   8
   8  -5  -5 2910.17 253.010   8
   8  -5  -4 7999.30 386.657   8
   8  -5  -3 785.094 149.401   8
   8  -5  -2 24879.9 636.130   8
  -8   5   2 26972.7 549.708  10
   8  -5  -1 1501.58 172.211   8
  -8   5   1 1923.78 156.709  10
   8  -5   0 1434.39 164.714   8
  -8   5   0 1807.18 160.315  10
   8  -5   1 119.305 97.3552   7
   8  -5   1 74.9489 82.6527   8
  -8   5  -1-9.81212 81.8293  10
   8  -5   2 1463.92 154.904   7
  -8   5  -2 1299.28 151.596  10
   8  -5   3 3016.10 211.022   7
  -8   5  -3 3064.19 218.557  10
   8  -5   4 16078.5 448.615   7
  -8   5  -4 15271.4 470.832  10
  -8   5  -5 1525.91 178.359  10
  -8   5  -6 6261.31 339.152  10
  -8   5  -7 335.514 140.131  10
  -8   5  -8 1896.35 241.246  10
  -8   5  -9 634.060 206.137  10
  -8   5 -10 5407.00 413.311  10
  -8   5 -11 107.372 163.599  10
  -8   4  10 276.470 147.039  12
   8  -4  -9 1857.96 217.483   8
   8  -4  -8 2014.38 219.067   8
   8  -4  -7 3412.01 265.897   8
   8  -4  -6 406.075 127.593   8
   8  -4  -5 32.4094 109.479   8
   8  -4  -4 705.686 150.121   8
  -8   4   4 750.305 115.691  10
   8  -4  -3 148.328 97.1944   8
  -8   4   3 262.541 93.2485  10
   8  -4  -2 1546.18 179.284   8
  -8   4   2 1446.88 144.728  10
   8  -4  -1 1878.76 179.209   8
  -8   4   1 2299.61 169.310  10
   8  -4   0 1943.85 180.636   8
  -8   4   0 2077.66 164.354  10
   8  -4   1 5192.46 270.119   8
  -8   4  -1 5147.35 246.967  10
   8  -4   2 10.9884 75.3116   7
  -8   4  -2 43.4326 84.2956  10
   8  -4   3 4691.59 237.725   7
  -8   4  -3 4200.39 242.324  10
  -8   4  -4 5709.25 287.870  10
  -8   4  -5 4969.12 283.640  10
  -8   4  -6 6441.33 335.102  10
  -8   4  -7 11.1206 109.201  10
  -8   4  -8 332.687 144.377  10
  -8   4  -9 1160.77 193.014  10
  -8   4 -10 1011.76 225.792  10
  -8   4 -11 194.972 179.914  10
  -8   4 -12 214.011 202.751  10
  -8   4 -13 2327.55 295.545   5
  -8   3  11 2102.95 242.719  12
  -8   3  10 363.798 141.188  12
   8  -3  -9 1642.37 209.693   8
  -8   3   9 1789.92 205.331  12
   8  -3  -8 101.241 127.115   8
   8  -3  -7 1160.94 165.453   8
   8  -3  -6 413.519 130.270   8
  -8   3   6 622.307 119.310  10
   8  -3  -5-39.5406 113.666   8
  -8   3   5 87.3267 85.6658  10
   8  -3  -4 4813.91 280.600   8
  -8   3   4 4430.25 229.087  10
   8  -3  -3 16820.7 500.108   8
  -8   3   3 17355.9 430.460  10
   8  -3  -2 22788.9 572.606   8
  -8   3   2 23593.9 500.783  10
   8  -3  -1 7933.31 338.284   8
  -8   3   1 7558.83 290.429  10
   8  -3   0 630.991 124.990   8
  -8   3   0 916.473 123.193  10
   8  -3   1 12889.4 405.016   8
  -8   3  -1 12169.1 362.444  10
   8  -3   2 15097.4 422.982   8
  -8   3  -2 13494.3 387.207  10
   8  -3   3 1390.41 130.916   7
  -8   3  -3 928.290 131.155  10
  -8   3  -4 3365.47 214.304  10
  -8   3  -5 161.942 93.6768  10
  -8   3  -6 4795.94 279.763  10
  -8   3  -7 449.274 125.045  10
  -8   3  -8 135.178 120.753  10
  -8   3  -9 4326.21 320.757  10
  -8   3 -10 3900.54 330.990  10
  -8   3 -11-278.934 168.672   5
  -8   3 -11 312.674 183.579  10
  -8   3 -12 3367.02 314.933   5
  -8   3 -12 2928.21 336.966  10
  -8   3 -13 472.025 190.322   5
  -8   3 -13-14.0998 171.081  10
  -8   2  11 7127.77 389.163  12
  -8   2  10 180.914 123.863  12
  -8   2   9 190.914 109.354  12
  -8   2   9 332.518 122.223  10
   8  -2  -8 41.1355 106.662   8
  -8   2   8 126.345 103.793  12
  -8   2   8 8.37796 84.6513  10
   8  -2  -7 9577.89 403.473   8
  -8   2   7 9401.58 367.192  12
  -8   2   7 9200.50 351.422  10
   8  -2  -6 3558.29 253.340   8
  -8   2   6 2940.06 200.742  10
   8  -2  -5 739.782 140.943   8
  -8   2   5 679.373 114.641  10
   8  -2  -4 3948.18 250.025   8
  -8   2   4 3857.36 212.516  10
   8  -2  -3 12257.6 426.122   8
  -8   2   3 12896.7 372.420  10
   8  -2  -2 16669.0 478.414   8
  -8   2   2 15801.7 403.295  10
   8  -2  -1 16358.3 461.205   8
  -8   2   1 15443.6 399.750  10
   8  -2   0 5244.59 267.413   8
  -8   2   0 5091.24 230.144  10
   8  -2   1 37404.2 665.815   8
  -8   2  -1 37346.1 608.889  10
   8  -2   2 9409.63 329.728   8
  -8   2  -2 9586.10 321.006  10
  -8   2  -3 414.536 87.7751   6
  -8   2  -3 326.293 94.2081  10
  -8   2  -4 3018.38 191.339   6
  -8   2  -4 3354.59 205.868  10
  -8   2  -5 5587.79 266.296   6
  -8   2  -5 5677.55 276.207  10
  -8   2  -6 83.1839 83.8619   6
  -8   2  -6 300.180 107.274  10
  -8   2  -7 10011.5 398.509  10
  -8   2  -8 4327.60 287.962  10
  -8   2  -9 15.0765 117.545   5
  -8   2  -9 78.2643 126.399  10
  -8   2 -10 65.9322 129.817   5
  -8   2 -10-36.9425 123.042  10
  -8   2 -11 6858.59 384.332   5
  -8   2 -11 6501.93 433.145  10
  -8   2 -12 1385.69 220.471   5
  -8   2 -12 1699.07 268.694  10
  -8   2 -13 1208.89 229.987   5
  -8   2 -13 1607.59 275.983  10
  -8   1  11 789.026 181.077  12
  -8   1  11 697.394 157.642  10
  -8   1  10 217.429 127.223  12
  -8   1  10 151.496 119.582  10
  -8   1   9 5072.27 296.490  12
  -8   1   9 4965.37 290.133  10
   8  -1  -8 11959.1 445.035   8
  -8   1   8 11652.4 413.854  12
  -8   1   8 12118.4 417.120  10
   8  -1  -7 1088.58 162.689   8
  -8   1   7 841.254 139.727  12
  -8   1   7 763.957 128.711  10
   8  -1  -6 3563.38 244.269   8
  -8   1   6 3779.19 222.219  10
   8  -1  -5 14354.8 457.752   8
  -8   1   5 13604.0 396.949  10
   8  -1  -4 6322.52 307.300   8
  -8   1   4 6512.34 268.707  10
   8  -1  -3 9336.14 362.405   8
  -8   1   3 9365.22 319.392  10
   8  -1  -2 1272.71 152.839   8
  -8   1   2 1192.79 126.304  10
   8  -1  -1 5576.21 271.857   8
  -8   1   1 5675.99 240.453  10
  -8   1   0 2094.57 152.487  10
  -8   1  -1 1646.76 126.513   6
  -8   1  -1 1673.97 139.452  10
  -8   1  -2 5812.73 229.966   6
  -8   1  -2 5981.13 250.398  10
  -8   1  -3 45843.6 647.066   6
  -8   1  -3 46936.8 684.596  10
  -8   1  -4 10717.0 333.701   6
  -8   1  -4 10311.1 339.199  10
  -8   1  -5 616.601 103.415   6
  -8   1  -5 534.816 105.830  10
  -8   1  -6 6395.93 289.129   6
  -8   1  -6 6770.79 304.043  10
  -8   1  -7 16293.3 471.732   6
  -8   1  -7 17124.4 495.949  10
  -8   1  -8 1787.28 182.702   5
  -8   1  -8 1742.15 191.170  10
  -8   1  -9 18165.1 541.947   5
  -8   1  -9 17481.7 557.931  10
  -8   1 -10 261.704 140.057   5
  -8   1 -10-115.463 121.642  10
  -8   1 -11 3761.76 290.375   5
  -8   1 -11 3659.12 327.900  10
  -8   1 -12 118.910 158.893   5
  -8   1 -12 198.714 155.350  10
  -8   1 -13 2708.85 286.630   5
  -8   1 -13 2836.27 314.964  10
  -8   1 -14-70.0426 188.291   5
  -8   1 -14-167.795 186.006  10
  -8   0  12 195.300 138.888  10
  -8   0  11 3122.96 272.082  12
  -8   0  11 3496.31 289.406  10
  -8   0  10 7418.56 371.868  12
  -8   0  10 7454.90 379.063  10
  -8   0   9 427.763 130.367  12
  -8   0   9 212.859 118.800  10
  -8   0   8 636.053 141.376  12
  -8   0   8 730.483 139.061  10
  -8   0   7 4515.46 248.493  12
  -8   0   7 4397.07 256.111  10
  -8   0   6 24094.8 528.190  12
  -8   0   6 24426.2 547.809  10
  -8   0   5 1600.06 158.223  10
  -8   0   4 4901.26 239.086  10
  -8   0   3 2624.79 174.112  10
  -8   0   2 37296.2 615.775  10
  -8   0   1 10011.2 287.744   6
  -8   0   1 9974.39 314.746  10
  -8   0   0 10136.2 289.986   6
  -8   0   0 10265.1 314.973  10
  -8   0  -1 2276.66 149.570   6
  -8   0  -1 2367.95 157.713  10
  -8   0  -2 4949.21 212.382   6
  -8   0  -2 5202.43 223.556  10
  -8   0  -3 5192.43 223.499   6
  -8   0  -3 5560.52 238.077  10
  -8   0  -4 21357.8 456.534   6
  -8   0  -4 21085.8 470.504  10
  -8   0  -5 12345.8 365.542   6
  -8   0  -5 13295.5 380.457  10
  -8   0  -6 10069.1 324.287   5
  -8   0  -6 9396.76 341.821   6
  -8   0  -6 8970.50 336.603  10
  -8   0  -7 6514.45 286.052   5
  -8   0  -7 6639.71 305.821   6
  -8   0  -7 7021.92 310.581  10
  -8   0  -8 8035.39 330.884   5
  -8   0  -8 7193.46 337.425   6
  -8   0  -8 7556.19 342.541  10
  -8   0  -9 4511.49 273.151   5
  -8   0  -9 4316.63 279.887  10
  -8   0 -10 8465.55 380.857   5
  -8   0 -10 6965.80 373.763  10
  -8   0 -11 4230.24 310.139   5
  -8   0 -11 4088.87 319.938  10
  -8   0 -12 7829.79 418.425   5
  -8   0 -12 6744.23 430.693  10
  -8   0 -13 1331.93 234.166   5
  -8   0 -14 50.7343 179.626   5
  -8  -1  11 9700.99 459.394  10
  -8  -1  10-49.4193 124.196  10
  -8  -1   9 862.207 152.880  10
  -8  -1   8 3438.96 241.363  10
  -8  -1   7 14495.0 449.808  10
  -8  -1   6 2122.22 184.239  10
  -8  -1   5 476.354 104.602  10
  -8  -1   4 15114.0 408.916  10
  -8  -1   3 14900.8 364.026   6
  -8  -1   3 15239.1 402.645  10
  -8  -1   2 1039.76 108.522   6
  -8  -1   2 970.082 113.588  10
  -8  -1   1 4029.58 189.498   6
  -8  -1   1 4474.45 213.857  10
  -8  -1   0 39354.0 577.091   6
  -8  -1   0 40134.3 610.499  10
  -8  -1  -1 7728.76 263.117   6
  -8  -1  -1 7884.26 271.562  10
  -8  -1  -2 13315.8 343.258   6
  -8  -1  -2 12875.3 346.897  10
  -8  -1  -3 608.505 94.4137   6
  -8  -1  -3 658.347 97.1554  10
  -8  -1  -4 4042.60 207.541   6
  -8  -1  -4 3774.22 199.529  10
  -8  -1  -5 3174.21 198.540   6
  -8  -1  -5 3426.72 195.366  10
  -8  -1  -6 10036.0 346.828   6
  -8  -1  -6 9580.95 334.351  10
  -8  -1  -7 647.219 130.164   6
  -8  -1  -7 606.379 114.996  10
  -8  -1  -8 30015.5 613.780   5
  -8  -1  -8 28539.9 629.863   6
  -8  -1  -8 29370.7 638.289  10
  -8  -1  -9 123.279 117.841   5
  -8  -1  -9 44.2054 111.074   6
  -8  -1  -9 113.685 91.6786  10
  -8  -1 -10 16134.1 510.880   5
  -8  -1 -10 14744.3 517.233  10
  -8  -1 -11 316.609 148.287   5
  -8  -1 -12 3636.42 300.354   5
  -8  -1 -13 1198.79 230.011   5
  -8  -1 -14 3739.21 332.251   5
  -8  -2  11 2.55111 133.969  10
  -8  -2  10 170.473 132.409  10
  -8  -2   9 8844.93 403.339  10
  -8  -2   8 2390.18 213.249  10
  -8  -2   7 98.0497 97.8071  10
  -8  -2   6-126.444 103.730  10
  -8  -2   5 20841.9 496.263  10
  -8  -2   4 1954.97 164.711  10
  -8  -2   3 10126.7 313.256   6
  -8  -2   3 9371.73 322.699  10
  -8  -2   2 2424.06 160.407   6
  -8  -2   2 2577.51 171.874  10
  -8  -2   1 5883.72 234.550   6
  -8  -2   1 5591.31 238.366  10
  -8  -2   0 1569.17 126.677   6
  -8  -2   0 1653.15 137.150  10
  -8  -2  -1 5951.35 239.446   6
  -8  -2  -1 6251.98 241.216  10
  -8  -2  -2 1650.20 134.199   6
  -8  -2  -2 1628.68 129.599  10
  -8  -2  -3 35242.4 572.373   6
  -8  -2  -3 35561.6 555.248  10
  -8  -2  -4 3287.76 188.052   6
  -8  -2  -4 3315.92 184.021  10
  -8  -2  -5 16838.1 421.288   6
  -8  -2  -5 16443.4 403.856  10
  -8  -2  -6 1772.38 156.593   6
  -8  -2  -6 1480.33 142.809  10
  -8  -2  -7 486.160 112.995   6
  -8  -2  -7 564.588 108.043  10
  -8  -2  -8 5341.92 281.719   6
  -8  -2  -9 3393.91 245.392   6
  -8  -2  -9 4116.50 254.177   5
  -8  -2 -10 7049.79 344.754   5
  -8  -2 -11 4982.71 305.279   5
  -8  -2 -12 1883.34 224.256   5
  -8  -2 -13 1805.26 231.190   5
  -8  -2 -14 1337.99 234.917   5
  -8  -3  11 531.702 155.447  10
  -8  -3  10 154.769 135.961  10
  -8  -3   9 375.516 129.956  10
  -8  -3   8 3175.26 247.049  10
  -8  -3   7 14897.3 464.618  10
  -8  -3   6 66.3277 99.1475  10
  -8  -3   5 643.187 115.716  10
  -8  -3   4 162.197 80.5836  10
  -8  -3   3 3028.70 187.797  10
  -8  -3   2 3523.92 194.785   6
  -8  -3   2 3704.36 202.793  10
  -8  -3   1 5048.76 224.635   6
  -8  -3   1 5162.40 230.245  10
  -8  -3   0 6037.59 246.346   6
  -8  -3   0 6678.12 251.443  10
  -8  -3  -1 15503.1 382.625   6
  -8  -3  -1 15407.9 367.096  10
  -8  -3  -2 5864.33 244.123   6
  -8  -3  -2 5778.11 227.521  10
  -8  -3  -3 7024.73 267.076   6
  -8  -3  -3 6865.64 244.571  10
  -8  -3  -4 645.608 104.835   6
  -8  -3  -4 721.306 96.8151  10
  -8  -3  -5 13681.5 378.456   6
  -8  -3  -5 14124.4 356.194  10
  -8  -3  -6 2526.50 182.309   6
  -8  -3  -7 10987.9 368.274   6
  -8  -3  -8 1620.77 169.181   6
  -8  -3  -9 406.380 114.331   6
  -8  -3 -10 191.050 126.733   5
  -8  -3 -10 11.0353 98.3822   6
  -8  -3 -11 334.023 147.584   5
  -8  -3 -12 1678.38 220.086   5
  -8  -3 -13 2937.06 285.346   5
  -8  -3 -14-176.196 167.028   5
  -8  -4  10 891.726 169.992  10
  -8  -4   9-4.26286 139.490  10
  -8  -4   8 62.4350 106.635  10
  -8  -4   7 3675.86 241.383  10
  -8  -4   6 4919.75 270.603  10
  -8  -4   5 2025.94 176.647  10
  -8  -4   4 12245.3 379.692  10
  -8  -4   3 8084.31 299.668  10
  -8  -4   2 2825.03 180.389   6
  -8  -4   2 3082.72 188.905  10
  -8  -4   1 74.9484 77.5041   6
  -8  -4   1-17.7320 63.0178  10
  -8  -4   0 14329.2 377.827   6
  -8  -4   0 14119.8 360.248  10
  -8  -4  -1 2714.18 175.292   6
  -8  -4  -1 2434.41 151.598  10
  -8  -4  -2 6586.48 260.887   6
  -8  -4  -2 6498.91 237.105  10
  -8  -4  -3 5679.16 242.549   6
  -8  -4  -3 5726.98 221.669  10
  -8  -4  -4 2798.19 180.627   6
  -8  -4  -5 446.712 94.5505   6
  -8  -4  -6 2455.82 177.144   6
  -8  -4  -7 9925.31 353.979   6
  -8  -4  -8 4298.31 252.483   6
  -8  -4  -9 182.146 110.387   6
  -8  -4 -10 1221.20 172.142   6
  -8  -4 -11 1751.57 216.377   5
  -8  -4 -12 9292.65 426.756   5
  -8  -4 -13 548.477 183.844   5
  -8  -4 -14 1234.46 222.909   5
  -8  -5  10 806.841 191.638  10
  -8  -5   9 110.782 124.452  10
  -8  -5   8 2007.90 213.331  10
  -8  -5   7 3891.13 257.904  10
  -8  -5   6-82.3777 101.109  10
  -8  -5   5 18696.6 495.867  10
  -8  -5   4 51.8125 83.9529  10
  -8  -5   3 1363.47 140.824  10
  -8  -5   2 19789.8 468.219   6
  -8  -5   2 20106.2 457.191  10
  -8  -5   1 7164.29 284.274   6
  -8  -5   1 7135.03 269.268  10
  -8  -5   0 1001.09 124.091   6
  -8  -5   0 1013.41 109.761  10
  -8  -5  -1-30.8401 78.4369   6
   8   5   1-31.4776 80.6042  11
  -8  -5  -1 131.264 65.2591  10
  -8  -5  -2 1160.54 126.816   6
  -8  -5  -3 5551.50 246.518   6
  -8  -5  -4 1758.64 149.628   6
  -8  -5  -5 460.541 99.8373   6
  -8  -5  -6 4852.09 243.745   6
  -8  -5  -7 22431.8 526.807   6
  -8  -5  -8 462.513 110.647   6
  -8  -5  -9 2060.02 198.178   6
  -8  -5 -10 1355.06 176.113   6
  -8  -5 -11 1054.47 167.976   6
   8   5  11 845.645 209.474  14
  -8  -5 -12 123.116 137.214   5
   8   5  12-139.242 164.095  14
  -8  -5 -13 308.852 170.820   5
  -8  -5 -14 402.779 184.715   5
  -8  -6  10 8515.29 462.365  10
  -8  -6   9 297.668 158.911  10
  -8  -6   8-97.0995 118.867  10
  -8  -6   7 137.919 111.804  10
  -8  -6   6 10611.0 406.409  10
  -8  -6   5 2775.56 202.881  10
  -8  -6   4 4036.61 230.090  10
  -8  -6   3 23110.9 517.345  10
  -8  -6   2 11037.8 341.423  10
  -8  -6   1 3005.87 198.068   6
   8   6  -1 2692.75 232.216  11
  -8  -6   0 2447.04 178.296   6
   8   6   0 2574.82 218.465  11
  -8  -6  -1 46.3901 82.2724   6
   8   6   1 135.992 80.4448  11
  -8  -6  -2 49529.7 736.150   6
  -8  -6  -3 877.471 122.833   6
  -8  -6  -4 3421.52 210.706   6
  -8  -6  -5 10126.6 344.106   6
  -8  -6  -6 9965.18 344.361   6
  -8  -6  -7 747.832 125.742   6
  -8  -6  -8 95.3137 85.7213   6
  -8  -6  -9 8478.08 353.519   6
  -8  -6 -10 2799.00 231.044   6
   8   6  10 3003.62 329.837  14
   8   6  11 613.207 204.843  14
   8   6  12 2663.21 310.559  14
  -8  -6 -13 452.579 177.551   5
   8   6  13 15.9889 178.200  14
  -8  -7   9 301.690 168.677  10
  -8  -7   8 18617.3 615.931  10
  -8  -7   7 5646.08 326.706  10
  -8  -7   6 61.6335 107.097  10
  -8  -7   5 1814.57 173.235  10
   8   7  -4 4388.69 319.298  11
  -8  -7   4 4328.44 241.085  10
   8   7  -3 10393.7 461.715  11
   8   7  -2 3451.53 272.991  11
  -8  -7   1 2009.58 178.734   6
   8   7  -1 1766.26 203.422  11
  -8  -7   0 41592.9 694.532   6
   8   7   0 40874.5 840.697  11
  -8  -7  -1 1631.96 157.614   6
   8   7   1 1488.88 172.011  11
  -8  -7  -2 14781.2 410.679   6
   8   7   2 15213.5 484.537  11
  -8  -7  -3 687.303 117.986   6
  -8  -7  -4 73638.6 914.988   6
  -8  -7  -5 405.097 96.5453   6
  -8  -7  -6 10274.3 353.469   6
  -8  -7  -7 19.5231 87.7150   6
  -8  -7  -8 3558.35 231.506   6
   8   7   8 4040.26 363.471  14
   8   7   9 498.819 186.308  14
   8   7  10 1192.44 231.285  14
   8   7  11 1219.12 249.581  14
   8   7  12 11971.3 620.353  14
  -8  -7 -13 1302.32 215.983   5
   8   7  13 1403.06 254.303  14
   8   8  -9 3419.53 341.230  11
  -8  -8   9 3937.93 320.256  10
   8   8  -8 1804.73 256.011  11
  -8  -8   8 1963.41 234.055  10
   8   8  -7 94.2428 138.669  11
  -8  -8   7 228.519 128.203  10
   8   8  -6 8378.33 462.019  11
  -8  -8   6 9538.03 402.887  10
   8   8  -5 26343.7 777.698  11
   8   8  -4 212.444 126.755  11
   8   8  -3 3953.05 312.100  11
   8   8  -2 522.900 131.554  11
  -8  -8   1 20908.1 523.446   6
   8   8  -1 21947.8 649.159  11
  -8  -8   0-50.1528 87.6850   6
   8   8   0-60.7088 99.8404  11
  -8  -8  -1 200.986 94.8315   6
   8   8   1 152.261 98.7881  11
  -8  -8  -2 29570.2 592.572   6
   8   8   2 30539.7 711.205  11
  -8  -8  -3 27059.8 573.964   6
  -8  -8  -4 4604.14 246.518   6
  -8  -8  -5 4532.68 247.136   6
  -8  -8  -6 10725.3 368.148   6
   8   8   6 10571.3 536.643  14
   8   8   7 12084.0 590.219  14
   8   8   8 273.271 177.896  14
   8   8   9 8927.42 536.627  14
   8   8  10 3360.50 364.091  14
   8   8  11 1595.14 278.988  14
   8   8  12 2876.88 349.738  14
   8   8  13 126.206 185.753  14
   8   9  -8 320.349 165.518  11
   8   9  -7 3374.76 316.173  11
   8   9  -6 4168.87 342.849  11
   8   9  -5 156.927 126.488  11
   8   9  -4-67.5760 119.190  11
   8   9  -3 18254.3 634.362  11
   8   9  -2 2498.03 251.374  11
   8   9  -2 2738.43 265.465   2
  -8  -9   1 5712.08 288.061   6
   8   9  -1 5844.53 359.278  11
  -8  -9   0 717.411 128.943   6
   8   9   0 408.858 137.724  11
  -8  -9  -1 7233.78 312.403   6
   8   9   1 7333.39 378.516  11
  -8  -9  -2 16166.3 453.229   6
   8   9   2 16989.0 556.453  11
  -8  -9  -3 124.670 97.5484   6
   8   9   3 176.786 146.182  14
  -8  -9  -4 86.2061 82.7363   6
   8   9   4 135.335 149.924  14
   8   9   5 15271.6 635.757  14
   8   9   6 495.341 177.254  14
   8   9   6 886.868 213.870   2
   8   9   7 11031.8 572.961  14
   8   9   7 10746.3 531.992   2
   8   9   8 2267.55 295.376  14
   8   9   9 16191.5 711.279  14
   8   9  10 1650.92 279.854  14
   8   9  11 3637.67 373.255  14
   8   9  12 66.9518 153.223  13
   8   9  12 73.8533 192.482  14
   8  10  -6 866.808 202.601  11
   8  10  -5 1738.59 238.623  11
   8  10  -4 5865.80 387.457  11
   8  10  -3 1191.65 212.422  11
   8  10  -2 285.268 131.279  11
   8  10  -2 236.036 144.701   2
  -8 -10   1 6293.97 309.912   6
   8  10  -1 6587.82 389.858  11
   8  10  -1 6880.39 408.137   2
  -8 -10   0 5292.93 283.674   6
   8  10   0 5774.92 361.227  11
   8  10   0 4667.91 350.390   2
  -8 -10  -1 562.804 112.635   6
   8  10   1 542.024 154.996  11
   8  10   1 719.726 185.984   2
  -8 -10  -2 6370.05 299.866   6
   8  10   2 6532.97 372.531  11
   8  10   2 6082.34 397.592   2
   8  10   3 5722.40 334.137  11
   8  10   3 5894.23 392.586   2
   8  10   4 4093.84 327.730  14
   8  10   4 4367.40 360.883   2
   8  10   5 1682.42 240.386  14
   8  10   5 1652.34 249.854   2
   8  10   6 3149.24 319.218  14
   8  10   6 2606.62 301.395   2
   8  10   7 2905.58 325.808  14
   8  10   7 2596.26 293.608   2
   8  10   8 1222.36 243.027  14
   8  10   9 113.981 160.899  14
   8  10  10 40.9111 178.083  14
   8  10  11 5503.99 453.629  14
   8  11  -5 2526.79 291.515  11
   8  11  -4 100.748 152.429  11
   8  11  -3 2078.21 258.133  11
   8  11  -2 4423.21 352.934  11
   8  11  -2 4650.45 353.397   2
  -8 -11   1 66.9817 109.344   6
   8  11  -1 74.7719 123.169  11
   8  11  -1-111.716 154.708   2
  -8 -11   0 78.9495 101.715   6
   8  11   0 153.855 122.180  11
   8  11   0 84.8290 152.677   2
   8  11   1-169.425 123.113  11
   8  11   1-6.41893 131.075   2
   8  11   2 3630.07 291.295  11
   8  11   2 3470.42 324.601   2
   8  11   3 395.253 135.446  11
   8  11   3 450.572 179.682   2
   8  11   4 2006.90 271.740   2
   8  11   5 179.149 141.531  14
   8  11   5 247.088 180.178   2
   8  11   6 3854.03 341.980  14
   8  11   6 3777.80 346.523   2
   8  11   7 22.7413 160.037  14
   8  11   7-49.3940 176.412   2
   8  11   8 1093.82 234.371  14
   8  11   9 73.6092 174.548  14
   8  11  10 1243.29 254.257  14
   8  12  -3 999.941 200.650  11
  -8 -12   2 1804.50 204.296   6
   8  12  -2 2301.49 296.144  11
   8  12  -2 1754.31 243.855   2
   8  12  -1 4023.33 340.030  11
   8  12  -1 3830.50 336.745   2
   8  12   0 91.8458 134.141  11
   8  12   0 198.731 165.461   2
   8  12   1 154.927 126.723  11
   8  12   1 122.567 173.892   2
   8  12   2 1684.05 219.706  11
   8  12   2 1577.86 251.571   2
   8  12   3 350.632 146.626  11
   8  12   3 102.197 154.338   2
   8  12   4 552.496 199.942   2
   8  12   5 19.2576 176.220   2
   8  12   6 1845.29 263.743  14
   8  12   6 1974.44 296.282   2
   8  12   7 3599.28 349.908  14
   8  12   7 3326.73 364.930   2
   8  12   8 717.450 222.746  14
   8  13  -2 31.7430 172.035   2
   8  13  -1 170.407 141.421  11
   8  13  -1 431.000 193.490   2
   8  13   0 1069.12 225.110  11
   8  13   0 1256.85 248.907   2
   8  13   1 212.613 151.175  11
   8  13   1 393.377 198.595   2
   8  13   2 1882.33 250.997  11
   8  13   2 1591.96 261.946   2
   8  13   3-29.4151 152.404   2
   8  13   4 5197.03 435.198   2
   8  13   5 96.1580 185.453   2
   8  13   6 357.691 210.855   2
   8  13   7 56.2761 158.541  14
   8  13   7 27.6472 208.243   2
   9 -10  -2 269.300 142.203   8
   9 -10   2 1986.38 264.014   7
   9  -9  -4 265.346 155.291   7
   9  -9  -4-63.6828 177.882   8
   9  -9  -3 2394.76 249.039   7
   9  -9  -3 1309.23 228.385   8
   9  -9  -2 246.930 162.221   7
   9  -9  -2 175.919 142.923   8
   9  -9  -1 1507.84 209.159   7
   9  -9   0 131.009 122.422   7
   9  -9   1 176.415 124.245   7
   9  -9   2 3291.74 288.460   7
   9  -9   3 4201.10 329.280   7
   9  -9   4 478.138 180.104   7
   9  -9   5 376.088 178.796   7
   9  -8  -5 3109.66 306.554   8
   9  -8  -4 81.3858 134.192   8
   9  -8  -3 5999.19 352.507   7
   9  -8  -3 5055.24 359.515   8
   9  -8  -2 1523.20 197.779   7
   9  -8  -2 996.834 182.492   8
   9  -8  -1 201.880 139.678   7
   9  -8  -1-19.8074 122.556   8
   9  -8   0-92.4793 123.197   7
   9  -8   1 1218.26 188.484   7
   9  -8   2 219.278 139.261   7
   9  -8   3 3074.60 261.757   7
   9  -8   4 200.813 153.453   7
   9  -8   5 6137.24 377.108   7
  -9   8  -5 5751.50 363.578  10
  -9   8  -6 106.602 144.373  10
  -9   8  -7-404.005 203.492  10
  -9   8  -8 680.121 236.758  10
   9  -7  -7 1317.51 223.163   8
   9  -7  -6 141.693 148.572   8
   9  -7  -5-103.428 126.052   8
   9  -7  -4-144.819 159.716   8
   9  -7  -3-40.3482 131.583   8
   9  -7  -2-123.484 128.359   8
   9  -7  -1 382.712 138.867   7
   9  -7  -1-16.1061 118.571   8
   9  -7   0 4713.90 291.377   7
   9  -7   0 4229.12 299.180   8
   9  -7   1 281.388 128.806   7
   9  -7   2 740.068 152.626   7
   9  -7   3 408.523 133.524   7
  -9   7  -3 758.118 159.041  10
   9  -7   4 148.350 123.897   7
  -9   7  -4 84.0722 122.238  10
  -9   7  -5 2009.30 229.609  10
  -9   7  -6-143.075 137.741  10
  -9   7  -7 2054.13 268.626  10
  -9   7  -8-55.1590 165.834  10
  -9   7  -9-121.226 172.534  10
   9  -6  -8 620.133 193.205   8
   9  -6  -7 314.908 158.996   8
   9  -6  -6 663.708 182.254   8
   9  -6  -5 286.713 141.611   8
   9  -6  -4 1596.96 222.193   8
   9  -6  -3 1020.00 178.818   8
   9  -6  -2 1217.20 176.708   8
   9  -6  -1 2163.28 226.723   8
   9  -6   0 6256.84 313.779   7
   9  -6   0 5972.19 329.584   8
  -9   6   0 6784.18 315.262  10
   9  -6   1 3208.11 236.897   7
  -9   6  -1 3339.96 233.959  10
   9  -6   2 3567.87 242.838   7
  -9   6  -2 3133.10 238.021  10
   9  -6   3 675.334 134.894   7
  -9   6  -3 694.618 148.913  10
   9  -6   4 281.937 109.140   7
  -9   6  -4 612.649 139.433  10
  -9   6  -5 1343.68 198.187  10
  -9   6  -6-34.8675 118.905  10
  -9   6  -7 1629.79 227.220  10
  -9   6  -8 862.220 187.862  10
  -9   6  -9 969.616 237.201  10
  -9   6 -10 1068.69 253.975  10
   9  -5  -9 16.5872 156.514   8
   9  -5  -8 894.605 193.367   8
   9  -5  -7 934.409 185.649   8
   9  -5  -6-21.0260 124.697   8
   9  -5  -5 253.090 149.010   8
   9  -5  -4 8679.84 421.785   8
   9  -5  -3 61.3503 117.088   8
   9  -5  -2 1658.23 202.811   8
  -9   5   2 1743.12 165.419  10
   9  -5  -1 15.1533 94.3568   8
  -9   5   1 135.140 96.1156  10
   9  -5   0 748.444 141.519   8
  -9   5   0 749.236 125.320  10
   9  -5   1 3215.54 242.298   8
  -9   5  -1 3191.96 220.394  10
   9  -5   2 1835.66 179.913   7
  -9   5  -2 1735.52 173.765  10
   9  -5   3 134.327 98.8819   7
  -9   5  -3-50.8990 104.212  10
  -9   5  -4 503.739 130.686  10
  -9   5  -5 1617.50 189.689  10
  -9   5  -6 5179.11 321.326  10
  -9   5  -7 2003.50 228.981  10
  -9   5  -8 1461.08 225.345  10
  -9   5  -9 469.262 170.091  10
  -9   5 -10 2103.57 297.206  10
  -9   5 -11 128.674 191.789  10
   9  -4 -10 3244.18 292.338   8
   9  -4  -9 3027.11 284.622   8
   9  -4  -8 439.387 157.410   8
   9  -4  -7 316.954 148.673   8
   9  -4  -6 8853.15 421.970   8
   9  -4  -5 246.366 129.545   8
   9  -4  -4 1349.79 184.934   8
  -9   4   4 1352.78 155.669  10
   9  -4  -3 317.350 112.701   8
  -9   4   3 556.146 115.387  10
   9  -4  -2 9368.42 406.770   8
  -9   4   2 9414.37 345.778  10
   9  -4  -1 6727.46 347.269   8
  -9   4   1 6907.67 299.390  10
   9  -4   0 96.2859 109.146   8
  -9   4   0 170.688 98.1134  10
   9  -4   1 6408.26 315.521   8
  -9   4  -1 6348.06 290.543  10
   9  -4   2 5781.97 272.120   7
  -9   4  -2 5643.40 277.777  10
   9  -4   3 2553.86 190.330   7
  -9   4  -3 2255.75 196.905  10
  -9   4  -4 15287.9 478.134  10
  -9   4  -5 436.282 122.662  10
  -9   4  -6 4702.90 297.909  10
  -9   4  -7 327.586 131.435  10
  -9   4  -8 1713.51 220.896  10
  -9   4  -9 1522.45 222.212  10
  -9   4 -10 4142.69 363.653  10
  -9   4 -11 1406.58 258.980  10
   9  -3  -9 724.412 180.673   8
   9  -3  -8 2038.69 230.634   8
   9  -3  -7 12813.7 502.842   8
   9  -3  -6 9281.98 427.132   8
  -9   3   6 10071.5 377.466  10
   9  -3  -5 3897.47 284.684   8
  -9   3   5 3575.70 230.877  10
   9  -3  -4 343.758 134.798   8
  -9   3   4 288.972 108.137  10
   9  -3  -3 11112.8 439.404   8
  -9   3   3 11387.0 378.973  10
   9  -3  -2 3455.87 261.083   8
  -9   3   2 3097.33 212.980  10
   9  -3  -1 20470.1 565.374   8
  -9   3   1 20351.0 493.472  10
   9  -3   0 7278.04 342.631   8
  -9   3   0 7276.33 299.422  10
   9  -3   1 13133.2 433.499   8
  -9   3  -1 12854.3 399.585  10
   9  -3   2 2878.39 209.327   8
  -9   3  -2 2643.96 195.965  10
  -9   3  -3 14403.1 436.576  10
  -9   3  -4 3200.49 221.469  10
  -9   3  -5 2370.92 210.928  10
  -9   3  -6 8240.61 367.958  10
  -9   3  -7 4239.34 289.510  10
  -9   3  -8-132.896 128.584  10
  -9   3  -9 691.839 161.641  10
  -9   3 -10-143.284 164.097  10
  -9   3 -11 4183.43 377.172  10
  -9   3 -12 3066.53 353.160  10
  -9   2  10 956.897 179.747  12
   9  -2  -9 1242.48 191.337   8
   9  -2  -8 1381.52 194.200   8
  -9   2   8 1716.89 186.906  10
   9  -2  -7 689.474 160.794   8
  -9   2   7 912.486 142.787  10
   9  -2  -6 1713.09 204.493   8
  -9   2   6 1876.47 176.357  10
   9  -2  -5 11306.0 442.166   8
  -9   2   5 11158.0 386.567  10
   9  -2  -4 10307.7 421.778   8
  -9   2   4 10229.9 364.151  10
   9  -2  -3 5602.45 309.861   8
  -9   2   3 5376.02 266.816  10
   9  -2  -2 7479.02 352.774   8
  -9   2   2 8516.16 322.047  10
   9  -2  -1 12939.8 441.067   8
  -9   2   1 12635.0 384.997  10
   9  -2   0 115.604 103.263   8
  -9   2   0 139.356 86.4321  10
  -9   2  -1 20679.3 490.807  10
  -9   2  -2 5949.99 268.211  10
  -9   2  -3 52876.9 807.450  10
  -9   2  -4 5136.33 256.182   6
  -9   2  -4 4782.10 259.483  10
  -9   2  -5 2874.76 207.873   6
  -9   2  -5 3013.26 214.789  10
  -9   2  -6 5427.83 288.784   6
  -9   2  -6 6347.35 313.231  10
  -9   2  -7 11789.6 438.660  10
  -9   2  -8 97.8925 117.281  10
  -9   2  -9 5459.78 354.283  10
  -9   2 -10-654.077 201.609  10
  -9   2 -11 186.652 152.999   5
  -9   2 -11 735.585 211.748  10
  -9   2 -12 253.136 164.611   5
  -9   2 -12 168.581 182.525  10
  -9   2 -13 3171.90 323.616   5
  -9   2 -13 2883.68 356.638  10
  -9   1  10 4252.04 302.100  12
  -9   1  10 4849.76 315.006  10
  -9   1   9 4202.63 288.175  12
  -9   1   9 4280.09 279.573  10
  -9   1   8 3336.12 244.890  12
  -9   1   8 3244.76 241.827  10
  -9   1   7 1286.92 163.947  10
   9  -1  -6 5891.53 322.831   8
  -9   1   6 5580.36 281.634  10
   9  -1  -5 1300.41 180.655   8
  -9   1   5 768.193 126.445  10
   9  -1  -4 17168.8 523.995   8
  -9   1   4 17600.4 465.259  10
   9  -1  -3 215.909 121.450   8
  -9   1   3 235.264 99.1383  10
  -9   1   2 16497.6 436.013  10
  -9   1   1 8947.03 327.021  10
  -9   1   0 1847.68 156.675  10
  -9   1  -1 53.6391 76.0441  10
  -9   1  -2 23364.6 479.770   6
  -9   1  -2 23700.9 520.861  10
  -9   1  -3 12126.7 359.313   6
  -9   1  -3 12587.4 386.945  10
  -9   1  -4 14860.2 411.267   6
  -9   1  -4 15274.7 431.112  10
  -9   1  -5 12065.8 390.447   6
  -9   1  -5 12364.7 399.496  10
  -9   1  -6 494.120 121.331   6
  -9   1  -6 672.821 133.111  10
  -9   1  -7 407.004 114.425   6
  -9   1  -7 543.916 125.729  10
  -9   1  -8 4081.58 273.604  10
  -9   1  -9 2044.21 223.379  10
  -9   1 -10 2591.54 252.875   5
  -9   1 -10 1537.70 206.478  10
  -9   1 -11 3867.78 302.344   5
  -9   1 -11 3987.52 342.574  10
  -9   1 -12 3850.08 312.130   5
  -9   1 -12 3118.93 325.862  10
  -9   1 -13 445.838 192.745   5
  -9   1 -13 556.961 191.170  10
  -9   0  11 1404.42 217.117  10
  -9   0  10 745.824 160.373  10
  -9   0   9 4668.50 296.220  10
  -9   0   8 9100.57 380.228  10
  -9   0   7 529.326 133.387  10
  -9   0   6 7271.55 318.566  10
  -9   0   5 209.588 96.7367  10
  -9   0   4 277.858 96.4255  10
  -9   0   3 1071.33 135.008  10
  -9   0   2 305.588 95.9901  10
  -9   0   1 1665.81 157.225  10
  -9   0   0 9621.59 301.423   6
  -9   0   0 9603.96 330.547  10
  -9   0  -1 44.0433 70.6441   6
  -9   0  -1 285.239 87.3098  10
  -9   0  -2 9911.99 316.839   6
  -9   0  -2 9978.17 331.981  10
  -9   0  -3 121.394 81.6850   6
  -9   0  -3-12.6473 74.2325  10
  -9   0  -4 379.058 100.010   6
  -9   0  -4 390.970 103.790  10
  -9   0  -5 1127.57 145.226   6
  -9   0  -5 853.144 126.482  10
  -9   0  -6 12160.1 405.143   6
  -9   0  -6 13131.3 418.841  10
  -9   0  -7 1389.26 170.001   6
  -9   0  -7 1571.45 180.005  10
  -9   0  -8 300.763 127.518   5
  -9   0  -8 182.835 99.8477   6
  -9   0  -8 235.843 109.276  10
  -9   0  -9 786.150 154.858   5
  -9   0  -9 764.884 158.544  10
  -9   0 -10 1883.36 219.576   5
  -9   0 -10 1669.22 207.115  10
  -9   0 -11 546.562 170.676   5
  -9   0 -11 699.408 177.820  10
  -9   0 -12 3320.22 299.636   5
  -9   0 -12 3779.33 340.112  10
  -9   0 -13 4199.96 345.132   5
  -9  -1  10 752.241 164.528  10
  -9  -1   9 19.0124 114.835  10
  -9  -1   8 960.963 156.516  10
  -9  -1   7 335.078 124.990  10
  -9  -1   6 50.6706 95.7964  10
  -9  -1   5 5911.97 281.802  10
  -9  -1   4 969.757 136.143  10
  -9  -1   3 720.462 120.899  10
  -9  -1   2 2902.82 176.414   6
  -9  -1   2 2773.94 191.674  10
  -9  -1   1 760.844 112.117   6
  -9  -1   1 660.286 111.197  10
  -9  -1   0 4253.43 213.272   6
  -9  -1   0 4043.03 219.035  10
  -9  -1  -1 9930.05 316.688   6
  -9  -1  -1 9833.86 324.254  10
  -9  -1  -2 9200.21 310.354   6
  -9  -1  -2 9655.49 319.127  10
  -9  -1  -3 62.1587 75.6863   6
  -9  -1  -3 193.187 76.7798  10
  -9  -1  -4-109.627 88.4304   6
  -9  -1  -4 15.7072 74.3192  10
  -9  -1  -5 478.846 112.206   6
  -9  -1  -5 444.626 103.427  10
  -9  -1  -6 872.874 135.616   6
  -9  -1  -6 768.764 121.972  10
  -9  -1  -7 113.376 97.7877   6
  -9  -1  -7 380.766 110.552  10
  -9  -1  -8 2227.60 199.520   5
  -9  -1  -8 1931.59 191.560   6
  -9  -1  -8 1733.58 188.253  10
  -9  -1  -9 1824.16 201.943   5
  -9  -1  -9 1545.22 185.007   6
  -9  -1  -9 1343.72 174.743  10
  -9  -1 -10 3824.88 279.121   5
  -9  -1 -10 2779.84 244.661  10
  -9  -1 -11 2177.30 235.037   5
  -9  -1 -12 2542.54 266.959   5
  -9  -1 -13 398.876 184.793   5
  -9  -2  10 1419.20 205.451  10
  -9  -2   9 2226.96 229.069  10
  -9  -2   8-35.7246 118.587  10
  -9  -2   7 5090.13 293.033  10
  -9  -2   6 1491.29 171.867  10
  -9  -2   5 3380.67 218.766  10
  -9  -2   4 2029.68 163.577   6
  -9  -2   4 2034.73 172.492  10
  -9  -2   3 1402.81 136.834   6
  -9  -2   3 1457.90 153.949  10
  -9  -2   2 4370.58 220.903   6
  -9  -2   2 4298.65 226.187  10
  -9  -2   1 2522.09 169.805   6
  -9  -2   1 2177.40 173.632  10
  -9  -2   0 452.175 96.1032   6
  -9  -2   0 474.330 99.3501  10
  -9  -2  -1 4495.24 220.140   6
  -9  -2  -1 4631.67 226.260  10
  -9  -2  -2 8778.02 308.049   6
  -9  -2  -2 8415.20 300.358  10
  -9  -2  -3 766.851 114.148   6
  -9  -2  -3 663.488 105.676  10
  -9  -2  -4 4437.47 234.090   6
  -9  -2  -4 4309.75 224.050  10
  -9  -2  -5 549.551 118.808   6
  -9  -2  -5 509.776 100.879  10
  -9  -2  -6 20934.6 509.308   6
  -9  -2  -6 19702.4 483.084  10
  -9  -2  -7 543.328 127.097   6
  -9  -2  -7 596.300 112.370  10
  -9  -2  -8 4617.34 281.287   6
  -9  -2  -9 183.256 127.421   5
  -9  -2  -9-106.314 120.652   6
  -9  -2 -10 408.589 147.956   5
  -9  -2 -10 26.5771 124.242   6
  -9  -2 -11 1373.40 205.248   5
  -9  -2 -12 820.722 185.308   5
  -9  -2 -13 191.951 152.703   5
  -9  -3  10-41.0442 148.691  10
  -9  -3   9 47.8375 123.622  10
  -9  -3   8 472.186 147.441  10
  -9  -3   7 8946.37 380.868  10
  -9  -3   6 88.8141 113.025  10
  -9  -3   5 11677.7 395.016  10
  -9  -3   4 9948.41 341.456   6
  -9  -3   4 10066.3 355.203  10
  -9  -3   3 12940.0 385.701   6
  -9  -3   3 13216.5 402.430  10
  -9  -3   2 676.758 114.352   6
  -9  -3   2 842.664 121.550  10
  -9  -3   1 3184.75 194.868   6
  -9  -3   1 3322.13 197.009  10
  -9  -3   0 2515.29 175.493   6
  -9  -3   0 2394.86 170.417  10
  -9  -3  -1 15368.7 410.671   6
  -9  -3  -1 15993.3 405.838  10
  -9  -3  -2 44.8064 87.2511   6
  -9  -3  -2-75.9464 68.6086  10
  -9  -3  -3 5554.95 257.528   6
  -9  -3  -3 5588.93 242.850  10
  -9  -3  -4 18741.8 465.898   6
  -9  -3  -4 18963.4 440.304  10
  -9  -3  -5 7780.63 308.744   6
  -9  -3  -5 8102.80 297.737  10
  -9  -3  -6 3051.15 207.325   6
  -9  -3  -7 7784.97 326.997   6
  -9  -3  -8 3374.59 243.827   6
  -9  -3  -9 4811.13 294.569   6
  -9  -3 -10 1784.71 200.905   5
  -9  -3 -10 1374.87 184.998   6
  -9  -3 -11 2898.60 253.521   5
  -9  -3 -12 3129.67 278.647   5
  -9  -3 -13 212.370 183.225   5
  -9  -4   9 4526.26 310.135  10
  -9  -4   8 1732.97 196.242  10
  -9  -4   7 909.816 157.778  10
  -9  -4   6 57.6513 103.104  10
  -9  -4   5 5457.64 281.844  10
  -9  -4   4 1646.15 169.285  10
  -9  -4   3 179.869 94.5307   6
  -9  -4   3 209.015 88.4326  10
  -9  -4   2 1055.20 135.889   6
  -9  -4   2 1471.60 146.423  10
  -9  -4   1 62879.8 848.343   6
  -9  -4   1 64908.7 850.413  10
  -9  -4   0 5016.43 248.833   6
  -9  -4   0 5328.50 245.120  10
  -9  -4  -1 12998.7 386.425   6
  -9  -4  -1 13208.7 370.622  10
  -9  -4  -2 5305.79 251.092   6
  -9  -4  -2 5843.28 244.181  10
  -9  -4  -3 11524.2 367.707   6
  -9  -4  -3 10976.0 329.292  10
  -9  -4  -4 31.2891 81.9764   6
  -9  -4  -5 583.779 108.181   6
  -9  -4  -6 297.289 112.876   6
  -9  -4  -7 16894.3 476.755   6
  -9  -4  -8 489.563 131.833   6
  -9  -4  -9 10336.7 418.162   6
  -9  -4 -10 315.800 127.738   6
  -9  -4 -11 5995.29 342.401   5
  -9  -4 -11 5782.41 344.226   6
  -9  -4 -12 3059.87 280.192   5
  -9  -4 -13 5620.32 364.241   5
  -9  -5   9 456.737 161.086  10
  -9  -5   8-36.8499 118.819  10
  -9  -5   7 129.168 111.622  10
  -9  -5   6 21264.6 579.460  10
  -9  -5   5 723.038 132.848  10
  -9  -5   4 1671.74 167.313  10
  -9  -5   3 15028.0 435.800   6
  -9  -5   3 15423.0 433.236  10
  -9  -5   2 4041.73 235.735   6
  -9  -5   2 4522.69 233.957  10
  -9  -5   1 360.377 92.4185   6
  -9  -5   1 421.855 100.522  10
  -9  -5   0 5161.61 253.632   6
  -9  -5   0 5449.27 244.264  10
  -9  -5  -1 29459.3 590.497   6
  -9  -5  -1 31756.3 563.294  10
  -9  -5  -2 33196.0 627.973   6
  -9  -5  -3 3249.69 208.058   6
  -9  -5  -4 9186.71 339.217   6
  -9  -5  -5 424.742 109.368   6
  -9  -5  -6 10520.6 373.037   6
  -9  -5  -7 305.416 111.057   6
  -9  -5  -8 1788.76 180.797   6
  -9  -5  -9 15892.0 501.817   6
  -9  -5 -10 2149.14 215.539   6
  -9  -5 -11 9020.04 410.248   6
  -9  -5 -12 4996.42 331.937   5
   9   5  12 4882.02 412.222  14
  -9  -5 -13 2554.85 270.655   5
  -9  -6   9-8.27166 147.024  10
  -9  -6   8 16725.1 573.376  10
  -9  -6   7 3337.78 256.667  10
  -9  -6   6 1467.70 181.319  10
  -9  -6   5 341.487 116.728  10
  -9  -6   4 29220.5 626.595  10
  -9  -6   3 10326.8 365.504  10
  -9  -6   2 4640.59 256.342   6
  -9  -6   2 4625.88 243.459  10
  -9  -6   1 267.226 102.419   6
  -9  -6   0 640.577 128.247   6
   9   6   0 555.972 132.189  11
  -9  -6  -1 4227.42 239.586   6
   9   6   1 4325.90 275.960  11
  -9  -6  -2 3757.33 229.002   6
  -9  -6  -3 271.611 97.2805   6
  -9  -6  -4 37705.5 692.540   6
  -9  -6  -5 3306.72 221.794   6
  -9  -6  -6 11247.1 391.991   6
  -9  -6  -7 66.3042 87.7432   6
  -9  -6  -8 1732.77 180.052   6
  -9  -6  -9 2958.18 235.217   6
  -9  -6 -10 2956.95 241.859   6
  -9  -6 -11 1077.87 175.240   6
   9   6  11 991.054 217.005  14
   9   6  12 4452.37 406.903  14
  -9  -6 -13 1205.25 225.069   5
   9   6  13 791.034 231.494  14
  -9  -7   8-66.6812 142.626  10
  -9  -7   7 1607.96 198.064  10
  -9  -7   6 3958.52 266.158  10
  -9  -7   5 7380.40 339.085  10
  -9  -7   4 346.261 105.050  10
   9   7  -3 2247.47 239.300  11
  -9  -7   2 1566.00 160.708   6
   9   7  -2 1427.42 197.075  11
  -9  -7   1 28971.1 618.266   6
   9   7  -1 29575.6 764.810  11
  -9  -7   0 61.4279 96.5946   6
   9   7   0 178.662 113.131  11
  -9  -7  -1 12069.8 400.445   6
   9   7   1 12261.5 470.610  11
  -9  -7  -2 5982.87 288.013   6
  -9  -7  -3 296.605 107.320   6
  -9  -7  -4 1968.62 181.800   6
  -9  -7  -5 188.531 104.314   6
  -9  -7  -6 15938.4 469.573   6
  -9  -7  -7 3511.85 237.408   6
  -9  -7  -8 3321.48 237.963   6
  -9  -7  -9 1350.23 169.897   6
   9   7  10 1815.87 283.194  14
   9   7  11-219.396 202.903  14
   9   7  12 2392.51 305.701  14
   9   7  13 422.730 223.775  14
  -9  -8   8 135.539 136.979  10
   9   8  -7 27.8324 133.018  11
  -9  -8   7 161.626 124.229  10
   9   8  -6 3158.25 315.266  11
  -9  -8   6 3433.32 253.880  10
   9   8  -5 245.187 151.002  11
   9   8  -4 1841.13 237.622  11
   9   8  -3 4487.69 335.504  11
  -9  -8   2 1129.89 151.609   6
   9   8  -2 1003.66 179.792  11
  -9  -8   1 3933.29 250.188   6
   9   8  -1 4440.81 318.768  11
  -9  -8   0 95.8818 90.3819   6
   9   8   0 218.401 134.848  11
  -9  -8  -1 16180.8 473.286   6
   9   8   1 17031.1 568.610  11
  -9  -8  -2 4929.84 269.213   6
  -9  -8  -3 3164.39 219.072   6
  -9  -8  -4 267.812 104.707   6
  -9  -8  -5 5580.98 287.674   6
  -9  -8  -6 153.569 99.0714   6
  -9  -8  -7 1529.97 179.692   6
   9   8   8 2652.50 322.880  14
   9   8   9 3435.64 349.461  14
   9   8  10 2102.11 303.161  14
   9   8  11 5226.07 449.291  14
   9   8  12 621.751 211.903  14
   9   9  -6 2602.60 304.072  11
   9   9  -5 228.198 151.557  11
   9   9  -4-0.50063 129.960  11
   9   9  -3 436.796 155.179  11
  -9  -9   2 2386.01 209.006   6
   9   9  -2 2682.92 275.619  11
  -9  -9   1 764.933 136.032   6
   9   9  -1 1089.72 186.350  11
  -9  -9   0 8909.43 364.924   6
   9   9   0 8406.89 430.661  11
  -9  -9  -1-76.5314 102.421   6
   9   9   1 186.780 113.536  11
  -9  -9  -2 2259.42 197.174   6
  -9  -9  -3 6429.51 309.603   6
  -9  -9  -4 4642.03 272.215   6
  -9  -9  -5 1060.50 156.719   6
   9   9   6 6748.54 453.008  14
   9   9   7 314.742 196.569  14
   9   9   8 5510.23 433.454  14
   9   9   9 352.065 204.135  14
   9   9  10 432.763 216.175  14
   9   9  11 3132.77 371.558  14
   9  10  -5 9433.11 512.267  11
   9  10  -4 126.690 131.522  11
   9  10  -3 184.405 131.542  11
  -9 -10   2 258.996 125.237   6
   9  10  -2 233.227 140.130  11
   9  10  -2 378.217 173.994   2
  -9 -10   1 5698.74 309.381   6
   9  10  -1 6377.35 398.085  11
   9  10  -1 6167.32 407.374   2
  -9 -10   0 1822.91 189.874   6
   9  10   0 1531.98 214.711  11
   9  10   0 1888.79 257.554   2
  -9 -10  -1 283.856 125.471   6
   9  10   1 322.747 139.379  11
   9  10   1 377.161 188.043   2
  -9 -10  -2 111.549 102.843   6
   9  10   2 189.356 115.564  11
  -9 -10  -3 7285.08 339.542   6
   9  10   3 6986.76 441.388   2
   9  10   4 1507.45 241.304  14
   9  10   4 1532.69 253.665   2
   9  10   5 2064.29 263.173  14
   9  10   5 2077.45 272.135   2
   9  10   6 11.4648 164.686  14
   9  10   6 262.799 158.477   2
   9  10   7 2701.63 325.527  14
   9  10   7 2690.78 320.073   2
   9  10   8-30.3250 158.016  14
   9  10   9 340.337 216.291  14
   9  10  10 594.774 226.026  14
   9  11  -4 320.807 159.932  11
   9  11  -3 1889.67 246.610  11
  -9 -11   2 5643.28 321.707   6
   9  11  -2 6497.66 429.336  11
   9  11  -2 6001.55 412.583   2
  -9 -11   1 2270.48 218.248   6
   9  11  -1 2611.20 281.176  11
   9  11  -1 2463.67 283.901   2
  -9 -11   0 1556.66 188.660   6
   9  11   0 1270.98 210.276  11
   9  11   0 1290.75 239.435   2
  -9 -11  -1 7652.25 353.835   6
   9  11   1 7824.56 437.505  11
   9  11   1 7290.94 458.415   2
   9  11   2 4233.93 325.767  11
   9  11   2 4092.05 360.452   2
   9  11   3 6.77965 142.234   2
   9  11   4 419.061 189.625   2
   9  11   5 9204.57 514.914  14
   9  11   5 9929.80 546.518   2
   9  11   6 1790.88 259.766  14
   9  11   6 1481.87 251.864   2
   9  11   7 366.147 204.892  14
   9  11   7 209.284 196.836   2
   9  11   8 2059.19 298.068  14
   9  11   9 4406.92 411.190  14
  -9 -12   2 397.866 132.659   6
   9  12  -2 725.367 202.481  11
   9  12  -2 475.394 179.371   2
  -9 -12   1 78.8340 121.615   6
   9  12  -1 130.910 136.604  11
   9  12  -1 167.772 173.703   2
   9  12   0 11933.2 573.222  11
   9  12   0 11091.3 571.166   2
   9  12   1 256.314 147.929  11
   9  12   1 44.5478 171.861   2
   9  12   2 73.1665 135.555  11
   9  12   2 379.682 202.110   2
   9  12   3 1801.47 276.975   2
   9  12   4 12981.3 630.197   2
   9  12   5 1293.12 254.246   2
   9  12   6 1313.68 244.420  14
   9  12   6 1020.44 247.420   2
   9  12   7 3997.40 383.151  14
   9  12   7 3782.04 389.662   2
   9  12   8 7427.02 510.766  14
   9  13   1 349.515 152.209  11
   9  13   2 3444.97 328.751  11
  10  -9   1 553.946 176.174   7
  10  -9   2 120.006 151.309   7
  10  -9   3 202.903 152.399   7
  10  -9   4 346.208 181.304   7
  10  -8  -3 1900.99 236.044   7
  10  -8  -3 1683.01 239.494   8
  10  -8  -2 691.015 171.330   7
  10  -8  -2 643.863 187.880   8
  10  -8  -1 136.588 131.739   7
  10  -8  -1-64.4919 150.088   8
  10  -8   0 140.108 131.913   7
  10  -8   1 809.365 176.390   7
  10  -8   2 296.469 143.540   7
  10  -8   3 734.300 170.220   7
  10  -8   4 199.399 149.178   7
 -10   8  -5 622.470 182.308  10
 -10   8  -6 697.781 195.344  10
  10  -7  -5 2106.60 266.326   8
  10  -7  -4-45.9349 157.944   8
  10  -7  -3 1100.15 208.993   8
  10  -7  -2 3751.79 309.671   8
  10  -7  -1 1974.35 220.053   7
  10  -7  -1 1967.03 234.965   8
  10  -7   0 238.473 136.631   7
  10  -7   1 2478.02 236.843   7
  10  -7   2 647.213 154.144   7
  10  -7   3 3391.05 270.137   7
 -10   7  -3 3568.39 277.969  10
 -10   7  -4 26.9954 121.032  10
 -10   7  -5 3320.45 293.181  10
 -10   7  -6 507.108 177.447  10
 -10   7  -7 2413.82 280.403  10
  10  -6  -6 2645.47 289.487   8
  10  -6  -5-128.776 146.676   8
  10  -6  -4 4744.04 347.127   8
  10  -6  -3 141.914 142.977   8
  10  -6  -2 2962.32 268.337   8
  10  -6  -1 1433.91 205.928   8
  10  -6   0 4728.76 299.492   7
  10  -6   0 4513.98 313.584   8
 -10   6   0 4733.09 287.355  10
  10  -6   1 1073.20 168.372   7
 -10   6  -1 775.466 145.714  10
  10  -6   2 5629.46 311.181   7
 -10   6  -2 5874.69 317.020  10
  10  -6   3 268.807 134.795   7
 -10   6  -3 408.056 143.881  10
 -10   6  -4 53.4527 118.862  10
 -10   6  -5 1943.42 228.760  10
 -10   6  -6 4175.36 328.644  10
 -10   6  -7 2071.85 257.783  10
 -10   6  -8 440.756 154.045  10
 -10   6  -9 2629.40 316.526  10
  10  -5  -7 1433.05 235.367   8
  10  -5  -6 1774.89 233.572   8
  10  -5  -5 295.646 146.537   8
  10  -5  -4 6926.19 397.772   8
  10  -5  -3 217.321 134.105   8
  10  -5  -2 4689.20 322.849   8
 -10   5   2 4632.92 270.696  10
  10  -5  -1 554.767 147.917   8
 -10   5   1 480.115 123.891  10
  10  -5   0 5911.49 346.746   8
 -10   5   0 6081.61 310.448  10
 -10   5  -1 246.422 111.005  10
  10  -5   2 6304.13 313.062   7
 -10   5  -2 6088.00 321.159  10
 -10   5  -3 2214.54 207.350  10
 -10   5  -4 8163.07 388.415  10
 -10   5  -5 948.013 173.609  10
 -10   5  -6 377.285 136.434  10
 -10   5  -7-222.572 149.381  10
 -10   5  -8 5823.70 396.703  10
 -10   5  -9-218.989 184.841  10
  10  -4  -8 343.763 169.227   8
  10  -4  -7 2252.43 250.024   8
  10  -4  -6 561.771 162.633   8
  10  -4  -5 3204.98 280.678   8
  10  -4  -4 2212.07 238.672   8
 -10   4   4 2021.83 193.425  10
  10  -4  -3 792.804 173.098   8
 -10   4   3 582.945 126.237  10
  10  -4  -2 8122.54 404.355   8
 -10   4   2 8475.86 354.583  10
  10  -4  -1 8737.35 411.217   8
 -10   4   1 8983.62 363.752  10
  10  -4   0 592.441 146.733   8
 -10   4   0 731.041 139.096  10
  10  -4   1 1656.12 186.279   8
 -10   4  -1 1261.33 160.045  10
 -10   4  -2 214.037 109.794  10
 -10   4  -3 11256.5 418.971  10
 -10   4  -4 3894.12 263.597  10
 -10   4  -5 1563.74 189.993  10
 -10   4  -6 5608.80 348.361  10
 -10   4  -7 795.470 180.145  10
 -10   4  -8-85.0309 135.783  10
 -10   4  -9 236.775 144.192  10
 -10   4 -10 886.776 208.551  10
  10  -3  -9 1540.25 228.135   8
  10  -3  -8 1319.10 219.448   8
  10  -3  -7 266.264 141.872   8
  10  -3  -6 140.693 134.314   8
 -10   3   6 155.901 110.128  10
  10  -3  -5 3068.55 264.930   8
 -10   3   5 2963.12 222.641  10
  10  -3  -4 2518.13 242.238   8
 -10   3   4 2297.84 203.327  10
  10  -3  -3 88.2938 121.103   8
 -10   3   3 64.1121 92.2826  10
  10  -3  -2 295.535 140.034   8
 -10   3   2 244.653 110.627  10
  10  -3  -1 2656.12 240.451   8
 -10   3   1 3107.82 221.099  10
  10  -3   0 75.4160 117.132   8
 -10   3   0 245.301 98.5936  10
  10  -3   1 16384.2 520.531   8
 -10   3  -1 16825.7 486.043  10
 -10   3  -2 228.906 102.108  10
 -10   3  -3 610.679 133.635  10
 -10   3  -4 1408.61 174.357  10
 -10   3  -5 2834.80 229.900  10
 -10   3  -6 542.992 150.063  10
 -10   3  -7 1016.30 185.805  10
 -10   3  -8 4087.50 310.401  10
 -10   3  -9 2166.49 250.076  10
 -10   3 -10 133.164 152.200  10
 -10   3 -11 624.496 225.639  10
 -10   2   8 216.587 109.320  10
  10  -2  -7 245.175 131.278   8
 -10   2   7 156.950 113.134  10
  10  -2  -6 200.492 142.277   8
 -10   2   6 28.5216 98.7670  10
  10  -2  -5 1806.09 214.128   8
 -10   2   5 1737.81 181.370  10
  10  -2  -4 4560.87 307.389   8
 -10   2   4 4349.29 255.097  10
  10  -2  -3 3706.98 271.016   8
 -10   2   3 3262.58 226.244  10
  10  -2  -2 267.118 125.423   8
 -10   2   2 254.023 101.610  10
 -10   2   1 550.922 123.447  10
 -10   2   0 277.993 112.268  10
 -10   2  -1 944.297 136.725  10
 -10   2  -2 494.141 122.691  10
 -10   2  -3 4148.84 252.537  10
 -10   2  -4 3408.30 234.697  10
 -10   2  -5 1385.35 158.533   6
 -10   2  -5 1342.99 166.408  10
 -10   2  -6 3742.23 255.964   6
 -10   2  -6 4232.09 277.674  10
 -10   2  -7 71.1924 106.395   6
 -10   2  -7 135.851 125.329  10
 -10   2  -8 49.8615 117.530  10
 -10   2  -9 1171.51 193.822  10
 -10   2 -10 60.6949 138.406  10
 -10   2 -11 1830.93 291.173  10
 -10   2 -12 214.175 188.610  10
 -10   1   9 1154.88 185.493  10
 -10   1   8 2876.95 238.523  10
 -10   1   7 1076.15 155.851  10
 -10   1   6 55.4985 94.9655  10
 -10   1   5 264.612 110.507  10
 -10   1   4 165.439 105.339  10
 -10   1   3 5287.86 280.820  10
 -10   1   2 2124.72 186.534  10
 -10   1   1 109.418 92.1413  10
 -10   1   0-47.7750 85.7420  10
 -10   1  -1 5235.03 268.153  10
 -10   1  -2 2213.96 190.036  10
 -10   1  -3 2366.44 185.710   6
 -10   1  -3 2618.73 197.295  10
 -10   1  -4 11213.6 385.467   6
 -10   1  -4 11931.8 404.652  10
 -10   1  -5 156.186 104.573   6
 -10   1  -5 112.356 91.8704  10
 -10   1  -6 2565.62 221.545   6
 -10   1  -6 2637.52 220.421  10
 -10   1  -7 3815.37 265.994   6
 -10   1  -7 3859.24 274.040  10
 -10   1  -8 5308.90 321.227   6
 -10   1  -8 5713.72 339.302  10
 -10   1  -9 2059.48 228.634  10
 -10   1 -10 276.942 129.785  10
 -10   1 -11 2158.32 263.980  10
 -10   1 -12 443.642 189.723   5
 -10   1 -12 826.276 217.007  10
 -10   1 -13 43.1013 182.955   5
 -10   0   9 682.763 164.276  10
 -10   0   8 10023.7 421.229  10
 -10   0   7 2491.18 219.634  10
 -10   0   6 4703.92 272.289  10
 -10   0   5 1787.00 183.337  10
 -10   0   4 3209.42 222.056  10
 -10   0   3 2984.07 211.059  10
 -10   0   2 302.737 103.337  10
 -10   0   1 2385.51 193.931  10
 -10   0   0 1656.65 167.262  10
 -10   0  -1 2188.15 169.334   6
 -10   0  -1 2321.11 184.772  10
 -10   0  -2 17480.3 441.759   6
 -10   0  -2 17777.3 473.890  10
 -10   0  -3 5738.60 267.504   6
 -10   0  -3 5869.43 280.437  10
 -10   0  -4 4214.28 243.744   6
 -10   0  -4 4041.51 246.135  10
 -10   0  -5 4653.82 261.520   6
 -10   0  -5 4488.03 270.391  10
 -10   0  -6 5886.65 305.315   6
 -10   0  -6 5713.92 298.363  10
 -10   0  -7-46.0311 105.007   6
 -10   0  -7 427.029 131.556  10
 -10   0  -8 50.3842 119.208   6
 -10   0  -8 62.1214 100.564  10
 -10   0  -9 1751.52 208.247   6
 -10   0  -9 2588.39 235.195  10
 -10   0 -10 710.612 162.952   5
 -10   0 -10 574.563 161.524  10
 -10   0 -11 9436.92 451.840   5
 -10   0 -11 8514.99 460.575  10
 -10   0 -12 583.893 183.331   5
 -10   0 -12 652.655 198.594  10
 -10   0 -13 1040.17 223.918   5
 -10  -1   9 297.639 148.758  10
 -10  -1   8 1469.89 189.346  10
 -10  -1   7 203.530 127.359  10
 -10  -1   6 6103.20 314.659  10
 -10  -1   5 2248.83 198.188  10
 -10  -1   4 1213.54 151.045  10
 -10  -1   3 1927.25 177.758  10
 -10  -1   2 22399.9 541.549  10
 -10  -1   1 7676.48 299.939   6
 -10  -1   1 7849.54 320.255  10
 -10  -1   0 12531.0 379.974   6
 -10  -1   0 12645.1 400.610  10
 -10  -1  -1 117.417 83.0612   6
 -10  -1  -1 88.8483 84.3861  10
 -10  -1  -2 5259.38 254.527   6
 -10  -1  -2 4817.00 251.409  10
 -10  -1  -3 698.060 116.297   6
 -10  -1  -3 968.356 136.226  10
 -10  -1  -4 4766.75 252.541   6
 -10  -1  -4 4900.98 260.168  10
 -10  -1  -5 1039.07 140.292   6
 -10  -1  -5 907.967 131.392  10
 -10  -1  -6 18391.6 514.030   6
 -10  -1  -6 18826.1 511.517  10
 -10  -1  -7 3002.88 233.741   6
 -10  -1  -7 2927.44 225.163  10
 -10  -1  -8 12105.8 420.713   5
 -10  -1  -8 10676.7 427.135   6
 -10  -1  -8 11187.3 430.986  10
 -10  -1  -9 96.2780 113.630   5
 -10  -1  -9 217.460 125.253   6
 -10  -1  -9 104.974 119.316  10
 -10  -1 -10 1254.29 196.027   5
 -10  -1 -10 1103.20 175.252  10
 -10  -1 -11 1111.07 204.179   5
 -10  -1 -12 2930.26 286.961   5
 -10  -1 -13 935.279 209.658   5
 -10  -2   9 469.764 164.751  10
 -10  -2   8 705.708 167.747  10
 -10  -2   7 4853.55 295.481  10
 -10  -2   6 180.251 119.192  10
 -10  -2   5 9312.04 370.788  10
 -10  -2   4 18177.2 497.286  10
 -10  -2   3 12640.7 391.958   6
 -10  -2   3 13061.1 416.534  10
 -10  -2   2 57.8206 81.7354   6
 -10  -2   2 105.004 90.3688  10
 -10  -2   1 16798.8 444.182   6
 -10  -2   1 16704.9 466.550  10
 -10  -2   0 24268.2 532.845   6
 -10  -2   0 24452.0 551.855  10
 -10  -2  -1 21057.5 498.855   6
 -10  -2  -1 21002.0 504.648  10
 -10  -2  -2 5762.76 271.176   6
 -10  -2  -2 5954.58 270.350  10
 -10  -2  -3 2645.75 194.360   6
 -10  -2  -3 2529.96 187.924  10
 -10  -2  -4 8167.72 327.201   6
 -10  -2  -4 8657.42 325.466  10
 -10  -2  -5 1896.80 182.892   6
 -10  -2  -5 1968.43 176.927  10
 -10  -2  -6 4914.29 273.672   6
 -10  -2  -6 4997.49 271.227  10
 -10  -2  -7 2459.14 213.409   6
 -10  -2  -7 2461.40 205.692  10
 -10  -2  -8 15186.4 499.699   6
 -10  -2  -9 3430.15 253.569   5
 -10  -2  -9 2948.17 254.262   6
 -10  -2 -10 4647.98 303.609   5
 -10  -2 -10 3799.75 294.744   6
 -10  -2 -11 2497.81 251.117   5
 -10  -2 -12 154.740 166.239   5
 -10  -2 -13 1235.60 232.945   5
 -10  -3   9 9098.66 437.881  10
 -10  -3   8 4298.83 306.060  10
 -10  -3   7 2407.71 224.998  10
 -10  -3   6 2204.92 202.647  10
 -10  -3   5 3180.45 218.616   6
 -10  -3   5 3065.33 226.907  10
 -10  -3   4 2928.89 210.511   6
 -10  -3   4 3221.77 226.263  10
 -10  -3   3 9732.38 349.946   6
 -10  -3   3 10063.4 367.229  10
 -10  -3   2 3556.92 222.220   6
 -10  -3   2 3262.70 215.001  10
 -10  -3   1 23707.3 539.088   6
 -10  -3   1 23202.2 544.574  10
 -10  -3   0 2048.31 171.487   6
 -10  -3   0 2069.46 171.805  10
 -10  -3  -1 7783.93 315.978   6
 -10  -3  -1 7486.33 303.725  10
 -10  -3  -2 469.460 112.588   6
 -10  -3  -2 261.254 81.7738  10
 -10  -3  -3 8888.82 340.072   6
 -10  -3  -3 9223.57 332.457  10
 -10  -3  -4 708.376 128.872   6
 -10  -3  -4 603.553 110.934  10
 -10  -3  -5 11260.6 388.957   6
 -10  -3  -5 11547.0 376.582  10
 -10  -3  -6 4314.20 253.937   6
 -10  -3  -7 10839.4 403.012   6
 -10  -3  -8 2588.35 226.298   6
 -10  -3  -9 8881.30 399.523   6
 -10  -3 -10 768.468 164.680   5
 -10  -3 -10 537.490 152.476   6
 -10  -3 -11 4494.21 313.110   5
 -10  -3 -11 3799.07 303.995   6
 -10  -3 -12 14.3507 136.134   5
 -10  -3 -13 2477.01 277.111   5
 -10  -4   8 652.135 174.012  10
 -10  -4   7 2286.50 223.100  10
 -10  -4   6 3444.13 253.990  10
 -10  -4   5 7435.11 331.016   6
 -10  -4   5 7115.17 338.975  10
 -10  -4   4 2071.91 184.142   6
 -10  -4   4 2038.20 189.061  10
 -10  -4   3 1329.36 160.386   6
 -10  -4   3 1001.77 143.734  10
 -10  -4   2 4190.05 238.786   6
 -10  -4   2 4038.75 237.991  10
 -10  -4   1-25.3603 96.8902   6
 -10  -4   1 93.9057 83.3951  10
 -10  -4   0 1973.99 179.662   6
 -10  -4   0 2044.62 171.039  10
 -10  -4  -1 32731.1 644.631   6
 -10  -4  -1 33974.1 633.281  10
 -10  -4  -2 1222.31 143.522   6
 -10  -4  -2 1144.73 133.789  10
 -10  -4  -3 7021.53 311.630   6
 -10  -4  -3 6607.19 278.733  10
 -10  -4  -4 7255.92 312.662   6
 -10  -4  -5 4122.27 249.387   6
 -10  -4  -6 1472.34 172.529   6
 -10  -4  -7 2077.28 206.109   6
 -10  -4  -8 4165.34 270.137   6
 -10  -4  -9 6841.82 354.314   6
 -10  -4 -10-163.604 126.161   6
 -10  -4 -11 9448.87 429.312   5
 -10  -4 -11 8581.93 422.208   6
 -10  -4 -12 514.086 188.884   5
 -10  -4 -13 2834.22 297.108   5
 -10  -5   8 946.038 181.487  10
 -10  -5   7 245.459 124.820  10
 -10  -5   6 434.618 131.817  10
 -10  -5   5 875.993 144.440  10
 -10  -5   4 15379.9 469.580   6
 -10  -5   4 15105.2 464.888  10
 -10  -5   3 145.687 103.444   6
 -10  -5   3 200.645 103.985  10
 -10  -5   2 9834.52 374.355   6
 -10  -5   2 10304.7 368.109  10
 -10  -5   1 1743.73 174.950   6
 -10  -5   1 1474.18 157.204  10
 -10  -5   0 221.504 107.695   6
 -10  -5   0 132.996 82.2124  10
 -10  -5  -1 1997.45 187.471   6
 -10  -5  -1 1751.05 159.728  10
 -10  -5  -2 984.478 141.807   6
 -10  -5  -3 5023.32 273.107   6
 -10  -5  -4 3574.85 238.186   6
 -10  -5  -5 1457.50 168.710   6
 -10  -5  -6 4789.50 278.459   6
 -10  -5  -7-18.9504 97.0588   6
 -10  -5  -8 198.274 119.107   6
 -10  -5  -9 125.957 106.801   6
 -10  -5 -10 2139.95 230.776   6
 -10  -5 -11 995.090 185.813   6
 -10  -5 -12 165.383 160.588   5
 -10  -5 -12 210.913 146.472   6
 -10  -6   8 59.5249 139.235  10
 -10  -6   7 1335.03 192.856  10
 -10  -6   6 742.622 149.582  10
 -10  -6   5 5095.91 299.364  10
 -10  -6   4 3178.23 237.435   6
 -10  -6   4 3545.95 237.590  10
 -10  -6   3 349.381 125.016   6
 -10  -6   3 497.689 119.869  10
 -10  -6   2 8348.54 346.960   6
 -10  -6   2 8502.53 333.675  10
 -10  -6   1 1105.11 155.397   6
 -10  -6   0 381.710 121.153   6
  10   6   0 341.779 120.264  11
 -10  -6  -1 10478.3 389.043   6
 -10  -6  -2 547.860 132.527   6
 -10  -6  -3 8507.12 357.097   6
 -10  -6  -4 561.606 130.924   6
 -10  -6  -5 806.470 138.656   6
 -10  -6  -6 3954.05 253.710   6
 -10  -6  -7 350.896 121.536   6
 -10  -6  -8 1260.45 169.291   6
 -10  -6  -9 193.357 118.208   6
 -10  -6 -10 1277.78 181.313   6
 -10  -6 -11 190.879 139.422   6
 -10  -6 -12 248.033 144.588   6
  10   6  12 419.095 203.711  14
  10   6  13 131.463 184.580  14
 -10  -7   7 243.188 134.331  10
 -10  -7   6 945.163 168.095  10
 -10  -7   5 692.208 143.637  10
 -10  -7   4 25.7654 110.118   6
 -10  -7   4 45.5023 93.6466  10
 -10  -7   3 537.540 145.736   6
 -10  -7   2 10316.7 394.214   6
  10   7  -2 9815.72 479.720  11
 -10  -7   1 910.551 150.712   6
  10   7  -1 1209.01 194.887  11
 -10  -7   0 528.411 128.875   6
  10   7   0 685.753 155.917  11
 -10  -7  -1 8207.08 355.521   6
 -10  -7  -2 10791.5 405.028   6
 -10  -7  -3 2343.18 208.538   6
 -10  -7  -4 300.164 120.878   6
 -10  -7  -5 10788.7 403.523   6
 -10  -7  -6 691.650 139.101   6
 -10  -7  -7 787.313 143.351   6
 -10  -7  -8 3570.49 254.523   6
 -10  -7  -9 345.829 141.960   6
 -10  -7 -10 2988.44 254.304   6
  10   7  10 3350.54 371.983  14
  10   7  11 375.893 185.065  14
  10   7  12 1547.64 298.542  14
 -10  -8   7 1707.45 221.025  10
  10   8  -6 272.131 170.189  11
 -10  -8   6 52.9748 121.447  10
  10   8  -5 739.154 192.876  11
  10   8  -4-23.1435 143.778  11
 -10  -8   3 4301.61 282.760   6
  10   8  -3 4628.94 354.170  11
 -10  -8   2 21.3848 105.377   6
  10   8  -2 90.5609 116.944  11
 -10  -8   1 310.210 117.905   6
  10   8  -1 456.905 143.512  11
 -10  -8   0 18274.7 525.539   6
  10   8   0 18916.0 639.711  11
 -10  -8  -1 1047.65 164.405   6
 -10  -8  -2 603.938 138.598   6
 -10  -8  -3 356.420 120.143   6
 -10  -8  -4 4523.99 275.469   6
 -10  -8  -5 3976.59 263.657   6
 -10  -8  -6 982.777 161.028   6
 -10  -8  -7 567.385 143.679   6
 -10  -8  -8 7825.78 368.467   6
  10   8   9-7.76204 176.166  14
  10   8  10 1377.39 271.426  14
  10   8  11 16.3985 176.319  14
  10   9  -5 21999.7 786.689  11
  10   9  -4 171.208 162.080  11
 -10  -9   3 390.853 134.544   6
  10   9  -3 661.989 189.600  11
 -10  -9   2 1098.95 167.307   6
  10   9  -2 873.668 183.136  11
 -10  -9   1 9152.25 390.517   6
  10   9  -1 10190.2 495.335  11
 -10  -9   0 348.478 126.396   6
  10   9   0 341.458 147.269  11
 -10  -9  -1-83.9379 102.339   6
  10   9   1 24.3411 122.086  11
 -10  -9  -2 3291.55 246.454   6
 -10  -9  -3 8419.44 373.898   6
 -10  -9  -4 1117.86 172.266   6
 -10  -9  -5 10798.8 423.255   6
 -10  -9  -6 176.504 121.372   6
  10   9   7 10092.9 578.725  14
  10   9   8 602.586 218.011  14
  10   9   9 3064.15 356.598  14
  10   9  10 994.308 248.141  14
  10  10  -4 827.552 184.503  11
 -10 -10   3 15407.2 528.346   6
  10  10  -3 15179.8 639.696  11
 -10 -10   2 2770.24 235.452   6
  10  10  -2 2926.09 292.297  11
  10  10  -2 3661.61 336.312   2
 -10 -10   1 39.8130 115.867   6
  10  10  -1 304.977 165.023  11
 -10 -10   0 2158.10 218.113   6
  10  10   0 2222.05 259.838  11
 -10 -10  -1 5915.92 319.493   6
  10  10   1 5511.47 369.506  11
 -10 -10  -2 2306.72 219.587   6
 -10 -10  -3 211.837 131.661   6
 -10 -10  -4 997.517 162.512   6
  10  10   5 9726.28 552.986  14
  10  10   6 188.381 180.915  14
  10  10   7 3427.17 355.785  14
  10  10   7 3881.75 373.823   2
  10  10   8 1241.42 270.700  14
  10  10   9 8486.70 569.480  14
 -10 -11   2 255.762 144.611   6
  10  11  -2-35.6549 147.884  11
  10  11  -2-6.82966 178.708   2
 -10 -11   1 1195.55 170.831   6
  10  11  -1 1221.23 222.031  11
  10  11  -1 1623.20 280.308   2
 -10 -11   0 21603.7 614.418   6
  10  11   0 22707.3 772.937  11
  10  11   0 21674.9 791.831   2
 -10 -11  -1 574.505 150.575   6
  10  11   1 302.245 155.806  11
  10  11   1 568.580 200.683   2
 -10 -11  -2 4370.81 295.110   6
  10  11   2 4194.93 377.312   2
[truncated: 34,610 more chars]
