# Supplementary material for: Synthesis of Phosphonate Derivatives of Benzisoselenazolones and Their Remarkable Antiureolytic Activity in Helicobacter pylori Cells
Source: J Med Chem. 2025 Sep 30;68(19):20324–39. doi: 10.1021/acs.jmedchem.5c01385 (PMC12516687; doi:10.1021/acs.jmedchem.5c01385)
Supplement: Supplementary file 3 [file jm5c01385_si_003.cif]

 
data_2
#====================================================================
# start Validation Reply Form
_vrf_PLAT430_2
;
PROBLEM: A Short Inter D...A Contact Se1 ..O2 . 2.76 Ang.
                                    -1/2+x,1/2-y,1/2+z = 4_566 Check 
RESPONSE: A similar distance between Se and O atoms is observed for 
other compounds deposited in the Cambridge Stractural Database 
(e.g.: BIDTIR and SAVTOC refcodes).
; 
# end Validation Reply Form 
#====================================================================  
_audit_creation_method            'SHELXL-2014/7'
_shelx_SHELXL_version_number      '2014/7'
_chemical_name_systematic         ?
_chemical_name_common             ?
_chemical_melting_point           ?
_chemical_formula_moiety          ?
_chemical_formula_sum
 'C11 H14 N O4 P Se' 
_chemical_formula_weight          334.16

loop_
 _atom_type_symbol
 _atom_type_description
 _atom_type_scat_dispersion_real
 _atom_type_scat_dispersion_imag
 _atom_type_scat_source
 'C'  'C'   0.0033   0.0016
 'International Tables Vol C Tables 4.2.6.8 and 6.1.1.4'
 'H'  'H'   0.0000   0.0000
 'International Tables Vol C Tables 4.2.6.8 and 6.1.1.4'
 'N'  'N'   0.0061   0.0033
 'International Tables Vol C Tables 4.2.6.8 and 6.1.1.4'
 'O'  'O'   0.0106   0.0060
 'International Tables Vol C Tables 4.2.6.8 and 6.1.1.4'
 'P'  'P'   0.1023   0.0942
 'International Tables Vol C Tables 4.2.6.8 and 6.1.1.4'
 'Se'  'Se'  -0.0929   2.2259
 'International Tables Vol C Tables 4.2.6.8 and 6.1.1.4'
 
_space_group_crystal_system       monoclinic
_space_group_IT_number            14
_space_group_name_H-M_alt         'P 21/n'
_space_group_name_Hall            '-P 2yn'
 
_shelx_space_group_comment
;
The symmetry employed for this shelxl refinement is uniquely defined
by the following loop, which should always be used as a source of
symmetry information in preference to the above space-group names.
They are only intended as comments.
;
 
loop_
 _space_group_symop_operation_xyz
 'x, y, z'
 '-x+1/2, y+1/2, -z+1/2'
 '-x, -y, -z'
 'x-1/2, -y-1/2, z-1/2'
 
_cell_length_a                    10.5804(2)
_cell_length_b                    8.47751(18)
_cell_length_c                    15.1112(3)
_cell_angle_alpha                 90
_cell_angle_beta                  102.587(2)
_cell_angle_gamma                 90
_cell_volume                      1322.83(5)
_cell_formula_units_Z             4
_cell_measurement_temperature     298(2)
_cell_measurement_reflns_used     2567
_cell_measurement_theta_min       2.14
_cell_measurement_theta_max       26.92
 
_exptl_crystal_description        needle
_exptl_crystal_colour             'colourless'
_exptl_crystal_density_meas       ?
_exptl_crystal_density_method     ?
_exptl_crystal_density_diffrn     1.678          
_exptl_crystal_F_000              672
_exptl_transmission_factor_min    ?
_exptl_transmission_factor_max    ?
_exptl_crystal_size_max           0.500
_exptl_crystal_size_mid           0.090
_exptl_crystal_size_min           0.070
_exptl_absorpt_coefficient_mu     2.965
_shelx_estimated_absorpt_T_min    0.319
_shelx_estimated_absorpt_T_max    0.819
_exptl_absorpt_correction_type    'multi-scan'
_exptl_absorpt_correction_T_min   0.98
_exptl_absorpt_correction_T_max   1.000
_exptl_absorpt_process_details    
;
CrysAlisPro 1.171.41.93a (Rigaku Oxford Diffraction, 2020)
Empirical absorption correction using spherical harmonics,
implemented in SCALE3 ABSPACK scaling algorithm.
;  
_exptl_absorpt_special_details    
;
Empirical correction (ABSPACK) includes:
- Absorption correction using spherical harmonics
- Frame scaling
;
_diffrn_ambient_temperature       298(2)
_diffrn_radiation_wavelength      0.71073
_diffrn_radiation_type            MoK\a
_diffrn_radiation_source          'fine-focus sealed tube' 
_diffrn_radiation_monochromator   graphite 
_diffrn_measurement_device_type   'KM4 with Eos CCD'
_diffrn_measurement_method        '\w scans' 
_diffrn_detector_area_resol_mean  15.9718
_diffrn_reflns_number             4512
_diffrn_reflns_av_unetI/netI      0.0267
_diffrn_reflns_av_R_equivalents   0.0166
_diffrn_reflns_limit_h_min        -10
_diffrn_reflns_limit_h_max        13
_diffrn_reflns_limit_k_min        -9
_diffrn_reflns_limit_k_max        10
_diffrn_reflns_limit_l_min        -18
_diffrn_reflns_limit_l_max        16
_diffrn_reflns_theta_min          2.147
_diffrn_reflns_theta_max          25.997
_diffrn_reflns_theta_full         25.242
_diffrn_measured_fraction_theta_max   1.000
_diffrn_measured_fraction_theta_full  1.000
_diffrn_reflns_Laue_measured_fraction_max    1.000
_diffrn_reflns_Laue_measured_fraction_full   1.000
_diffrn_reflns_point_group_measured_fraction_max   1.000
_diffrn_reflns_point_group_measured_fraction_full  1.000
_reflns_number_total              2603
_reflns_number_gt                 2153
_reflns_threshold_expression      'I > 2\s(I)'
_reflns_Friedel_coverage          0.000
_reflns_Friedel_fraction_max      .
_reflns_Friedel_fraction_full     .
 
_reflns_special_details
;
 Reflections were merged by SHELXL according to the crystal
 class for the calculation of statistics and refinement.
 
 _reflns_Friedel_fraction is defined as the number of unique
 Friedel pairs measured divided by the number that would be
 possible theoretically, ignoring centric projections and
 systematic absences.
;
 
_computing_data_collection        'CrysAlisPro (Agilent Technologies, 2014)'
_computing_cell_refinement        'CrysAlisPro (Rigaku OD, 2020)'
_computing_data_reduction         'CrysAlisPro (Rigaku OD, 2020)'
_computing_structure_solution     'SHELXS (Sheldrick, 2008)' 
_computing_structure_refinement   'SHELXL-2014/7 (Sheldrick, 2015)'
_computing_molecular_graphics     'ORTEP-3 for Windows (Farrugia, 2012)' 
_computing_publication_material   'SHELXL-2014/7 (Sheldrick, 2015)'
_refine_special_details           ?
_refine_ls_structure_factor_coef  Fsqd
_refine_ls_matrix_type            full
_refine_ls_weighting_scheme       calc
_refine_ls_weighting_details
'w=1/[\s^2^(Fo^2^)+(0.0268P)^2^+0.6897P] where P=(Fo^2^+2Fc^2^)/3'
_atom_sites_solution_primary      direct
_atom_sites_solution_secondary    difmap
_atom_sites_solution_hydrogens    geom
_refine_ls_hydrogen_treatment     constr
_refine_ls_extinction_method      none
_refine_ls_extinction_coef        .
_refine_ls_number_reflns          2603
_refine_ls_number_parameters      165
_refine_ls_number_restraints      0
_refine_ls_R_factor_all           0.0419
_refine_ls_R_factor_gt            0.0309
_refine_ls_wR_factor_ref          0.0695
_refine_ls_wR_factor_gt           0.0647
_refine_ls_goodness_of_fit_ref    1.067
_refine_ls_restrained_S_all       1.067
_refine_ls_shift/su_max           0.001
_refine_ls_shift/su_mean          0.000
 
loop_
 _atom_site_label
 _atom_site_type_symbol
 _atom_site_fract_x
 _atom_site_fract_y
 _atom_site_fract_z
 _atom_site_U_iso_or_equiv
 _atom_site_adp_type
 _atom_site_occupancy
 _atom_site_site_symmetry_order  
 _atom_site_calc_flag
 _atom_site_refinement_flags_posn
 _atom_site_refinement_flags_adp
 _atom_site_refinement_flags_occupancy
 _atom_site_disorder_assembly
 _atom_site_disorder_group
Se1 Se 0.59886(3) 0.25205(4) 0.73335(2) 0.03688(10) Uani 1 1 d . . . . .
P1 P 0.80883(7) 0.04964(8) 0.30011(4) 0.02885(16) Uani 1 1 d . . . . .
N1 N 0.7676(2) 0.2335(3) 0.71476(15) 0.0357(5) Uani 1 1 d . . . . .
O1 O 0.97827(18) 0.1881(2) 0.78868(13) 0.0407(5) Uani 1 1 d . . . . .
O2 O 0.86212(19) 0.2042(2) 0.27835(13) 0.0378(5) Uani 1 1 d . . . . .
O3 O 0.9161(2) -0.0744(2) 0.33445(12) 0.0433(5) Uani 1 1 d . . . . .
H3 H 0.9488 -0.1017 0.2924 0.065 Uiso 1 1 calc R U . . .
O4 O 0.7153(2) -0.0148(2) 0.21436(12) 0.0416(5) Uani 1 1 d . . . . .
H4 H 0.6978 -0.1071 0.2227 0.062 Uiso 1 1 calc R U . . .
C1 C 0.8611(3) 0.2019(3) 0.78846(18) 0.0306(6) Uani 1 1 d . . . . .
C2 C 0.8065(2) 0.1848(3) 0.86918(17) 0.0285(5) Uani 1 1 d . . . . .
C3 C 0.8795(3) 0.1489(3) 0.95557(18) 0.0360(6) Uani 1 1 d . . . . .
H3A H 0.9689 0.1381 0.9655 0.043 Uiso 1 1 calc R U . . .
C4 C 0.8168(3) 0.1300(4) 1.02575(18) 0.0434(7) Uani 1 1 d . . . . .
H4A H 0.8642 0.1055 1.0835 0.052 Uiso 1 1 calc R U . . .
C5 C 0.6837(3) 0.1471(4) 1.01100(18) 0.0420(7) Uani 1 1 d . . . . .
H5 H 0.6431 0.1341 1.0592 0.050 Uiso 1 1 calc R U . . .
C6 C 0.6102(3) 0.1830(3) 0.92650(18) 0.0381(6) Uani 1 1 d . . . . .
H6 H 0.5208 0.1938 0.9172 0.046 Uiso 1 1 calc R U . . .
C7 C 0.6732(3) 0.2027(3) 0.85526(16) 0.0286(6) Uani 1 1 d . . . . .
C8 C 0.7935(3) 0.2626(3) 0.62472(17) 0.0367(6) Uani 1 1 d . . . . .
H8A H 0.8863 0.2706 0.6302 0.044 Uiso 1 1 calc R U . . .
H8B H 0.7555 0.3631 0.6024 0.044 Uiso 1 1 calc R U . . .
C9 C 0.7409(3) 0.1360(3) 0.55614(18) 0.0385(7) Uani 1 1 d . . . . .
H9A H 0.6472 0.1435 0.5393 0.046 Uiso 1 1 calc R U . . .
H9B H 0.7633 0.0328 0.5827 0.046 Uiso 1 1 calc R U . . .
C10 C 0.7973(3) 0.1550(4) 0.47166(18) 0.0386(7) Uani 1 1 d . . . . .
H10A H 0.7963 0.2660 0.4559 0.046 Uiso 1 1 calc R U . . .
H10B H 0.8868 0.1206 0.4859 0.046 Uiso 1 1 calc R U . . .
C11 C 0.7245(3) 0.0628(3) 0.38985(17) 0.0340(6) Uani 1 1 d . . . . .
H11A H 0.6414 0.1128 0.3670 0.041 Uiso 1 1 calc R U . . .
H11B H 0.7082 -0.0430 0.4091 0.041 Uiso 1 1 calc R U . . .
 
loop_
 _atom_site_aniso_label
 _atom_site_aniso_U_11
 _atom_site_aniso_U_22
 _atom_site_aniso_U_33
 _atom_site_aniso_U_23
 _atom_site_aniso_U_13
 _atom_site_aniso_U_12
Se1 0.03237(16) 0.05421(19) 0.02484(15) 0.00680(12) 0.00797(11) 0.00903(13)
P1 0.0349(4) 0.0298(3) 0.0238(3) 0.0011(3) 0.0105(3) 0.0036(3)
N1 0.0358(13) 0.0506(14) 0.0243(11) 0.0020(10) 0.0143(9) 0.0075(11)
O1 0.0292(10) 0.0532(12) 0.0419(11) -0.0072(9) 0.0127(8) 0.0028(9)
O2 0.0422(11) 0.0347(10) 0.0401(11) 0.0009(8) 0.0165(9) -0.0028(9)
O3 0.0505(12) 0.0492(12) 0.0335(10) 0.0054(9) 0.0164(9) 0.0200(10)
O4 0.0589(13) 0.0354(11) 0.0279(10) 0.0022(8) 0.0041(9) -0.0036(10)
C1 0.0327(15) 0.0284(13) 0.0323(14) -0.0044(11) 0.0103(11) 0.0015(11)
C2 0.0328(14) 0.0270(12) 0.0257(13) -0.0036(10) 0.0066(11) 0.0020(11)
C3 0.0351(15) 0.0395(15) 0.0310(14) -0.0031(12) 0.0020(12) 0.0034(12)
C4 0.0537(19) 0.0511(18) 0.0220(13) -0.0001(13) 0.0004(13) 0.0034(15)
C5 0.0550(19) 0.0498(18) 0.0248(14) 0.0029(13) 0.0165(13) 0.0069(15)
C6 0.0380(15) 0.0482(16) 0.0311(14) 0.0031(13) 0.0143(12) 0.0093(13)
C7 0.0349(14) 0.0309(13) 0.0207(12) 0.0004(10) 0.0073(10) 0.0053(11)
C8 0.0443(16) 0.0430(16) 0.0267(14) 0.0067(12) 0.0160(12) 0.0033(13)
C9 0.0486(17) 0.0416(16) 0.0307(14) 0.0016(12) 0.0202(13) 0.0011(13)
C10 0.0441(16) 0.0457(17) 0.0308(14) -0.0035(13) 0.0185(12) -0.0029(14)
C11 0.0344(14) 0.0389(15) 0.0321(14) 0.0014(12) 0.0146(11) 0.0029(12)
 
_geom_special_details
;
 All esds (except the esd in the dihedral angle between two l.s. planes)
 are estimated using the full covariance matrix.  The cell esds are taken
 into account individually in the estimation of esds in distances, angles
 and torsion angles; correlations between esds in cell parameters are only
 used when they are defined by crystal symmetry.  An approximate (isotropic)
 treatment of cell esds is used for estimating esds involving l.s. planes.
;
 
loop_
 _geom_bond_atom_site_label_1
 _geom_bond_atom_site_label_2
 _geom_bond_distance
 _geom_bond_site_symmetry_2
 _geom_bond_publ_flag
Se1 N1 1.873(2) . ?
Se1 C7 1.886(2) . ?
P1 O2 1.492(2) . ?
P1 O4 1.549(2) . ?
P1 O3 1.5513(19) . ?
P1 C11 1.782(2) . ?
N1 C1 1.346(3) . ?
N1 C8 1.466(3) . ?
O1 C1 1.244(3) . ?
O3 H3 0.8200 . ?
O4 H4 0.8200 . ?
C1 C2 1.466(3) . ?
C2 C7 1.388(4) . ?
C2 C3 1.398(4) . ?
C3 C4 1.377(4) . ?
C3 H3A 0.9300 . ?
C4 C5 1.385(4) . ?
C4 H4A 0.9300 . ?
C5 C6 1.377(4) . ?
C5 H5 0.9300 . ?
C6 C7 1.394(4) . ?
C6 H6 0.9300 . ?
C8 C9 1.512(4) . ?
C8 H8A 0.9700 . ?
C8 H8B 0.9700 . ?
C9 C10 1.531(3) . ?
C9 H9A 0.9700 . ?
C9 H9B 0.9700 . ?
C10 C11 1.522(4) . ?
C10 H10A 0.9700 . ?
C10 H10B 0.9700 . ?
C11 H11A 0.9700 . ?
C11 H11B 0.9700 . ?
 
loop_
 _geom_angle_atom_site_label_1
 _geom_angle_atom_site_label_2
 _geom_angle_atom_site_label_3
 _geom_angle
 _geom_angle_site_symmetry_1
 _geom_angle_site_symmetry_3
 _geom_angle_publ_flag
N1 Se1 C7 85.38(10) . . ?
O2 P1 O4 109.21(11) . . ?
O2 P1 O3 112.67(12) . . ?
O4 P1 O3 109.14(11) . . ?
O2 P1 C11 112.89(12) . . ?
O4 P1 C11 108.93(13) . . ?
O3 P1 C11 103.81(12) . . ?
C1 N1 C8 123.3(2) . . ?
C1 N1 Se1 116.46(17) . . ?
C8 N1 Se1 120.13(18) . . ?
P1 O3 H3 109.5 . . ?
P1 O4 H4 109.5 . . ?
O1 C1 N1 125.0(2) . . ?
O1 C1 C2 124.2(2) . . ?
N1 C1 C2 110.9(2) . . ?
C7 C2 C3 120.1(2) . . ?
C7 C2 C1 115.8(2) . . ?
C3 C2 C1 124.1(2) . . ?
C4 C3 C2 118.9(3) . . ?
C4 C3 H3A 120.5 . . ?
C2 C3 H3A 120.5 . . ?
C3 C4 C5 120.5(3) . . ?
C3 C4 H4A 119.8 . . ?
C5 C4 H4A 119.8 . . ?
C6 C5 C4 121.4(3) . . ?
C6 C5 H5 119.3 . . ?
C4 C5 H5 119.3 . . ?
C5 C6 C7 118.3(3) . . ?
C5 C6 H6 120.8 . . ?
C7 C6 H6 120.8 . . ?
C2 C7 C6 120.7(2) . . ?
C2 C7 Se1 111.49(18) . . ?
C6 C7 Se1 127.8(2) . . ?
N1 C8 C9 113.6(2) . . ?
N1 C8 H8A 108.8 . . ?
C9 C8 H8A 108.8 . . ?
N1 C8 H8B 108.8 . . ?
C9 C8 H8B 108.8 . . ?
H8A C8 H8B 107.7 . . ?
C8 C9 C10 110.1(2) . . ?
C8 C9 H9A 109.6 . . ?
C10 C9 H9A 109.6 . . ?
C8 C9 H9B 109.6 . . ?
C10 C9 H9B 109.6 . . ?
H9A C9 H9B 108.1 . . ?
C11 C10 C9 113.8(2) . . ?
C11 C10 H10A 108.8 . . ?
C9 C10 H10A 108.8 . . ?
C11 C10 H10B 108.8 . . ?
C9 C10 H10B 108.8 . . ?
H10A C10 H10B 107.7 . . ?
C10 C11 P1 113.70(19) . . ?
C10 C11 H11A 108.8 . . ?
P1 C11 H11A 108.8 . . ?
C10 C11 H11B 108.8 . . ?
P1 C11 H11B 108.8 . . ?
H11A C11 H11B 107.7 . . ?
 
_refine_diff_density_max    0.516
_refine_diff_density_min   -0.349
_refine_diff_density_rms    0.059

_shelx_res_file
;

    4.3.2.res created by SHELXL-2014/7


TITL Mucha 4 in P2(1)/n
CELL 0.71073  10.5804   8.47751  15.1112  90.00 102.587  90.00
ZERR    4.00   0.0002   0.00018   0.0003   0.00   0.002   0.00
LATT  1
SYMM -x+1/2, y+1/2,-z+1/2
SFAC C H N O P Se
UNIT 44.00 56.00 4.00 16.00 4.00 4.00
OMIT -2 52
TEMP 25
L.S. 5
SIZE 0.50 0.09 0.07
BOND$H
FMAP 2
ACTA
PLAN -10
WGHT    0.026800    0.689700
FVAR       3.76313
SE1   6    0.598857    0.252052    0.733354    11.00000    0.03237    0.05421 =
         0.02484    0.00680    0.00797    0.00903
P1    5    0.808832    0.049636    0.300113    11.00000    0.03489    0.02978 =
         0.02376    0.00115    0.01052    0.00357
N1    3    0.767568    0.233478    0.714758    11.00000    0.03579    0.05062 =
         0.02434    0.00197    0.01434    0.00746
O1    4    0.978270    0.188145    0.788684    11.00000    0.02921    0.05316 =
         0.04189   -0.00723    0.01271    0.00283
O2    4    0.862123    0.204249    0.278346    11.00000    0.04218    0.03467 =
         0.04014    0.00091    0.01655   -0.00277
O3    4    0.916084   -0.074430    0.334449    11.00000    0.05048    0.04922 =
         0.03345    0.00537    0.01640    0.01998
AFIX 147
H3    2    0.948751   -0.101731    0.292404    11.00000   -1.50000
AFIX   0
O4    4    0.715313   -0.014850    0.214362    11.00000    0.05894    0.03539 =
         0.02793    0.00221    0.00413   -0.00358
AFIX 147
H4    2    0.697784   -0.107139    0.222667    11.00000   -1.50000
AFIX   0
C1    1    0.861104    0.201901    0.788462    11.00000    0.03270    0.02841 =
         0.03227   -0.00439    0.01029    0.00153
C2    1    0.806490    0.184768    0.869180    11.00000    0.03279    0.02701 =
         0.02570   -0.00362    0.00656    0.00202
C3    1    0.879480    0.148940    0.955568    11.00000    0.03508    0.03951 =
         0.03104   -0.00307    0.00198    0.00338
AFIX  43
H3A   2    0.968936    0.138091    0.965499    11.00000   -1.20000
AFIX   0
C4    1    0.816821    0.129958    1.025752    11.00000    0.05369    0.05107 =
         0.02200   -0.00009    0.00042    0.00336
AFIX  43
H4A   2    0.864247    0.105453    1.083470    11.00000   -1.20000
AFIX   0
C5    1    0.683714    0.147097    1.010999    11.00000    0.05502    0.04982 =
         0.02483    0.00292    0.01653    0.00686
AFIX  43
H5    2    0.643070    0.134071    1.059229    11.00000   -1.20000
AFIX   0
C6    1    0.610242    0.182996    0.926497    11.00000    0.03799    0.04820 =
         0.03111    0.00308    0.01427    0.00930
AFIX  43
H6    2    0.520840    0.193814    0.917161    11.00000   -1.20000
AFIX   0
C7    1    0.673239    0.202729    0.855256    11.00000    0.03485    0.03087 =
         0.02067    0.00045    0.00726    0.00529
C8    1    0.793465    0.262625    0.624718    11.00000    0.04427    0.04299 =
         0.02665    0.00665    0.01598    0.00327
AFIX  23
H8A   2    0.886311    0.270581    0.630214    11.00000   -1.20000
H8B   2    0.755483    0.363069    0.602446    11.00000   -1.20000
AFIX   0
C9    1    0.740854    0.135971    0.556143    11.00000    0.04861    0.04163 =
         0.03065    0.00165    0.02024    0.00109
AFIX  23
H9A   2    0.647193    0.143454    0.539301    11.00000   -1.20000
H9B   2    0.763291    0.032827    0.582741    11.00000   -1.20000
AFIX   0
C10   1    0.797264    0.155024    0.471659    11.00000    0.04412    0.04574 =
         0.03082   -0.00351    0.01852   -0.00287
AFIX  23
H10A  2    0.796327    0.265990    0.455876    11.00000   -1.20000
H10B  2    0.886841    0.120590    0.485932    11.00000   -1.20000
AFIX   0
C11   1    0.724543    0.062756    0.389855    11.00000    0.03438    0.03894 =
         0.03209    0.00145    0.01459    0.00288
AFIX  23
H11A  2    0.641377    0.112804    0.367044    11.00000   -1.20000
H11B  2    0.708198   -0.043017    0.409145    11.00000   -1.20000
AFIX   0
HKLF 4

REM  Mucha 4 in P2(1)/n
REM R1 =  0.0309 for    2153 Fo > 4sig(Fo)  and  0.0419 for all    2603 data
REM    165 parameters refined using      0 restraints

END

WGHT      0.0268      0.6897

REM Highest difference peak  0.516,  deepest hole -0.349,  1-sigma level  0.059
Q1    1   0.6033  0.1492  0.7208  11.00000  0.05    0.52
Q2    1   0.7833  0.0468  0.3527  11.00000  0.05    0.38
Q3    1   0.7989  0.1687  0.2790  11.00000  0.05    0.26
Q4    1   0.8982  0.1296  0.2850  11.00000  0.05    0.25
Q5    1   0.8205  0.1608  0.2973  11.00000  0.05    0.24
Q6    1   0.8362  0.2043  0.8348  11.00000  0.05    0.22
Q7    1   0.6288  0.1593  0.8796  11.00000  0.05    0.22
Q8    1   0.8368  0.1302  0.9038  11.00000  0.05    0.21
Q9    1   0.6594  0.1303  0.9611  11.00000  0.05    0.21
Q10   1   0.5200  0.2659  0.7153  11.00000  0.05    0.21
;
_shelx_res_checksum   77996

_shelx_hkl_file
;
   0   0  -2 469525. 2696.25   4
   0   0   2 468097. 2689.28   4
   0   0   3 180.404 93.1630   4
   0   0  -3 5.64172 65.9730   4
   0   0  -4 351858. 2810.18   4
   0   0   4 345718. 2789.60   4
   0   0   5 200.563 115.032   4
   0   0  -5-43.0094 82.7233   4
   0   0   6 63248.1 1302.91   4
   0   0  -6 65125.0 1343.34   4
   0   0  -7-22.0880 83.0470   6
   0   0  -7-20.4944 121.296   4
   0   0   7 114.322 115.722   4
   0   0  -8 14000.3 419.628   6
   0   0  -9-43.8266 91.2113   6
   0   0 -10 271.134 113.052   6
   0   0 -11-162.833 120.007   6
   0   0 -12 22278.7 660.764   6
   0   0 -13-61.4383 139.184   6
   0   0 -14 7417.27 438.464   6
   0   0 -15-4.26097 149.928   6
   0   0 -16 2958.86 321.320   6
   0   0 -17-40.0322 170.675   6
   0   0 -18 243.185 208.354   6
   0   1   0 352.269 79.1753   4
   0  -1   0 334.665 79.1026   4
   0   1  -1 480.963 112.847   4
   0  -1   1 388.707 106.991   4
   0  -1   2 12753.6 502.278   4
   0   1  -2 12290.7 485.697   4
   0   1  -3 39546.2 962.788   4
   0  -1   3 41356.3 971.145   4
   0   1  -4 2834.56 297.632   4
   0  -1   4 2421.00 279.237   4
   0  -1  -4 2764.14 147.716   4
   0   1   5 798.698 110.234   4
   0  -1   5 658.165 200.065   4
   0   1  -5 760.950 196.711   4
   0  -1  -5 809.231 114.118   4
   0   1   6 5954.90 316.148   4
   0  -1   6 5884.17 477.910   4
   0   1  -6 5745.96 472.062   4
   0  -1  -7 980.894 126.248   6
   0   1  -7 964.334 110.746   6
   0  -1   7 979.678 224.578   4
   0   1  -7 679.588 187.538   4
   0  -1  -8 16760.7 467.292   6
   0  -1   8 16344.4 879.272   4
   0   1  -8 17133.9 449.924   6
   0  -1  -9 2363.75 201.983   6
   0   1  -9 2257.69 188.340   6
   0  -1 -10 28910.1 688.944   6
   0   1 -10 29148.6 666.136   6
   0  -1 -11 4626.04 307.557   6
   0   1 -11 5124.19 302.692   6
   0  -1 -12 26374.6 733.703   6
   0   1 -12 25830.5 702.071   6
   0  -1 -13 4375.80 334.802   6
   0   1 -13 4722.83 339.113   6
   0   1 -14 40578.7 966.503   6
   0  -1 -14 40197.6 1003.11   6
   0  -1 -15 549.365 194.179   6
   0   1 -15 45.7166 157.222   6
   0   1 -16 31129.5 919.065   6
   0  -1 -16 30567.3 944.598   6
   0   1 -17 138.533 176.182   6
   0  -1 -17 118.917 196.301   6
   0  -1 -18 19325.6 809.826   6
   0   2   0 413558. 3257.70   4
   0  -2   0 414941. 3245.02   4
   0   2  -1 15633.0 621.383   4
   0  -2  -1 15377.1 486.412   4
   0  -2   1 15984.6 630.804   4
   0   2  -2 135432. 2022.41   4
   0  -2  -2 134631. 1282.60   4
   0  -2   2 130186. 1989.20   4
   0  -2   3 4595.15 399.041   4
   0   2  -3 4331.98 392.826   4
   0   2  -4 143691. 2375.48   4
   0  -2   4 146287. 2387.10   4
   0  -2   5 1730.15 282.147   4
   0   2  -5 1332.64 272.886   4
   0  -2  -6 116431. 1159.79   6
   0  -2  -7 778.765 121.465   6
   0  -2  -8 91195.0 1152.81   6
   0   2  -8 89673.1 1021.80   2
   0   2  -8 90021.8 1030.97   6
   0   2  -9 765.485 116.561   6
   0  -2  -9 783.177 129.143   6
   0  -2 -10 40445.7 843.988   6
   0   2 -10 41383.6 773.256   6
   0   2 -11 13089.3 463.040   6
   0  -2 -11 14031.9 513.432   6
   0  -2 -12 1266.67 206.328   6
   0  -2 -13 6635.66 414.052   6
   0  -2 -14 950.430 217.747   6
   0  -2 -15-110.503 169.708   6
   0  -2 -16 887.519 223.153   6
   0  -2 -17 2286.97 312.612   6
   0  -2 -18 1602.42 284.561   6
   0   3   0 94.0519 138.618   4
   0  -3   0-149.780 168.630   4
   0  -3  -1 51688.6 1150.72   4
   0  -3   1 52118.7 1348.10   4
   0   3  -1 55534.3 1403.10   4
   0  -3  -2 4274.08 305.411   4
   0  -3   2 4210.35 410.177   4
   0   3  -2 4057.57 418.829   4
   0  -3   3 9866.95 658.497   4
   0   3  -3 10165.8 684.850   4
   0  -3  -3 10366.6 398.883   4
   0   3   4 38020.6 652.009   7
   0   3  -5 87.8886 74.1422   2
   0  -3  -6 33292.7 610.443   6
   0   3  -6 33054.0 610.504   2
   0   3  -7 1491.68 143.311   2
   0  -3  -7 1698.94 165.309   6
   0  -3  -8 85959.8 1156.61   6
   0   3  -8 88594.0 1098.03   2
   0   3  -9 176.587 99.8217   2
   0  -3  -9 189.853 107.651   6
   0  -3 -10 54338.4 1005.57   6
   0  -3 -11 748.441 175.987   6
   0  -3 -12 10606.0 487.106   6
   0  -3 -13 1542.34 236.455   6
   0  -3 -14 3801.58 341.918   6
   0  -3 -15 3758.30 357.139   6
   0  -3 -16 8807.93 538.640   6
   0  -3 -17 1162.86 260.622   6
   0   4   0 104465. 1098.83   8
   0   4   0 102946. 1096.41   7
   0  -4   0 101477. 2041.61   4
   0   4  -1 30855.0 585.870   8
   0  -4   1 30099.8 1157.03   4
   0   4   1 30945.3 571.232   8
   0  -4  -1 31491.5 1051.43   4
   0   4   1 31339.0 582.872   7
   0   4  -2 352609. 2315.34   8
   0   4   2 353129. 2386.53   7
   0   4   2 353206. 2308.58   8
   0  -4  -2 358523. 3496.35   4
   0   4   3 1306.23 133.006   8
   0  -4   3 1327.98 127.688   5
   0   4  -3 1399.95 137.536   8
   0   4   3 1101.79 134.636   7
   0   4  -4 46999.4 721.386   8
   0  -4   4 45583.3 728.667   5
   0   4   4 46331.5 712.245   8
   0   4   4 46875.1 784.599   7
   0  -4   5 255.046 85.0702   5
   0   4   5 301.566 108.651   7
   0   4   5 431.794 95.5353   8
   0  -4  -5 318.961 83.4541   6
   0   4  -5 408.127 102.889   8
   0  -4  -6 64663.8 907.243   6
   0   4   6 65077.8 853.210   8
   0   4  -6 64158.8 858.412   8
   0   4   6 65037.0 1016.47   7
   0  -4  -7 525.610 108.754   6
   0  -4  -8 23749.4 607.897   6
   0  -4  -9 15276.7 517.405   6
   0  -4 -10 571.262 164.721   6
   0  -4 -11 11015.0 485.729   6
   0  -4 -12 235.260 167.843   6
   0  -4 -13 14279.3 610.816   6
   0  -4 -14 2643.77 309.919   6
   0  -4 -15 429.091 203.312   6
   0  -4 -16 216.844 175.237   6
   0  -4 -17 525.932 220.086   6
   0   5   0-9.43975 82.1216   7
   0   5   0-8.22376 69.9455   8
   0   5  -1 9412.72 356.895   8
   0  -5   1 9343.22 314.272   5
   0   5   1 9477.48 365.345   7
   0   5   1 9453.94 362.236   8
   0  -5   2 2313.88 170.755   5
   0   5  -2 2059.78 181.822   8
   0   5   2 2163.16 188.866   7
   0   5   2 2115.41 180.480   8
   0   5   3 17355.1 485.228   8
   0   5  -3 18600.2 498.884   8
   0   5   3 17192.5 514.344   7
   0  -5   3 17142.8 460.077   5
   0   5   4 1043.90 139.277   8
   0   5   4 1231.64 163.486   7
   0   5  -4 898.982 122.481   8
   0  -5   4 1267.12 150.282   5
   0   5   5 84.2340 91.2906   8
   0   5   5 98.8666 104.787   7
   0  -5   5-49.2259 88.5758   5
   0   5  -5 196.004 88.1721   8
   0   5   6 1250.61 179.568   7
   0   5   6 738.306 120.512   8
   0   5  -6 1067.79 136.762   8
   0   5   7 153.947 129.329   7
   0   5   8 5288.60 337.498   7
   0  -5  -8 5111.04 298.145   6
   0   5   9 122.721 146.488   7
   0  -5  -9 179.014 126.938   6
   0   5  10 17694.2 659.997   7
   0  -5 -10 19139.0 620.199   6
   0  -5 -11 906.002 178.805   6
   0  -5 -12 34289.8 916.764   6
   0  -5 -13 196.819 175.948   6
   0  -5 -14 20692.7 778.021   6
   0  -5 -15 1986.82 293.807   6
   0  -5 -16 16822.0 763.781   6
   0   6   0 18010.8 546.599   8
   0   6   0 18269.4 548.692   7
   0   6   1 1114.10 168.952   7
   0   6  -1 1011.30 159.163   8
   0   6   1 878.195 147.510   8
   0   6   2 57470.2 986.006   8
   0  -6   2 58442.6 914.376   5
   0   6   2 57732.5 1002.34   7
   0   6  -2 58871.7 994.812   8
   0   6  -3 2317.44 209.135   8
   0   6   3 2467.50 233.528   7
   0   6   3 2914.85 228.096   8
   0  -6   3 2779.44 209.623   5
   0   6   4 8947.60 391.519   8
   0   6  -4 8284.05 375.827   8
   0  -6   4 8892.78 378.649   5
   0   6   4 8463.80 412.235   7
   0   6   5 1387.69 166.674   8
   0   6  -5 1288.59 167.546   8
   0  -6   5 1234.72 172.250   5
   0   6   5 1461.30 202.459   7
   0   6   6 11749.5 505.064   7
   0   6   6 12605.4 457.188   8
   0   6  -6 11938.3 449.391   8
   0   6   7 168.019 140.195   7
   0   6   8 9187.88 473.671   7
   0   6   9 2286.01 260.999   7
   0   6  10 2168.69 285.422   7
   0   6  11 129.296 137.179   7
   0   6  12 2876.57 328.033   7
   0   6  13 331.122 173.715   7
   0   6  14 1585.05 279.217   7
   0  -6 -15 5767.32 462.824   6
   0   6  15 5409.57 472.395   7
   0   7   0 94.4133 110.834   8
   0   7   1 1107.97 188.847   7
   0   7   1 1109.00 182.847   8
   0   7  -1 1281.86 184.953   8
   0   7   2 27247.8 735.437   8
   0   7   2 27436.2 754.331   7
   0   7  -2 27069.3 729.973   8
   0   7   3 1216.33 196.590   7
   0   7   3 1307.41 182.961   8
   0   7  -3 1581.12 212.403   8
   0   7   4 18532.2 644.580   7
   0   7  -4 18354.2 610.847   8
   0   7   4 19330.2 620.568   8
   0   7   5 7181.13 405.625   7
   0   7  -5 7362.41 390.092   8
   0   7   5 7177.57 382.171   8
   0  -7   5 7141.26 372.603   5
   0   7   6 28279.2 752.620   8
   0   7  -6 27895.3 743.166   8
   0   7   6 27336.3 815.012   7
   0   7   7 1880.39 256.356   7
   0   7   8 20838.3 747.581   7
   0   7   9 1169.61 225.095   7
   0   7  10 17841.8 734.426   7
   0   7  11 1018.74 231.663   7
   0   7  12 6492.11 478.701   7
   0   7  13 765.512 266.240   7
   0   8   0 536.755 171.840   8
   0   8   1 147.760 152.544   8
   0   8  -1 139.792 146.905   8
   0   8   2 823.104 180.620   8
   0   8   2 773.861 197.851   7
   0   8  -2 801.756 178.483   8
   0   8   3 161.476 153.016   8
   0   8   3 121.568 141.333   7
   0   8  -3 289.844 161.837   8
   0   8   4 13497.0 569.515   8
   0   8  -4 15097.7 606.427   8
   0   8   4 14075.1 611.899   7
   0   8   5 1227.74 213.776   8
   0   8  -5 1401.17 232.077   8
   0   8   5 1210.04 226.024   7
   0   8   6 7640.39 432.976   8
   0   8  -6 8483.61 454.793   8
   0   8   6 7885.58 472.948   7
   0   8   7 2818.93 301.515   7
   0   8   8 6400.25 460.094   7
   0   8   9 727.096 204.434   7
   0   8  10 5401.77 458.799   7
   0   8  11 2018.14 313.880   7
   0   8  12 1768.18 316.415   7
   0   9   0 21.7324 144.841   8
   0   9  -1 561.233 174.301   8
   0   9   1 750.425 196.440   8
   0   9   2 2498.48 297.282   7
   0   9  -2 2432.70 296.016   8
   0   9   2 1888.65 271.082   8
   0   9   3 2004.23 249.875   8
   0   9  -3 2258.90 279.128   8
   0   9   3 2606.09 308.053   7
   0   9   4 384.258 182.741   7
   0   9   4 506.398 194.569   8
   0   9  -4 527.153 190.494   8
   0   9   5 1480.76 268.148   7
   0   9   5 1204.86 229.137   8
   0   9  -5 1726.85 251.357   8
   0   9   6 711.174 193.573   7
   0   9  -6 505.479 208.613   8
   0   9   7 99.3951 173.561   7
   0   9   8 3791.54 390.323   7
   0   9   9 513.990 221.559   7
   0  10   0 7819.89 511.121   8
   0  10  -1 623.724 211.801   8
   0  10   1 408.609 182.388   8
   0  10   2 1654.82 284.437   8
   0  10  -2 1304.26 251.491   8
   0  10   3 40.9801 172.147   7
   0  10  -3 57.2945 182.877   8
   0  10   3 170.918 201.490   8
   0  10   4 3867.51 391.834   7
   0  10   5 343.600 216.567   7
   0  10   6 1010.22 283.373   7
   1   0 -19 599.064 241.987   6
   1   0 -18 203.201 161.093   6
   1   0 -17 6376.40 449.081   6
   1   0 -16-159.023 156.988   6
   1   0 -15 34522.1 933.930   6
   1   0 -14-119.218 124.721   6
   1   0 -13 3650.98 286.509   6
   1   0 -12 451.903 136.052   6
   1   0 -11 192023. 1933.48   6
   1   0 -10 75.6169 100.289   6
   1   0  -9 163154. 1595.67   6
   1   0  -8 96.9095 90.5198   6
   1   0  -7 257935. 1881.96   6
  -1   0   7 257581. 2956.39   4
  -1   0   6-135.434 89.3450   4
  -1   0   5 56228.3 1146.04   4
  -1   0   4-51.7431 83.1761   1
  -1   0   3 1674.25 183.964   1
  -1   0   2 211.329 90.6960   1
   1   0  -2 53.2341 66.0627   1
   1   0  -1 13733.9 398.760   1
  -1   0   1 12956.2 392.079   1
  -1   0   0 87.1226 61.8704   1
   1   0   0 153.235 64.4315   1
   1   0   1 44486.8 763.987   1
  -1   0  -1 45277.2 716.622   3
  -1   0  -2 23.9482 57.6751   3
   1   0   2 75.0778 65.1305   3
   1   0   3 744.206 107.026   3
  -1   0  -3 845.532 146.561   4
   1   0   4-12.1133 51.6506   3
  -1   0  -4-83.2779 98.4887   4
   1   0   5 489.350 157.326   4
   1   0   5 387.089 92.2117   3
  -1   0  -5 397.252 124.112   4
  -1   0  -6 87.7341 140.974   4
   1   0   6 135.199 105.327   4
   1   0   6 79.4123 70.6399   3
  -1   0  -7 5070.19 435.611   4
   1   0   7 5041.55 428.580   4
  -1   0  -7 4261.92 228.536   6
  -1   0  -8 96.0420 70.5441   6
  -1   0  -9 1075.95 149.282   6
  -1   0 -10-20.8209 113.101   6
  -1   0 -11 325.041 115.072   6
  -1   0 -12-53.6177 128.674   6
  -1   0 -13 26820.5 777.641   6
  -1   0 -14-92.0354 137.132   6
  -1   0 -15 12065.5 571.386   6
  -1   0 -16 50.3647 175.667   6
  -1   0 -17 13952.2 672.397   6
  -1   0 -18-192.623 198.418   6
   1  -1 -18 1591.68 293.478   6
   1   1 -18 1108.23 269.634   6
   1   1 -17 7368.87 485.723   6
   1  -1 -17 7766.26 505.471   6
   1   1 -16-51.7354 133.933   6
   1  -1 -16 87.9675 179.121   6
   1  -1 -15 12331.1 582.737   6
   1   1 -15 11869.1 546.528   6
   1  -1 -14 5091.24 363.824   6
   1   1 -14 4846.34 355.104   6
   1  -1 -13 218.507 119.457   6
   1   1 -13 101.831 120.825   6
   1  -1 -12 1104.60 183.313   6
   1   1 -12 964.918 168.457   6
   1   1 -11 2081.83 203.780   6
   1  -1 -11 2314.71 240.271   6
   1   1 -10 205.356 115.266   6
   1  -1 -10 98.7030 97.7679   6
   1   1  -9 8050.61 331.314   6
   1  -1  -9 8395.61 353.178   6
   1   1  -9 8764.53 307.853   2
   1  -1  -8 7306.33 309.339   6
   1   1  -8 6877.93 293.311   6
  -1  -1   8 7474.04 603.958   4
   1   1  -7 3878.13 204.853   6
   1  -1  -7 3656.18 207.207   6
  -1  -1   7 4224.95 434.230   4
  -1   1   6 2313.88 179.906   3
  -1   1   6 2366.37 214.340   1
  -1   1   6 2334.07 208.686   4
  -1  -1   6 2612.92 341.877   4
  -1   1   5 23155.8 566.693   3
  -1  -1   5 23138.4 874.468   4
  -1   1   5 22786.2 571.515   1
  -1  -1   4 7625.75 489.076   4
  -1   1   4 7680.24 295.244   1
  -1   1   4 7255.92 320.285   3
   1  -1  -3 14314.3 370.892   1
  -1   1   3 13867.3 444.411   3
  -1   1   3 13709.0 356.273   1
  -1   1   2 12809.4 442.265   3
  -1   1   2 12645.6 350.583   1
   1  -1  -2 12887.8 445.191   3
   1  -1  -2 12884.7 358.044   1
   1  -1  -1 86997.9 1202.26   3
   1   1  -1 85397.4 1275.31   1
  -1  -1   1 87491.0 1263.74   1
  -1   1   0 51839.7 871.831   4
   1   1   0 52573.9 896.665   1
  -1  -1   0 51601.7 888.037   1
   1  -1   1 73592.7 1185.35   4
  -1   1  -1 74948.7 1204.01   4
  -1  -1  -1 73885.1 1019.82   1
   1   1   1 72863.7 1007.97   1
   1   1   2 109303. 1240.06   1
  -1  -1  -2 114272. 1227.85   1
   1  -1   2 112301. 1617.35   4
  -1   1  -2 113576. 1629.67   4
  -1   1  -3 182984. 2270.56   4
   1  -1   3 186331. 2300.26   4
   1   1   3 179722. 1687.82   1
  -1  -1  -4 36509.1 728.580   4
   1   1   4 35500.4 755.985   1
  -1   1  -4 34693.9 1043.58   4
   1  -1   4 35479.6 1055.09   4
  -1  -1  -5 229556. 2174.72   4
  -1   1  -5 227655. 2931.98   4
   1  -1   5 225762. 2975.16   4
  -1   1  -6 10636.4 657.527   4
   1  -1   6 12437.4 710.975   4
  -1  -1  -6 11859.8 502.507   4
  -1  -1  -6 11383.9 343.633   6
   1  -1   7 239467. 3387.71   4
  -1   1  -7 236692. 3370.73   4
  -1  -1  -7 240805. 1873.44   6
  -1   1  -7 240080. 1799.71   6
  -1   1  -8 1383.52 145.495   6
  -1  -1  -8 1657.61 171.775   6
  -1  -1  -9 109364. 1336.19   6
  -1   1  -9 110177. 1282.09   6
  -1   1 -10 651.795 145.870   6
  -1  -1 -10 878.952 161.003   6
  -1   1 -11 60883.9 1046.24   6
  -1  -1 -11 59709.9 1083.11   6
  -1   1 -12 5790.49 340.669   6
  -1  -1 -12 5399.37 352.179   6
  -1  -1 -13 13374.6 563.391   6
  -1   1 -13 13600.4 550.665   6
  -1  -1 -14 2038.23 257.195   6
  -1   1 -14 1934.20 251.945   6
  -1  -1 -15 5345.43 399.541   6
  -1   1 -15 5896.36 415.042   6
  -1  -1 -16 1028.65 243.076   6
  -1   1 -16 885.067 221.749   6
  -1  -1 -17 5288.27 433.305   6
  -1  -1 -18 149.163 191.910   6
   1  -2 -18-146.865 194.184   6
   1  -2 -17 5652.95 434.634   6
   1  -2 -16 277.968 171.456   6
   1  -2 -15 7933.96 469.338   6
   1  -2 -14 5217.68 378.544   6
   1  -2 -13 1059.70 201.561   6
   1   2 -13 850.533 162.457   6
   1  -2 -12 12987.6 515.535   6
   1   2 -12 12445.3 471.226   6
   1   2 -11 10408.5 412.140   6
   1  -2 -11 10931.7 452.256   6
   1   2 -10 1165.26 157.605   6
   1  -2 -10 1540.14 179.639   6
   1   2  -9 34694.1 670.085   6
   1  -2  -9 36162.3 738.153   6
   1   2  -9 35954.4 668.112   2
   1   2  -8 935.550 114.767   2
   1  -2  -8 899.765 133.032   6
   1   2  -8 888.135 116.458   6
   1  -2  -7 127844. 1303.46   6
   1   2  -7 132206. 1251.35   2
  -1  -2   6 12308.9 770.999   4
   1  -2  -6 13612.4 374.011   6
   1  -2  -5 156293. 1876.28   3
  -1  -2   5 148709. 2551.77   4
  -1  -2   4 28856.0 1050.72   4
   1  -2  -4 30997.9 819.418   3
  -1   2   3 217368. 1718.92   4
  -1  -2   3 216840. 2811.46   4
   1  -2  -3 219311. 1743.35   1
  -1   2   2 29399.9 657.425   4
  -1   2   1 536963. 3716.01   4
   1  -2  -1 533570. 3711.43   4
   1  -2   0 337162. 3003.60   4
  -1   2   0 332829. 2994.73   4
  -1  -2   0 337481. 3051.48   1
   1  -2   1 451604. 3878.74   4
  -1   2  -1 457998. 3850.29   4
  -1  -2  -1 453323. 3425.55   1
   1  -2   2 30452.7 971.220   4
   1   2   2 28791.0 703.333   1
  -1  -2  -2 30373.2 715.240   1
  -1   2  -2 29092.9 965.075   4
   1  -2   3 3023.37 349.994   4
  -1  -2  -3 3352.06 219.752   1
   1   2   3 2829.79 205.360   1
  -1   2  -3 3409.52 372.772   4
  -1   2  -4 7238.10 549.979   4
  -1  -2  -4 8291.15 315.073   1
   1  -2   4 8194.03 577.746   4
   1   2   4 7226.61 305.804   1
   1  -2   5 32712.1 1200.41   4
   1   2   5 30398.7 646.507   1
  -1   2  -5 31279.0 1202.80   4
  -1  -2  -6 27648.5 554.620   6
  -1  -2  -7 7570.51 305.447   6
  -1   2  -8 7248.58 291.919   6
  -1  -2  -8 7041.26 320.586   6
  -1  -2  -9 26619.3 660.789   6
  -1   2  -9 27479.9 599.405   6
  -1  -2 -10 13526.6 499.380   6
  -1  -2 -11 43638.4 933.906   6
  -1  -2 -12 6620.21 396.983   6
  -1  -2 -13 37884.0 958.294   6
  -1  -2 -14-114.084 142.724   6
  -1  -2 -15 13752.7 643.172   6
  -1  -2 -16 70.2596 149.089   6
  -1  -2 -17 6002.68 475.281   6
   1  -3 -17 15283.1 718.838   6
   1  -3 -16 1099.52 243.841   6
   1  -3 -15 19729.3 743.361   6
   1  -3 -14-175.206 158.434   6
   1  -3 -13 6919.46 412.556   6
   1  -3 -12 16564.3 594.345   6
   1  -3 -11 43.5257 115.984   6
   1  -3 -10 4334.91 289.701   6
   1   3 -10 4404.18 271.851   2
   1   3  -9 1639.97 165.733   2
   1  -3  -9 1637.52 177.895   6
   1  -3  -8 12.7779 85.0852   6
   1   3  -8 64.5168 72.0099   2
   1   3  -7 12115.8 395.720   2
   1  -3  -7 11863.3 387.071   6
   1   3  -6 3397.42 207.420   2
   1  -3  -6 3358.38 194.541   6
   1   3  -5 8786.63 316.742   2
  -1   3   5 8113.77 309.061   7
  -1   3   4 8236.13 333.275   4
   1   3  -4 8054.33 292.433   2
  -1   3   4 8736.45 301.418   7
  -1  -3   3 55774.3 1550.02   4
  -1   3   3 54782.8 1023.25   4
   1  -3  -2 10.4796 81.5626   4
  -1  -3   2 105.485 133.676   4
  -1   3   2 170.953 112.172   4
  -1   3   1 87494.5 1583.46   4
  -1  -3   1 83196.2 1736.50   4
   1  -3  -1 81563.0 1555.83   4
  -1  -3   0 14222.4 674.563   4
   1  -3   0 14874.4 700.262   4
  -1   3   0 14716.1 692.912   4
  -1  -3  -1 82904.7 1565.50   1
  -1   3  -1 82949.2 1774.93   4
   1  -3   1 81054.0 1729.00   4
  -1  -3  -2 37547.9 974.331   1
  -1   3  -2 35722.9 1225.37   4
   1  -3   2 36326.4 1209.07   4
  -1  -3  -3 37069.9 886.288   1
   1  -3   3 37149.7 1291.74   4
  -1   3  -3 36472.9 1299.76   4
   1  -3   4 24164.6 501.970   5
   1  -3   5 67478.6 891.623   5
  -1  -3  -5 66948.0 857.622   6
  -1  -3  -6 34.3805 75.6986   6
  -1  -3  -7 35056.4 684.958   6
  -1  -3  -8 1494.08 167.872   6
  -1  -3  -9 58435.4 1011.99   6
  -1  -3 -10 3849.73 283.571   6
  -1  -3 -11 61108.6 1143.87   6
  -1  -3 -12 806.555 197.479   6
  -1  -3 -13 35585.3 951.234   6
  -1  -3 -14 1452.54 263.093   6
  -1  -3 -15 17129.2 730.354   6
  -1  -3 -16 78.5147 188.701   6
  -1  -3 -17 2580.52 352.060   6
   1  -4 -17 9026.96 572.452   6
   1  -4 -16 507.852 200.161   6
   1  -4 -15 5900.02 425.448   6
   1  -4 -14 1190.62 228.382   6
   1  -4 -13 41634.1 1024.00   6
   1  -4 -12 562.243 179.222   6
   1   4 -11 14423.0 520.237   2
   1  -4 -11 14413.1 549.173   6
   1   4 -10 18076.3 574.222   2
   1  -4 -10 19268.4 603.088   6
   1  -4  -9 79881.4 1180.08   6
   1   4  -9 79043.8 1175.43   2
   1   4  -8 2039.91 197.734   2
   1  -4  -8 2251.92 196.814   6
  -1   4   8 1669.07 207.709   7
  -1   4   7 45642.2 874.937   7
   1  -4  -7 45562.0 787.554   6
   1   4  -7 44938.8 835.431   2
  -1   4   6 1918.30 183.284   7
   1   4  -6 1700.39 171.846   2
   1  -4  -6 1949.99 155.581   6
   1   4  -6 1410.63 137.740   8
   1   4  -5 30975.7 583.942   8
  -1   4   5 31459.5 581.033   8
  -1   4   5 31667.4 663.984   7
   1   4  -5 31868.0 656.876   2
  -1   4   4 15143.0 403.086   8
  -1   4   4 15696.5 451.115   7
   1   4  -4 15986.9 451.697   2
   1   4  -4 15319.5 416.037   8
  -1   4   3 27046.5 535.459   8
  -1   4   3 27481.0 586.452   7
   1   4  -3 26455.6 549.902   8
  -1   4   2 1639.33 157.843   7
  -1   4   2 1111.48 121.111   8
   1   4  -2 1412.07 145.435   8
   1  -4  -2 1379.43 234.156   4
  -1   4   2 1185.27 212.082   4
   1   4  -1 20919.5 471.048   8
  -1   4   1 20886.9 895.837   4
  -1   4   1 19808.3 462.561   8
   1  -4  -1 19929.7 868.633   4
  -1  -4   1 20506.6 965.825   4
  -1   4   1 21480.4 490.194   7
   1  -4   0 21338.3 948.851   4
   1   4   0 21849.7 489.874   8
  -1   4   0 21743.0 969.037   4
   1   4   0 22130.8 468.099   7
  -1   4   0 22140.9 488.816   8
  -1   4   0 22648.2 496.087   7
  -1  -4   0 21818.1 952.488   4
  -1  -4  -1 26581.5 981.514   4
  -1  -4  -1 28200.1 1063.37   1
  -1   4  -1 27792.3 545.979   8
  -1   4  -1 25998.1 1111.99   4
   1   4   1 27075.1 541.538   8
   1   4   1 28074.4 549.781   7
  -1  -4  -2 11450.7 602.344   4
   1   4   2 10306.1 330.801   8
   1  -4   2 9665.02 322.602   5
   1   4   2 11172.2 354.166   7
  -1  -4  -2 11096.6 619.860   1
  -1   4  -2 9856.91 336.385   8
   1   4   3 2545.76 175.436   8
   1   4   3 2576.91 190.678   7
  -1   4  -3 2146.43 162.018   8
   1  -4   3 2579.42 181.987   5
   1  -4   4 2468.40 188.991   5
   1   4   4 2602.85 178.263   8
   1   4   4 2634.68 193.670   7
  -1  -4  -4 2549.97 161.993   6
  -1   4  -4 2498.59 172.640   8
  -1  -4  -5 284.708 70.2044   6
   1   4   5 395.496 91.3565   8
   1   4   5 371.209 121.735   7
   1  -4   5 495.635 109.183   5
   1  -4   6 4936.63 270.269   5
  -1  -4  -6 4652.52 249.683   6
  -1  -4  -7 7.76716 84.0053   6
  -1  -4  -8 662.598 134.499   6
  -1  -4  -9 59.4319 106.056   6
  -1  -4 -10 820.458 155.250   6
  -1  -4 -11 5695.80 368.131   6
  -1  -4 -12-189.575 157.868   6
  -1  -4 -13 4437.54 361.532   6
  -1  -4 -14 4288.72 371.660   6
  -1  -4 -15 14064.0 665.517   6
  -1  -4 -16 3839.44 397.615   6
   1  -5 -16 470.215 178.320   6
  -1   5  16 522.218 215.497   7
   1  -5 -15 156.398 153.695   6
  -1   5  15-179.647 192.188   7
  -1   5  14 496.803 225.105   7
   1  -5 -14 179.909 163.971   6
   1  -5 -13 537.420 201.229   6
  -1   5  13 510.490 201.293   7
   1  -5 -12 4415.25 337.922   6
  -1   5  12 4861.48 390.321   7
   1  -5 -11 5252.00 347.992   6
  -1   5  11 4018.02 335.160   7
   1  -5 -10 2811.34 248.122   6
  -1   5  10 2882.28 284.325   7
  -1   5   9 18317.2 635.688   7
  -1   5   8 2247.53 235.018   7
  -1   5   7 2523.91 245.204   7
   1   5  -6 2563.48 195.770   8
  -1   5   6 2313.75 211.405   7
  -1   5   5 304.333 104.004   7
  -1   5   5 322.289 93.6870   8
   1   5  -5 293.713 105.508   8
   1   5  -4 8910.00 353.135   8
  -1   5   4 10260.1 403.357   7
  -1   5   4 9600.44 357.577   8
  -1  -5   4 9302.84 334.740   5
  -1  -5   3 4142.98 218.244   5
  -1   5   3 4267.32 264.821   7
   1   5  -3 4212.64 246.653   8
  -1   5   3 4426.55 247.507   8
   1   5  -2 582.646 116.083   8
  -1   5   2 464.178 102.296   8
  -1   5   2 457.010 101.021   7
  -1  -5   2 679.767 101.085   5
   1   5  -1 10374.4 357.467   7
   1   5  -1 9593.23 362.768   8
  -1   5   1 10101.6 370.685   8
  -1   5   1 9460.64 371.030   7
  -1   5   0 1098.45 150.552   8
   1   5   0 1144.95 134.273   7
   1   5   0 793.985 127.573   8
  -1   5  -1 108384. 1265.69   8
   1   5   1 110746. 1255.73   7
   1   5   1 109043. 1261.47   8
   1   5   2 20969.4 536.043   8
  -1   5  -2 20898.2 533.165   8
   1  -5   2 19532.0 499.263   5
   1   5   2 20015.3 531.502   7
   1   5   3 130970. 1399.60   8
   1  -5   3 129289. 1393.20   5
   1   5   3 130783. 1466.03   7
  -1   5  -3 132883. 1408.50   8
   1   5   4 2264.41 191.351   8
  -1   5  -4 2456.45 200.040   8
   1  -5   4 2443.50 201.458   5
   1   5   4 2506.69 215.368   7
   1  -5   5 113908. 1380.86   5
   1   5   5 113216. 1431.90   7
   1   5   5 114802. 1294.16   8
   1  -5   6 1093.09 158.928   5
   1   5   6 1233.15 196.080   7
   1   5   7 54935.4 1056.35   7
  -1  -5  -7 54623.5 938.800   6
   1   5   8-41.3148 123.811   7
  -1  -5  -8 73.9609 107.639   6
  -1  -5  -9 51049.0 1003.43   6
  -1  -5 -10 195.857 136.260   6
  -1  -5 -11 7170.22 418.943   6
  -1  -5 -12 303.448 159.776   6
  -1  -5 -13 122.343 161.248   6
  -1  -5 -14 47.6483 161.513   6
  -1  -5 -15 189.960 203.974   6
  -1  -5 -16 333.348 192.840   6
  -1   6  15 2444.33 343.567   7
  -1   6  14 6162.16 477.199   7
  -1   6  13 14660.9 697.480   7
  -1   6  12 5233.65 415.804   7
  -1   6  11 6540.10 435.977   7
  -1   6  10 2495.62 283.269   7
  -1   6   9 29594.1 845.373   7
  -1   6   8 161.483 148.762   7
  -1   6   7 25126.9 747.800   7
  -1   6   6 2070.76 227.200   7
   1   6  -6 2824.96 241.806   8
   1   6  -5 23914.8 631.201   8
  -1   6   5 24385.8 643.116   8
  -1   6   5 23755.3 693.905   7
  -1   6   4 1645.26 191.803   8
  -1   6   4 2165.12 223.061   7
   1   6  -4 1699.42 186.093   8
  -1   6   3 21708.9 601.261   8
  -1   6   3 20308.9 612.642   7
   1   6  -3 21863.6 606.287   8
  -1   6   2 27212.4 702.029   7
  -1   6   2 27805.9 674.325   8
   1   6  -2 27746.1 676.480   8
  -1   6   1 8778.94 387.742   8
  -1   6   1 7978.40 379.468   7
   1   6  -1 8228.87 375.534   8
   1   6   0 6917.97 335.127   7
  -1   6   0 7772.73 360.996   8
   1   6   0 7475.36 353.143   8
   1   6   1 9557.93 396.175   8
   1   6   1 9587.33 390.813   7
  -1   6  -1 8648.92 378.428   8
  -1   6  -2 16118.6 520.440   8
   1   6   2 16523.0 525.761   7
   1  -6   2 18089.7 518.372   5
   1   6   2 17112.3 527.046   8
  -1   6  -3 22120.3 613.018   8
   1   6   3 21820.8 635.703   7
   1   6   3 23468.5 618.874   8
   1  -6   3 23205.3 604.999   5
   1   6   4 11833.6 440.174   8
   1   6   4 11171.4 466.202   7
   1  -6   4 11610.4 446.096   5
  -1   6  -4 11409.7 445.082   8
   1  -6   5 6873.46 357.856   5
   1   6   5 6710.83 374.605   7
   1   6   5 6952.99 346.516   8
   1  -6   6 4346.83 300.879   5
   1   6   6 4037.92 302.203   7
   1   6   7 228.742 147.830   7
   1   6   8 10561.7 506.661   7
   1   6   9 870.405 210.164   7
   1   6  10 11655.6 574.343   7
   1   6  11 5582.16 427.353   7
   1   6  12 1438.18 254.450   7
  -1  -6 -13 5397.35 412.581   6
   1   6  13 6263.33 474.127   7
  -1  -6 -14 1158.46 222.567   6
   1   6  14 1063.79 234.179   7
  -1  -6 -15 8537.24 560.101   6
  -1   7  14 397.337 226.930   7
  -1   7  13 3842.09 394.767   7
  -1   7  12 247.552 176.059   7
  -1   7  11 2842.41 328.764   7
  -1   7  10 2351.69 301.844   7
  -1   7   9 1122.45 220.815   7
  -1   7   8 1324.82 221.103   7
  -1   7   7 6207.26 411.838   7
   1   7  -6 1500.75 202.875   8
  -1   7   6 1248.75 210.242   7
   1   7  -5 17325.3 600.292   8
  -1   7   5 18134.6 645.597   7
   1   7  -4 1150.92 178.503   8
  -1   7   4 1240.57 202.497   7
  -1   7   4 1133.17 181.919   8
  -1   7   3 10290.9 453.184   8
   1   7  -3 10521.6 460.003   8
  -1   7   3 9799.08 465.732   7
   1   7  -2 275.837 118.000   8
  -1   7   2 242.848 102.987   8
  -1   7   2 212.432 140.691   7
   1   7  -1 7501.04 395.062   8
  -1   7   1 6861.87 379.321   8
  -1   7   1 6592.94 377.421   7
   1   7   0 3898.71 291.359   8
  -1   7   0 3665.38 291.131   8
   1   7   0 3284.26 260.921   7
   1   7   1 13641.3 515.333   7
   1   7   1 13484.6 523.338   8
  -1   7  -1 12115.3 505.118   8
   1  -7   2 31304.5 741.290   5
  -1   7  -2 29968.0 782.138   8
   1   7   2 29571.3 782.612   8
   1   7   2 30879.9 782.950   7
   1   7   3 13909.3 529.625   8
   1   7   3 12798.3 528.891   7
  -1   7  -3 12938.5 519.217   8
   1  -7   3 14198.4 506.827   5
   1   7   4 9130.77 455.349   7
   1  -7   4 9633.77 434.276   5
   1   7   4 9457.97 434.296   8
   1   7   5 3038.80 254.582   8
   1  -7   5 2840.72 257.412   5
   1   7   5 2693.64 271.300   7
   1  -7   6 1509.60 208.922   5
   1   7   6 1941.91 247.778   7
   1   7   7 4527.58 368.621   7
   1  -7   7 5195.90 367.839   5
   1   7   8 1282.64 248.392   7
   1   7   9 8908.36 515.853   7
   1   7  10 602.391 213.907   7
   1   7  11 8867.50 551.107   7
   1   7  12 237.354 189.012   7
   1   7  13 6754.64 523.824   7
  -1   8  12 139.832 187.412   7
  -1   8  11 1478.97 275.303   7
  -1   8  10 229.248 202.936   7
  -1   8   9 7.04615 171.359   7
  -1   8   8 1291.80 237.694   7
  -1   8   7 6059.72 437.790   7
   1   8  -6 178.283 155.868   8
  -1   8   6 237.795 181.722   7
   1   8  -5 9781.43 496.552   8
  -1   8   5 10630.6 537.543   7
  -1   8   4 9.30457 142.633   7
   1   8  -4 155.668 136.210   8
   1   8  -3 10285.0 502.150   8
  -1   8   3 10299.5 518.702   7
  -1   8   2 97.7833 137.790   7
   1   8  -2 294.448 159.294   8
  -1   8   2 421.903 165.305   8
  -1   8   1 15443.6 610.885   8
   1   8  -1 15017.4 605.020   8
   1   8   0 2439.23 259.214   8
  -1   8   0 2944.10 291.744   8
   1   8   1 5450.12 370.955   8
   1   8   1 6640.14 402.125   7
  -1   8  -1 6077.76 382.445   8
   1   8   2 1585.16 240.398   7
   1   8   2 2044.01 256.693   8
   1   8   3 1996.37 243.530   8
   1   8   3 1926.78 260.719   7
   1   8   4 396.158 171.988   8
   1   8   4 391.027 198.875   7
   1  -8   5 60.5978 132.399   5
   1   8   5 94.0026 130.194   8
   1   8   5 389.249 186.133   7
   1   8   6 115.034 139.517   7
   1  -8   6 342.242 147.651   5
   1   8   7 497.954 200.816   7
   1   8   8-43.7580 177.816   7
   1   8   9 2008.02 316.404   7
   1   8  10 322.843 225.666   7
   1   8  11 3383.89 370.316   7
  -1   9   9 429.055 227.553   7
  -1   9   8 2266.60 314.611   7
  -1   9   7-3.85203 191.727   7
   1   9  -6 5593.98 422.570   8
  -1   9   6 6138.52 454.313   7
  -1   9   5 143.788 183.280   7
   1   9  -5 167.797 155.571   8
   1   9  -4 1868.66 269.871   8
  -1   9   4 1777.15 275.782   7
  -1   9   3-25.2161 156.018   7
   1   9  -3 6.00082 130.245   8
   1   9  -2 1814.28 270.033   8
   1   9  -1 1998.88 285.013   8
   1   9   0 159.285 153.727   8
   1   9   1 12478.5 589.957   8
   1   9   2 2302.29 290.949   7
   1   9   2 2067.09 265.611   8
   1   9   3 18829.4 726.616   8
   1   9   3 20052.2 751.288   7
   1   9   4 449.632 194.104   7
   1   9   4 283.063 173.165   8
   1   9   5 5496.08 427.235   7
   1   9   5 5970.92 417.680   8
   1   9   6 745.062 228.039   7
   1   9   7 4839.81 425.111   7
   1   9   8-28.2390 184.735   7
   1   9   9 2231.75 324.447   7
  -1  10   6 255.506 200.548   7
   1  10  -6 187.372 173.375   8
  -1  10   5 1948.34 333.876   7
   1  10  -5 2061.91 305.521   8
  -1  10   4 155.213 204.606   7
   1  10  -4 57.2916 191.445   8
   1  10  -3 428.730 167.468   8
   1  10  -2 262.124 198.996   8
   1  10  -1 272.216 207.422   8
   1  10   0 128.616 201.785   8
   1  10   1 216.615 187.264   8
   1  10   2 518.899 227.072   8
   1  10   3 1284.78 257.406   7
   1  10   3 433.245 207.816   8
   1  10   4 302.525 206.691   7
   1  10   4 347.288 178.736   8
   1  10   5 1410.19 273.210   7
   1  10   5 1268.01 251.648   8
   1  10   6 491.094 226.121   7
   2   0 -19 502.004 240.452   6
   2   0 -18 10473.9 587.264   6
   2   0 -17 170.448 180.869   6
   2   0 -16 20072.4 745.403   6
   2   0 -15 293.162 188.457   6
   2   0 -14 9293.21 473.844   6
   2   0 -13-48.2199 119.783   6
   2   0 -12 753.428 167.115   6
   2   0 -11 86.7660 122.373   6
   2   0 -10 26513.5 635.995   6
   2   0  -9 14.2646 84.1769   6
  -2   0   8 67242.7 1610.16   4
   2   0  -8 68643.0 942.312   6
  -2   0   8 66964.2 1672.89   1
   2   0  -7-29.1794 72.4804   6
  -2   0   7 273.557 157.661   1
  -2   0   6 239007. 2946.62   1
  -2   0   5-65.0690 113.222   1
   2   0  -4 150193. 2031.49   1
  -2   0   4 151311. 2075.49   1
   2   0  -3 81.6077 105.537   1
  -2   0   3-155.279 123.545   1
   2   0  -2 7242.60 416.397   1
  -2   0   2 6847.22 405.431   1
  -2   0   1 119.618 121.794   1
   2   0  -1 189.241 121.875   1
  -2   0   0 279413. 2680.79   1
   2   0   0 284581. 2709.89   1
  -2   0  -1 113.884 93.4374   1
   2   0   1 222.352 136.864   1
  -2   0  -2 141730. 1829.77   3
   2   0   2 140622. 1954.87   1
  -2   0  -3 84.9802 99.1826   3
  -2   0  -4 225535. 2679.85   4
  -2   0  -5 211.250 145.801   4
  -2   0  -6 347049. 3813.95   4
  -2   0  -6 352547. 2289.75   6
  -2   0  -7 128.408 142.296   4
  -2   0  -7 6.53034 77.0936   6
  -2   0  -8 80605.2 1072.54   6
  -2   0  -9 134.719 98.4359   6
  -2   0 -10 136000. 1588.55   6
  -2   0 -11 48.2864 108.506   6
  -2   0 -12 91542.5 1409.32   6
  -2   0 -13 204.648 141.459   6
  -2   0 -14 22712.5 760.475   6
  -2   0 -15-68.9565 152.608   6
  -2   0 -16 10495.2 571.680   6
  -2   0 -17 91.2782 164.683   6
  -2   0 -18 348.286 189.872   6
   2   1 -19 1362.98 268.207   6
   2   1 -18 137.463 194.734   6
   2  -1 -18-335.735 206.680   6
   2  -1 -17 1409.94 254.841   6
   2   1 -17 1091.05 207.362   6
   2   1 -16 3105.13 313.855   6
   2  -1 -16 3331.91 336.897   6
   2  -1 -15 694.796 200.348   6
   2   1 -15 1002.30 208.307   6
   2  -1 -14 5921.97 376.632   6
   2   1 -14 5440.60 369.821   6
   2  -1 -13 6307.70 377.738   6
   2   1 -13 6010.05 356.404   6
   2  -1 -12 62684.4 1107.28   6
   2   1 -12 60447.2 1080.08   6
   2   1 -11 236.613 119.401   6
   2  -1 -11 113.323 104.192   6
   2  -1 -10 49085.2 888.059   6
   2   1 -10 49948.2 875.028   6
   2   1  -9 3778.44 238.941   6
   2  -1  -9 3871.57 248.299   6
   2  -1  -8 33210.8 641.799   6
   2   1  -8 31349.5 623.995   6
   2  -1  -7 54708.3 781.420   6
  -2  -1   7 55975.0 1627.40   1
  -2   1   7 53159.6 1230.22   1
   2   1  -7 51581.6 770.403   6
  -2  -1   6 30538.4 1148.96   1
  -2   1   6 31724.4 886.790   1
   2  -1  -5 813.249 159.518   1
  -2   1   5 1160.22 180.046   1
  -2   1   5 685.513 141.431   3
  -2  -1   5 1347.91 275.253   1
  -2  -1   4 77115.8 1640.51   1
  -2   1   4 69579.0 1368.84   3
  -2   1   4 72283.0 1266.51   1
   2  -1  -4 72982.6 1263.39   1
   2  -1  -3 168.272 90.4677   1
  -2   1   3 155.056 125.316   3
   2   1  -3 170.344 110.405   1
  -2   1   3 54.3960 80.4011   1
  -2  -1   3 428.480 156.575   1
  -2  -1   2 65089.4 1357.39   1
   2  -1  -2 63025.2 1162.77   1
  -2   1   2 60983.1 1141.86   1
   2   1  -2 61005.0 1318.41   1
  -2   1   2 60386.5 1249.10   3
  -2   1   1 2719.07 258.860   1
   2  -1  -1 3085.09 270.620   1
  -2   1   1 2859.39 278.096   3
   2  -1  -1 3362.46 304.013   3
  -2  -1   1 2954.78 293.200   1
   2   1  -1 2818.03 293.404   1
   2   1   0 28551.2 843.776   1
  -2   1   0 28388.7 858.132   3
   2  -1   0 29549.7 862.317   1
   2  -1   0 30621.3 893.268   3
  -2  -1   0 28455.4 848.555   1
   2   1   1 32842.3 899.728   1
   2  -1   1 34446.4 963.395   3
  -2  -1  -1 35297.8 914.011   1
   2   1   2 56162.3 1187.42   1
  -2  -1  -2 58535.2 1183.16   1
   2  -1   2 58445.6 1281.19   3
  -2   1  -2 57023.6 1283.72   4
  -2   1  -3 1968.30 282.582   4
  -2  -1  -3 1781.19 221.308   1
   2  -1   3 1982.64 256.196   3
   2   1   3 1874.15 240.671   1
   2  -1   4 6753.91 447.200   3
   2   1   4 6870.30 438.193   1
  -2   1  -4 7304.73 531.283   4
   2   1   5 4163.85 360.811   1
  -2   1  -5 3639.63 396.050   4
  -2  -1  -5 4249.29 263.721   3
   2  -1   5 4532.12 378.821   3
  -2  -1  -5 3864.36 203.417   6
  -2  -1  -6 65996.0 1409.76   4
  -2  -1  -6 67899.2 887.958   6
  -2   1  -6 69968.6 1794.59   4
   2   1   6 67081.5 1493.95   1
   2  -1   6 69169.1 1515.76   3
  -2   1  -6 67872.0 834.205   6
  -2  -1  -7 120.934 83.7902   6
  -2   1  -7 17.4403 67.7550   6
  -2   1  -8 26607.2 576.232   6
  -2  -1  -8 26027.0 615.716   6
  -2   1  -9 2794.34 214.271   6
  -2  -1  -9 2577.43 223.296   6
  -2   1 -10 13197.3 468.271   6
  -2  -1 -10 12507.4 476.012   6
  -2  -1 -11 1236.15 187.686   6
  -2   1 -11 1502.56 193.551   6
  -2   1 -12 13696.8 529.131   6
  -2  -1 -12 13434.0 553.459   6
  -2   1 -13 3146.22 281.620   6
  -2  -1 -13 3562.92 318.795   6
  -2  -1 -14 1447.31 249.025   6
  -2   1 -14 843.129 200.767   6
  -2  -1 -15 2489.50 303.280   6
  -2  -1 -16 758.943 230.386   6
  -2  -1 -17-189.256 189.298   6
   2  -2 -18 12184.9 655.052   6
   2  -2 -17 221.488 152.540   6
   2  -2 -16 29660.0 930.543   6
   2  -2 -15 4625.53 371.614   6
   2  -2 -14 39085.7 976.777   6
   2   2 -14 38834.4 937.175   6
   2  -2 -13 5041.74 349.879   6
   2   2 -13 5512.76 342.763   6
   2   2 -12 46998.3 936.294   6
   2  -2 -12 47315.5 980.753   6
   2  -2 -11 19476.8 603.228   6
   2   2 -11 20204.7 580.953   6
   2   2 -10 118418. 1372.36   6
   2  -2 -10 116681. 1451.72   6
   2   2 -10 117460. 1366.87   2
   2   2  -9 803.830 131.749   6
   2   2  -9 976.341 134.615   2
   2  -2  -9 998.699 148.478   6
   2   2  -8 75351.1 1004.58   2
   2   2  -8 74949.9 961.847   6
   2  -2  -8 72953.2 1010.41   6
   2   2  -7 740.040 109.482   6
   2   2  -7 746.121 114.795   2
   2  -2  -7 593.231 106.015   6
   2   2  -6 4739.66 227.825   2
   2  -2  -6 4235.83 208.087   6
   2  -2  -5 5064.11 305.322   1
  -2   2   5 4448.63 281.969   1
  -2  -2   5 5021.92 494.641   1
  -2  -2   4 17626.9 884.790   1
   2  -2  -4 17982.5 753.490   3
   2  -2  -4 17885.2 597.283   1
  -2  -2   3 321.964 192.591   1
   2  -2  -3 117.148 96.0060   1
   2  -2  -3 18.7458 111.840   3
   2  -2  -2 72421.2 1545.81   3
   2  -2  -2 70714.8 1320.86   1
  -2  -2   2 72579.0 1637.92   1
   2  -2  -1 9307.33 558.900   3
   2   2  -1 10733.9 588.149   1
  -2  -2   1 9903.69 574.807   1
  -2   2   1 9223.86 481.211   4
  -2   2   0 26369.1 887.335   4
   2   2   0 26958.0 897.956   1
  -2  -2   0 27394.0 907.743   1
  -2   2  -1 27168.0 961.832   4
  -2  -2  -1 27838.2 887.155   1
   2   2   1 26350.7 856.476   1
  -2   2  -2 46276.3 1317.56   4
  -2  -2  -2 47575.5 1106.98   1
   2  -2   3 4761.29 453.042   4
  -2   2  -3 4752.46 451.718   4
   2   2   3 3852.87 320.608   1
  -2  -2  -3 4354.57 329.491   1
   2   2   4 55349.1 1222.17   1
   2  -2   4 59792.0 1644.44   4
  -2   2  -4 59840.4 1653.87   4
  -2  -2  -4 60415.9 1202.41   1
   2  -2   5 100.292 79.0680   5
  -2  -2  -5-80.5441 61.8912   6
  -2  -2  -6 96483.4 1119.08   6
  -2  -2  -7 10685.9 379.345   6
  -2   2  -7 10130.0 327.367   6
  -2  -2  -8 28321.7 660.044   6
  -2  -2  -9 3687.69 262.395   6
  -2  -2 -10 27143.1 713.953   6
  -2  -2 -11 2724.96 268.646   6
  -2  -2 -12 25819.3 772.662   6
  -2  -2 -13 61.1403 158.510   6
  -2  -2 -14 26005.5 850.070   6
  -2  -2 -15 271.919 186.369   6
  -2  -2 -16 18572.6 783.294   6
  -2  -2 -17 154.380 214.028   6
   2  -3 -18 5588.96 482.786   6
   2  -3 -17 633.614 227.657   6
   2  -3 -16 3276.48 348.199   6
   2  -3 -15 4591.92 379.331   6
   2  -3 -14 10725.6 531.493   6
   2  -3 -13 247.296 147.084   6
   2  -3 -12 16101.6 588.892   6
   2   3 -11 291.589 121.034   2
   2  -3 -11 72.4212 118.037   6
   2  -3 -10 10613.5 437.877   6
   2   3 -10 10770.3 428.459   2
   2  -3  -9 1176.86 155.216   6
   2   3  -9 1138.37 141.826   2
   2   3  -8 3230.65 225.348   2
   2  -3  -8 2874.19 210.737   6
   2  -3  -7 9009.70 330.654   6
  -2   3   7 8872.75 350.513   7
   2   3  -7 9319.49 356.834   2
   2  -3  -6 45321.8 705.992   6
  -2   3   6 45068.8 762.117   7
   2   3  -6 46268.2 769.280   2
  -2   3   5 2124.78 160.469   7
   2  -3  -5 2091.85 293.779   3
   2   3  -5 2289.70 170.840   2
  -2   3   4 29597.3 559.172   7
   2   3  -4 29720.6 566.186   2
  -2   3   4 27280.7 786.638   4
   2  -3  -4 29027.1 1074.31   3
   2  -3  -4 31388.8 845.346   1
  -2  -3   3 917.089 259.095   1
  -2   3   3 923.858 183.180   4
   2   3  -3 918.754 115.811   2
  -2   3   2 14644.5 665.939   4
  -2  -3   2 14576.6 814.263   1
  -2   3   1 231.157 141.534   4
  -2  -3   1 373.145 181.332   1
  -2   3   0 68783.8 1601.35   4
  -2  -3   0 68791.5 1628.17   1
   2  -3   1 610.838 202.751   4
  -2   3  -1 695.319 223.594   4
  -2  -3  -1 634.295 166.816   1
  -2  -3  -2 116675. 1969.59   1
  -2   3  -2 113713. 2315.06   4
   2   3   2 113590. 1936.47   1
  -2  -3  -3 5724.75 409.212   1
   2  -3   3 5533.35 239.767   5
   2   3   3 5159.43 388.813   1
   2  -3   4 176746. 1549.01   5
  -2  -3  -4 176447. 1471.30   6
  -2  -3  -5 5843.69 264.840   6
   2  -3   5 5853.70 277.983   5
  -2  -3  -6 44948.0 775.417   6
   2  -3   6 45327.1 794.698   5
  -2  -3  -7 18406.8 516.530   6
  -2  -3  -8 18816.7 554.948   6
  -2  -3  -9-130.700 105.278   6
  -2  -3 -10 1547.14 191.450   6
  -2  -3 -11 3291.82 290.020   6
  -2  -3 -12 2529.79 267.876   6
  -2  -3 -13 699.742 212.941   6
  -2  -3 -14 4526.89 396.651   6
  -2  -3 -15 280.855 207.396   6
  -2  -3 -16 2613.91 350.239   6
   2  -4 -17-185.487 185.289   6
   2  -4 -16 7457.60 503.748   6
   2  -4 -15 1149.33 248.339   6
   2  -4 -14 7760.56 465.607   6
   2  -4 -13 12763.1 565.639   6
   2  -4 -12 7109.88 407.379   6
   2   4 -12 6500.62 376.891   2
   2   4 -11 470.352 152.078   2
  -2   4  11-23.0123 125.857   7
   2  -4 -11 329.015 145.484   6
  -2   4  10 6378.50 368.016   7
   2  -4 -10 6619.58 357.593   6
   2   4 -10 5997.17 346.964   2
  -2   4   9 262.774 128.410   7
   2   4  -9 35.6976 94.9244   2
   2  -4  -9 33.3965 102.387   6
   2  -4  -8 29710.6 659.025   6
   2   4  -8 29078.0 697.598   2
  -2   4   8 27576.3 701.633   7
   2  -4  -7 1483.09 154.471   6
  -2   4   7 1273.21 168.749   7
   2   4  -7 1685.68 184.647   2
  -2   4   6 18054.6 521.492   7
   2  -4  -6 19039.3 461.416   6
   2   4  -6 18990.6 471.772   8
   2   4  -6 19067.0 540.386   2
  -2   4   5 2136.93 178.185   7
   2  -4  -5 1820.45 312.700   3
   2   4  -5 2425.80 180.694   8
   2   4  -5 2456.40 192.699   2
  -2   4   4 4941.49 258.401   7
   2   4  -4 4793.08 245.642   8
   2   4  -4 4927.78 261.093   2
   2   4  -3 51.4072 81.6646   8
  -2   4   3-50.4598 80.6636   7
   2   4  -3 25.3293 72.9621   2
  -2   4   2 16877.5 808.288   4
   2   4  -2 16171.2 446.880   8
  -2   4   2 17804.5 462.011   7
   2   4  -2 17519.6 449.420   2
   2   4  -1 2979.74 189.068   8
  -2   4   1 3154.66 392.644   4
   2   4  -1 3061.47 189.784   2
  -2   4   1 2502.72 187.124   7
   2   4   0 330.781 92.9333   8
  -2  -4   0 482.147 207.596   1
  -2   4   0 141.221 150.186   4
  -2  -4  -1 13919.9 777.695   1
   2   4   1 13534.8 401.953   8
   2   4   1 14324.3 387.835   7
   2   4   2 5361.22 253.823   7
   2   4   2 4777.72 238.835   8
  -2  -4  -3 1938.10 145.857   6
   2   4   3 1651.02 150.758   8
   2  -4   3 1602.69 158.733   5
   2   4   3 1705.09 155.765   7
  -2  -4  -4 59569.5 835.732   6
   2  -4   4 59637.0 907.973   5
   2   4   4 60501.2 849.024   8
   2   4   5 19939.9 483.247   8
   2  -4   5 21125.1 558.472   5
  -2  -4  -5 20351.3 510.761   6
   2  -4   6 43016.6 828.537   5
  -2  -4  -6 42292.1 774.063   6
  -2  -4  -7 4325.27 270.933   6
   2  -4   7 4051.54 279.241   5
  -2  -4  -8 67675.0 1105.06   6
  -2  -4  -9 3216.56 266.406   6
  -2  -4 -10 47411.9 1003.31   6
  -2  -4 -11 475.884 150.876   6
  -2  -4 -12 33135.9 919.060   6
  -2  -4 -13 3269.14 336.974   6
  -2  -4 -14 22925.0 833.973   6
  -2  -4 -15 5478.16 441.658   6
  -2  -4 -16 6182.96 499.810   6
  -2   5  17 284.900 194.925   7
  -2   5  16 858.638 232.903   7
   2  -5 -16 696.925 223.182   6
   2  -5 -15 1516.23 253.542   6
  -2   5  15 978.073 248.868   7
   2  -5 -14 4904.26 378.607   6
  -2   5  14 4741.65 397.568   7
  -2   5  13 801.651 224.551   7
   2  -5 -13 692.716 170.524   6
   2  -5 -12 5365.19 363.288   6
   2   5 -12 5462.78 363.459   2
  -2   5  12 5637.41 390.692   7
   2   5 -11 1347.81 201.963   2
   2  -5 -11 1910.45 239.394   6
  -2   5  11 1689.77 238.448   7
   2   5 -10 33071.7 841.300   2
  -2   5  10 33231.4 865.682   7
   2   5  -9 24.1361 106.042   2
  -2   5   9 100.529 140.433   7
  -2   5   8 47944.2 975.691   7
   2   5  -8 47353.5 962.176   2
   2   5  -7 306.392 121.107   2
  -2   5   7 293.967 106.929   7
   2   5  -6 78637.4 1086.04   8
   2   5  -6 76576.1 1171.87   2
  -2   5   6 78321.8 1195.26   7
  -2   5   5 2599.93 224.286   7
   2   5  -5 2682.68 214.703   8
   2   5  -5 2542.19 218.677   2
   2   5  -4 57568.8 925.861   8
   2   5  -4 60612.3 978.521   2
  -2   5   4 57845.2 976.780   7
  -2   5   3 570.628 139.028   7
   2   5  -3 482.257 109.847   8
   2   5  -2 51780.1 864.853   8
  -2   5   2 50001.3 883.017   7
  -2   5   1 243.471 96.2036   7
   2   5  -1 306.874 96.0424   7
   2   5  -1 203.523 93.4439   8
   2   5   0 31282.5 627.200   7
   2   5   0 30830.4 670.953   8
   2   5   1 2521.93 204.549   8
   2   5   1 2334.40 187.034   7
   2   5   2 1937.82 183.480   7
   2   5   2 1728.97 170.906   8
   2  -5   3 4030.70 253.148   5
   2   5   3 4794.64 268.738   8
   2   5   3 4656.69 265.527   7
   2   5   4 6287.56 326.354   7
   2   5   4 6585.68 313.560   8
   2  -5   4 6167.61 314.205   5
   2  -5   5 1573.07 186.678   5
  -2  -5  -5 1618.70 160.252   6
   2   5   5 1426.64 183.844   7
   2   5   5 1396.10 165.178   8
   2  -5   6 409.377 146.361   5
   2   5   6 35.9544 126.992   7
  -2  -5  -6 237.028 113.688   6
  -2  -5  -7 1453.18 174.122   6
   2  -5   7 1608.90 201.567   5
  -2  -5  -8 4929.95 306.691   6
  -2  -5  -9 210.383 135.557   6
  -2  -5 -10 13322.3 544.262   6
  -2  -5 -11 101.078 122.028   6
  -2  -5 -12 2426.74 290.061   6
  -2  -5 -13 311.119 191.430   6
  -2  -5 -14 2236.63 311.560   6
  -2  -5 -15 415.615 228.997   6
  -2   6  15 344.705 182.874   7
  -2   6  14 8726.63 535.190   7
  -2   6  13 1384.81 251.005   7
  -2   6  12 5166.80 401.968   7
  -2   6  11 312.180 168.376   7
  -2   6  10 287.146 173.453   7
  -2   6   9 5864.23 397.083   7
  -2   6   8 2963.34 281.445   7
  -2   6   7 1605.60 229.755   7
  -2   6   6 4784.01 327.595   7
   2   6  -6 4266.70 281.827   8
   2   6  -5 2311.89 226.213   8
  -2   6   5 2351.92 237.221   7
  -2   6   4 419.835 140.449   7
   2   6  -4 226.730 99.7727   8
  -2   6   3 3044.09 255.143   7
   2   6  -3 3134.41 246.515   8
   2   6  -2 112.585 110.439   8
  -2   6   2 62.4573 105.773   7
   2   6  -1 7881.99 370.562   8
   2   6  -1 8488.63 354.947   7
   2   6   0 3702.85 251.992   7
   2   6   0 3363.51 256.514   8
   2   6   1 449.829 122.770   7
   2   6   1 462.599 131.845   8
   2  -6   2 2363.24 209.712   5
   2   6   2 2632.79 225.961   7
   2   6   2 2477.37 227.428   8
   2   6   3-1.11046 114.672   7
   2  -6   3-11.7643 105.326   5
   2   6   3 107.663 103.448   8
   2  -6   4 23893.1 657.766   5
   2   6   4 24836.2 654.474   8
   2   6   4 23037.5 655.437   7
   2   6   5 1456.96 194.970   7
   2   6   5 1429.43 176.253   8
   2  -6   5 1674.47 209.389   5
   2  -6   6 8684.37 427.103   5
   2   6   6 7971.36 426.599   7
   2   6   7 4276.02 335.891   7
   2  -6   7 3831.60 308.952   5
   2   6   8 15493.9 626.434   7
   2   6   9 2966.63 306.660   7
   2   6  10 7594.36 478.942   7
   2   6  11 710.025 199.439   7
  -2  -6 -12 14119.8 639.255   6
   2   6  12 12148.0 635.705   7
  -2  -6 -13 165.126 169.258   6
  -2  -6 -14 8285.65 547.865   6
  -2   7  14 3447.72 385.860   7
  -2   7  13 820.232 247.802   7
  -2   7  12 772.088 239.157   7
  -2   7  11-99.6645 193.694   7
  -2   7  10 141.989 158.403   7
  -2   7   9 7908.69 484.647   7
  -2   7   8 3155.10 305.695   7
  -2   7   7 8465.00 469.705   7
  -2   7   6 5393.46 369.784   7
   2   7  -6 5389.87 349.379   8
  -2   7   5 5891.66 384.880   7
   2   7  -5 6498.56 377.325   8
   2   7  -4 13917.2 541.162   8
  -2   7   4 15045.0 581.384   7
  -2   7   3 636.929 174.403   7
   2   7  -3 429.533 129.967   8
   2   7  -2 18036.8 617.635   8
  -2   7   2 18646.0 635.637   7
   2   7  -1 2506.16 248.613   8
   2   7   0 34637.0 805.898   7
   2   7   0 34911.6 844.551   8
   2   7   1 2362.90 244.996   7
   2   7   1 2644.83 265.562   8
   2   7   2 59465.2 1115.20   8
   2  -7   2 60353.0 1080.02   5
   2   7   2 59709.0 1096.51   7
   2   7   3 668.969 159.003   7
   2  -7   3 692.740 150.102   5
   2   7   3 639.856 157.919   8
   2   7   4 27236.2 750.797   8
   2   7   4 26752.0 777.288   7
   2  -7   4 27220.6 761.325   5
   2   7   5 725.238 183.120   7
   2   7   5 801.130 153.941   8
   2  -7   5 578.394 157.136   5
   2   7   6 6481.04 409.806   7
   2  -7   6 7152.17 419.858   5
   2  -7   7 233.362 155.062   5
   2   7   7 98.2361 155.501   7
   2   7   8 778.334 209.836   7
   2   7   9 635.007 211.220   7
   2   7  10 313.114 185.371   7
   2   7  11 715.658 191.973   7
   2   7  12 1945.21 302.729   7
   2   7  13 2428.63 378.825   7
  -2   8  12 6048.00 494.517   7
  -2   8  11 3211.28 365.531   7
  -2   8  10 2494.72 320.338   7
  -2   8   9 55.3568 141.794   7
  -2   8   8 762.934 208.965   7
  -2   8   7 463.379 185.255   7
  -2   8   6 156.060 170.293   7
   2   8  -6-79.7366 153.789   8
  -2   8   5 887.727 202.124   7
   2   8  -5 786.736 183.944   8
  -2   8   4 884.781 212.781   7
   2   8  -4 664.039 150.734   8
  -2   8   3 818.232 181.557   7
   2   8  -3 1036.11 198.663   8
   2   8  -2 3318.33 298.525   8
   2   8  -1 736.911 174.321   8
   2   8   0 1022.93 181.232   8
   2   8   1 402.541 136.013   8
   2   8   2 1456.57 218.486   7
   2  -8   2 1551.08 210.193   5
   2   8   2 1717.52 241.938   8
   2   8   3-157.079 146.535   8
   2   8   3 279.915 141.329   7
   2  -8   3 323.073 150.769   5
   2   8   4 778.665 197.609   7
   2   8   4 771.931 195.357   8
   2  -8   4 562.524 180.962   5
   2  -8   5 330.007 156.116   5
   2   8   5 304.045 158.541   7
   2   8   5 237.552 134.194   8
   2   8   6 753.997 221.259   7
   2  -8   6 1720.38 254.555   5
   2  -8   7 436.955 186.392   5
   2   8   7 767.751 220.892   7
   2   8   8 3076.49 348.907   7
   2   8   9 231.859 209.125   7
   2   8  10 1048.64 268.623   7
   2   8  11 218.807 197.067   7
  -2   9   9 2154.62 329.116   7
  -2   9   8 9156.19 574.548   7
  -2   9   7 934.457 252.720   7
  -2   9   6 10259.0 596.177   7
   2   9  -6 10917.8 567.191   8
  -2   9   5 303.882 194.680   7
   2   9  -5 227.191 183.708   8
   2   9  -4 12961.1 607.236   8
  -2   9   4 12058.7 614.001   7
   2   9  -3 51.0076 171.883   8
   2   9  -2 5744.47 412.727   8
   2   9  -1 226.545 171.513   8
   2   9   0 2957.03 305.135   8
   2   9   1 4828.61 383.306   8
   2   9   2 8801.10 506.043   8
   2   9   3 5317.10 406.802   8
   2   9   3 4582.48 388.416   7
   2   9   4 2256.54 274.773   7
   2   9   4 1517.63 244.193   8
   2   9   5 1892.35 275.785   7
   2   9   5 2151.34 279.024   8
   2  -9   6 556.960 191.541   5
   2   9   6 556.146 226.844   7
   2   9   7 365.423 222.250   7
   2  -9   7 370.464 192.970   5
   2   9   8-13.0259 197.669   7
   2   9   9 151.279 187.678   7
  -2  10   6 264.230 192.397   7
   2  10  -6 721.033 262.118   8
  -2  10   5 250.592 229.615   7
   2  10  -5 327.758 186.457   8
   2  10  -4-108.870 156.787   8
   2  10  -3-14.7540 177.046   8
   2  10  -2 562.078 199.102   8
   2  10  -1 379.015 179.118   8
   2  10   0 373.779 169.109   8
   2  10   1 116.319 173.184   8
   2  10   2 523.089 201.253   8
   2  10   3 476.514 181.612   8
   2  10   4 198.993 180.992   8
   2  10   5-230.950 170.858   7
   2  10   5 181.285 179.769   8
   2  10   6 3178.86 391.629   7
   3   0 -19 2338.27 334.761   6
   3   0 -18 24.9711 196.850   6
   3   0 -17 9771.49 564.559   6
   3   0 -16-187.699 167.930   6
   3   0 -15 23073.8 778.867   6
   3   0 -14 174.404 164.465   6
   3   0 -13 47.8644 134.538   6
   3   0 -12-96.9499 122.765   6
   3   0 -11 5116.93 314.988   6
   3   0 -10-8.98223 95.4013   6
   3   0  -9 26090.6 619.582   6
   3   0  -8-24.5020 76.1593   6
  -3   0   8 84.3991 138.169   1
   3   0  -7 89249.9 1054.85   6
  -3   0   7 92097.0 2034.93   1
  -3   0   6-192.887 167.329   1
   3   0  -6 10.5078 59.6283   6
   3   0  -6-48.0516 118.590   1
  -3   0   5 546478. 5000.05   1
   3   0  -5 539122. 4909.67   1
   3   0  -4 136.514 148.287   1
  -3   0   4 189.867 125.414   1
   3   0  -3 294377. 3364.13   1
  -3   0   3 301589. 3379.24   1
  -3   0   2 52.9199 110.667   1
   3   0  -2-42.7062 157.563   1
   3   0  -1 274381. 3192.41   1
  -3   0   1 267034. 3114.92   1
  -3   0   0 184.702 144.106   1
   3   0   0-208.030 137.395   1
  -3   0  -1 88024.5 1750.78   1
   3   0   1 88133.0 1769.13   1
  -3   0  -2-9.57811 126.156   3
   3   0   2 95.0700 142.155   1
   3   0   3 29371.4 1074.38   1
  -3   0  -3 30595.2 991.566   3
   3   0   4-112.133 120.569   1
  -3   0  -4 324.474 159.397   3
  -3   0  -5 36682.5 626.343   6
   3   0   5 36864.5 1295.63   1
  -3   0  -5 38219.1 1263.94   4
  -3   0  -6 177.530 165.712   4
   3   0   6 40.2988 164.419   1
  -3   0  -6 69.6780 68.8847   6
  -3   0  -7 7789.57 324.954   6
  -3   0  -8-20.3631 89.2809   6
  -3   0  -9 2273.02 202.012   6
  -3   0 -10-21.6466 98.7921   6
  -3   0 -11 2152.45 227.337   6
  -3   0 -12-44.4581 115.266   6
  -3   0 -13 4625.32 357.547   6
  -3   0 -14 41.4518 156.645   6
  -3   0 -15 7500.50 486.225   6
  -3   0 -16-296.246 178.016   6
  -3   0 -17 3999.41 403.444   6
   3   1 -19 17198.9 776.151   6
   3   1 -18 3113.78 335.431   6
   3  -1 -18 3348.59 365.367   6
   3  -1 -17 12575.1 642.731   6
   3   1 -17 15073.6 674.896   6
   3   1 -16 835.521 186.914   6
   3  -1 -16 1229.49 236.675   6
   3   1 -15 16476.9 642.512   6
   3  -1 -15 15736.3 647.587   6
   3  -1 -14 3720.34 328.940   6
   3   1 -14 3070.55 294.387   6
   3  -1 -13 45834.4 1012.38   6
   3   1 -13 47847.2 1001.01   6
   3   1 -12 81.5137 99.5370   6
   3  -1 -12-1.24993 114.144   6
   3   1 -11 39711.7 830.969   6
   3  -1 -11 40769.0 862.111   6
   3  -1 -10 4822.98 293.074   6
   3   1 -10 4309.85 267.733   6
   3  -1  -9 63441.2 985.968   6
   3   1  -9 61537.1 955.252   6
   3  -1  -8 13459.7 425.603   6
   3   1  -8 12941.0 401.594   6
   3  -1  -7 2109.66 163.709   6
  -3   1   7 2010.18 297.637   1
   3   1  -7 2123.60 168.293   6
   3  -1  -7 2050.29 265.179   1
  -3  -1   6 5209.86 520.065   1
   3  -1  -6 5461.27 245.280   6
   3  -1  -6 5702.58 444.927   1
   3   1  -6 5323.98 236.320   6
  -3   1   6 5456.87 437.611   1
  -3  -1   5 111279. 2264.02   1
   3  -1  -5 109359. 1913.40   1
  -3   1   5 107432. 1923.60   1
   3   1  -5 108518. 2216.71   1
   3  -1  -4 9481.94 567.927   1
  -3  -1   4 10444.5 657.478   1
  -3   1   4 10168.7 571.559   1
   3   1  -4 9419.78 626.134   1
  -3   1   3 68851.0 1486.56   1
  -3  -1   3 69185.8 1662.23   1
  -3   1   3 62738.1 1566.13   3
   3  -1  -3 69396.7 1515.04   1
   3   1  -3 69595.4 1654.40   1
   3   1  -2 12423.1 673.535   1
  -3   1   2 11309.7 658.210   3
  -3   1   2 12425.3 631.763   1
   3  -1  -2 11401.3 610.282   1
  -3  -1   2 12779.9 707.972   1
  -3   1   1 5104.49 442.844   3
   3  -1  -1 5181.25 428.970   1
  -3  -1   1 4990.34 439.744   1
   3   1  -1 4687.12 432.621   1
  -3   1   1 4884.08 417.171   1
  -3   1   0 6680.44 499.973   3
   3   1   0 7961.05 550.958   1
   3  -1   0 6888.08 489.193   1
  -3  -1   0 6494.87 483.020   1
   3  -1   1 155058. 2483.34   3
   3   1   1 145990. 2309.75   1
  -3   1  -1 145751. 2341.47   3
   3  -1   1 148837. 2426.00   1
  -3  -1  -1 147584. 2304.12   1
   3   1   2 802.771 208.803   1
  -3  -1  -2 592.306 183.613   1
  -3   1  -2 373.751 160.332   3
   3  -1   2 497.249 183.626   3
   3  -1   3 24361.6 970.549   3
   3   1   3 22144.6 911.368   1
  -3  -1  -3 23709.7 903.308   1
  -3   1  -4 981.813 248.189   4
   3  -1   4 1159.93 238.290   3
   3   1   4 964.390 113.801   6
   3   1   4 819.173 197.310   1
   3  -1   5 2870.19 172.447   5
   3   1   5 2809.90 352.804   1
  -3  -1  -5 2866.96 189.820   6
  -3   1  -5 2923.30 170.786   6
   3  -1   5 3381.05 373.877   3
  -3   1  -6 16976.7 427.394   6
  -3  -1  -6 16904.5 461.800   6
  -3   1  -7 4314.20 237.181   6
  -3  -1  -7 4872.04 265.081   6
  -3  -1  -8 1273.57 165.224   6
  -3   1  -8 1033.39 143.234   6
  -3  -1  -9 30188.0 723.011   6
  -3   1  -9 31160.6 694.627   6
  -3   1 -10 606.103 133.066   6
  -3  -1 -10 702.591 153.172   6
  -3  -1 -11 19271.3 634.872   6
  -3   1 -11 19106.6 608.491   6
  -3  -1 -12 10085.4 488.100   6
  -3   1 -12 9267.42 457.725   6
  -3  -1 -13 25506.6 805.302   6
  -3   1 -13 25428.5 780.410   6
  -3  -1 -14 111.476 137.897   6
  -3  -1 -15 26681.4 900.017   6
  -3  -1 -16 51.8343 158.792   6
  -3  -1 -17 11763.8 669.404   6
   3  -2 -18 173.523 213.943   6
   3  -2 -17 1007.12 226.921   6
   3  -2 -16 384.944 193.839   6
   3   2 -15 272.068 154.478   6
   3  -2 -15 312.576 188.679   6
   3   2 -14 217.320 179.550   6
   3  -2 -14 75.4212 127.545   6
   3  -2 -13 13197.9 555.416   6
   3   2 -13 13513.0 525.718   6
   3   2 -12 588.021 155.248   6
   3   2 -12 485.001 132.251   2
   3  -2 -12 305.336 147.671   6
   3   2 -11 30281.0 717.630   6
   3  -2 -11 30113.0 758.825   6
   3   2 -11 32934.1 752.367   2
   3  -2 -10 1988.15 204.562   6
   3   2 -10 1951.18 185.970   6
   3  -2  -9 17046.2 506.864   6
   3   2  -9 17820.1 497.787   6
   3   2  -8 76.4978 82.1983   6
   3  -2  -8 215.287 88.7189   6
   3   2  -7 273.092 82.2127   6
   3  -2  -7 67.8874 81.2600   6
   3  -2  -6 19.9213 68.5854   6
   3   2  -6 58.3632 62.0360   6
  -3   2   6 7.06774 109.927   3
  -3   2   5 19735.3 752.443   1
  -3   2   5 18282.8 861.457   3
   3  -2  -4 214.628 108.955   1
  -3   2   4 699.458 168.198   1
  -3   2   4 420.279 168.433   3
  -3  -2   4 783.691 256.403   1
   3  -2  -3 28093.8 954.824   1
   3   2  -3 27664.8 1133.47   1
  -3  -2   3 30491.5 1176.04   1
   3  -2  -3 29828.8 1138.38   3
  -3  -2   2 724.613 215.501   1
  -3   2   2 1100.60 259.504   3
   3  -2  -2 1383.67 289.943   3
   3  -2  -2 973.431 189.816   1
   3   2  -2 1098.47 244.381   1
  -3  -2   1 60843.8 1611.49   1
   3  -2  -1 60199.4 1606.27   3
   3   2  -1 60298.3 1582.27   1
   3  -2  -1 59173.4 1474.48   1
  -3  -2   0 11123.8 681.047   1
   3  -2   0 11284.6 698.802   3
   3   2   0 10708.6 646.567   1
   3   2   1 21718.9 900.644   1
  -3   2  -1 22245.4 949.755   4
   3  -2   1 22949.3 1008.80   3
  -3  -2  -1 21324.8 902.399   1
   3   2   2 2407.53 309.230   1
   3  -2   2 2870.73 368.697   3
  -3  -2  -2 2473.77 306.498   1
  -3   2  -2 2343.45 343.905   4
  -3  -2  -3 72287.6 1617.48   1
   3   2   3 66302.7 1603.87   1
   3  -2   3 72369.0 1852.99   3
   3  -2   3 69601.3 845.337   5
   3   2   3 72323.0 866.820   6
   3  -2   4 3623.19 418.118   3
  -3  -2  -4 3804.42 369.373   1
   3   2   4 3711.98 206.244   6
   3   2   4 3921.41 389.726   1
   3  -2   4 3595.64 200.364   5
  -3  -2  -5 133175. 1333.02   6
   3  -2   5 131104. 1316.67   5
  -3   2  -6 19498.2 446.618   6
   3  -2   6 20797.5 513.983   5
  -3  -2  -6 22411.1 548.530   6
  -3  -2  -7 60684.5 975.173   6
  -3  -2  -8-78.7504 107.831   6
  -3  -2  -9 37012.8 830.912   6
  -3  -2 -10 174.220 115.357   6
  -3  -2 -11 27058.2 772.177   6
  -3  -2 -12 1237.64 216.996   6
  -3  -2 -13 6108.10 414.895   6
  -3  -2 -14 3587.26 346.885   6
  -3  -2 -15-27.3798 180.979   6
  -3  -2 -16 898.103 243.763   6
   3  -3 -18 137.991 173.250   6
   3  -3 -17 5893.71 471.700   6
   3  -3 -16 1768.36 269.601   6
   3  -3 -15 18133.1 713.266   6
   3  -3 -14 414.255 156.473   6
   3  -3 -13 34899.1 901.026   6
   3   3 -12 7.35415 116.794   2
   3  -3 -12 80.4478 150.417   6
   3  -3 -11 70635.0 1181.76   6
   3   3 -11 69548.6 1160.40   2
  -3   3  10 1505.48 189.966   7
   3   3 -10 1604.22 187.459   2
   3  -3 -10 1545.92 194.440   6
   3  -3  -9 52538.4 920.456   6
   3   3  -9 51643.7 859.844   6
   3   3  -9 52116.3 942.415   2
  -3   3   9 53604.9 925.297   7
   3  -3  -8 10759.2 392.487   6
   3   3  -8 10908.5 369.372   6
   3   3  -8 10960.3 415.452   2
  -3   3   8 11288.9 409.211   7
   3  -3  -7 78417.4 1022.42   6
   3   3  -7 77358.4 974.811   6
   3   3  -7 79366.0 1097.76   2
  -3   3   7 78254.2 1042.61   7
   3  -3  -6 30822.3 1237.56   3
   3  -3  -6 30035.5 582.409   6
   3   3  -6 29786.1 561.935   8
   3   3  -6 28630.9 547.857   6
   3   3  -6 30925.8 650.701   2
  -3   3   6 29015.3 597.544   7
   3  -3  -5 59027.5 1722.91   3
   3   3  -5 57587.9 790.658   8
   3   3  -5 57186.6 866.583   2
  -3   3   5 55999.2 817.166   7
  -3   3   4 77.9573 60.7309   7
   3   3  -4 69.9193 67.2682   8
   3  -3  -4-67.4812 140.435   3
   3   3  -4 158.289 79.1366   2
   3  -3  -4-120.460 118.391   1
  -3   3   3 52702.4 744.576   7
   3  -3  -3 52767.1 1388.11   1
   3  -3  -3 55142.9 1643.43   3
   3   3  -3 53133.7 763.748   8
   3   3  -3 53591.9 778.331   2
   3  -3  -2 3148.42 408.889   3
  -3   3   2 3471.83 380.243   4
   3   3  -2 3239.98 188.368   2
  -3  -3   1 13803.5 813.773   1
  -3   3   1 13333.4 749.749   4
   3   3  -1 14180.7 836.000   1
  -3   3   0 900.913 241.213   4
  -3  -3   0 929.811 248.109   1
   3   3   0 853.689 227.640   1
  -3  -3  -1 7810.86 594.235   1
   3   3   1 8284.33 299.255   8
   3   3   1 8261.60 593.725   1
  -3  -3  -2 5601.45 488.106   1
   3   3   2 5246.66 239.764   8
   3   3   2 5635.49 239.647   6
   3   3   2 5113.04 464.276   1
   3   3   3 12530.0 704.215   1
  -3  -3  -3 13119.7 720.506   1
   3  -3   3 14269.8 402.463   5
   3   3   3 13890.4 383.963   8
   3   3   3 12938.0 382.136   6
   3   3   4 5606.73 240.756   8
   3   3   4 5771.07 268.158   6
   3  -3   4 5748.66 273.903   5
   3  -3   5 7059.91 317.599   5
   3   3   5 6670.13 268.153   8
  -3  -3  -5 6956.24 303.091   6
   3  -3   6 2240.26 199.426   5
  -3  -3  -6 2081.70 186.411   6
   3  -3   7 2915.94 230.639   5
  -3  -3  -7 2790.64 224.184   6
  -3  -3  -8 399.582 135.372   6
  -3  -3  -9 1465.55 195.400   6
  -3  -3 -10 2874.01 273.419   6
  -3  -3 -11 1970.91 248.682   6
  -3  -3 -12 171.466 133.783   6
  -3  -3 -13 5950.64 423.796   6
  -3  -3 -14 2528.94 314.769   6
  -3  -3 -15 13454.4 669.448   6
  -3  -3 -16 665.958 253.302   6
   3  -4 -17 5186.88 444.886   6
   3  -4 -16 3526.27 364.282   6
   3  -4 -15 1557.10 249.391   6
   3  -4 -14 2998.99 299.935   6
  -3   4  14 2859.53 303.884   7
   3  -4 -13 2829.25 292.976   6
  -3   4  13 2972.82 292.076   7
   3   4 -13 3077.57 289.896   2
   3  -4 -12 1265.33 215.443   6
  -3   4  12 1343.25 210.579   7
   3   4 -12 1021.35 175.068   2
   3  -4 -11 10022.5 456.877   6
   3   4 -11 9837.58 465.250   2
  -3   4  11 10356.8 474.276   7
   3  -4 -10 12861.7 487.471   6
   3   4 -10 11455.8 481.948   2
  -3   4  10 12179.3 494.544   7
   3  -4  -9 1870.27 200.195   6
   3   4  -9 1944.64 211.638   2
  -3   4   9 2007.02 209.863   7
   3  -4  -8 2274.95 205.296   6
   3   4  -8 1949.27 198.744   2
  -3   4   8 2057.80 211.806   7
   3   4  -7 27148.8 679.844   2
   3  -4  -7 28628.7 614.553   6
   3   4  -7 27028.0 589.616   8
  -3   4   7 27161.3 658.990   7
  -3   4   6 3805.62 250.000   7
   3   4  -6 3088.75 235.341   2
   3   4  -6 3420.26 213.504   8
   3   4  -5 37533.9 759.952   2
  -3   4   5 36804.9 723.013   7
   3   4  -5 38082.2 704.203   8
  -3   4   4 4183.37 244.161   7
   3   4  -4 5014.06 261.943   8
   3   4  -4 4903.76 269.782   2
  -3   4   3 103542. 1200.58   7
   3   4  -3 104693. 1213.39   8
   3   4  -3 104566. 1225.68   2
  -3   4   2 7793.18 320.352   7
  -3   4   2 8520.80 637.806   4
   3   4  -2 8035.90 331.091   8
   3   4  -2 8522.10 325.182   2
   3   4  -1 104036. 1203.91   8
   3   4  -1 105597. 1145.36   2
   3   4   0 22803.3 494.501   2
   3   4   0 22846.4 536.633   8
  -3  -4  -1 52030.2 1635.02   1
   3   4   1 51822.9 829.272   8
   3   4   1 49801.9 721.824   2
   3   4   1 51843.4 730.659   6
   3   4   1 52749.1 754.674   7
   3   4   2 1539.40 158.190   8
   3   4   2 1766.52 147.462   6
   3   4   2 1788.94 154.867   7
   3   4   3 40630.1 704.614   6
   3   4   3 40105.3 720.811   8
   3  -4   3 40617.0 757.347   5
  -3  -4  -4 13569.0 417.411   6
   3   4   4 13795.7 422.289   8
   3  -4   4 13156.3 445.281   5
  -3  -4  -5 31050.1 669.649   6
   3   4   5 32620.4 654.371   8
   3  -4   5 31902.2 712.341   5
  -3  -4  -6 4922.61 285.073   6
   3  -4   6 4507.38 288.948   5
  -3  -4  -7 17263.2 544.576   6
   3  -4   7 16895.3 546.929   5
  -3  -4  -8 9079.31 420.963   6
  -3  -4  -9 5984.20 359.752   6
  -3  -4 -10 396.958 146.492   6
  -3  -4 -11 5072.39 359.409   6
  -3  -4 -12 78.0195 155.473   6
  -3  -4 -13 4601.20 397.588   6
  -3  -4 -14 184.291 185.515   6
  -3  -4 -15 1630.42 302.207   6
   3  -5 -17 12231.3 667.444   6
   3  -5 -16 64.9328 181.413   6
   3  -5 -15 14496.9 660.709   6
  -3   5  15 13421.3 663.969   7
  -3   5  14 448.583 211.611   7
   3  -5 -14 184.864 162.054   6
   3  -5 -13 10959.9 522.408   6
   3   5 -13 11853.2 565.685   2
  -3   5  13 13107.0 591.488   7
   3   5 -12 94.0059 110.020   2
  -3   5  12 65.4366 120.666   7
   3   5 -11 16742.1 627.838   2
  -3   5  11 18249.0 656.315   7
  -3   5  10 782.902 185.959   7
   3   5 -10 813.313 155.726   2
  -3   5   9 828.293 177.433   7
   3   5  -9 758.507 158.467   2
   3   5  -8 14488.0 542.279   2
  -3   5   8 15105.1 550.158   7
   3   5  -7 13234.9 446.226   8
   3   5  -7 12971.5 506.387   2
  -3   5   7 14190.5 513.808   7
  -3   5   6 11035.0 451.401   7
   3   5  -6 11437.0 427.177   8
   3   5  -6 11482.3 459.603   2
  -3   5   5 6583.16 343.337   7
   3   5  -5 6847.06 335.451   8
   3   5  -5 6787.56 345.235   2
  -3   5   4 2632.13 226.489   7
   3   5  -4 2863.14 221.185   8
   3   5  -4 2605.01 216.936   2
   3   5  -3 3077.21 232.989   8
   3   5  -3 3617.70 244.491   2
  -3   5   3 3624.68 251.473   7
   3   5  -2 1676.50 175.258   8
   3   5  -2 2287.88 200.195   2
  -3   5   2 1895.93 193.706   7
   3   5  -1 19344.6 515.833   2
   3   5  -1 19275.4 543.433   8
   3   5   0-56.9269 94.4095   8
   3   5   1 13036.0 452.591   8
   3   5   1 13375.1 425.910   7
   3   5   2 619.809 127.749   7
   3   5   2 559.602 118.210   8
   3  -5   3 28865.0 688.192   5
   3   5   3 28788.5 668.761   8
   3   5   3 28527.9 671.433   7
   3   5   4 248.379 113.935   7
  -3  -5  -4 19.8532 84.4654   6
   3   5   4 46.3666 90.3327   8
   3  -5   4 144.831 108.392   5
   3   5   5 28.8558 113.439   7
   3   5   5 41.1555 93.3605   8
  -3  -5  -5 22.5451 91.6068   6
   3  -5   5 114.793 120.313   5
  -3  -5  -6 796.950 152.190   6
   3  -5   6 439.563 128.130   5
  -3  -5  -7 13226.3 490.068   6
   3  -5   7 12469.9 507.290   5
  -3  -5  -8 3179.53 270.569   6
   3  -5   8 3024.56 276.968   5
  -3  -5  -9 8030.14 422.802   6
  -3  -5 -10 604.055 182.134   6
  -3  -5 -11 17531.3 675.137   6
  -3  -5 -12 448.354 196.898   6
  -3  -5 -13 17155.1 725.980   6
  -3  -5 -14 198.963 166.912   6
  -3   6  16 158.212 190.337   7
  -3   6  15 394.776 174.848   7
   3   6 -14 375.043 174.871   2
  -3   6  14 1011.20 232.900   7
  -3   6  13 898.107 232.943   7
   3   6 -13 882.746 203.109   2
   3   6 -12 950.369 217.525   2
  -3   6  12 976.409 221.972   7
  -3   6  11 1130.72 222.256   7
   3   6 -11 648.854 185.703   2
  -3   6  10 228.792 171.764   7
   3   6 -10-99.3997 122.167   2
  -3   6   9 1437.22 229.677   7
   3   6  -9 1086.59 186.228   2
  -3   6   8 3538.69 308.813   7
   3   6  -8 3064.82 277.299   2
  -3   6   7 10884.3 498.195   7
   3   6  -7 11853.3 511.398   2
   3   6  -7 11375.3 464.123   8
  -3   6   6 1577.19 208.522   7
   3   6  -6 1693.55 205.060   8
   3   6  -6 1662.39 208.485   2
  -3   6   5 5556.76 347.142   7
   3   6  -5 5648.73 336.806   2
   3   6  -5 5772.57 337.574   8
  -3   6   4 3027.67 265.626   7
   3   6  -4 2839.63 255.455   2
   3   6  -4 3059.50 253.992   8
  -3   6   3 22622.9 665.649   7
   3   6  -3 24869.8 674.167   8
   3   6  -2 4419.30 295.796   8
   3   6  -1 10095.6 432.346   8
   3   6   0 188.485 101.986   8
   3   6   1 13002.2 483.810   8
   3   6   2 16.7158 108.093   7
   3   6   2-110.666 116.254   8
   3   6   3 15189.8 526.146   8
   3  -6   3 15276.9 539.364   5
   3   6   3 14896.7 527.194   7
   3   6   4 9800.80 426.193   8
   3  -6   4 9444.35 431.208   5
   3   6   4 8440.77 405.659   7
   3   6   5 20159.3 607.867   8
   3  -6   5 18432.6 622.976   5
   3   6   5 17232.5 607.462   7
   3  -6   6 4009.77 310.496   5
   3   6   6 4125.04 329.614   7
   3  -6   7 23344.8 733.965   5
   3   6   7 22735.7 738.068   7
   3   6   8 263.203 149.701   7
   3  -6   8 762.059 191.561   5
   3   6   9 9098.76 510.649   7
  -3  -6 -10-109.216 151.700   6
  -3  -6 -11 3239.42 327.994   6
  -3  -6 -12 1204.03 234.077   6
  -3  -6 -13 4003.47 388.826   6
  -3  -6 -14 3616.54 399.993   6
  -3   7  14 725.802 243.506   7
  -3   7  13 10828.0 615.903   7
  -3   7  12-275.623 162.613   7
  -3   7  11 12025.1 613.143   7
  -3   7  10 3548.33 349.798   7
  -3   7   9 23230.8 800.634   7
  -3   7   8 553.351 184.715   7
  -3   7   7 27854.1 839.182   7
   3   7  -7 28652.4 784.323   8
  -3   7   6-145.250 151.166   7
   3   7  -6 248.113 127.361   8
  -3   7   5 14459.6 588.663   7
   3   7  -5 12676.0 532.269   8
   3   7  -4 9494.83 459.121   8
  -3   7   4 8329.51 453.459   7
  -3   7   3 1368.93 226.864   7
   3   7  -3 1342.52 215.823   8
   3   7  -2 4673.22 335.656   8
   3   7  -1 207.890 128.576   8
   3   7   0 2422.38 241.243   8
   3   7   1 5443.62 351.016   8
   3   7   2 10800.0 489.430   8
   3  -7   2 10208.1 470.569   5
   3   7   3 3502.54 292.370   8
   3  -7   3 3259.77 284.310   5
   3   7   3 3100.77 273.061   7
   3   7   4 1181.36 206.303   7
   3   7   4 1124.45 188.026   8
   3  -7   4 924.674 185.999   5
   3  -7   5 4320.46 335.967   5
   3   7   5 3938.77 304.747   8
   3   7   5 3640.80 317.046   7
   3   7   6 208.541 151.240   7
   3  -7   6 457.742 169.583   5
   3  -7   7 3550.32 323.059   5
   3   7   7 3723.76 343.346   7
   3  -7   8 58.0706 169.586   5
   3   7   8-3.97476 143.931   7
   3   7   9 572.430 220.298   7
   3   7  10 959.994 245.493   7
   3   7  11 410.211 183.397   7
   3   7  12 398.224 222.986   7
  -3   8  12 1537.60 306.324   7
  -3   8  11 1128.16 252.603   7
  -3   8  10 326.525 216.202   7
  -3   8   9 5651.81 443.938   7
  -3   8   8 629.423 209.993   7
  -3   8   7 77.0591 168.994   7
   3   8  -7 252.583 159.000   8
   3   8  -6 155.565 152.128   8
  -3   8   6-46.8237 167.132   7
  -3   8   5 367.356 198.424   7
   3   8  -5 99.6908 151.474   8
  -3   8   4-83.1498 145.989   7
   3   8  -4 162.529 142.062   8
   3   8  -3 5551.82 397.108   8
   3   8  -2 244.751 159.345   8
   3   8  -1 3121.21 301.356   8
   3   8   0 323.785 162.063   8
   3   8   1 6664.49 417.534   8
   3  -8   2 1368.80 205.247   5
   3   8   2 1037.68 213.438   8
   3  -8   3 15306.4 612.443   5
   3   8   3 14556.5 603.406   8
   3   8   4 225.482 142.473   8
   3  -8   4 90.2246 169.121   5
   3  -8   5 13274.6 607.211   5
   3   8   5 13272.8 584.357   8
   3   8   5 13899.9 612.002   7
   3   8   6 1284.70 221.056   7
   3  -8   6 1419.58 250.802   5
   3  -8   7 11335.0 579.880   5
   3   8   7 10117.7 573.985   7
   3  -8   8 170.669 165.548   5
   3   8   8 16.7718 174.251   7
   3   8   9 5047.35 427.898   7
   3   8  10 661.623 210.692   7
  -3   9   9 1570.43 304.907   7
  -3   9   8 3425.13 375.847   7
  -3   9   7 818.054 236.738   7
   3   9  -7 848.933 202.560   8
  -3   9   6 3566.80 368.286   7
   3   9  -6 3096.70 314.958   8
  -3   9   5 1962.91 294.853   7
   3   9  -5 1565.17 231.590   8
   3   9  -4 1586.42 248.720   8
   3   9  -3 1387.71 257.489   8
   3   9  -2 35.4049 147.843   8
   3   9  -1 353.664 182.457   8
   3   9   0 759.901 185.429   8
   3   9   1 1028.94 229.607   8
   3  -9   2 592.310 173.071   5
   3   9   2 773.471 199.185   8
   3   9   3-53.5570 150.370   8
   3  -9   3 236.644 178.508   5
   3   9   4 229.640 161.907   8
   3  -9   4 329.118 171.631   5
   3   9   5 103.559 161.769   8
   3  -9   5 253.995 175.595   5
   3  -9   6 480.477 192.278   5
   3  -9   7 609.741 204.683   5
   3   9   7 518.850 216.212   7
   3   9   8-76.1417 215.217   7
   3  10  -7 791.963 230.434   8
   3  10  -6 292.799 208.469   8
   3  10  -5 4230.78 396.298   8
   3  10  -4 727.038 214.561   8
   3  10  -3 3260.31 373.851   8
   3  10  -2 58.3891 165.679   8
   3  10  -1 5036.91 430.981   8
   3  10   0 253.749 158.536   8
   3  10   1 3515.97 386.403   8
   3  10   2 63.4464 186.000   8
   3  10   3 957.403 218.592   8
   3  10   4 423.085 202.874   8
   3  10   5 609.162 207.306   8
   4   0 -19-99.0542 184.496   6
   4   0 -18 3167.34 351.090   6
   4   0 -17-25.6774 170.247   6
   4   0 -16 23701.1 822.216   6
   4   0 -15-373.276 184.551   6
   4   0 -14 37213.0 946.829   6
   4   0 -13 145.035 147.596   6
   4   0 -12 86618.9 1347.05   6
   4   0 -11-120.007 113.318   6
   4   0 -10 79752.6 1185.11   6
   4   0  -9 244.118 119.913   6
   4   0  -8 28071.9 633.420   6
   4   0  -7 73.0750 88.1264   6
  -4   0   7-22.0363 122.919   1
  -4   0   6 6237.29 574.283   1
   4   0  -6 5186.39 241.498   6
   4   0  -6 5162.33 506.150   1
   4   0  -5-11.7863 71.1100   6
  -4   0   5 293.144 192.779   1
   4   0  -5 116.428 116.476   1
  -4   0   4 91163.8 2099.28   1
   4   0  -4 92858.6 2086.76   1
  -4   0   3-8.93912 171.300   1
   4   0  -3 5.11287 148.189   1
   4   0  -2 89414.1 2029.75   1
  -4   0   2 86695.1 1977.97   1
  -4   0   1-98.4516 166.290   1
   4   0  -1-13.5739 171.196   1
  -4   0   0 68931.2 1755.35   1
   4   0   0 74108.9 1848.88   1
   4   0   1-197.056 167.184   1
  -4   0  -1-47.5218 138.809   1
   4   0   2 28943.1 1183.32   1
  -4   0  -2 27975.8 1120.57   3
  -4   0  -2 28050.0 1151.52   1
  -4   0  -3 135.105 152.934   3
   4   0   3 19.2942 71.8122   6
   4   0   3-211.172 144.319   1
  -4   0  -4 45114.1 1373.66   3
   4   0   4 43406.1 697.764   6
   4   0   5 54.6297 72.0957   6
  -4   0  -6 44304.5 772.650   6
  -4   0  -7 106.937 95.8809   6
  -4   0  -8 7606.08 363.412   6
  -4   0  -9 55.2204 100.855   6
  -4   0 -10 1747.84 211.531   6
  -4   0 -11 2.41127 119.003   6
  -4   0 -12 1709.00 228.855   6
  -4   0 -13 86.1798 176.053   6
  -4   0 -14 12510.8 612.453   6
  -4   0 -15-77.2769 170.270   6
  -4   0 -16 16471.5 739.421   6
  -4   0 -17-178.019 147.848   6
   4   1 -19 4701.17 431.488   6
   4   1 -18 9017.40 549.256   6
   4  -1 -18 8852.67 564.144   6
   4  -1 -17 1328.76 261.021   6
   4   1 -17 987.449 247.563   6
   4  -1 -16 16633.6 701.680   6
   4   1 -16 16850.3 690.195   6
   4   1 -15 97.8460 154.850   6
   4  -1 -15 340.163 190.487   6
   4   1 -14 18404.8 663.482   6
   4  -1 -14 16577.1 636.980   6
   4  -1 -13 460.750 180.461   6
   4   1 -13 280.337 146.861   6
   4  -1 -12 12699.6 520.216   6
   4   1 -12 13300.6 516.426   6
   4   1 -11 7447.06 373.438   6
   4  -1 -11 7761.95 385.595   6
   4  -1 -10 6854.95 353.564   6
   4   1 -10 6862.38 348.703   6
   4   1  -9 499.708 129.952   6
   4  -1  -9 396.042 103.684   6
   4  -1  -8 131.807 107.682   6
   4   1  -8-6.64064 85.2948   6
   4  -1  -7 12039.0 398.921   6
   4   1  -7 11802.2 385.191   6
  -4   1   7 11665.9 745.367   1
   4  -1  -7 10874.6 709.135   1
   4  -1  -6 15812.9 843.329   1
   4  -1  -6 15679.2 423.140   6
   4   1  -6 14821.2 416.846   6
  -4   1   6 13935.7 788.675   1
   4  -1  -5 27954.4 538.683   6
  -4   1   5 25328.7 1046.33   1
   4  -1  -5 27685.3 1094.09   1
   4   1  -5 27337.7 544.543   6
   4   1  -4 5357.22 534.069   1
  -4  -1   4 5051.25 529.087   1
   4  -1  -4 4895.79 483.484   1
   4   1  -4 4905.98 224.157   6
  -4   1   4 5164.82 485.167   1
  -4   1   3 20069.0 942.740   1
  -4  -1   3 22717.6 1069.66   1
  -4   1   3 20002.7 1005.62   3
   4  -1  -3 21299.3 972.232   1
   4   1  -3 23055.1 1058.55   1
   4   1  -2 95996.5 2154.90   1
  -4   1   2 96772.4 2048.72   1
  -4   1   2 91577.2 2136.14   3
  -4  -1   2 96801.0 2171.99   1
   4  -1  -2 97383.9 2094.79   1
   4   1  -1 7471.80 606.065   1
  -4   1   1 6654.42 576.541   3
  -4   1   1 6699.07 544.804   1
  -4  -1   1 6089.53 545.695   1
   4  -1  -1 6094.99 539.150   1
   4  -1   0 163890. 2812.53   1
  -4   1   0 160233. 2807.77   3
   4   1   0 168279. 2872.43   1
  -4  -1   0 163589. 2794.02   1
   4  -1   1 8931.23 666.126   1
  -4   1  -1 8815.49 639.858   3
   4   1   1 8768.91 646.295   1
  -4  -1  -1 9069.60 651.300   1
  -4  -1  -2 52556.5 1563.78   1
  -4   1  -2 53886.4 1584.52   3
   4   1   2 53161.7 745.717   6
   4   1   2 52124.1 1593.13   1
   4   1   3 1052.60 250.571   1
  -4   1  -3 800.380 228.299   3
   4   1   3 993.150 124.235   6
  -4  -1  -3 936.963 259.274   1
   4   1   4 80482.7 2025.08   1
   4   1   4 80165.6 1021.45   6
   4  -1   4 80644.9 933.918   6
   4  -1   4 81086.3 922.012   5
   4  -1   5 596.683 108.165   5
   4   1   5 468.859 99.9939   6
   4  -1   5 513.808 105.145   6
  -4  -1  -6 33101.6 686.889   6
  -4   1  -6 32704.1 642.442   6
  -4  -1  -7 4547.80 282.508   6
  -4   1  -7 4678.33 263.076   6
  -4  -1  -8 29452.9 725.330   6
  -4   1  -8 30481.4 689.772   6
  -4  -1  -9 3920.08 287.361   6
  -4   1  -9 4222.61 280.915   6
  -4  -1 -10 20972.3 658.637   6
  -4   1 -10 22566.3 653.456   6
  -4  -1 -11 3395.43 296.838   6
  -4   1 -11 2866.16 261.440   6
  -4  -1 -12 3638.76 311.356   6
  -4   1 -12 3461.70 306.243   6
  -4  -1 -13 1784.53 261.420   6
  -4  -1 -14 15675.6 675.261   6
  -4  -1 -15 239.999 217.472   6
  -4  -1 -16 5587.35 462.245   6
   4  -2 -18 77.1749 162.294   6
   4  -2 -17 872.319 245.595   6
   4   2 -17 1310.13 239.582   6
   4  -2 -16 212.762 165.886   6
   4   2 -16 466.291 190.180   6
   4  -2 -15 456.967 215.525   6
   4   2 -15 509.838 172.831   6
   4  -2 -14 543.826 168.519   6
   4   2 -14 703.464 201.619   6
   4  -2 -13 583.699 150.811   6
   4   2 -13 1043.83 173.410   2
   4   2 -13 771.626 166.112   6
   4  -2 -12 22704.7 700.953   6
   4   2 -12 23098.7 680.407   6
   4  -2 -11 981.126 160.583   6
   4   2 -11 1082.73 162.903   6
   4  -2 -10 60936.6 1046.89   6
   4   2 -10 59975.2 1007.69   6
   4  -2  -9 77.4618 101.163   6
   4   2  -9 88.4504 87.7604   6
   4  -2  -8 122914. 1389.90   6
   4   2  -8 121504. 1362.00   6
   4  -2  -7 8.45434 71.6531   6
  -4   2   7-42.4145 68.7879   7
   4   2  -7 32.9178 86.4993   6
   4  -2  -6 208078. 1745.57   6
   4   2  -6 212257. 1731.38   6
  -4   2   5 13343.0 733.398   1
   4  -2  -5 14699.8 387.225   6
   4   2  -5 13762.2 389.463   6
   4  -2  -5 14966.4 786.069   1
   4  -2  -4 250439. 3408.25   1
   4   2  -4 245831. 1810.91   6
  -4   2   4 244183. 3303.95   1
   4   2  -3 773.433 104.798   6
  -4   2   3 1284.98 271.028   1
   4  -2  -3 1063.05 246.874   1
   4  -2  -2 148641. 2642.04   1
   4   2  -1 234.657 152.873   1
   4  -2  -1 70.9539 146.858   1
  -4  -2   1 310.825 156.162   1
   4   2   0 114834. 2434.38   1
   4   2   0 118672. 1155.19   6
   4   2   1 6063.78 545.075   1
   4   2   1 5150.47 238.385   6
  -4  -2  -1 5286.14 521.574   1
   4   2   2 28537.6 1190.13   1
   4   2   2 28260.4 560.014   6
  -4  -2  -2 29822.3 1191.75   1
  -4  -2  -3 26079.7 1094.56   1
   4   2   3 25196.0 1132.26   1
   4  -2   3 24917.4 520.531   5
   4   2   3 24539.7 539.139   6
   4   2   4 365.341 103.679   6
   4   2   4 264.767 171.044   1
  -4  -2  -4 556.540 199.706   1
   4  -2   4 229.166 88.7688   5
   4   2   5 34605.5 694.361   6
   4  -2   5 33758.7 660.166   5
   4  -2   6 401.666 105.562   5
  -4  -2  -6 200.581 103.833   6
  -4  -2  -7 3398.97 254.714   6
  -4  -2  -8 4225.67 286.868   6
  -4  -2  -9-60.7490 129.447   6
  -4  -2 -10 3746.80 298.227   6
  -4  -2 -11 413.667 165.391   6
  -4  -2 -12 2177.66 280.406   6
  -4  -2 -13 211.088 176.539   6
  -4  -2 -14 629.165 202.802   6
  -4  -2 -15 473.493 205.893   6
  -4  -2 -16 1048.70 279.572   6
   4  -3 -18 23030.0 903.917   6
   4  -3 -17 2494.16 341.669   6
   4  -3 -16 9886.47 560.584   6
   4  -3 -15 267.853 177.786   6
   4  -3 -14 7598.61 453.207   6
   4   3 -13 125.386 132.690   2
   4  -3 -13 238.799 139.350   6
   4  -3 -12 8764.15 448.468   6
   4   3 -12 7567.72 419.975   2
   4  -3 -11 73.7542 133.995   6
   4   3 -11-67.9897 102.686   2
   4  -3 -10 55.6620 105.200   6
   4   3 -10 111.689 119.910   6
   4   3 -10 225.344 132.918   2
   4  -3  -9 18436.2 555.811   6
   4   3  -9 19765.6 545.964   6
  -4   3   9 18954.3 539.261   7
   4   3  -9 19107.5 586.958   2
   4   3  -8 16323.6 534.550   2
   4  -3  -8 16198.0 493.034   6
   4   3  -8 16643.9 481.495   6
  -4   3   8 17238.5 493.814   7
   4   3  -7 1734.34 179.733   2
   4  -3  -7 2074.28 182.425   6
   4   3  -7 1888.45 171.069   6
  -4   3   7 1948.18 179.548   7
   4   3  -6 17083.7 517.745   2
   4  -3  -6 17513.1 455.315   6
  -4   3   6 18422.5 476.062   7
   4   3  -6 18012.5 462.713   6
   4   3  -5 1954.95 184.271   2
   4  -3  -5 2277.00 161.125   6
   4   3  -5 2252.92 169.311   6
  -4   3   5 2202.89 167.465   7
   4  -3  -4 17704.4 900.439   1
   4   3  -4 17457.1 479.176   2
  -4   3   4 16031.9 424.093   7
   4   3  -4 17191.9 423.197   6
  -4   3   3 2175.24 158.020   7
   4  -3  -3 3414.40 409.518   1
   4   3  -3 2746.57 176.776   6
   4   3  -3 2645.34 186.340   2
   4   3  -2 19595.5 445.328   6
   4   3  -2 18610.0 461.180   2
   4   3  -1 5135.10 239.461   6
   4   3  -1 4870.96 230.218   2
   4   3   0 7303.15 280.401   6
   4   3   1 7418.26 294.999   6
   4   3   2 1917.35 337.476   1
   4   3   2 1872.34 166.300   6
   4   3   3 4796.28 253.003   6
   4  -3   4 13068.9 421.912   5
   4   3   4 13136.0 423.081   6
   4   3   5 924.804 152.944   6
   4  -3   5 927.410 143.340   5
  -4  -3  -6 69111.9 1073.07   6
   4  -3   6 69903.3 1071.89   5
  -4  -3  -7 224.638 119.759   6
   4  -3   7 516.649 131.906   5
  -4  -3  -8 52102.8 1009.13   6
  -4  -3  -9 595.588 172.085   6
  -4  -3 -10 27280.1 796.376   6
  -4  -3 -11 1410.07 242.934   6
  -4  -3 -12 18602.4 709.356   6
  -4  -3 -13 692.014 200.293   6
  -4  -3 -14 8286.13 516.800   6
  -4  -3 -15 447.436 237.642   6
   4  -4 -17 594.285 218.896   6
   4  -4 -16 5891.18 447.588   6
   4  -4 -15 2090.67 291.299   6
   4  -4 -14 11196.6 564.110   6
   4   4 -14 10735.9 539.877   2
   4   4 -13 1215.33 202.311   2
   4  -4 -13 1439.45 223.007   6
   4  -4 -12 25209.9 759.674   6
   4   4 -12 24484.6 751.028   2
   4  -4 -11 3900.20 297.426   6
   4   4 -11 3231.15 286.688   2
  -4   4  11 3661.91 284.434   7
   4  -4 -10 41118.7 881.861   6
   4   4 -10 41113.7 931.988   2
  -4   4  10 43470.5 904.687   7
   4  -4  -9 873.451 148.847   6
  -4   4   9 962.654 167.988   7
   4   4  -9 652.866 152.170   2
   4  -4  -8 29055.9 666.297   6
   4   4  -8 28063.2 725.566   2
  -4   4   8 28756.1 697.028   7
   4   4  -7 5530.49 287.426   8
   4   4  -7 5233.66 317.667   2
  -4   4   7 5093.01 289.600   7
  -4   4   6 27434.7 634.400   7
   4   4  -6 27552.8 626.637   8
   4   4  -6 26928.5 668.913   2
  -4   4   5 1633.58 171.215   7
   4   4  -5 1490.27 166.737   2
   4   4  -5 1384.33 164.393   8
  -4   4   4 27333.3 615.191   7
   4   4  -4 26951.7 627.678   8
   4   4  -4 27097.5 637.691   2
  -4   4   3 37552.9 712.331   7
   4   4  -3 39011.1 746.772   8
   4   4  -3 37856.5 646.194   6
   4   4  -3 38646.3 739.924   2
   4   4  -2 39967.1 672.371   6
   4   4  -2 39831.7 765.135   8
   4   4  -2 40864.9 739.036   2
   4   4  -1 12535.6 398.509   2
   4   4  -1 12863.3 373.680   6
   4   4  -1 12831.5 427.397   8
   4   4   0 18866.2 465.117   6
   4   4   0 19562.3 469.831   2
   4   4   0 18721.3 521.728   8
   4   4   1 5028.79 271.449   8
   4   4   1 4585.27 236.468   6
   4   4   2 15246.2 471.435   8
   4   4   2 16080.3 455.589   6
   4   4   3 397.720 111.407   6
   4   4   3 438.762 111.924   8
   4   4   4 21109.0 551.526   8
   4   4   4 20177.5 555.166   6
   4  -4   4 20643.7 580.596   5
  -4  -4  -5 1192.43 164.834   6
   4  -4   5 1337.36 177.599   5
  -4  -4  -6 16234.1 528.082   6
   4  -4   6 15183.5 529.423   5
   4  -4   7 160.588 148.570   5
  -4  -4  -7-25.2265 124.363   6
   4  -4   8 1907.67 228.115   5
  -4  -4  -8 1635.79 209.630   6
  -4  -4  -9 662.243 162.989   6
  -4  -4 -10 244.647 155.894   6
  -4  -4 -11 637.696 201.943   6
  -4  -4 -12 1143.91 216.843   6
  -4  -4 -13 2751.25 324.147   6
  -4  -4 -14 2974.33 354.918   6
   4  -5 -17 179.483 192.159   6
   4  -5 -16 5733.96 466.694   6
   4  -5 -15-19.2355 167.203   6
   4  -5 -14 11137.3 565.986   6
   4   5 -14 11273.1 574.469   2
  -4   5  13-187.122 146.014   7
   4   5 -13-106.334 138.288   2
   4   5 -12 14846.6 628.548   2
  -4   5  12 16521.7 633.347   7
   4   5 -11 2367.09 260.021   2
  -4   5  11 2559.50 268.763   7
   4   5 -10 10510.4 503.717   2
  -4   5  10 11295.5 501.177   7
   4   5  -9 3094.08 285.286   2
  -4   5   9 3172.01 280.072   7
   4   5  -8 7075.17 397.743   2
  -4   5   8 7518.37 397.724   7
  -4   5   7 577.546 159.296   7
   4   5  -7 407.661 141.337   2
   4   5  -7 513.427 129.187   8
   4   5  -6 2072.19 205.002   8
   4   5  -6 1965.00 206.840   2
  -4   5   6 1642.78 190.203   7
  -4   5   5 510.038 132.409   7
   4   5  -5 352.134 109.722   8
   4   5  -5 525.435 140.772   2
  -4   5   4 16538.3 524.556   7
   4   5  -4 15993.5 520.614   8
   4   5  -4 16067.0 532.990   2
   4   5  -3 91.6773 104.173   2
   4   5  -3 64.5529 100.996   8
   4   5  -2 29478.7 711.484   8
   4   5  -2 30854.6 687.562   2
   4   5  -1 88.3036 82.4228   2
   4   5  -1 97.9399 111.749   8
   4   5   0 64431.3 942.801   2
   4   5   0 63226.1 1046.82   8
   4   5   1 239.911 120.227   8
   4   5   2 83829.5 1217.97   8
   4   5   3-11.1184 86.2548   8
   4  -5   3-122.124 112.671   5
   4   5   3 2.73474 103.148   6
  -4  -5  -4 24415.3 621.287   6
   4   5   4 23924.6 617.574   6
   4  -5   4 23366.5 659.942   5
   4   5   4 24674.8 642.450   8
   4   5   4 23645.1 642.286   7
  -4  -5  -5 2744.16 229.259   6
   4   5   5 2488.20 217.075   8
   4  -5   5 2435.44 233.214   5
  -4  -5  -6 17145.6 567.867   6
   4  -5   6 16633.3 588.745   5
   4  -5   7 432.758 175.917   5
  -4  -5  -7 481.089 147.049   6
  -4  -5  -8 4875.45 336.307   6
   4  -5   8 4879.40 356.765   5
  -4  -5  -9 72.1197 115.921   6
  -4  -5 -10 1712.85 228.747   6
  -4  -5 -11-32.7063 152.514   6
  -4  -5 -12 4278.10 376.216   6
  -4  -5 -13 858.633 218.698   6
  -4  -5 -14 555.940 216.507   6
   4   6 -15 449.860 189.775   2
   4   6 -14 6101.71 464.904   2
  -4   6  14 6434.24 448.067   7
  -4   6  13 1054.72 233.639   7
   4   6 -13 893.761 212.379   2
   4   6 -12 9739.64 549.883   2
  -4   6  12 11624.6 577.574   7
  -4   6  11 0.98447 129.401   7
   4   6 -11 57.1740 143.873   2
   4   6 -10 22398.7 766.677   2
  -4   6  10 22481.6 759.208   7
  -4   6   9 477.406 167.001   7
   4   6  -9 403.547 170.172   2
  -4   6   8 11579.8 519.552   7
   4   6  -8 11951.2 538.939   2
  -4   6   7 1786.91 226.499   7
   4   6  -7 2056.72 250.350   2
   4   6  -7 1747.73 210.626   8
  -4   6   6 10891.5 483.940   7
   4   6  -6 10347.8 455.002   8
   4   6  -6 9734.47 470.471   2
  -4   6   5 2758.13 256.834   7
   4   6  -5 2974.43 259.841   8
   4   6  -5 2357.03 243.432   2
   4   6  -4 23905.2 694.116   8
   4   6  -4 24523.2 692.397   2
  -4   6   4 22895.4 683.033   7
   4   6  -3 99.1491 112.542   2
   4   6  -3-48.8395 106.748   8
   4   6  -2 49869.0 956.551   2
   4   6  -2 49205.5 988.476   8
   4   6  -1 285.647 142.571   8
   4   6   0 14284.8 533.939   8
   4   6   1 2885.01 250.455   8
   4   6   2 4881.57 326.731   8
   4  -6   3 18088.3 609.964   5
   4   6   3 18650.7 607.628   8
   4  -6   4 7307.12 410.853   5
   4   6   4 6915.33 376.995   8
   4   6   5 13536.9 523.669   8
   4  -6   5 14213.7 560.701   5
   4   6   5 14711.2 564.268   7
   4   6   6 1039.29 206.770   7
   4  -6   6 1228.83 229.551   5
   4  -6   7 4751.16 364.934   5
   4   6   7 4904.50 364.180   7
   4  -6   8 260.858 163.275   5
   4   6   8 105.528 178.154   7
  -4  -6  -9 181.961 175.981   6
  -4  -6 -10 2013.89 259.862   6
  -4  -6 -11-200.307 165.884   6
  -4  -6 -12 494.964 203.909   6
  -4  -6 -13-120.260 193.574   6
   4   7 -14 2669.98 339.718   2
  -4   7  14 2036.55 299.208   7
  -4   7  13 1158.43 269.345   7
   4   7 -13 978.305 239.842   2
   4   7 -12 197.565 145.959   2
  -4   7  12 421.319 195.819   7
   4   7 -11 298.950 180.110   2
  -4   7  11-137.182 173.035   7
   4   7 -10 1050.49 229.505   2
  -4   7  10 1238.43 242.290   7
  -4   7   9 4511.81 373.118   7
   4   7  -9 4642.75 388.491   2
   4   7  -8 1814.96 251.868   2
  -4   7   8 1833.93 256.455   7
   4   7  -7 286.609 140.141   2
  -4   7   7 281.031 158.209   7
   4   7  -7 59.0625 122.972   8
   4   7  -6 776.495 186.056   2
  -4   7   6 880.807 208.674   7
   4   7  -6 534.900 174.640   8
  -4   7   5 106.813 129.968   7
   4   7  -5-199.379 120.152   8
   4   7  -4 1481.75 223.609   8
   4   7  -3 365.914 146.234   8
   4   7  -2 544.677 169.261   8
   4   7  -1 3155.34 286.851   8
   4   7   0 993.715 186.949   8
   4   7   1 227.441 143.078   8
   4   7   2 2258.19 237.992   8
   4  -7   3 4416.35 340.405   5
   4   7   3 4265.18 328.690   8
   4   7   4 4477.68 335.171   8
   4  -7   4 4286.20 330.775   5
   4   7   5 271.672 161.354   8
   4  -7   5-51.2652 135.869   5
   4  -7   6 9328.56 506.530   5
   4   7   6 9113.55 492.861   7
   4  -7   7 461.375 187.224   5
   4   7   7 329.765 170.977   7
   4  -7   8 11849.6 596.602   5
   4   7   8 11665.7 589.284   7
   4   7   9-76.7349 175.657   7
   4   7  10 6884.98 490.587   7
   4   7  11 204.543 227.845   7
  -4   8  12 1580.69 284.343   7
  -4   8  11 219.448 181.822   7
  -4   8  10 5074.46 432.386   7
  -4   8   9 630.804 217.964   7
  -4   8   8 13430.8 648.555   7
  -4   8   7 409.290 191.211   7
   4   8  -7 365.316 157.261   8
  -4   8   6 11734.9 577.766   7
   4   8  -6 10841.2 536.223   8
  -4   8   5 4793.77 393.713   7
   4   8  -5 4491.75 371.400   8
   4   8  -4 10468.1 537.834   8
   4   8  -3 415.916 162.070   8
   4   8  -2 8000.60 471.566   8
   4   8  -1 1295.87 239.855   8
   4   8   0 1764.90 246.195   8
   4   8   1-284.824 167.447   8
   4  -8   2 530.405 154.432   5
   4   8   2 498.195 182.306   8
   4   8   3 631.490 185.820   8
   4  -8   3 883.370 219.979   5
   4   8   4 107.942 147.625   8
   4  -8   4 35.9443 139.916   5
   4   8   5 554.970 182.917   8
   4  -8   5-133.017 189.286   5
   4  -8   6 565.946 189.785   5
   4  -8   7 368.502 199.614   5
   4  -8   8 322.171 214.111   5
   4   8   8 159.344 196.057   7
   4   8   9 160.966 187.853   7
   4   8  10 1395.45 311.149   7
  -4   9   9 2703.87 347.091   7
  -4   9   8 961.339 239.811   7
  -4   9   7 1488.22 277.406   7
   4   9  -7 1132.80 237.238   8
  -4   9   6 216.220 189.661   7
   4   9  -6 72.7196 180.633   8
   4   9  -5 879.705 219.433   8
   4   9  -4 89.2854 168.212   8
   4   9  -3 2256.55 298.152   8
   4   9  -2 2747.67 321.666   8
   4   9  -1 570.930 205.810   8
   4   9   0 3324.31 332.841   8
   4   9   1 2017.03 278.793   8
   4  -9   1 2147.33 274.990   5
   4   9   2 3524.41 343.443   8
   4  -9   2 4101.90 357.773   5
   4   9   3 2279.75 306.457   8
   4  -9   3 1918.03 273.207   5
   4  -9   4 7117.04 481.076   5
   4   9   4 6142.13 438.478   8
   4  -9   5 308.303 221.590   5
   4  -9   6 3840.25 394.760   5
   4  -9   7 1141.32 277.897   5
   4  10  -5 1177.60 268.659   8
   4  10  -4 657.390 219.471   8
   4  10  -3 356.792 207.396   8
   4  10  -2 529.580 223.155   8
   4  10  -1 1118.05 265.586   8
   4  10   0 96.4332 185.029   8
   4  10   1 202.508 175.644   8
   4 -10   3-177.867 216.831   5
   5   0 -18 472.936 240.733   6
   5   0 -17 3033.81 343.459   6
   5   0 -16-52.7173 168.676   6
   5   0 -15 11321.7 561.302   6
   5   0 -14-86.6565 153.434   6
   5   0 -13 20729.6 697.014   6
   5   0 -12 164.799 129.986   6
   5   0 -11 75795.6 1234.31   6
   5   0 -10-16.5495 100.160   6
   5   0  -9 102826. 1349.38   6
   5   0  -8 97.4756 110.289   6
   5   0  -7 72198.3 1032.95   6
   5   0  -6 179.384 97.1251   6
   5   0  -5 40540.8 706.216   6
   5   0  -4 58.8118 74.4881   6
   5   0  -3 375.372 94.8668   6
   5   0  -2 37.3981 85.8284   6
   5   0  -1 43.0891 75.1980   6
   5   0   0-107.877 70.3579   6
   5   0   1 14971.2 406.724   6
   5   0   2 17.3962 74.4936   6
   5   0   3 39173.2 697.417   6
   5   0   4-11.6277 82.9986   6
   5   0   5 131221. 1429.03   6
   5   0   6 89.4129 89.6631   6
  -5   0  -7 39677.4 816.973   6
  -5   0  -8-32.0943 119.399   6
  -5   0  -9 29986.4 781.428   6
  -5   0 -10 291.586 139.584   6
  -5   0 -11 15852.9 606.465   6
  -5   0 -12 39.4977 149.345   6
  -5   0 -13 5478.81 407.815   6
  -5   0 -14-233.100 200.599   6
  -5   0 -15 2538.41 330.450   6
  -5   0 -16 186.975 199.395   6
   5   1 -19 11155.8 648.732   6
   5  -1 -18 3906.26 399.710   6
   5   1 -18 3887.21 396.884   6
   5  -1 -17 23.9699 169.113   6
   5   1 -17 445.668 225.864   6
   5  -1 -16 69.4960 188.366   6
   5   1 -16 49.9241 184.635   6
   5  -1 -15 507.267 191.927   6
   5   1 -15 534.881 174.117   6
   5  -1 -14 3661.57 329.474   6
   5   1 -14 3778.73 333.682   6
   5  -1 -13-220.190 159.085   6
   5   1 -13 86.8437 113.998   6
   5  -1 -12 1154.65 195.387   6
   5   1 -12 1334.51 203.719   6
   5  -1 -11 10902.1 468.293   6
   5   1 -11 10712.3 456.568   6
   5  -1 -10 3640.96 268.836   6
   5   1 -10 3784.18 268.162   6
   5  -1  -9 13920.3 490.122   6
   5   1  -9 13918.3 486.659   6
   5  -1  -8 822.474 136.025   6
   5   1  -8 866.462 144.318   6
   5  -1  -7 109465. 1295.28   6
   5   1  -7 110238. 1301.24   6
   5  -1  -6 4350.44 244.252   6
   5   1  -6 4637.90 251.955   6
   5  -1  -5 49822.9 786.493   6
   5   1  -5 51304.5 806.862   6
   5  -1  -4 5791.74 259.715   6
   5   1  -4 6251.31 275.713   6
   5  -1  -3 84126.4 978.837   6
   5   1  -3 85017.8 1009.42   6
   5  -1  -2 1248.35 121.197   6
   5   1  -2 1393.23 135.745   6
   5  -1  -1 236368. 1742.82   6
   5   1  -1 236948. 1821.57   6
   5  -1   0 120.383 68.0782   6
   5   1   0 7.07651 80.4639   6
   5  -1   1 65685.6 835.187   6
   5   1   1 65494.5 895.220   6
   5  -1   2 107.323 69.6417   6
   5   1   2 27.1619 87.6903   6
   5  -1   3 91235.3 1053.61   6
   5   1   3 89760.4 1129.45   6
   5  -1   3 91583.8 1006.95   5
   5   1   4 136.122 82.0648   6
   5  -1   4 84.3180 89.7568   6
   5  -1   4-24.5097 76.3177   5
   5   1   5 51641.5 889.108   6
   5  -1   5 50749.1 831.186   6
   5  -1   5 51492.7 798.099   5
  -5   1  -6 6362.07 302.350   6
   5   1   6 5994.16 314.033   6
   5  -1   6 6631.00 313.428   6
  -5   1  -7 67690.9 1044.06   6
  -5  -1  -7 66979.3 1096.03   6
  -5  -1  -8 7914.50 395.444   6
  -5   1  -8 7262.76 370.208   6
  -5  -1  -9 10632.1 474.131   6
  -5   1  -9 10757.5 459.160   6
  -5  -1 -10 4475.57 342.702   6
  -5   1 -10 4485.52 318.523   6
  -5  -1 -11 990.839 178.166   6
  -5  -1 -12 4095.12 350.110   6
  -5  -1 -13-55.4522 155.497   6
  -5  -1 -14 75.1979 149.211   6
  -5  -1 -15-123.888 214.758   6
   5  -2 -18-87.5810 179.697   6
   5   2 -18 445.158 218.766   6
   5  -2 -17 38262.3 1114.63   6
   5   2 -17 39117.4 1087.87   6
   5  -2 -16 1517.15 256.816   6
   5   2 -16 1109.20 241.583   6
   5  -2 -15 54305.6 1229.15   6
   5   2 -15 52667.8 1188.88   6
   5  -2 -14 73.6504 167.118   6
   5   2 -14 138.911 144.291   6
   5  -2 -13 37049.2 944.355   6
   5   2 -13 38593.1 929.573   6
   5  -2 -12 408.114 150.122   6
   5   2 -12 502.511 138.952   6
   5  -2 -11 48981.4 1005.00   6
   5   2 -11 46308.7 956.298   6
   5  -2 -10 118.195 113.067   6
   5   2 -10 324.130 121.895   6
   5  -2  -9 22142.2 615.332   6
   5   2  -9 22060.0 607.921   6
   5  -2  -8-93.3959 90.3603   6
   5   2  -8 232.800 92.3664   6
   5  -2  -7 576.224 121.132   6
   5   2  -7 778.647 139.965   6
   5  -2  -6 12981.1 407.147   6
   5   2  -6 12878.9 421.121   6
   5  -2  -5 1348.41 139.831   6
   5   2  -5 1355.59 151.192   6
   5  -2  -4 3088.42 187.165   6
   5   2  -4 3364.55 209.508   6
   5  -2  -3 4857.87 222.943   6
   5   2  -3 4512.60 233.493   6
   5   2  -2 7851.82 302.803   6
   5   2  -1 2553.05 184.443   6
   5   2   0 8544.01 323.163   6
   5   2   1 17623.3 468.794   6
   5  -2   2 7454.07 271.871   6
   5   2   2 8185.70 326.752   6
   5  -2   3 5775.65 252.518   6
   5   2   3 6194.47 295.851   6
   5   2   4 6883.02 321.739   6
   5  -2   4 6893.31 305.798   5
   5   2   5 4017.01 270.291   6
   5  -2   5 3739.62 236.426   5
   5   2   6 14.0187 105.879   6
   5  -2   6 252.140 100.449   5
  -5  -2  -7 3161.24 261.658   6
   5  -2   7 2937.17 233.190   5
  -5  -2  -8 29.1520 116.625   6
  -5  -2  -9 11803.7 520.651   6
  -5  -2 -10 900.580 193.802   6
  -5  -2 -11 17505.4 666.189   6
  -5  -2 -12 746.611 209.503   6
  -5  -2 -13 17864.4 731.425   6
  -5  -2 -14 275.920 195.352   6
  -5  -2 -15 15659.6 750.807   6
   5  -3 -17 1228.48 291.182   6
   5  -3 -16 315.114 203.071   6
   5  -3 -15 703.447 195.430   6
   5  -3 -14 285.387 194.473   6
   5   3 -14 48.4819 129.526   2
   5  -3 -13-80.5682 123.878   6
   5   3 -13 153.405 125.924   2
   5  -3 -12 2903.45 282.836   6
   5   3 -12 2789.39 268.025   6
   5   3 -12 2353.86 252.032   2
   5  -3 -11 296.956 156.637   6
   5   3 -11 284.237 146.254   6
   5   3 -11 280.623 124.501   2
   5  -3 -10 567.550 156.547   6
   5   3 -10 296.159 118.499   6
   5  -3  -9 4886.52 298.930   6
   5   3  -9 4835.31 293.457   6
   5  -3  -8 471.826 124.550   6
   5   3  -8 433.560 120.897   6
   5  -3  -7 9176.60 367.537   6
   5   3  -7 9192.58 372.858   6
   5  -3  -6 1021.88 135.490   6
  -5   3   6 765.155 118.393   7
   5   3  -6 1171.87 145.542   6
  -5   3   5 76951.7 983.374   7
   5  -3  -5 75794.2 981.111   6
   5   3  -5 76114.0 1023.38   6
   5  -3  -4 943.679 120.372   6
   5   3  -4 866.789 129.739   6
   5   3  -3 154671. 1483.78   6
   5   3  -2 1111.59 138.722   6
   5   3  -1 182750. 1592.79   2
   5   3  -1 180602. 1636.33   6
   5   3   0 530.353 89.4991   2
   5   3   0 572.524 113.710   6
   5   3   1 182183. 1681.82   6
   5   3   2 5805.46 293.236   6
   5   3   3 45856.3 835.435   6
   5   3   4 420.962 127.854   6
   5  -3   4 296.895 108.736   5
   5   3   5 23663.3 648.515   6
   5  -3   5 23208.7 620.511   5
  -5  -3  -6 584.687 151.202   6
   5   3   6 301.718 134.490   6
   5  -3   6 496.568 148.792   5
  -5  -3  -7 5519.47 337.408   6
   5  -3   7 5946.21 342.199   5
   5  -3   8 281.777 134.953   5
  -5  -3  -8 469.596 143.915   6
  -5  -3  -9 3548.22 301.886   6
  -5  -3 -10-113.073 149.460   6
  -5  -3 -11 437.344 189.915   6
  -5  -3 -12 2395.24 287.953   6
  -5  -3 -13-8.73819 186.819   6
  -5  -3 -14 160.198 191.746   6
   5  -4 -17 9019.59 574.089   6
   5  -4 -16 1061.59 250.290   6
   5  -4 -15 6831.14 469.281   6
   5   4 -15 6856.85 445.781   2
   5  -4 -14 1876.54 258.677   6
   5   4 -14 1583.83 237.586   2
   5  -4 -13 16292.0 638.249   6
   5   4 -13 14358.2 616.534   2
   5  -4 -12 586.492 159.561   6
   5   4 -12 436.665 139.186   2
   5  -4 -11 32023.2 827.474   6
   5   4 -11 30383.4 851.683   2
   5  -4 -10 1054.75 181.537   6
   5   4 -10 756.889 179.185   2
   5  -4  -9 36286.5 806.212   6
   5   4  -9 32910.0 846.540   2
  -5   4   8 2416.49 214.600   7
   5   4  -8 2645.49 251.582   2
  -5   4   7 23936.0 622.347   7
   5   4  -7 23335.4 612.134   8
   5   4  -7 23474.1 671.948   2
  -5   4   6 9897.86 400.311   7
   5   4  -6 9351.17 393.775   8
   5   4  -6 9560.39 421.428   2
  -5   4   5 20931.4 556.654   7
   5   4  -5 20529.4 533.676   6
   5   4  -5 21357.4 601.202   2
   5   4  -4 8917.22 342.708   6
   5   4  -4 9213.55 387.027   2
   5   4  -3 15474.6 448.503   6
   5   4  -3 16161.2 495.412   2
   5   4  -2 583.361 110.325   6
   5   4  -2 499.427 113.120   2
   5   4  -1 1238.51 146.155   2
   5   4  -1 1389.59 160.195   6
   5   4   0 179.819 95.1970   6
   5   4   1 4114.58 243.457   6
   5   4   2 3451.03 240.247   6
   5   4   3 35466.2 753.940   6
   5   4   3 35322.8 761.638   8
   5  -4   4 16478.9 544.632   5
   5   4   4 17256.2 550.915   6
   5   4   4 16916.8 530.794   8
   5   4   5 17180.5 561.966   6
   5  -4   5 16455.0 561.195   5
  -5  -4  -6 3910.29 294.898   6
   5  -4   6 3896.97 287.973   5
  -5  -4  -7 25397.8 729.108   6
   5  -4   7 25444.5 729.857   5
   5  -4   8 560.274 167.774   5
  -5  -4  -8 564.119 174.993   6
  -5  -4  -9 16571.0 640.985   6
  -5  -4 -10 1343.53 233.153   6
  -5  -4 -11 13708.4 628.454   6
  -5  -4 -12-116.487 169.493   6
  -5  -4 -13 6473.62 477.444   6
  -5  -4 -14 805.195 246.461   6
   5  -5 -16-9.09591 191.119   6
   5   5 -15 1154.32 242.904   2
   5   5 -14-32.1671 150.519   2
   5   5 -13 4105.13 356.182   2
   5   5 -12 1008.85 216.394   2
   5   5 -11 7462.46 446.505   2
  -5   5  10 1277.19 208.241   7
   5   5 -10 1059.80 196.753   2
  -5   5   9 57594.2 1101.44   7
   5   5  -9 54520.4 1152.53   2
  -5   5   8 158.797 119.998   7
   5   5  -8 143.751 105.307   2
  -5   5   7 32989.4 793.042   7
   5   5  -7 31026.8 768.846   8
   5   5  -7 31170.5 826.601   2
  -5   5   6 535.559 134.361   7
   5   5  -6 466.813 159.487   2
   5   5  -6 431.764 137.484   8
  -5   5   5 29791.3 727.371   7
   5   5  -5 29248.0 734.203   8
   5   5  -5 27831.7 741.029   2
   5   5  -4 65.9142 109.128   8
   5   5  -4-6.10047 101.518   2
   5   5  -3 16849.0 544.892   2
   5   5  -3 16646.8 555.560   8
   5   5  -2 1485.54 177.138   2
   5   5  -2 1023.81 159.378   8
   5   5  -1 4579.97 307.883   8
   5   5  -1 5015.92 279.552   2
   5   5   0 60.8442 110.858   8
   5   5   1 20810.9 564.721   6
   5   5   1 19887.7 607.475   8
   5   5   2 5465.93 309.327   6
   5   5   2 6160.29 337.881   8
   5   5   3 4580.00 297.709   6
   5   5   3 4327.44 291.415   8
   5   5   4 6603.69 359.886   6
   5   5   4 7097.50 373.815   8
   5  -5   4 6994.28 384.915   5
  -5  -5  -5 32518.1 798.659   6
   5  -5   5 32807.6 837.118   5
  -5  -5  -6 1486.43 209.206   6
   5  -5   6 1247.87 210.800   5
  -5  -5  -7 16587.3 616.027   6
   5  -5   7 15630.3 611.484   5
  -5  -5  -8 2916.07 300.016   6
   5  -5   8 2858.84 293.463   5
  -5  -5  -9 10470.7 530.157   6
  -5  -5 -10 1961.03 279.933   6
  -5  -5 -11 2613.90 324.555   6
  -5  -5 -12 752.408 231.718   6
  -5  -5 -13 1248.67 290.802   6
   5   6 -15 1778.73 298.941   2
   5   6 -14 355.946 202.296   2
   5   6 -13 10740.0 591.708   2
   5   6 -12-14.1948 146.661   2
  -5   6  11 15230.3 633.444   7
   5   6 -11 13113.5 627.381   2
  -5   6  10 285.295 154.672   7
   5   6 -10 349.079 181.327   2
  -5   6   9 15816.4 621.496   7
   5   6  -9 14398.7 624.341   2
  -5   6   8 3171.62 294.509   7
   5   6  -8 3009.83 296.475   2
  -5   6   7 14120.9 563.529   7
   5   6  -7 13118.3 571.681   2
   5   6  -7 14367.1 554.271   8
  -5   6   6 4060.36 314.711   7
   5   6  -6 3832.92 311.387   2
   5   6  -6 3949.32 304.022   8
  -5   6   5 1222.52 201.967   7
   5   6  -5 1786.10 225.475   2
   5   6  -5 1683.26 217.786   8
   5   6  -4 3628.26 285.187   2
   5   6  -4 3370.42 287.620   8
   5   6  -3 4220.70 316.428   8
   5   6  -3 3828.34 287.380   2
   5   6  -2 194.305 121.569   2
   5   6  -2-22.2282 112.745   8
   5   6  -1 390.961 138.075   8
   5   6   0 1354.90 204.828   8
   5   6   1 1110.90 195.092   8
   5   6   2 5042.01 345.578   8
   5  -6   3 8912.20 458.957   5
   5   6   3 9377.66 457.387   8
   5   6   4 594.929 147.528   8
   5  -6   4 435.749 179.839   5
   5  -6   5 3822.69 319.033   5
   5  -6   6 1095.79 234.840   5
  -5  -6  -7 9522.65 491.971   6
   5  -6   7 9181.22 502.337   5
   5  -6   8 643.599 214.651   5
  -5  -6  -8 314.533 170.799   6
  -5  -6  -9 8045.50 484.068   6
   5  -6   9 9515.24 536.584   5
  -5  -6 -10-78.1024 151.369   6
  -5  -6 -11 5031.22 425.552   6
  -5  -6 -12 1404.80 279.707   6
   5   7 -13 49.9750 150.865   2
  -5   7  12 529.018 188.407   7
   5   7 -12 436.222 184.551   2
  -5   7  11 192.438 191.331   7
   5   7 -11-93.6083 160.688   2
  -5   7  10 741.271 219.568   7
   5   7 -10 403.998 196.992   2
  -5   7   9 1513.49 240.968   7
   5   7  -9 1214.13 229.556   2
  -5   7   8 927.475 218.055   7
   5   7  -8 999.874 206.651   2
  -5   7   7 5708.71 405.844   7
   5   7  -7 5805.08 409.275   2
   5   7  -7 5679.30 380.314   8
   5   7  -6 797.072 184.084   2
  -5   7   6 1139.69 230.853   7
   5   7  -6 633.862 191.186   8
   5   7  -5 16005.8 634.198   2
   5   7  -5 16468.4 631.605   8
   5   7  -4 5658.35 383.375   8
   5   7  -4 5430.71 370.304   2
   5   7  -3 26890.4 804.136   8
   5   7  -3 27305.8 783.676   2
   5   7  -2 603.144 176.317   8
   5   7  -1 22853.9 750.579   8
   5   7   0 495.632 165.433   8
   5   7   1 20562.4 710.303   8
   5   7   2 203.177 162.381   8
   5  -7   3 17644.5 668.006   5
   5   7   3 16903.0 647.764   8
   5   7   4 364.367 148.944   8
   5  -7   4 678.881 207.511   5
   5  -7   5 4170.61 359.084   5
   5  -7   6 1008.03 227.239   5
   5  -7   7 872.825 238.919   5
   5  -7   8 4752.89 409.042   5
   5  -7   9-131.731 174.497   5
   5   7  10 3183.61 360.685   7
   5   7  11 24.5451 198.100   7
  -5   8  12 234.031 185.318   7
  -5   8  11 4770.81 439.763   7
   5   8 -11 5037.96 441.231   2
   5   8 -10 466.715 192.125   2
  -5   8  10 154.672 167.416   7
  -5   8   9 3511.42 376.808   7
  -5   8   8-88.1352 174.103   7
  -5   8   7 1174.12 233.570   7
   5   8  -7 1051.79 234.920   8
   5   8  -6 651.041 196.541   8
   5   8  -5 14.4059 154.309   8
   5   8  -4 52.0331 151.529   8
   5   8  -3 3871.18 348.684   8
   5   8  -2 175.104 182.495   8
   5   8  -1 128.525 158.654   8
   5   8   0-17.3492 150.642   8
   5   8   1 1376.77 234.901   8
   5  -8   2 189.933 168.373   5
   5   8   2 515.018 190.956   8
   5   8   3-68.1066 163.671   8
   5  -8   3 187.246 178.365   5
   5   8   4 909.354 220.359   8
   5  -8   4 1655.26 273.778   5
   5  -8   5-55.0652 171.958   5
   5  -8   6 530.941 197.985   5
   5  -8   7 1243.45 260.071   5
   5  -8   8 485.184 227.779   5
  -5   9   8 767.971 263.771   7
   5   9  -7 5364.17 435.986   8
   5   9  -6-34.4416 170.620   8
   5   9  -5 2046.31 303.227   8
   5   9  -4 369.171 195.110   8
   5   9  -3 2364.01 310.008   8
   5   9  -2 2012.31 302.419   8
   5   9  -1 3363.54 376.691   8
   5   9   0 3978.65 379.244   8
   5  -9   1 798.082 222.058   5
   5   9   1 1266.59 271.128   8
   5   9   2 3889.01 386.517   8
   5  -9   2 4737.26 398.361   5
   5  -9   3 4077.99 393.769   5
   5   9   3 3947.52 394.466   8
   5   9   4 594.251 208.347   8
   5  -9   4 1018.19 247.539   5
   5  -9   5-126.276 193.327   5
   5 -10   0 293.630 158.655   5
   6   0 -18 25358.2 942.704   6
   6   0 -17 43.0894 182.761   6
   6   0 -16 29465.3 943.466   6
   6   0 -15 117.138 176.708   6
   6   0 -14 5506.43 393.523   6
   6   0 -13 379.773 157.032   6
   6   0 -12 324.302 156.520   6
   6   0 -11 62.9588 118.592   6
   6   0 -10 765.027 165.336   6
   6   0  -9 16.2078 117.106   6
   6   0  -8 387.918 129.423   6
   6   0  -7-101.536 95.6007   6
   6   0  -6 67940.4 1014.55   6
   6   0  -5 52.1564 93.8202   6
   6   0  -4 19404.0 514.224   6
   6   0  -3-75.7102 94.3080   6
   6   0  -2 34315.8 667.360   6
   6   0  -1-77.5498 77.6626   6
   6   0   0 21479.9 529.678   6
   6   0   1 30.4230 74.0805   6
   6   0   2 28070.2 624.488   6
   6   0   3-175.783 104.471   6
   6   0   4 13502.5 455.426   6
   6   0   5-117.921 106.571   6
   6   0   6 35639.2 795.975   6
  -6   0  -7 34.5211 122.862   6
  -6   0  -8 17910.2 601.048   6
  -6   0  -9-32.8667 122.492   6
  -6   0 -10 39841.0 973.837   6
  -6   0 -11 295.104 145.447   6
  -6   0 -12 23983.7 819.513   6
  -6   0 -13 227.409 178.783   6
  -6   0 -14 10807.2 594.602   6
   6  -1 -18 5491.38 455.986   6
   6   1 -18 5548.28 463.629   6
   6  -1 -17 253.144 206.492   6
   6   1 -17 251.577 152.520   6
   6  -1 -16 10964.8 587.716   6
   6   1 -16 11088.4 577.512   6
   6  -1 -15 604.475 212.101   6
   6   1 -15 447.028 170.447   6
   6  -1 -14 12475.7 583.833   6
   6   1 -14 12501.5 569.426   6
   6  -1 -13 2336.23 266.226   6
   6   1 -13 2374.34 267.549   6
   6  -1 -12 37242.5 932.749   6
   6   1 -12 39242.3 932.038   6
   6  -1 -11 1502.19 226.006   6
   6   1 -11 1501.61 219.484   6
   6  -1 -10 53390.6 1034.08   6
   6   1 -10 54490.0 1032.19   6
   6  -1  -9 45.4233 101.065   6
   6   1  -9 196.858 119.187   6
   6  -1  -8 84887.4 1230.96   6
   6   1  -8 84560.2 1220.13   6
   6  -1  -7 527.565 135.590   6
   6   1  -7 448.936 113.390   6
   6  -1  -6 90304.6 1180.14   6
   6   1  -6 93273.1 1207.99   6
   6  -1  -5 1841.48 169.856   6
   6   1  -5 2405.79 194.894   6
   6  -1  -4 113529. 1276.11   6
   6   1  -4 114775. 1303.73   6
   6  -1  -3 652.237 100.973   6
   6   1  -3 668.865 102.425   6
   6  -1  -2 104542. 1181.38   6
   6   1  -2 107655. 1235.44   6
   6  -1  -1 3400.20 210.111   6
   6   1  -1 4044.70 237.017   6
   6  -1   0 54802.8 835.928   6
   6   1   0 56576.5 886.389   6
   6  -1   1 4295.90 240.309   6
   6   1   1 5346.85 275.966   6
   6  -1   2 68.9074 78.0368   6
   6   1   2 162.957 99.3623   6
   6  -1   3 7.51519 75.4449   6
   6   1   3 113.078 85.3597   6
   6  -1   4 9001.51 357.862   6
   6   1   4 9848.36 397.135   6
   6   1   5 113.942 108.038   6
   6  -1   5 188.490 105.187   6
   6  -1   6 4054.53 271.843   6
   6   1   6 3568.48 277.984   6
  -6  -1  -7 13690.6 528.464   6
  -6   1  -7 14946.1 521.508   6
  -6  -1  -8 5977.90 375.082   6
  -6   1  -8 5571.47 345.825   6
  -6  -1  -9 910.646 191.201   6
  -6   1  -9 886.408 178.357   6
  -6  -1 -10 10038.9 499.992   6
  -6  -1 -11 131.581 182.378   6
  -6  -1 -12 15888.0 683.213   6
  -6  -1 -13 400.305 201.887   6
  -6  -1 -14 4209.86 390.245   6
   6   2 -18 740.968 248.714   6
   6  -2 -17 2440.63 326.512   6
   6   2 -17 2295.53 311.741   6
   6  -2 -16 1559.47 285.634   6
   6   2 -16 764.317 222.577   6
   6  -2 -15-118.863 207.284   6
   6   2 -15 125.938 164.108   6
   6  -2 -14 1237.71 238.051   6
   6   2 -14 757.765 181.801   6
   6  -2 -13 2548.66 279.062   6
   6   2 -13 2629.74 276.008   6
   6  -2 -12 6554.84 389.904   6
   6   2 -12 5843.26 379.938   6
   6  -2 -11 989.863 184.553   6
   6   2 -11 754.784 175.854   6
   6  -2 -10 14073.5 531.152   6
   6   2 -10 12798.5 494.226   6
   6  -2  -9 104.548 105.341   6
   6   2  -9 204.583 131.590   6
   6  -2  -8 13281.3 483.025   6
   6   2  -8 13863.0 490.778   6
   6  -2  -7 7021.02 335.271   6
   6   2  -7 6867.91 330.638   6
   6  -2  -6 177.595 93.3868   6
   6   2  -6 385.157 119.615   6
   6  -2  -5 21.2395 87.2249   6
   6   2  -5 190.055 86.1989   6
   6  -2  -4 875.670 122.312   6
   6   2  -4 864.984 132.913   6
   6  -2  -3 557.974 113.036   6
   6   2  -3 318.645 95.4774   6
   6  -2  -2 13831.3 401.031   6
   6   2  -2 13361.1 431.004   6
   6  -2  -1 1302.43 145.664   6
   6   2  -1 1700.39 167.627   6
   6  -2   0 25606.0 549.339   6
   6   2   0 26218.6 617.089   6
   6  -2   1 2192.99 167.406   6
   6   2   1 2651.36 210.947   6
   6  -2   2 74066.4 967.140   6
   6   2   2 73321.5 1098.90   6
   6   2   3 628.803 143.332   6
   6   2   4 137593. 1604.64   6
   6  -2   4 138833. 1491.41   5
   6  -2   5 8966.66 373.497   5
   6   2   5 9545.76 430.019   6
   6   2   6 94299.4 1389.43   6
   6  -2   6 95122.4 1291.59   5
  -6  -2  -7 4094.45 307.377   6
  -6  -2  -8 31674.2 836.770   6
  -6  -2  -9 1012.89 195.280   6
  -6  -2 -10 17214.4 668.316   6
  -6  -2 -11 1056.03 215.110   6
  -6  -2 -12 7070.52 475.920   6
  -6  -2 -13 418.507 177.745   6
  -6  -2 -14 1143.71 271.975   6
   6  -3 -17 465.089 227.370   6
   6  -3 -16 11545.3 606.521   6
   6  -3 -15 5244.25 413.264   6
   6   3 -15 4752.57 389.913   2
   6  -3 -14 29162.1 898.855   6
   6   3 -14 29457.2 870.500   6
   6   3 -14 28925.6 903.132   2
   6  -3 -13 2277.28 276.931   6
   6   3 -13 2875.06 304.733   6
   6   3 -13 2082.21 260.949   2
   6  -3 -12 38402.2 951.268   6
   6   3 -12 37775.0 920.985   6
   6  -3 -11 236.370 148.246   6
   6   3 -11 48.7849 137.782   6
   6  -3 -10 92284.7 1389.34   6
   6   3 -10 88683.7 1349.22   6
   6  -3  -9 1183.28 186.645   6
   6   3  -9 1265.11 188.372   6
   6  -3  -8 90383.7 1276.62   6
   6   3  -8 87665.1 1270.08   6
   6  -3  -7 858.170 156.195   6
   6   3  -7 762.002 146.790   6
   6  -3  -6 53066.2 895.237   6
   6   3  -6 50594.3 906.951   6
   6  -3  -5 1936.33 176.583   6
   6   3  -5 2185.91 196.249   6
   6   3  -4 11777.0 426.447   6
   6   3  -3 6512.39 319.198   6
   6   3  -2 8342.03 357.285   6
   6   3  -1 10677.9 404.640   6
   6   3   0 10382.1 398.557   6
   6   3   1 883.379 153.248   6
   6   3   2 538.723 142.025   6
   6   3   3 147.332 109.055   6
   6   3   4 69.3535 128.129   6
   6  -3   4-43.9478 92.1792   5
   6   3   5 12390.2 503.556   6
   6  -3   5 14034.0 496.365   5
   6   3   6 1192.96 186.941   6
   6  -3   6 1071.28 187.291   5
   6  -3   7 149.623 112.347   5
  -6  -3  -7 245.511 152.741   6
   6  -3   8 188.286 166.625   5
  -6  -3  -8-29.4973 119.099   6
  -6  -3  -9 6526.93 420.428   6
  -6  -3 -10 4913.87 377.813   6
  -6  -3 -11 1238.80 251.012   6
  -6  -3 -12 4480.27 401.820   6
  -6  -3 -13-73.0614 203.322   6
   6  -4 -17 757.863 270.694   6
   6  -4 -16 6378.77 479.415   6
   6   4 -16 5718.22 438.546   2
   6  -4 -15 3253.66 345.737   6
   6   4 -15 2185.85 288.949   2
   6  -4 -14 3933.43 348.654   6
   6   4 -14 3336.70 344.339   2
   6  -4 -13 850.315 205.579   6
   6   4 -13 708.067 206.238   2
   6  -4 -12 2135.44 260.827   6
   6   4 -12 2006.52 244.212   2
   6  -4 -11 384.862 142.989   6
   6   4 -11 482.262 167.662   2
   6   4 -10 3061.98 291.793   2
   6   4  -9 2232.55 236.493   2
   6   4  -8 3922.65 310.232   2
   6   4  -7 15874.7 518.484   6
   6   4  -7 15064.0 566.046   2
   6   4  -6 8605.83 376.027   6
   6   4  -6 8236.92 408.439   2
   6   4  -5 14739.7 482.236   6
   6   4  -5 13475.0 510.044   2
   6   4  -4 26684.8 641.220   6
   6   4  -4 25526.3 675.138   2
   6   4  -3 2059.72 192.108   6
   6   4  -3 1739.99 190.607   2
   6   4  -2 13237.5 460.629   6
   6   4  -2 13728.5 461.679   2
   6   4  -1 6240.55 325.804   6
   6   4   0 26690.4 655.320   6
   6   4   1 9985.35 414.680   6
   6   4   2 26448.3 682.504   6
   6   4   3 13435.0 501.719   6
   6  -4   4 36917.3 845.615   5
   6   4   4 34059.9 828.123   6
   6   4   5 458.839 147.089   6
   6  -4   5 126.337 123.288   5
  -6  -4  -6 12336.2 529.484   6
   6  -4   6 11661.4 506.828   5
   6   4   6 11871.7 516.944   6
  -6  -4  -7 551.263 166.275   6
   6  -4   7 398.804 159.517   5
  -6  -4  -8 22496.4 750.387   6
   6  -4   8 24320.4 747.427   5
  -6  -4  -9 216.817 173.737   6
  -6  -4 -10 8836.22 522.949   6
  -6  -4 -11 251.189 199.341   6
  -6  -4 -12 5875.32 480.134   6
  -6  -4 -13 897.526 242.087   6
   6   5 -16 2645.53 331.046   2
   6   5 -15 2763.23 337.800   2
   6   5 -14 4372.35 386.657   2
   6   5 -13 1231.66 239.424   2
   6   5 -12 2196.82 286.062   2
   6   5 -11-192.636 139.941   2
   6   5 -10 8063.91 467.558   2
   6   5  -9 446.085 163.764   2
   6   5  -8 10202.4 469.707   8
   6   5  -8 9557.89 488.116   2
   6   5  -7-51.2149 117.280   2
   6   5  -7 300.049 153.388   8
  -6   5   6 39852.9 870.240   7
   6   5  -6 37383.5 876.808   8
   6   5  -6 36368.9 883.745   2
   6   5  -5 734.448 152.214   2
   6   5  -5 790.250 145.341   8
   6   5  -4 53480.1 1047.40   8
   6   5  -4 53751.2 1027.63   2
   6   5  -3 1653.87 196.338   2
   6   5  -3 1996.61 230.976   8
   6   5  -2 40491.9 922.006   8
   6   5  -1 364.641 129.084   6
   6   5  -1 514.679 142.012   8
   6   5   0 22962.4 682.322   8
   6   5   0 23602.3 640.392   6
   6   5   1 740.421 154.159   6
   6   5   1 1006.94 178.382   8
   6   5   2 5958.26 344.363   6
   6   5   2 6097.96 354.563   8
   6   5   3 1801.86 203.006   6
   6   5   3 1686.47 218.990   8
   6  -5   4 153.876 140.901   5
   6   5   4 9.63788 124.950   6
   6   5   4-44.2197 104.690   8
   6   5   5-38.1620 135.408   6
   6  -5   5 80.5935 147.920   5
  -6  -5  -6 4320.89 332.105   6
   6  -5   6 4415.53 350.196   5
  -6  -5  -7 369.863 155.612   6
   6  -5   7 232.551 161.906   5
  -6  -5  -8 5737.54 412.420   6
   6  -5   8 5239.62 387.977   5
   6  -5   9 1228.51 244.862   5
  -6  -5  -9 1644.21 253.253   6
  -6  -5 -10 5499.80 424.785   6
  -6  -5 -11 1607.83 290.249   6
  -6  -5 -12 5414.57 458.440   6
   6   6 -14 1345.21 251.811   2
   6   6 -13 538.407 192.196   2
   6   6 -12 351.152 185.789   2
   6   6 -11 297.864 152.672   2
   6   6 -10 2523.52 314.562   2
   6   6  -9 1955.33 265.301   2
  -6   6   8 1340.25 218.186   7
   6   6  -8 1106.05 202.487   8
   6   6  -8 1326.51 236.610   2
  -6   6   7 1237.27 192.136   7
   6   6  -7 1172.83 197.546   2
   6   6  -7 1304.95 215.871   8
   6   6  -6 777.075 189.786   2
   6   6  -6 1205.98 211.461   8
   6   6  -5 1923.99 236.600   2
   6   6  -5 1804.74 223.984   8
   6   6  -4 4609.63 337.383   8
   6   6  -4 4251.09 324.122   2
   6   6  -3 1200.95 192.776   2
   6   6  -3 1384.45 215.656   8
   6   6  -2 4329.47 332.703   8
   6   6  -1 1338.73 214.880   8
   6   6   0 21164.7 697.581   8
   6   6   1 273.392 131.023   8
   6   6   2 27682.5 800.974   8
   6  -6   3 4098.49 339.131   5
   6   6   3 4021.09 328.159   8
   6  -6   4 13208.5 572.815   5
   6   6   4 12530.8 540.971   8
   6  -6   5 1226.75 228.197   5
  -6  -6  -6 6379.17 406.037   6
   6  -6   6 6291.14 420.986   5
  -6  -6  -7-147.476 151.202   6
   6  -6   7 179.140 188.140   5
  -6  -6  -8 14659.4 653.933   6
   6  -6   8 14515.7 663.499   5
  -6  -6  -9 3474.57 355.865   6
   6  -6   9 3675.22 359.728   5
  -6  -6 -10 9278.33 561.646   6
  -6  -6 -11 2054.55 322.953   6
   6   7 -12 11502.2 638.179   2
   6   7 -11 247.348 167.466   2
   6   7 -10 9497.47 554.622   2
  -6   7   9 589.315 198.056   7
   6   7  -9 610.040 218.875   2
  -6   7   8 14321.6 636.188   7
   6   7  -8 13926.7 657.826   2
   6   7  -8 15121.8 634.498   8
   6   7  -7 863.699 201.747   2
   6   7  -7 1217.28 211.825   8
   6   7  -6 7317.13 454.783   2
   6   7  -6 7248.18 439.384   8
   6   7  -5 311.852 169.024   2
   6   7  -5 10.2887 149.238   8
   6   7  -4 1351.06 208.815   2
   6   7  -4 1622.49 232.455   8
   6   7  -3 26.7930 147.353   8
   6   7  -2 942.070 197.202   8
   6   7  -1 1657.52 244.514   8
   6   7   0 505.863 153.516   8
   6   7   1 1413.57 233.420   8
   6   7   2 799.343 187.856   8
   6   7   3 7283.80 450.227   8
   6  -7   3 7687.41 463.796   5
   6   7   4 1457.51 235.674   8
   6  -7   4 1327.77 228.545   5
   6  -7   5 438.961 173.590   5
   6  -7   6 278.634 215.506   5
   6  -7   7 163.999 192.494   5
   6  -7   8 544.650 216.921   5
   6  -7   9 621.459 247.747   5
  -6   8  11 517.635 239.956   7
   6   8 -10 48.2780 155.934   2
  -6   8  10 167.298 186.445   7
   6   8  -9 192.796 196.941   2
  -6   8   9-149.905 179.065   7
   6   8  -8 293.963 206.704   2
  -6   8   8 401.647 209.358   7
   6   8  -8 192.233 211.982   8
   6   8  -7 506.489 189.618   2
   6   8  -7 656.400 200.495   8
   6   8  -6 404.431 196.701   2
   6   8  -6 192.377 172.443   8
   6   8  -5 517.181 181.859   8
   6   8  -4 1672.63 276.962   8
   6   8  -3-62.4551 161.251   8
   6   8  -2 4934.30 397.947   8
   6   8  -1 274.248 158.011   8
   6   8   0 11802.1 604.409   8
   6   8   1 1600.31 271.242   8
   6  -8   2 19908.0 773.466   5
   6   8   2 20656.1 782.689   8
   6   8   3-8.08034 146.450   8
   6  -8   3 22.5954 171.321   5
   6  -8   4 10378.8 570.386   5
   6   8   4 8474.22 513.041   8
   6  -8   5 1103.75 235.222   5
   6  -8   6 5651.78 468.670   5
   6   9  -7 862.866 264.502   8
   6   9  -6 2525.80 328.940   8
   6   9  -5 972.408 265.813   8
   6   9  -4 2350.90 343.875   8
   6   9  -3 1330.99 279.082   8
   6   9  -2 3650.50 388.795   8
   6   9  -1 758.218 238.942   8
   6   9   0 2832.65 335.058   8
   6  -9   1 190.630 194.599   5
   6   9   1 204.801 185.461   8
   6  -9   2 4035.04 395.826   5
   6   9   2 4373.54 411.932   8
   6   9   3-130.903 159.086   8
   6  -9   3-151.486 184.680   5
   6   9   4 1243.90 278.396   8
   7   0 -17 11750.3 636.525   6
   7   0 -16 295.565 220.061   6
   7   0 -15 6007.59 432.979   6
   7   0 -14 28.9933 168.868   6
   7   0 -13 12271.2 568.626   6
   7   0 -12 251.624 167.195   6
   7   0 -11 4099.82 327.495   6
   7   0 -10 188.229 143.498   6
   7   0  -9 6606.36 375.444   6
   7   0  -8-40.8340 125.278   6
   7   0  -7 1832.63 195.586   6
   7   0  -6 57.8316 89.3178   6
   7   0  -5 48471.5 891.400   6
   7   0  -4 45.8252 97.4255   6
   7   0  -3 27781.6 656.122   6
   7   0  -2 153.287 96.6637   6
   7   0  -1 43178.3 817.855   6
   7   0   0 68.6895 89.5537   6
   7   0   1 86812.1 1194.33   6
   7   0   2 47.1392 83.0535   6
   7   0   3 59282.5 1006.04   6
   7   0   4-173.085 106.358   6
   7   0   5 120211. 1538.45   6
   7   0   6 108.444 129.025   6
   7   0   7 3607.67 302.583   6
  -7   0  -8-102.739 136.823   6
  -7   0  -9 24.1069 156.826   6
  -7   0 -10 300.581 180.285   6
  -7   0 -11 1411.88 253.945   6
  -7   0 -12-164.868 166.588   6
  -7   0 -13 1180.00 248.564   6
   7   1 -18-66.5114 212.464   6
   7  -1 -17 12240.1 649.279   6
   7   1 -17 12447.9 651.655   6
   7  -1 -16 1652.50 275.185   6
   7   1 -16 1584.77 288.426   6
   7  -1 -15 16459.0 692.385   6
   7   1 -15 14750.3 671.186   6
   7  -1 -14 4639.48 389.974   6
   7   1 -14 4012.93 350.526   6
   7  -1 -13 26203.9 818.293   6
   7   1 -13 25727.1 814.467   6
   7  -1 -12 118.633 128.630   6
   7   1 -12-88.9677 124.939   6
   7  -1 -11 37073.8 922.964   6
   7   1 -11 34963.9 896.919   6
   7  -1 -10 63.0906 111.882   6
   7   1 -10 472.031 154.974   6
   7  -1  -9 39352.3 884.305   6
   7   1  -9 39382.2 901.649   6
   7  -1  -8 343.401 123.775   6
   7   1  -8 362.173 144.577   6
   7  -1  -7 17154.8 545.714   6
   7   1  -7 16596.2 548.542   6
   7  -1  -6 54.6793 100.614   6
   7   1  -6 21.2066 94.7803   6
   7  -1  -5 318.274 120.157   6
   7   1  -5 449.074 127.074   6
   7  -1  -4 4321.66 264.683   6
   7   1  -4 4462.85 272.809   6
   7  -1  -3 45.6029 84.4126   6
   7   1  -3-56.6301 88.8411   6
   7  -1  -2 1096.50 146.872   6
   7   1  -2 1092.46 164.415   6
   7  -1  -1 190.018 99.9351   6
   7   1  -1 68.4459 94.6068   6
   7  -1   0 30.1117 94.2898   6
   7   1   0 55.2649 97.6641   6
   7  -1   1 12662.0 431.871   6
   7   1   1 12045.9 448.915   6
   7  -1   2 1027.58 155.078   6
   7   1   2 1234.90 168.135   6
   7  -1   3 28140.9 670.686   6
   7   1   3 28726.2 714.535   6
   7  -1   4 8927.79 389.185   6
   7   1   4 8813.04 415.636   6
   7   1   5 45385.9 942.224   6
   7  -1   5 46385.3 912.996   6
   7   1   6 8502.32 430.580   6
   7  -1   6 8887.21 412.427   6
  -7   1  -7 6095.84 366.557   6
   7   1   7 6207.41 389.333   6
   7  -1   7 7253.95 395.046   6
  -7  -1  -8 3733.62 306.705   6
  -7  -1  -9 22962.6 759.712   6
  -7  -1 -10 144.020 143.059   6
  -7  -1 -11 18411.0 739.788   6
  -7  -1 -12 268.332 181.755   6
  -7  -1 -13 12471.9 655.227   6
   7   2 -18 507.908 225.388   6
   7  -2 -17 881.535 255.094   6
   7   2 -17 934.474 254.187   6
   7  -2 -16 490.939 215.630   6
   7   2 -16 420.190 227.646   6
   7  -2 -15 589.751 217.306   6
   7   2 -15 958.977 218.143   6
   7  -2 -14 346.307 160.485   6
   7   2 -14 440.733 173.342   6
   7  -2 -13 21301.4 758.027   6
   7   2 -13 22103.4 748.250   6
   7  -2 -12 402.048 163.563   6
   7   2 -12 219.921 141.525   6
   7  -2 -11 26719.1 778.725   6
   7   2 -11 27666.4 786.802   6
   7  -2 -10 2991.52 277.184   6
   7   2 -10 2645.62 259.190   6
   7  -2  -9 27120.9 741.782   6
   7   2  -9 26079.5 732.797   6
   7  -2  -8 3659.14 274.920   6
   7   2  -8 3564.96 267.186   6
   7  -2  -7 59794.1 1027.57   6
   7   2  -7 56391.2 1040.25   6
   7  -2  -6 5078.93 296.298   6
   7   2  -6 5290.21 312.546   6
   7  -2  -5 105976. 1333.47   6
   7   2  -5 103005. 1361.91   6
   7  -2  -4 3825.99 250.083   6
   7   2  -4 4286.43 280.026   6
   7  -2  -3 52834.3 879.860   6
   7   2  -3 51969.2 923.995   6
   7  -2  -2 5647.79 284.577   6
   7   2  -2 5949.49 315.630   6
   7  -2  -1 22403.4 556.880   6
   7   2  -1 22441.5 619.525   6
   7  -2   0 7609.00 328.167   6
   7   2   0 7961.96 368.116   6
   7   2   1 18000.4 554.899   6
   7   2   2 1774.83 194.178   6
   7   2   3 6498.34 358.509   6
   7   2   4 131.899 118.556   6
   7   2   5 12536.5 514.995   6
   7   2   6 4692.72 341.216   6
   7   2   7 4141.41 330.936   6
  -7  -2  -8 428.403 188.128   6
  -7  -2  -9 3912.95 358.475   6
  -7  -2 -10 610.118 180.175   6
  -7  -2 -11 1316.58 259.787   6
  -7  -2 -12 212.129 191.674   6
  -7  -2 -13-253.231 217.711   6
   7  -3 -17 6525.48 504.825   6
   7  -3 -16-62.8382 152.832   6
   7   3 -16 386.819 191.950   2
   7   3 -15 4927.29 422.924   2
   7  -3 -15 5331.94 432.505   6
   7   3 -15 5132.97 412.355   6
   7  -3 -14 82.8833 186.880   6
   7   3 -14 277.601 184.652   6
   7   3 -14 318.320 164.074   2
   7  -3 -13 2713.59 281.569   6
   7   3 -13 2035.55 250.722   6
   7  -3 -12 3157.88 300.504   6
   7   3 -12 3259.07 301.247   6
   7  -3 -11 5586.38 370.921   6
   7   3 -11 5776.51 371.347   6
   7  -3 -10 2106.84 245.766   6
   7   3 -10 1811.08 219.915   6
   7  -3  -9 10375.7 470.763   6
   7   3  -9 10874.8 476.325   6
   7  -3  -8 643.054 154.052   6
   7   3  -8 879.166 170.671   6
   7  -3  -7 12594.3 474.850   6
   7   3  -7 12786.5 490.703   6
   7  -3  -6 5279.01 301.533   6
   7   3  -6 5718.10 328.127   6
   7   3  -5 23691.7 643.346   6
   7   3  -4 1584.74 184.471   6
   7   3  -3 16083.7 524.172   6
   7   3  -2 3760.39 257.203   6
   7   3  -1 237.515 138.013   6
   7   3   0 2556.95 232.172   6
   7   3   1 3474.88 266.809   6
   7   3   2 3445.44 273.639   6
   7   3   3 32120.1 810.605   6
   7  -3   4 2298.10 230.170   5
   7   3   4 2477.31 251.371   6
   7   3   5 29537.7 803.099   6
   7  -3   5 28667.7 748.981   5
   7   3   6 2240.00 256.614   6
   7  -3   6 2187.42 244.006   5
  -7  -3  -7 27529.0 818.560   6
   7   3   7 29325.9 843.237   6
  -7  -3  -8 1683.57 264.689   6
  -7  -3  -9 16359.9 684.868   6
  -7  -3 -10 28.9893 165.716   6
  -7  -3 -11 16629.8 738.029   6
  -7  -3 -12 180.865 211.980   6
   7  -4 -16 1533.56 277.923   6
   7   4 -16 1489.36 269.030   2
   7  -4 -15 4481.09 398.657   6
   7   4 -15 3688.39 371.751   2
   7  -4 -14-196.950 162.970   6
   7   4 -14-31.9475 159.006   2
   7  -4 -13 4516.44 366.949   6
   7   4 -13 4130.54 375.898   2
   7  -4 -12 1063.69 198.291   6
   7   4 -12 613.770 199.367   2
   7   4 -11 4797.52 376.590   2
   7   4 -10 3448.49 321.059   2
   7   4  -9 1528.19 210.650   6
   7   4  -9 1467.52 203.330   2
   7   4  -8 30349.2 864.462   2
   7   4  -8 33816.2 817.652   6
   7   4  -7 16394.9 623.280   2
   7   4  -7 20160.7 621.441   6
   7   4  -6 9481.22 458.753   2
   7   4  -6 10529.3 446.962   6
   7   4  -5 12776.9 516.330   2
   7   4  -5 13527.7 497.413   6
   7   4  -4 1490.01 197.065   6
   7   4  -4 1520.58 189.815   2
   7   4  -3 36621.1 816.597   6
   7   4  -3 34429.7 798.715   2
   7   4  -2 1866.73 207.982   6
   7   4  -1 34047.6 790.065   6
   7   4   0 659.721 168.379   6
   7   4   1 29721.6 760.898   6
   7   4   2 63.2989 133.001   6
   7   4   3 45881.8 988.526   6
   7  -4   4 4295.07 318.396   5
   7   4   4 3958.05 323.054   6
   7   4   5 6398.75 397.838   6
   7  -4   5 6965.44 398.092   5
   7   4   6 3958.16 339.398   6
   7  -4   6 3611.58 305.875   5
  -7  -4  -7 8856.72 488.590   6
   7  -4   7 9511.77 486.219   5
   7  -4   8 1210.57 206.432   5
  -7  -4  -8 1483.19 248.426   6
  -7  -4  -9 371.527 182.482   6
  -7  -4 -10 1943.69 306.113   6
  -7  -4 -11 4.39657 185.215   6
   7   5 -15 17572.6 789.951   2
   7   5 -14 879.018 228.280   2
   7   5 -13 15108.5 703.173   2
   7   5 -12 486.336 198.595   2
   7   5 -11 11847.2 593.565   2
   7   5 -10 1941.22 254.137   2
   7   5  -9 8567.55 484.158   2
   7   5  -8 705.820 197.261   2
   7   5  -8 480.196 176.202   8
   7   5  -7 1292.54 199.993   2
   7   5  -7 1411.91 206.015   8
   7   5  -6 963.448 188.092   2
   7   5  -6 1298.53 195.513   8
   7   5  -5 1842.14 216.553   2
   7   5  -5 1963.21 242.337   8
   7   5  -4 591.309 166.224   2
   7   5  -2 1689.56 210.160   6
   7   5  -1 4205.46 297.715   6
   7   5   0 4287.25 315.875   6
   7   5   1 1423.43 213.896   6
   7   5   1 1185.62 197.376   8
   7   5   2 11118.4 500.266   6
   7   5   2 9802.65 483.221   8
   7   5   3 8993.96 463.883   6
   7   5   3 8379.69 449.408   8
   7  -5   4 5526.91 383.867   5
   7   5   4 6331.83 398.865   6
   7   5   4 5908.66 377.127   8
   7   5   5 1603.86 238.903   6
   7  -5   5 1353.78 219.087   5
   7   5   6 91.2954 147.313   6
   7  -5   6-189.360 149.293   5
  -7  -5  -7 5561.67 417.926   6
   7  -5   7 6830.96 447.130   5
   7  -5   8 495.410 178.590   5
  -7  -5  -8 887.974 223.958   6
   7  -5   9 2378.56 288.864   5
  -7  -5  -9 2505.66 321.717   6
  -7  -5 -10-18.5146 170.604   6
   7   6 -13-72.3499 203.981   2
   7   6 -12 284.402 203.301   2
   7   6 -11 1801.90 292.474   2
   7   6 -10 252.006 171.441   2
   7   6  -9 6466.25 454.323   2
   7   6  -8 298.971 184.373   2
   7   6  -8-124.321 124.222   8
   7   6  -7 18480.7 678.480   8
   7   6  -7 18011.5 694.021   2
   7   6  -6 446.779 185.823   2
   7   6  -6 246.967 148.461   8
   7   6  -5 12499.0 562.572   8
   7   6  -5 12736.7 572.541   2
   7   6  -4 158.095 125.850   2
   7   6  -4 30.8039 145.400   8
   7   6  -3 17971.7 677.393   8
   7   6  -2 4481.11 346.150   8
   7   6  -1 17804.3 678.815   8
   7   6   0 4187.29 345.681   8
   7   6   1 13778.6 600.652   8
   7   6   2 4050.71 343.792   8
   7  -6   3 22186.0 758.220   5
   7   6   3 23803.3 771.424   8
   7   6   4-9.95084 148.994   6
   7   6   4 38.6312 130.354   8
   7  -6   4 207.722 151.942   5
   7   6   5 1684.84 242.065   6
  -7  -6  -5 1677.42 232.584   6
   7  -6   5 1597.19 261.373   5
  -7  -6  -6-131.246 159.230   6
   7  -6   6 4.77338 171.306   5
  -7  -6  -7 1091.70 233.351   6
   7  -6   7 958.392 207.886   5
   7  -6   8 956.008 236.463   5
  -7  -6  -8 555.254 206.944   6
   7  -6   9-12.2590 176.880   5
  -7  -6  -9 246.362 214.760   6
   7   7 -11 217.184 190.959   2
   7   7 -10 588.005 211.486   2
   7   7  -9 212.260 177.336   2
   7   7  -8 1486.50 270.987   2
   7   7  -8 1635.00 261.269   8
   7   7  -7 2862.13 332.704   2
   7   7  -7 3315.75 330.294   8
   7   7  -6 104.036 132.755   2
   7   7  -6 337.543 161.848   8
   7   7  -5 3133.14 311.251   2
   7   7  -5 3167.62 320.271   8
   7   7  -4 490.628 186.419   8
   7   7  -3 289.361 160.522   8
   7   7  -2 233.037 159.851   8
   7   7  -1 334.484 189.106   8
   7   7   0 169.878 170.702   8
   7   7   1 612.891 198.426   8
   7   7   2 1421.37 242.090   8
   7   7   3 861.296 214.347   8
   7  -7   3 649.963 220.915   5
   7   7   4 1344.52 251.516   8
   7  -7   4 1214.61 227.958   5
   7  -7   5 5547.96 431.755   5
   7  -7   6 1286.18 262.197   5
   7  -7   7 13386.4 675.271   5
   7   8  -9 5689.65 467.242   2
   7   8  -8 1307.95 284.677   2
   7   8  -8 712.139 234.549   8
   7   8  -7 8050.78 533.333   2
   7   8  -7 7529.00 506.150   8
   7   8  -6 2018.03 299.562   2
   7   8  -6 2569.23 308.389   8
   7   8  -5 10020.4 576.418   8
   7   8  -4 470.498 211.449   8
   7   8  -3 2972.31 325.442   8
   7   8  -2 65.7053 175.819   8
   7   8  -1 3857.14 377.149   8
   7   8   0-5.42399 176.965   8
   7   8   1 4606.75 407.031   8
   7  -8   2-145.129 161.828   5
   7   8   2 95.8392 174.446   8
   7   8   3 793.486 228.651   8
   7  -8   3 954.872 247.363   5
   7   8   4 660.642 234.079   8
   7  -8   4 544.361 217.020   5
   8   0 -17-143.027 214.345   6
   8   0 -16 7173.70 505.131   6
   8   0 -15-545.680 212.876   6
   8   0 -14 17095.8 710.755   6
   8   0 -13 157.479 205.615   6
   8   0 -12 30568.3 896.615   6
   8   0 -11-92.5202 126.854   6
   8   0 -10 33279.8 872.021   6
   8   0  -9 241.399 128.020   6
   8   0  -8 1469.80 205.213   6
   8   0  -7-5.39587 122.608   6
   8   0  -6 78064.9 1244.49   6
   8   0  -5 121.614 124.511   6
   8   0  -4 26158.1 688.596   6
   8   0  -3 16.5650 109.384   6
   8   0  -2 4785.87 301.047   6
   8   0  -1 148.495 113.713   6
   8   0   0 145.859 114.971   6
   8   0   1-83.2956 107.716   6
   8   0   2-98.2833 101.549   6
   8   0   3 43.8375 115.923   6
   8   0   4 109.714 124.209   6
   8   0   5 244.602 150.645   6
   8   0   6 569.047 186.765   6
   8   0   7 201.449 149.733   6
  -8   0  -8 1841.95 268.083   6
  -8   0  -9 320.369 182.035   6
  -8   0 -10 1768.87 257.525   6
  -8   0 -11-129.427 192.228   6
  -8   0 -12 4145.40 404.976   6
   8  -1 -17 862.062 272.899   6
   8   1 -17 1303.72 287.988   6
   8  -1 -16 1063.97 262.993   6
   8   1 -16 1425.20 274.364   6
   8  -1 -15 1723.88 272.501   6
   8   1 -15 1564.13 258.790   6
   8  -1 -14 348.457 170.976   6
   8   1 -14-180.356 181.384   6
   8  -1 -13 2204.93 296.590   6
   8   1 -13 1868.68 249.461   6
   8  -1 -12 664.916 180.855   6
   8   1 -12 799.055 191.478   6
   8  -1 -11 102.512 121.413   6
   8   1 -11 285.511 178.333   6
   8  -1 -10 1528.47 225.572   6
   8   1 -10 1428.46 214.897   6
   8  -1  -9 461.181 159.545   6
   8   1  -9 239.446 144.698   6
   8  -1  -8 4882.30 329.500   6
   8   1  -8 4461.09 315.852   6
   8  -1  -7 109.639 117.857   6
   8   1  -7 649.287 159.894   6
   8  -1  -6 38646.4 858.727   6
   8   1  -6 38040.1 859.415   6
   8  -1  -5 5300.42 318.320   6
   8   1  -5 5811.55 344.539   6
   8  -1  -4 31332.5 744.700   6
   8   1  -4 31636.3 770.914   6
   8  -1  -3 5171.35 298.068   6
   8   1  -3 5631.77 329.594   6
   8  -1  -2 48271.8 911.314   6
   8   1  -2 48171.2 950.068   6
   8  -1  -1 258.668 114.885   6
   8   1  -1 293.294 138.730   6
   8  -1   0 47639.2 909.238   6
   8   1   0 47356.6 946.236   6
   8  -1   1 113.484 104.999   6
   8   1   1 221.879 133.713   6
   8  -1   2 50487.5 961.740   6
   8   1   2 49227.0 990.648   6
   8  -1   3 3265.11 262.021   6
   8   1   3 3059.71 267.279   6
   8  -1   4 47391.3 962.823   6
   8   1   4 46881.4 996.421   6
   8   1   5 3643.67 299.259   6
   8  -1   5 4137.76 310.146   6
   8   1   6 17072.6 649.924   6
   8  -1   6 18780.9 637.186   6
   8   1   7 7582.84 449.055   6
  -8  -1  -8 5734.06 411.772   6
  -8  -1  -9 87.8360 161.582   6
  -8  -1 -10 3239.79 353.457   6
  -8  -1 -11 602.669 220.677   6
  -8  -1 -12 4017.22 394.511   6
   8   2 -17 2721.03 366.207   6
   8  -2 -16 11419.2 634.276   6
   8   2 -16 10806.0 610.521   6
   8  -2 -15-48.6432 172.433   6
   8   2 -15-13.5831 149.862   6
   8  -2 -14 9364.27 533.000   6
   8   2 -14 9638.55 542.285   6
   8  -2 -13 211.863 168.681   6
   8   2 -13 152.082 150.724   6
   8  -2 -12 5745.20 407.062   6
   8   2 -12 6073.46 406.934   6
   8  -2 -11 3762.77 328.576   6
   8   2 -11 3431.19 318.902   6
   8  -2 -10 2614.84 261.280   6
   8   2 -10 2740.64 274.790   6
   8  -2  -9 3426.57 297.838   6
   8   2  -9 3068.45 285.499   6
   8  -2  -8 589.228 165.390   6
   8   2  -8 608.683 163.984   6
   8  -2  -7 18547.3 603.539   6
   8   2  -7 20094.5 639.263   6
   8  -2  -6 6097.52 351.439   6
   8   2  -6 6132.47 367.733   6
   8  -2  -5 1809.71 198.452   6
   8   2  -5 1895.22 222.865   6
   8  -2  -4 14061.1 494.597   6
   8   2  -4 13349.6 515.247   6
   8  -2  -3 44.7087 102.956   6
   8   2  -3-71.8755 123.477   6
   8  -2  -2 22134.3 600.022   6
   8   2  -2 21343.7 646.081   6
   8  -2  -1 1335.50 170.696   6
   8   2  -1 865.443 151.206   6
   8   2   0 21045.0 643.934   6
   8   2   1 499.224 144.296   6
   8   2   2 18043.3 606.947   6
   8   2   3 1510.98 212.652   6
   8   2   4 9893.19 477.318   6
   8   2   5 5869.42 381.389   6
   8   2   6-64.5468 133.799   6
   8   2   7 1690.61 236.454   6
  -8  -2  -8 7222.57 457.021   6
  -8  -2  -9 264.374 160.184   6
  -8  -2 -10 10117.9 572.227   6
  -8  -2 -11 2342.48 320.787   6
  -8  -2 -12 6836.11 515.339   6
   8   3 -16 4088.42 405.931   2
   8  -3 -16 4571.38 421.208   6
   8   3 -16 5253.99 434.341   6
   8  -3 -15 1366.58 267.467   6
   8   3 -15 449.919 199.498   6
   8  -3 -14 7897.22 501.320   6
   8   3 -14 8441.02 508.133   6
   8  -3 -13 236.907 145.869   6
   8   3 -13 285.235 182.640   6
   8  -3 -12 155.717 153.208   6
   8   3 -12 309.593 181.102   6
   8  -3 -11 803.551 206.201   6
   8   3 -11 613.989 178.353   6
   8  -3 -10 360.183 153.953   6
   8   3 -10 410.413 157.861   6
   8  -3  -9 2106.21 239.137   6
   8   3  -9 1975.06 241.802   6
   8  -3  -8 16201.0 575.909   6
   8   3  -8 14600.2 573.598   6
   8  -3  -7 232.884 108.152   6
   8   3  -7 320.094 151.309   6
   8   3  -6 39503.6 903.839   6
   8   3  -5 291.695 140.813   6
   8   3  -4 62185.8 1122.55   6
   8   3  -3 2447.07 241.403   6
   8   3  -2 38712.4 885.211   6
   8   3  -1-103.321 103.899   6
   8   3   0 21096.5 662.164   6
   8   3   1 2088.48 243.140   6
   8   3   2 23942.6 721.731   6
   8   3   3 1245.44 192.422   6
   8   3   4 21163.3 707.574   6
   8   3   5 2798.06 289.938   6
   8   3   6 7386.46 452.333   6
   8   3   7 1127.20 240.716   6
  -8  -3  -8 1374.59 250.124   6
  -8  -3  -9 495.785 201.747   6
  -8  -3 -10 3910.16 388.713   6
  -8  -3 -11 430.193 230.591   6
   8  -4 -16 1709.67 297.781   6
   8  -4 -15 931.153 251.769   6
   8   4 -15 762.987 231.107   2
   8  -4 -14 10083.8 564.172   6
   8   4 -14 9498.76 583.183   2
   8   4 -13 936.381 224.621   2
   8   4 -12 15019.8 693.361   2
   8   4 -11 1799.77 280.140   2
   8   4 -10 7915.27 488.507   2
   8   4 -10 7781.75 441.744   6
   8   4  -9 130.366 153.811   6
   8   4  -8 28142.9 798.608   6
   8   4  -7 1792.21 229.858   6
   8   4  -6 11502.7 499.030   6
   8   4  -5-5.30721 128.887   6
   8   4  -4 20216.5 649.139   6
   8   4  -3 5866.35 367.764   6
   8   4  -2 2276.23 255.912   6
   8   4  -1 6617.74 389.019   6
   8   4   0 1182.32 214.971   6
   8   4   1 1652.15 210.114   6
   8   4   2 36.8258 124.488   6
   8   4   3 1938.45 246.761   6
   8   4   4-216.279 135.540   6
   8  -4   4-11.7952 135.767   5
   8   4   5 892.539 212.053   6
   8  -4   5 471.513 160.713   5
   8   4   6 2561.04 304.264   6
   8  -4   6 2585.19 291.513   5
  -8  -4  -7 313.836 181.477   6
  -8  -4  -8 2178.27 301.189   6
  -8  -4  -9 618.530 218.147   6
  -8  -4 -10 3563.10 387.453   6
   8   5 -14 1870.89 301.550   2
   8   5 -13 236.214 181.733   2
   8   5 -12 4192.55 388.648   2
   8   5 -11 1995.00 286.495   2
   8   5 -10 1525.10 250.294   2
   8   5  -9 625.779 177.697   2
   8   5  -8 2151.03 275.598   2
   8   5  -8 2208.23 272.063   8
   8   5  -7 1553.41 212.868   2
   8   5  -6 211.658 120.681   2
   8   5  -5 703.083 148.874   2
   8   5  -4 1964.97 236.386   6
   8   5  -3 1243.53 203.776   6
   8   5  -2 5322.63 361.078   6
   8   5  -1-188.438 143.265   6
   8   5   0 12153.5 527.594   6
   8   5   1 390.083 169.204   6
   8   5   2 14202.0 594.852   6
   8   5   3 402.622 175.299   6
   8  -5   3 300.359 158.767   5
   8  -5   4 18286.6 685.243   5
   8   5   4 18358.0 696.206   6
   8   5   5 63.9053 163.679   6
   8  -5   5-56.5642 166.105   5
   8   5   6 20939.7 779.631   6
   8  -5   6 22401.1 798.856   5
  -8  -5  -7 558.129 217.655   6
   8  -5   7 1266.47 257.411   5
  -8  -5  -8 11275.5 608.329   6
   8  -5   8 10450.0 573.976   5
   8  -5   9 761.971 225.617   5
  -8  -5  -9 539.970 209.546   6
   8   6 -12 8461.04 557.886   2
   8   6 -11 1732.83 289.416   2
   8   6 -10 2304.43 302.173   2
   8   6  -9 7187.90 480.844   2
   8   6  -8 13442.8 627.432   8
   8   6  -8 13105.4 628.638   2
   8   6  -7 2542.48 300.293   8
   8   6  -7 2757.26 306.654   2
   8   6  -6 5683.17 415.780   8
   8   6  -6 5623.27 401.940   2
   8   6  -5 1863.67 247.131   2
   8   6  -5 1649.17 254.349   8
   8   6  -4 4669.69 369.287   8
   8   6  -3 1717.38 234.480   8
   8   6  -2 335.160 199.655   8
   8   6  -1 311.783 159.845   8
   8   6   0 247.658 164.667   8
   8   6   1-191.942 137.028   8
   8   6   2 35.4578 151.647   8
   8   6   3 347.030 160.887   6
   8   6   3 494.735 171.872   8
   8  -6   3 327.557 173.216   5
   8   6   4 708.098 199.438   6
   8  -6   4 158.650 178.605   5
   8   6   5-122.089 160.375   6
   8  -6   5 42.1395 172.479   5
  -8  -6  -6 1725.63 273.600   6
   8  -6   6 1460.39 276.580   5
  -8  -6  -7-178.240 185.387   6
   8  -6   7-36.6402 204.989   5
   8  -6   8 55.7062 185.661   5
  -8  -6  -8-48.1332 182.178   6
   8   7 -10 2532.25 351.007   2
   8   7  -9 61.1910 189.876   2
   8   7  -8 1110.29 234.772   2
   8   7  -8 686.851 179.179   8
   8   7  -7 297.663 180.012   2
   8   7  -7 249.655 185.064   8
   8   7  -6 819.130 201.029   2
   8   7  -6 1538.03 262.430   8
   8   7  -5 938.632 207.768   8
   8   7  -4 8702.46 521.634   8
   8   7  -3 1196.91 226.249   8
   8   7  -2 8943.52 535.872   8
   8   7  -1 62.9853 178.906   8
   8   7   0 5439.58 421.262   8
   8   7   1 161.114 153.232   8
   8   7   2 3102.34 324.501   8
   8   7   3 26.4906 179.733   8
   8  -7   3-134.253 181.321   5
   8  -7   4 2008.90 296.944   5
   8  -7   5 2143.98 315.285   5
   8  -7   6 2144.43 319.465   5
   8   8  -8 2642.21 353.171   2
   8   8  -8 2890.21 347.398   8
   8   8  -7 315.423 207.459   2
   8   8  -7 401.225 221.230   8
   8   8  -6 2075.98 311.044   8
   8   8  -5 310.073 209.901   8
   8   8  -4 308.589 219.804   8
   8   8  -3 121.492 169.038   8
   8   8  -2 2651.01 338.757   8
   8   8  -1 568.283 197.492   8
   8   8   0 1282.42 269.799   8
   8   8   1 2645.18 337.376   8
   8   8   2 388.989 200.680   8
   8  -8   2 481.196 240.193   5
   8   8   3 370.234 159.941   8
   9   0 -16 399.344 243.721   6
   9   0 -15 3081.82 353.302   6
   9   0 -14 132.656 168.312   6
   9   0 -13 1875.73 279.176   6
   9   0 -12 391.052 191.865   6
   9   0 -11 729.328 198.242   6
   9   0 -10-95.9143 142.455   6
   9   0  -9 3755.92 314.269   6
   9   0  -8 127.912 159.686   6
   9   0  -7 23124.2 715.948   6
   9   0  -6-296.062 146.979   6
   9   0  -5 807.095 204.345   6
   9   0  -4 73.3628 133.513   6
   9   0  -3 2.60923 106.862   6
   9   0  -2 8.88055 122.175   6
   9   0  -1 193.394 120.056   6
   9   0   0-11.3996 126.212   6
   9   0   1 1320.96 196.974   6
   9   0   2 160.674 140.717   6
   9   0   3 8068.33 435.181   6
   9   0   4 72.2989 120.476   6
   9   0   5 5786.40 396.626   6
   9   0   6-61.7333 128.686   6
   9   0   7 32219.0 930.719   6
  -9   0  -8 193.269 159.219   6
  -9   0  -9 18890.0 746.457   6
  -9   0 -10 155.239 205.758   6
   9  -1 -16 1151.75 257.067   6
   9   1 -16 863.705 214.993   6
   9  -1 -15 3199.48 361.767   6
   9   1 -15 3042.66 344.964   6
   9  -1 -14 2406.02 326.171   6
   9   1 -14 1883.33 288.162   6
   9  -1 -13 7645.55 481.120   6
   9   1 -13 7736.76 493.718   6
   9  -1 -12 204.335 180.685   6
   9   1 -12 162.890 175.617   6
   9  -1 -11 24926.9 813.006   6
   9   1 -11 24862.3 810.399   6
   9  -1 -10-183.042 152.751   6
   9   1 -10 375.691 177.849   6
   9  -1  -9 24176.1 764.499   6
   9   1  -9 24579.0 779.519   6
   9  -1  -8 238.217 164.795   6
   9   1  -8-73.1425 134.634   6
   9  -1  -7 45488.0 1012.62   6
   9   1  -7 44482.2 1005.58   6
   9  -1  -6 576.800 168.506   6
   9   1  -6 113.367 140.671   6
   9  -1  -5 54973.8 1062.13   6
   9   1  -5 54416.9 1089.58   6
   9  -1  -4 4118.69 303.793   6
   9   1  -4 4525.18 319.503   6
   9  -1  -3 28036.0 736.606   6
   9   1  -3 28366.2 776.922   6
   9  -1  -2 1109.46 184.955   6
   9   1  -2 1543.70 216.527   6
   9  -1  -1 10052.6 455.820   6
   9   1  -1 10407.1 479.439   6
   9  -1   0 877.549 166.027   6
   9   1   0 433.010 154.028   6
   9  -1   1 7468.84 390.512   6
   9   1   1 7071.19 404.867   6
   9  -1   2 3710.15 295.098   6
   9   1   2 2999.39 284.619   6
   9  -1   3 4149.56 319.075   6
   9   1   3 4187.27 320.979   6
   9  -1   4 666.446 150.076   6
   9   1   4 818.511 194.126   6
   9   1   5 1902.61 241.615   6
   9   1   6 467.450 179.155   6
   9   1   7-63.8498 167.235   6
  -9  -1  -8-25.5912 164.483   6
  -9  -1  -9 879.321 241.656   6
  -9  -1 -10 1450.16 268.196   6
  -9  -1 -11 199.654 187.322   6
   9   2 -16 364.681 222.531   6
   9  -2 -15 5001.45 426.396   6
   9   2 -15 5809.31 466.677   6
   9  -2 -14 639.786 206.718   6
   9   2 -14 527.791 201.027   6
   9  -2 -13 14087.5 647.498   6
   9   2 -13 14562.9 657.421   6
   9  -2 -12 617.604 203.448   6
   9   2 -12 774.108 213.258   6
   9  -2 -11 8299.92 479.562   6
   9   2 -11 9177.53 515.565   6
   9  -2 -10 2301.03 269.105   6
   9   2 -10 2670.37 296.558   6
   9  -2  -9 1234.89 216.815   6
   9   2  -9 1454.34 231.771   6
   9  -2  -8 5716.24 368.541   6
   9   2  -8 4933.20 359.462   6
   9  -2  -7 11.6665 114.907   6
   9   2  -7 94.9321 129.308   6
   9  -2  -6 2228.59 252.573   6
   9   2  -6 2413.19 271.053   6
   9  -2  -5 1406.94 196.296   6
   9   2  -5 1312.66 207.360   6
   9  -2  -4 610.536 146.716   6
   9   2  -4 442.292 141.998   6
   9  -2  -3 8022.94 398.734   6
   9   2  -3 7926.25 426.069   6
   9  -2  -2 123.606 123.233   6
   9   2  -2 225.422 152.145   6
   9   2  -1 28753.4 799.084   6
   9   2   0 64.6681 143.829   6
   9   2   1 22710.6 729.524   6
   9   2   2 13.1271 126.912   6
   9   2   3 16955.7 645.003   6
   9   2   4 215.734 164.063   6
   9   2   5 10632.2 542.197   6
   9   2   6 347.739 183.125   6
   9   2   7 9285.55 529.306   6
  -9  -2  -8 433.460 204.866   6
  -9  -2  -9 5557.00 451.041   6
  -9  -2 -10-101.362 181.328   6
   9   3 -16-417.009 239.647   6
   9  -3 -15 14353.2 705.940   6
   9   3 -15 13727.2 680.852   6
   9  -3 -14 128.953 184.965   6
   9   3 -14 471.459 225.529   6
   9  -3 -13 19325.2 755.486   6
   9   3 -13 19399.5 769.146   6
   9  -3 -12 294.208 179.298   6
   9   3 -12-20.3579 143.270   6
   9  -3 -11 11700.3 565.909   6
   9   3 -11 12127.8 578.399   6
   9  -3 -10 163.065 124.642   6
   9   3 -10 452.139 181.461   6
   9  -3  -9 8685.30 458.810   6
   9   3  -9 8662.80 470.542   6
   9   3  -8 2098.44 258.677   6
   9   3  -7 10007.4 498.762   6
   9   3  -6 9709.71 485.421   6
   9   3  -5 11791.8 520.088   6
   9   3  -4 1931.91 244.074   6
   9   3  -3 10178.4 488.032   6
   9   3  -2 352.213 150.775   6
   9   3  -1 14528.3 580.436   6
   9   3   0 3009.14 290.383   6
   9   3   1 7619.99 444.636   6
   9   3   2 2027.57 250.982   6
   9   3   3 6245.07 405.706   6
   9   3   4 6008.46 419.344   6
   9   3   5 6614.24 451.611   6
   9   3   6 3575.67 341.686   6
   9   3   7 2311.74 303.201   6
  -9  -3  -8 1699.53 281.981   6
  -9  -3  -9 294.169 187.112   6
   9   4 -14 3265.75 356.211   2
   9   4 -13 2488.96 319.224   2
   9   4 -12 7351.89 516.641   2
   9   4 -11 332.833 176.623   6
   9   4 -10 3438.04 330.537   6
   9   4  -9 1736.89 247.472   6
   9   4  -8 6597.80 413.230   6
   9   4  -7 341.886 175.576   6
   9   4  -6 68.3462 149.880   6
   9   4  -5 2917.17 285.653   6
   9   4  -4 5454.45 377.929   6
   9   4  -3 133.874 129.547   6
   9   4  -2 11544.7 537.338   6
   9   4  -1 6505.36 411.558   6
   9   4   0 2542.90 267.243   6
   9   4   1 5230.37 377.829   6
   9   4   2 1448.93 244.964   6
   9  -4   3 3944.76 326.955   5
   9   4   3 4214.51 366.790   6
   9   4   4 842.595 206.397   6
   9   4   5 9668.77 549.811   6
   9   4   6-156.635 172.448   6
  -9  -4  -7 3610.10 375.874   6
   9   4   7 3926.35 399.312   6
  -9  -4  -8 1414.70 265.997   6
   9   5 -13 1437.81 268.743   2
   9   5 -12 613.736 199.287   2
   9   5 -11 7578.98 508.904   2
   9   5 -10-150.691 160.102   2
   9   5  -9 15390.3 679.828   2
   9   5  -8 176.548 146.896   2
   9   5  -7 12479.3 593.194   2
   9   5  -6 2894.74 302.854   2
   9   5  -5 20365.2 719.791   6
   9   5  -4 612.953 193.037   6
   9   5  -3 20283.0 714.912   6
   9   5  -2 546.594 211.797   6
   9   5  -1 8403.60 470.208   6
   9   5   0 786.326 210.028   6
   9   5   1 1398.90 235.180   6
   9   5   2 685.677 200.171   6
   9   5   3 1060.86 229.284   6
   9  -5   3 1155.38 212.658   5
   9   5   4 1974.82 297.714   6
   9  -5   4 1816.51 271.235   5
   9   5   5 378.399 213.881   6
   9  -5   5 194.186 179.045   5
   9   5   6 2351.16 316.054   6
   9  -5   6 2453.20 327.637   5
  -9  -5  -7 32.6053 190.466   6
   9   6 -11 964.516 244.362   2
   9   6 -10-108.685 172.390   2
   9   6  -9-54.5812 149.023   2
   9   6  -8 232.153 161.741   2
   9   6  -8-154.942 175.183   8
   9   6  -7 344.096 185.028   2
   9   6  -7 138.917 163.807   8
   9   6  -6 661.306 178.012   8
   9   6  -5 2337.89 286.065   8
   9   6  -4 653.885 176.153   8
   9   6  -3 867.032 204.412   8
   9   6  -2 270.888 157.121   8
   9   6  -1 1537.10 247.087   8
   9   6   0 7.29905 172.668   8
   9   6   1 3125.13 334.625   6
   9   6   1 2763.97 314.165   8
   9   6   2 449.962 208.528   6
   9   6   2 230.563 178.177   8
   9  -6   3 4495.35 402.841   5
   9   6   3 4650.17 395.331   6
   9   6   3 3875.83 368.882   8
   9   6   4 118.157 163.177   6
   9  -6   4 9.88382 156.361   5
   9  -6   5 8056.51 528.369   5
   9   6   5 7101.29 503.095   6
  -9  -6  -6 1011.35 258.130   6
   9  -6   6 991.017 250.032   5
   9   7  -9 3315.29 382.389   2
   9   7  -8 378.316 227.514   2
   9   7  -8 181.667 185.681   8
   9   7  -7 663.054 233.106   2
   9   7  -7 596.426 208.855   8
   9   7  -6-32.8199 178.946   8
   9   7  -5 209.793 194.682   8
   9   7  -4 1421.17 265.687   8
   9   7  -3 1638.77 266.678   8
   9   7  -2 2130.78 309.343   8
   9   7  -1 1682.41 284.224   8
   9   7   0 37.7909 165.863   8
   9   7   1 1832.16 287.864   8
   9   7   2 359.485 195.660   8
   9  -7   2 137.848 178.499   5
   9   7   3 2222.88 290.665   8
   9  -7   3 2006.64 307.974   5
  10   0 -15-40.5877 189.907   6
  10   0 -14-69.0297 178.280   6
  10   0 -13-28.5169 174.932   6
  10   0 -12 968.177 230.618   6
  10   0 -11 105.007 182.623   6
  10   0 -10 348.005 201.442   6
  10   0  -9 117.560 165.132   6
  10   0  -8 11689.5 554.831   6
  10   0  -7 193.702 157.514   6
  10   0  -6 2224.66 256.012   6
  10   0  -5 33.5586 138.077   6
  10   0  -4 23993.5 749.297   6
  10   0  -3-171.278 150.688   6
  10   0  -2 32756.6 879.458   6
  10   0  -1 117.807 124.883   6
  10   0   0 54265.1 1139.03   6
  10   0   1 109.989 118.710   6
  10   0   2 14953.5 619.984   6
  10   0   3 1.17173 150.985   6
  10   0   4 9034.36 494.829   6
  10   0   5-50.3859 131.694   6
  10   0   6 8293.35 507.681   6
  10   0   7-24.6333 172.334   6
 -10   0  -8 1709.51 294.428   6
 -10   0  -9 95.3145 169.752   6
  10  -1 -15-71.3136 194.171   6
  10   1 -15 281.857 234.181   6
  10  -1 -14 28586.4 969.398   6
  10   1 -14 28749.7 984.497   6
  10  -1 -13 733.050 237.087   6
  10   1 -13 557.320 203.902   6
  10  -1 -12 20570.5 789.908   6
  10   1 -12 21613.7 815.496   6
  10  -1 -11 414.800 194.759   6
  10   1 -11 224.514 179.246   6
  10  -1 -10 18060.5 718.271   6
  10   1 -10 17918.3 709.591   6
  10  -1  -9 905.654 210.939   6
  10   1  -9 1167.97 220.282   6
  10  -1  -8 9556.27 500.003   6
  10   1  -8 9300.16 493.632   6
  10  -1  -7 1747.25 244.819   6
  10   1  -7 1254.06 212.994   6
  10  -1  -6 5348.12 370.989   6
  10   1  -6 5227.39 382.780   6
  10  -1  -5 3305.61 308.009   6
  10   1  -5 2648.77 285.010   6
  10  -1  -4 1653.78 222.338   6
  10   1  -4 1895.79 256.170   6
  10  -1  -3 2.91124 128.822   6
  10   1  -3 286.329 147.514   6
  10  -1  -2 1473.79 205.658   6
  10   1  -2 1685.10 230.252   6
  10  -1  -1 4420.22 327.887   6
  10   1  -1 4559.63 344.641   6
  10  -1   0 4208.31 335.507   6
  10   1   0 4672.93 367.098   6
  10  -1   1 4071.84 325.839   6
  10   1   1 4205.33 339.377   6
  10  -1   2 3505.29 311.460   6
  10   1   2 3697.81 335.849   6
  10  -1   3 2080.83 247.112   6
  10   1   3 2380.29 271.535   6
  10   1   4 7829.45 476.456   6
  10   1   5 1387.43 241.826   6
  10   1   6 2676.35 321.848   6
  10   1   7-346.156 206.501   6
 -10  -1  -8 5828.86 458.636   6
 -10  -1  -9-285.580 200.864   6
  10   2 -15 1007.40 240.633   6
  10  -2 -14 2453.71 317.476   6
  10   2 -14 2965.98 362.004   6
  10  -2 -13 1498.27 273.968   6
  10   2 -13 1477.69 271.217   6
  10  -2 -12 6406.21 458.559   6
  10   2 -12 6948.28 469.789   6
  10  -2 -11 1506.95 257.938   6
  10   2 -11 1771.39 279.937   6
  10  -2 -10 14081.7 624.765   6
  10   2 -10 13841.4 642.332   6
  10  -2  -9 169.415 148.131   6
  10   2  -9 200.631 179.438   6
  10  -2  -8 21776.2 740.204   6
  10   2  -8 19612.3 730.871   6
  10  -2  -7 309.317 137.699   6
  10   2  -7 353.872 181.844   6
  10  -2  -6 11396.6 530.652   6
  10   2  -6 11382.8 543.874   6
  10  -2  -5 2121.74 251.094   6
  10   2  -5 2147.77 255.798   6
  10  -2  -4 3751.19 304.003   6
  10   2  -4 3180.35 307.502   6
  10   2  -3 1055.32 222.161   6
  10   2  -2 2324.52 275.634   6
  10   2  -1 1769.33 262.418   6
  10   2   0 10979.3 532.205   6
  10   2   1-83.1369 139.209   6
  10   2   2 9299.41 518.161   6
  10   2   3-80.2423 149.804   6
  10   2   4 9153.02 520.162   6
  10   2   5 74.1408 153.693   6
  10   2   6 10061.2 575.917   6
  10   2   7 749.105 218.141   6
 -10  -2  -8 7301.34 523.256   6
  10  -3 -14 5243.43 442.317   6
  10   3 -14 5449.35 454.719   6
  10  -3 -13 150.517 190.699   6
  10   3 -13 176.752 207.770   6
  10  -3 -12 20703.9 796.081   6
  10   3 -12 20647.7 814.641   6
  10  -3 -11 281.156 170.469   6
  10   3 -11 725.208 215.413   6
  10  -3 -10 26648.9 849.656   6
  10   3 -10 24876.4 842.734   6
  10   3  -9 1437.09 246.654   6
  10   3  -8 14852.6 643.251   6
  10   3  -7 956.450 214.960   6
  10   3  -6 9397.52 504.902   6
  10   3  -5 640.503 188.668   6
  10   3  -4 4612.56 358.324   6
  10   3  -3 1822.40 251.769   6
  10   3  -2 355.275 175.690   6
  10   3  -1 1297.56 237.142   6
  10   3   0 4464.09 365.551   6
  10   3   1 373.252 195.148   6
  10   3   2 8448.34 496.460   6
  10   3   3 189.875 157.973   6
  10   3   4 6660.42 461.500   6
  10   3   5-71.8535 155.014   6
  10   3   6 8705.59 555.025   6
  10   3   7 234.539 170.782   6
  10   4 -13 3405.19 359.848   6
  10   4 -12 455.858 218.475   6
  10   4 -11 749.262 209.165   6
  10   4 -10 3193.82 323.543   6
  10   4  -9 252.654 164.398   6
  10   4  -8 4482.02 375.422   6
  10   4  -7 1340.69 249.085   6
  10   4  -6 15887.2 663.923   6
  10   4  -5-270.883 151.153   6
  10   4  -4 6297.04 434.203   6
  10   4  -3 111.314 158.785   6
  10   4  -2 19616.5 722.210   6
  10   4  -1 1396.06 238.206   6
  10   4   0 12444.1 597.232   6
  10   4   1 617.677 221.126   6
  10   4   2 10469.4 570.542   6
  10   4   3 118.698 178.923   6
  10   4   4 7604.01 496.928   6
  10   4   5 230.158 202.893   6
  10   4   6 3466.72 375.401   6
  10   5 -11 372.022 220.926   2
  10   5 -10 1395.14 264.668   2
  10   5  -9-4.32606 165.121   2
  10   5  -8 358.860 167.490   2
  10   5  -7 280.804 185.852   6
  10   5  -7-100.535 176.161   2
  10   5  -6 244.460 152.673   6
  10   5  -5 119.782 168.321   6
  10   5  -4 252.487 146.565   6
  10   5  -3 4001.17 356.484   6
  10   5  -2-68.4083 143.998   6
  10   5  -1 2093.41 288.307   6
  10   5   0 79.1127 172.899   6
  10   5   1 555.427 214.972   6
  10   5   2 761.597 232.260   6
  10   5   3 363.114 192.673   6
  10  -5   3 201.363 171.235   5
  10   5   4 223.333 182.960   6
  10   5   5 301.462 175.954   6
  10   6  -9 270.626 159.274   2
  10   6  -9 57.5487 165.650   8
  10   6  -8 3276.71 361.292   8
  10   6  -8 3657.45 369.344   2
  10   6  -7 209.902 186.613   8
  10   6  -6 7202.80 508.046   8
  10   6  -5 164.115 160.282   8
  10   6  -4 7010.57 492.009   8
  10   6  -3 2565.38 309.107   8
  10   6  -2 13703.7 674.757   8
  10   6  -1 1105.30 248.101   8
  10   6   0 5693.43 443.367   6
  10   6   0 5374.08 434.675   8
  10   6   1 905.700 214.565   6
  10   6   1 1090.90 224.223   8
  10   6   2 3947.83 390.172   6
  10   6   2 2995.87 332.433   8
  10   6   3-178.848 167.236   6
  10   6   3 308.199 192.145   8
  10  -6   3 191.847 180.478   5
  10   6   4 1181.86 261.178   6
  10  -6   4 909.491 225.875   5
  11   0 -13 15138.1 730.053   6
  11   0 -12 189.633 191.074   6
  11   0 -11 32692.4 1022.42   6
  11   0 -10 702.351 221.493   6
  11   0  -9 24531.2 851.094   6
  11   0  -8-249.945 183.665   6
  11   0  -7 22821.7 791.479   6
  11   0  -6-268.871 147.210   6
  11   0  -5 7530.01 455.555   6
  11   0  -4-94.8936 139.193   6
  11   0  -3 2212.56 274.756   6
  11   0  -2 231.215 182.277   6
  11   0  -1 1193.00 217.032   6
  11   0   0 205.621 175.531   6
  11   0   1 6001.38 424.278   6
  11   0   2-5.43722 142.601   6
  11   0   3 652.986 197.966   6
  11   0   4 115.541 170.199   6
  11   0   5 345.013 202.981   6
  11   0   6 222.861 198.017   6
  11   0   7 66.5343 153.586   6
  11  -1 -13 1500.44 297.356   6
  11   1 -13 1278.41 271.211   6
  11  -1 -12 866.968 245.583   6
  11   1 -12 330.763 197.148   6
  11  -1 -11 1292.41 270.707   6
  11   1 -11 1686.06 270.591   6
  11  -1 -10 2303.80 295.563   6
  11   1 -10 1460.77 259.967   6
  11  -1  -9 553.965 207.181   6
  11   1  -9 36.5210 144.867   6
  11  -1  -8 2518.12 305.621   6
  11   1  -8 2171.84 281.524   6
  11  -1  -7 5173.86 391.912   6
  11   1  -7 4535.32 384.479   6
  11  -1  -6 3442.77 327.125   6
  11   1  -6 3123.98 325.347   6
  11  -1  -5 4036.53 338.457   6
  11   1  -5 3674.09 346.436   6
  11  -1  -4-1.19744 128.961   6
  11   1  -4 175.880 163.328   6
  11  -1  -3 6587.20 432.145   6
  11   1  -3 7189.35 472.337   6
  11  -1  -2-22.0392 138.901   6
  11   1  -2-2.53125 129.211   6
  11  -1  -1 16117.0 648.806   6
  11   1  -1 16478.7 665.364   6
  11  -1   0 2618.38 285.325   6
  11   1   0 2363.07 303.039   6
  11  -1   1 15914.8 655.688   6
  11   1   1 14206.6 653.052   6
  11   1   2 2414.37 304.553   6
  11   1   3 13167.2 635.156   6
  11   1   4 525.913 211.709   6
  11   1   5 10557.0 579.027   6
  11   1   6 343.628 201.608   6
  11   1   7 2648.08 342.576   6
  11  -2 -13 1615.68 311.162   6
  11   2 -13 840.654 251.397   6
  11   2 -12 3253.80 350.746   6
  11  -2 -12 3477.62 373.995   6
  11  -2 -11 4094.59 393.486   6
  11   2 -11 3937.25 382.684   6
  11  -2 -10 272.519 172.298   6
  11   2 -10 246.982 189.015   6
  11  -2  -9 12911.7 619.517   6
  11   2  -9 12489.9 623.642   6
  11  -2  -8 181.017 169.937   6
  11   2  -8 305.528 188.138   6
  11  -2  -7 25247.8 822.141   6
  11   2  -7 22235.9 800.841   6
  11  -2  -6 333.531 176.709   6
  11   2  -6 292.541 176.089   6
  11  -2  -5 20757.0 723.183   6
  11   2  -5 20210.8 760.044   6
  11   2  -4 453.830 189.834   6
  11   2  -3 19665.3 747.564   6
  11   2  -2-39.3855 167.741   6
  11   2  -1 16655.9 689.370   6
  11   2   0 1104.82 248.690   6
  11   2   1 5302.76 416.932   6
  11   2   2 491.312 199.455   6
  11   2   3-112.352 164.744   6
  11   2   4 245.337 207.783   6
  11   2   5-213.258 183.743   6
  11   2   6-21.0205 159.627   6
  11  -3 -13 981.145 235.196   6
  11  -3 -12 279.955 172.776   6
  11   3 -12 192.967 188.742   6
  11   3 -11 333.354 227.410   6
  11   3 -10 225.469 205.334   6
  11   3  -9 2083.08 283.390   6
  11   3  -8 267.261 187.121   6
  11   3  -7 3681.31 365.109   6
  11   3  -6 1150.03 227.471   6
  11   3  -5 6853.43 456.027   6
  11   3  -4 246.198 142.440   6
  11   3  -3 9156.57 532.867   6
  11   3  -2 4415.39 377.739   6
  11   3  -1 6580.41 463.782   6
  11   3   0 2511.20 314.691   6
  11   3   1 5394.92 432.100   6
  11   3   2 186.860 173.539   6
  11   3   3 5482.85 448.175   6
  11   3   4 931.366 236.210   6
  11   3   5 3036.09 364.481   6
  11   4 -12 202.086 205.927   6
  11   4 -11 10439.0 608.954   6
  11   4 -10 688.509 234.959   6
  11   4  -9 12256.8 624.670   6
  11   4  -8 1541.90 267.679   6
  11   4  -7 12405.3 618.048   6
  11   4  -6 1091.56 235.967   6
  11   4  -5 9095.37 537.829   6
  11   4  -4 960.780 230.112   6
  11   4  -3 2967.63 339.834   6
  11   4  -2 5295.97 431.857   6
  11   4  -1 3387.74 357.131   6
  11   4   0 348.493 211.035   6
  11   4   1 846.790 245.983   6
  11   4   2 444.375 218.393   6
  11   4   3 124.342 189.455   6
  11   4   4 58.1411 186.934   6
  11   5  -9 103.727 170.514   2
  11   5  -8 356.350 194.694   6
  11   5  -8 145.860 185.533   2
  11   5  -7 90.8982 197.592   6
  11   5  -6 458.072 170.192   6
  11   5  -5 866.762 220.390   6
  11   5  -4 580.175 210.609   6
  11   5  -3 1525.95 277.379   6
  11   5  -2 1704.24 288.699   6
  11   5  -1 5332.41 438.072   6
  11   5   0 1286.47 247.756   6
  11   5   1 15773.0 725.905   6
  11   5   2 414.275 224.367   6
  11   6  -1 882.681 226.228   6
  11   6   0-85.5425 177.465   6
  12   0 -11 42.4861 180.819   6
  12   0 -10 3644.04 366.226   6
  12   0  -9-65.6758 183.056   6
  12   0  -8 5481.38 431.083   6
  12   0  -7-122.935 170.042   6
  12   0  -6 5140.07 410.467   6
  12   0  -5 243.604 183.707   6
  12   0  -4 4830.83 404.447   6
  12   0  -3 146.448 159.515   6
  12   0  -2 644.846 215.124   6
  12   0  -1 105.052 169.681   6
  12   0   0 442.723 190.510   6
  12   0   1 19.3992 164.687   6
  12   0   2 5616.11 437.102   6
  12   0   3-86.3932 159.070   6
  12   0   4 6710.98 487.972   6
  12   0   5 364.864 220.681   6
  12  -1 -11 1300.62 241.500   6
  12   1 -11 1080.13 269.453   6
  12  -1 -10 7071.97 498.920   6
  12   1 -10 7465.63 512.777   6
  12  -1  -9 3116.47 346.570   6
  12   1  -9 3302.70 367.216   6
  12  -1  -8 10878.3 591.440   6
  12   1  -8 11438.8 616.227   6
  12  -1  -7 191.757 195.971   6
  12   1  -7 38.3426 194.258   6
  12  -1  -6 27164.5 899.350   6
  12   1  -6 26728.9 903.710   6
  12  -1  -5 179.189 164.904   6
  12   1  -5 168.795 187.247   6
  12  -1  -4 13345.4 632.892   6
  12   1  -4 12309.3 621.769   6
  12  -1  -3 219.374 175.881   6
  12   1  -3 120.027 178.782   6
  12  -1  -2 14247.9 648.162   6
  12   1  -2 14030.2 667.142   6
  12  -1  -1 1491.67 240.491   6
  12   1  -1 1264.29 264.866   6
  12   1   0 7659.57 508.903   6
  12   1   1 997.533 225.957   6
  12   1   2 5358.07 432.164   6
  12   1   3 262.109 195.926   6
  12   1   4 4920.93 442.781   6
  12  -2 -11 257.120 193.234   6
  12  -2 -10 6016.19 455.901   6
  12   2 -10 6973.56 503.559   6
  12  -2  -9 161.641 177.833   6
  12   2  -9 45.3954 162.117   6
  12  -2  -8 1060.94 236.924   6
  12   2  -8 1029.01 246.228   6
  12  -2  -7 287.933 147.921   6
  12   2  -7 66.4683 181.459   6
  12   2  -6 518.854 227.104   6
  12   2  -5-142.681 179.564   6
  12   2  -4 239.816 186.780   6
  12   2  -3-29.0673 176.701   6
  12   2  -2 2163.72 298.802   6
  12   2  -1 1159.82 251.639   6
  12   2   0 1413.08 263.270   6
  12   2   1 448.530 212.462   6
  12   2   2 1633.14 275.120   6
  12   2   3 359.506 225.516   6
  12   3 -10 1257.65 291.016   6
  12   3  -9-32.2875 190.935   6
  12   3  -8 5281.92 454.926   6
  12   3  -7 470.515 207.027   6
  12   3  -6 10206.8 598.410   6
  12   3  -5-56.7800 196.292   6
  12   3  -4 11020.3 603.785   6
  12   3  -3 146.660 154.075   6
  12   3  -2 9140.20 564.613   6
  12   3  -1 587.691 224.826   6
  12   3   0 17194.2 766.833   6
  12   3   1 1649.48 297.958   6
  12   3   2 11488.5 646.295   6
  12   4  -8 2168.46 323.722   6
  12   4  -7-109.610 184.814   6
  12   4  -6 1412.30 281.369   6
  12   4  -5 898.362 267.619   6
  12   4  -4 471.200 239.259   6
  12   4  -3 842.837 242.410   6
  12   4  -2 117.763 193.401   6
  12   4  -1 48.3932 193.222   6
  12   4   0 554.555 230.011   6
  12   5  -5-510.953 247.969   6
  12   5  -4 10688.4 618.282   6
  13   0  -8 172.985 162.010   6
  13   0  -7 7511.90 523.955   6
  13   0  -6 429.313 230.828   6
  13   0  -5 8689.20 561.106   6
  13   0  -4 48.9708 206.209   6
  13   0  -3 7627.03 521.094   6
  13   0  -2 122.299 175.178   6
  13   0  -1 12141.1 642.179   6
  13   0   0-36.3109 180.910   6
  13   0   1 7516.16 520.004   6
  13  -1  -8-456.087 218.746   6
  13  -1  -7 6424.71 486.972   6
  13   1  -7 5926.14 486.334   6
  13  -1  -6 150.354 191.764   6
  13   1  -6-12.0365 170.744   6
  13  -1  -5 4312.10 392.488   6
  13   1  -5 4005.48 412.999   6
  13  -1  -4 1224.88 252.644   6
  13   1  -4 541.604 198.656   6
  13  -1  -3 2048.58 302.811   6
  13   1  -3 2542.51 322.336   6
  13  -1  -2 552.097 205.926   6
  13   1  -2 513.361 189.243   6
  13   1  -1 1085.41 268.442   6
  13   2  -4 364.505 209.383   6
   0   0   0    0.00    0.00   0

TITL Mucha 4 in P2(1)/n
REM P2(1)/n (#14 in standard setting)
CELL 0.71073  10.580359   8.477512  15.111196  90.0000 102.5867  90.0000
ZERR    6.00   0.000239   0.000183   0.000331   0.0000   0.0022   0.0000
LATT  1
SYMM -x+1/2, y+1/2,-z+1/2
SFAC C H N O
UNIT 66.00 60.00 6.00 6.00
TREF
HKLF 4
END
;
_shelx_hkl_checksum   20745
