# Supplementary material for: Synthesis of Phosphonate Derivatives of Benzisoselenazolones and Their Remarkable Antiureolytic Activity in Helicobacter pylori Cells
Source: J Med Chem. 2025 Sep 30;68(19):20324–39. doi: 10.1021/acs.jmedchem.5c01385 (PMC12516687; doi:10.1021/acs.jmedchem.5c01385)
Supplement: Supplementary file 4 [file jm5c01385_si_004.csv]

Compound	SMILE	Ki, S. pasteurii urease [nM]	IC50, H. pylori ureolysis [nM]	MIC, H. pylori [µM]	IC50, Balb/3T3-L1 [µM]	IC50 95CI, Balb/3T3-L1 [µM]	IC50, HEK-293 [µM]	IC50 95CI, HEK-293 [µM]
1a	O=C1N(CCP(O)(O)=O)[Se]C2=C1C=CC=C2	415 ± 6.2	1603 ± 18
1b	O=C1N(CCCP(O)(O)=O)[Se]C2=C1C=CC=C2	288 ± 7.0	874 ± 9.6
1c	O=C1N(CCCCP(O)(O)=O)[Se]C2=C1C=CC=C2	426 ± 7.9	2106 ± 11
1d	O=C1N(CCCCCP(O)(O)=O)[Se]C2=C1C=CC=C2	108 ± 2.2	867 ± 12
1e	O=C1N(C2=CC(P(O)(O)=O)=CC=C2)[Se]C3=C1C=CC=C3	413 ± 30	314 ± 17
1f	O=C1N(C2=CC=C(P(O)(O)=O)C=C2)[Se]C3=C1C=CC=C3	424 ± 8.4	358 ± 21
1g	O=C1N(C2=CC(CP(O)(O)=O)=CC=C2)[Se]C3=C1C=CC=C3	436 ± 41	187 ± 12
1h	O=C1N(C2=CC=C(CP(O)(O)=O)C=C2)[Se]C3=C1C=CC=C3	415 ± 3.9	542 ± 12	80	48.4	39.3–60.4	61.8	42.5–95.7
14a	O=C1N(CCP(OCC)(OCC)=O)[Se]C2=C1C=CC=C2	25.7 ± 0.20	130 ± 3.9		65.6	51.0–84.0	72.5	19.4–195
14b	O=C1N(CCCP(OCC)(OCC)=O)[Se]C2=C1C=CC=C2	71.6 ± 4.0	189 ± 3.8
14c	O=C1N(CCCCP(OCC)(OCC)=O)[Se]C2=C1C=CC=C2	35.8 ± 0.40	265 ± 7.1
14d	O=C1N(CCCCCP(OCC)(OCC)=O)[Se]C2=C1C=CC=C2	12.8 ± 0.10	299 ± 8.8		> 100	> 100	39.8	24.2–51.2
14e	O=C1N(C2=CC(P(OCC)(OCC)=O)=CC=C2)[Se]C3=C1C=CC=C3	286 ± 34	40.4 ± 0.62	80	76.9	52.3–127	> 100	> 100
14f	O=C1N(C2=CC=C(P(OCC)(OCC)=O)C=C2)[Se]C3=C1C=CC=C3	453 ± 15	29.5 ± 0.34	20	43.7	35.3–54.4	62.5	26.7–177
14g	O=C1N(C2=CC(CP(OCC)(OCC)=O)=CC=C2)[Se]C3=C1C=CC=C3	7.77 ± 2.8	58.9 ± 0.34	40	44.8	33.3–61.8	63.0	42.0–103
14h	O=C1N(C2=CC=C(CP(OCC)(OCC)=O)C=C2)[Se]C3=C1C=CC=C3	105 ± 8.5	54.3 ± 0.14	80	64.6	54.3–76.9	42.4	31.4–59.1
14i	O=C1N(C2=CC(CCP(OCC)(OCC)=O)=CC=C2)[Se]C3=C1C=CC=C3	26.4 ± 4.6	126 ± 2.7
14j	O=C1N(C2=CC=C(CCP(OCC)(OCC)=O)C=C2)[Se]C3=C1C=CC=C3	68.0 ± 2.1	33.5 ± 1.5
14k	O=C1N(CC2=CC=C(CP(OCC)(OCC)=O)C=C2)[Se]C3=C1C=CC=C3	5.06 ± 0.42	33.0 ± 1.5	40
14l	O=C1N(CC2=CC(CP(OCC)(OCC)=O)=CC=C2)[Se]C3=C1C=CC=C3	18.6 ± 0.41	32.2 ± 3.0
15a	O=C1N(CCP(O)(OCC)=O)[Se]C2=C1C=CC=C2	2408 ± 41	4329 ± 192
15b	O=C1N(CCCCCP(O)(OCC)=O)[Se]C2=C1C=CC=C2	671 ± 12	4329 ± 150
