# Supplementary material for: Synthesis of Phosphonate Derivatives of Benzisoselenazolones and Their Remarkable Antiureolytic Activity in Helicobacter pylori Cells
Source: J Med Chem. 2025 Sep 30;68(19):20324–39. doi: 10.1021/acs.jmedchem.5c01385 (PMC12516687; doi:10.1021/acs.jmedchem.5c01385)
Supplement: Supplementary file 5 [file jm5c01385_si_005.zip]

Archive with 12 entries (12 files):
- Fig5A_01385a.pdb
- Fig5B_01385a.pdb
- Fig5C_01385a.pdb
- FigS4A_01385a.pdb
- FigS4B_01385a.pdb
- FigS4C_01385a.pdb
- FigS3A_01385a.pdb
- FigS3B_01385a.pdb
- FigS3C_01385a.pdb
- Fig4A_01385a.pdb
- Fig4B_01385a.pdb
- Fig4C_01385a.pdb
