# Supplementary material for: Synthesis of Phosphonate Derivatives of Benzisoselenazolones and Their Remarkable Antiureolytic Activity in Helicobacter pylori Cells
Source: J Med Chem. 2025 Sep 30;68(19):20324–39. doi: 10.1021/acs.jmedchem.5c01385 (PMC12516687; doi:10.1021/acs.jmedchem.5c01385)
Supplement: Supplementary file 5 [file jm5c01385_si_005.zip › Fig5A_01385a.pdb]

REMARK   BIOVIA PDB file
REMARK   Created:  2025-07-31T09:52:21Z
MODEL        1
HETATM    1  N   CXM A   1     -15.494  72.138  88.138  1.00 20.77           N  
HETATM    2  CA  CXM A   1     -15.209  73.502  88.612  1.00 20.20           C  
HETATM    3  CB  CXM A   1     -13.724  73.698  88.969  1.00 21.31           C  
HETATM    4  CG  CXM A   1     -13.294  72.983  90.253  1.00 23.19           C  
HETATM    5  SD  CXM A   1     -11.567  73.187  90.587  1.00 25.79           S  
HETATM    6  CE  CXM A   1     -10.811  72.248  89.302  1.00 28.13           C  
HETATM    7  C   CXM A   1     -15.571  74.554  87.579  1.00 20.19           C  
HETATM    8  O   CXM A   1     -15.874  75.724  87.963  1.00 20.44           O  
HETATM    9  CN  CXM A   1     -16.730  71.754  87.698  1.00 22.55           C  
HETATM   10  ON1 CXM A   1     -17.709  72.658  87.595  1.00 24.36           O  
HETATM   11  ON2 CXM A   1     -17.066  70.614  87.385  1.00 24.10           O  
HETATM   12  HN  CXM A   1     -14.702  71.418  88.138  1.00 22.82           H  
HETATM   13  HA  CXM A   1     -15.803  73.684  89.508  1.00 22.82           H  
HETATM   14  HB1 CXM A   1     -13.120  73.317  88.146  1.00 22.82           H  
HETATM   15  HB2 CXM A   1     -13.539  74.765  89.092  1.00 22.82           H  
HETATM   16  HG1 CXM A   1     -13.863  73.390  91.089  1.00 22.82           H  
HETATM   17  HG2 CXM A   1     -13.508  71.919  90.151  1.00 22.82           H  
HETATM   18  HE1 CXM A   1      -9.727  72.299  89.404  1.00 22.82           H  
HETATM   19  HE3 CXM A   1     -11.104  72.654  88.334  1.00 22.82           H  
HETATM   20  HE2 CXM A   1     -11.134  71.209  89.372  1.00 22.82           H  
HETATM   21  HN1 CXM A   1     -17.894  73.083  88.537  1.00 22.82           H  
ATOM     22  N   HIS A   2     -15.450  74.191  86.281  1.00 19.23           N  
ATOM     23  HN  HIS A   2     -15.173  73.177  86.081  1.00 23.23           H  
ATOM     24  CA  HIS A   2     -15.669  75.079  85.110  1.00 18.70           C  
ATOM     25  HA  HIS A   2     -15.474  74.502  84.206  1.00 23.23           H  
ATOM     26  CB  HIS A   2     -17.124  75.577  85.055  1.00 20.28           C  
ATOM     27  HB1 HIS A   2     -17.420  75.877  86.060  1.00 23.23           H  
ATOM     28  HB2 HIS A   2     -17.164  76.441  84.391  1.00 23.23           H  
ATOM     29  CG  HIS A   2     -18.105  74.564  84.562  1.00 22.15           C  
ATOM     30  CD2 HIS A   2     -18.918  74.571  83.484  1.00 27.86           C  
ATOM     31  HD2 HIS A   2     -18.993  75.361  82.736  1.00 23.23           H  
ATOM     32  ND1 HIS A   2     -18.350  73.379  85.213  1.00 25.40           N  
ATOM     33  HD1 HIS A   2     -17.868  73.059  86.113  1.00 23.23           H  
ATOM     34  CE1 HIS A   2     -19.270  72.697  84.560  1.00 27.80           C  
ATOM     35  HE1 HIS A   2     -19.663  71.721  84.844  1.00 23.23           H  
ATOM     36  NE2 HIS A   2     -19.633  73.397  83.505  1.00 29.66           N  
ATOM     37  C   HIS A   2     -14.698  76.264  85.136  1.00 19.00           C  
ATOM     38  O   HIS A   2     -15.107  77.417  84.966  1.00 22.26           O  
ATOM     39  N   LEU A   3     -13.411  75.989  85.338  1.00 18.93           N  
ATOM     40  HN  LEU A   3     -13.104  74.977  85.498  1.00 23.40           H  
ATOM     41  CA  LEU A   3     -12.408  77.063  85.343  1.00 19.12           C  
ATOM     42  HA  LEU A   3     -12.741  77.831  86.041  1.00 23.40           H  
ATOM     43  CB  LEU A   3     -11.049  76.558  85.811  1.00 22.45           C  
ATOM     44  HB1 LEU A   3     -10.730  75.778  85.119  1.00 23.40           H  
ATOM     45  HB2 LEU A   3     -10.351  77.394  85.763  1.00 23.40           H  
ATOM     46  CG  LEU A   3     -10.983  75.980  87.223  1.00 26.48           C  
ATOM     47  HG  LEU A   3     -11.491  75.016  87.222  1.00 23.40           H  
ATOM     48  CD1 LEU A   3      -9.533  75.755  87.619  1.00 30.86           C  
ATOM     49 1HD1 LEU A   3      -9.491  75.343  88.627  1.00 23.40           H  
ATOM     50 2HD1 LEU A   3      -8.997  76.704  87.593  1.00 23.40           H  
ATOM     51 3HD1 LEU A   3      -9.070  75.057  86.922  1.00 23.40           H  
ATOM     52  CD2 LEU A   3     -11.687  76.892  88.221  1.00 30.16           C  
ATOM     53 1HD2 LEU A   3     -11.625  76.457  89.218  1.00 23.40           H  
ATOM     54 2HD2 LEU A   3     -12.734  77.002  87.938  1.00 23.40           H  
ATOM     55 3HD2 LEU A   3     -11.206  77.870  88.222  1.00 23.40           H  
ATOM     56  C   LEU A   3     -12.257  77.711  83.965  1.00 18.58           C  
ATOM     57  O   LEU A   3     -12.134  77.036  82.952  1.00 20.62           O  
ATOM     58  N   ASN A   4     -12.287  79.039  83.958  1.00 19.35           N  
ATOM     59  HN  ASN A   4     -12.470  79.555  84.877  1.00 19.50           H  
ATOM     60  CA  ASN A   4     -12.082  79.811  82.760  1.00 18.37           C  
ATOM     61  HA  ASN A   4     -12.280  79.159  81.910  1.00 19.50           H  
ATOM     62  CB  ASN A   4     -13.069  81.000  82.678  1.00 19.25           C  
ATOM     63  HB1 ASN A   4     -12.993  81.440  81.684  1.00 19.49           H  
ATOM     64  HB2 ASN A   4     -14.078  80.618  82.831  1.00 19.49           H  
ATOM     65  CG  ASN A   4     -12.811  82.094  83.706  1.00 18.86           C  
ATOM     66  OD1 ASN A   4     -11.742  82.181  84.306  1.00 20.99           O  
ATOM     67  ND2 ASN A   4     -13.802  82.980  83.867  1.00 20.49           N  
ATOM     68 1HD2 ASN A   4     -14.699  82.889  83.291  1.00 19.49           H  
ATOM     69 2HD2 ASN A   4     -13.696  83.779  84.571  1.00 19.49           H  
ATOM     70  C   ASN A   4     -10.597  80.190  82.717  1.00 18.68           C  
ATOM     71  O   ASN A   4      -9.863  79.891  83.668  1.00 19.97           O  
ATOM     72  N   PRO A   5     -10.145  80.816  81.621  1.00 18.68           N  
ATOM     73  CD  PRO A   5     -10.804  81.059  80.325  1.00 20.06           C  
ATOM     74  HD1 PRO A   5     -11.387  81.979  80.350  1.00 20.72           H  
ATOM     75  HD2 PRO A   5     -11.451  80.225  80.054  1.00 20.72           H  
ATOM     76  CA  PRO A   5      -8.709  81.093  81.557  1.00 21.79           C  
ATOM     77  HA  PRO A   5      -8.168  80.147  81.530  1.00 20.72           H  
ATOM     78  CB  PRO A   5      -8.555  81.793  80.199  1.00 21.85           C  
ATOM     79  HB1 PRO A   5      -8.693  82.870  80.296  1.00 20.72           H  
ATOM     80  HB2 PRO A   5      -7.577  81.590  79.762  1.00 20.72           H  
ATOM     81  CG  PRO A   5      -9.655  81.178  79.373  1.00 21.97           C  
ATOM     82  HG1 PRO A   5      -9.914  81.822  78.533  1.00 20.72           H  
ATOM     83  HG2 PRO A   5      -9.358  80.197  79.001  1.00 20.72           H  
ATOM     84  C   PRO A   5      -8.156  81.949  82.703  1.00 19.99           C  
ATOM     85  O   PRO A   5      -7.070  81.670  83.206  1.00 20.73           O  
ATOM     86  N   ALA A   6      -8.892  82.971  83.108  1.00 19.98           N  
ATOM     87  HN  ALA A   6      -9.836  83.153  82.639  1.00 20.96           H  
ATOM     88  CA  ALA A   6      -8.444  83.863  84.187  1.00 21.00           C  
ATOM     89  HA  ALA A   6      -7.452  84.232  83.928  1.00 20.96           H  
ATOM     90  CB  ALA A   6      -9.374  85.061  84.307  1.00 24.00           C  
ATOM     91  HB1 ALA A   6      -9.028  85.711  85.110  1.00 20.96           H  
ATOM     92  HB2 ALA A   6     -10.384  84.717  84.529  1.00 20.96           H  
ATOM     93  HB3 ALA A   6      -9.377  85.615  83.368  1.00 20.96           H  
ATOM     94  C   ALA A   6      -8.345  83.150  85.528  1.00 18.87           C  
ATOM     95  O   ALA A   6      -7.412  83.372  86.298  1.00 20.95           O  
ATOM     96  N   GLU A   7      -9.298  82.261  85.792  1.00 17.67           N  
ATOM     97  HN  GLU A   7     -10.067  82.072  85.072  1.00 21.56           H  
ATOM     98  CA  GLU A   7      -9.297  81.547  87.054  1.00 20.21           C  
ATOM     99  HA  GLU A   7      -9.261  82.275  87.864  1.00 21.56           H  
ATOM    100  CB  GLU A   7     -10.566  80.714  87.206  1.00 20.64           C  
ATOM    101  HB1 GLU A   7     -10.726  80.153  86.285  1.00 21.56           H  
ATOM    102  HB2 GLU A   7     -10.430  80.020  88.036  1.00 21.56           H  
ATOM    103  CG  GLU A   7     -11.802  81.564  87.480  1.00 21.62           C  
ATOM    104  HG1 GLU A   7     -11.751  81.934  88.504  1.00 21.56           H  
ATOM    105  HG2 GLU A   7     -11.807  82.406  86.788  1.00 21.56           H  
ATOM    106  CD  GLU A   7     -13.098  80.783  87.307  1.00 20.97           C  
ATOM    107  OE1 GLU A   7     -13.258  80.075  86.294  1.00 24.89           O  
ATOM    108  OE2 GLU A   7     -13.980  80.883  88.176  1.00 24.33           O  
ATOM    109  C   GLU A   7      -8.055  80.662  87.140  1.00 20.25           C  
ATOM    110  O   GLU A   7      -7.427  80.564  88.193  1.00 23.42           O  
ATOM    111  N   LYS A   8      -7.713  80.015  86.031  1.00 20.36           N  
ATOM    112  HN  LYS A   8      -8.326  80.099  85.158  1.00 28.81           H  
ATOM    113  CA  LYS A   8      -6.512  79.193  85.994  1.00 21.53           C  
ATOM    114  HA  LYS A   8      -6.583  78.443  86.781  1.00 28.81           H  
ATOM    115  CB  LYS A   8      -6.392  78.480  84.660  1.00 25.34           C  
ATOM    116  HB1 LYS A   8      -6.505  79.217  83.865  1.00 28.81           H  
ATOM    117  HB2 LYS A   8      -5.402  78.029  84.600  1.00 28.81           H  
ATOM    118  CG  LYS A   8      -7.414  77.404  84.454  1.00 31.45           C  
ATOM    119  HG1 LYS A   8      -7.182  76.559  85.103  1.00 28.81           H  
ATOM    120  HG2 LYS A   8      -8.401  77.794  84.703  1.00 28.81           H  
ATOM    121  CD  LYS A   8      -7.408  76.943  83.013  1.00 38.54           C  
ATOM    122  HD1 LYS A   8      -8.128  76.132  82.902  1.00 28.81           H  
ATOM    123  HD2 LYS A   8      -7.700  77.778  82.377  1.00 28.81           H  
ATOM    124  CE  LYS A   8      -6.048  76.450  82.574  1.00 34.32           C  
ATOM    125  HE1 LYS A   8      -5.358  77.290  82.492  1.00 28.81           H  
ATOM    126  HE2 LYS A   8      -5.663  75.732  83.298  1.00 28.81           H  
ATOM    127  NZ  LYS A   8      -6.206  75.798  81.255  1.00 42.32           N1+
ATOM    128  HZ1 LYS A   8      -5.256  75.438  80.918  1.00 28.81           H  
ATOM    129  HZ2 LYS A   8      -6.589  76.506  80.550  1.00 28.81           H  
ATOM    130  HZ3 LYS A   8      -6.887  74.978  81.341  1.00 28.81           H  
ATOM    131  C   LYS A   8      -5.248  80.001  86.213  1.00 22.51           C  
ATOM    132  O   LYS A   8      -4.360  79.592  86.962  1.00 22.92           O  
ATOM    133  N   GLU A   9      -5.149  81.137  85.535  1.00 22.15           N  
ATOM    134  HN  GLU A   9      -5.939  81.435  84.878  1.00 25.14           H  
ATOM    135  CA  GLU A   9      -3.968  81.982  85.680  1.00 22.74           C  
ATOM    136  HA  GLU A   9      -3.087  81.401  85.406  1.00 25.14           H  
ATOM    137  CB  GLU A   9      -4.044  83.200  84.783  1.00 25.98           C  
ATOM    138  HB1 GLU A   9      -5.036  83.640  84.885  1.00 25.14           H  
ATOM    139  HB2 GLU A   9      -3.292  83.917  85.114  1.00 25.14           H  
ATOM    140  CG  GLU A   9      -3.807  82.903  83.333  1.00 27.50           C  
ATOM    141  HG1 GLU A   9      -3.031  82.142  83.255  1.00 25.14           H  
ATOM    142  HG2 GLU A   9      -4.732  82.525  82.899  1.00 25.14           H  
ATOM    143  CD  GLU A   9      -3.367  84.129  82.549  1.00 30.87           C  
ATOM    144  OE1 GLU A   9      -3.209  85.255  83.103  1.00 24.44           O  
ATOM    145  OE2 GLU A   9      -3.197  83.949  81.341  1.00 29.65           O  
ATOM    146  C   GLU A   9      -3.791  82.493  87.088  1.00 20.23           C  
ATOM    147  O   GLU A   9      -2.686  82.532  87.609  1.00 22.69           O  
ATOM    148  N   LYS A  10      -4.890  82.931  87.678  1.00 19.64           N  
ATOM    149  HN  LYS A  10      -5.833  82.776  87.198  1.00 19.56           H  
ATOM    150  CA  LYS A  10      -4.856  83.615  88.956  1.00 19.16           C  
ATOM    151  HA  LYS A  10      -4.042  84.338  88.906  1.00 19.56           H  
ATOM    152  CB  LYS A  10      -6.149  84.415  89.156  1.00 19.86           C  
ATOM    153  HB1 LYS A  10      -7.002  83.768  88.954  1.00 19.56           H  
ATOM    154  HB2 LYS A  10      -6.195  84.765  90.187  1.00 19.56           H  
ATOM    155  CG  LYS A  10      -6.203  85.619  88.218  1.00 19.42           C  
ATOM    156  HG1 LYS A  10      -5.411  86.309  88.508  1.00 19.56           H  
ATOM    157  HG2 LYS A  10      -6.023  85.265  87.203  1.00 19.56           H  
ATOM    158  CD  LYS A  10      -7.523  86.383  88.226  1.00 18.89           C  
ATOM    159  HD1 LYS A  10      -8.337  85.705  87.969  1.00 19.56           H  
ATOM    160  HD2 LYS A  10      -7.696  86.799  89.219  1.00 19.56           H  
ATOM    161  CE  LYS A  10      -7.462  87.516  87.203  1.00 19.04           C  
ATOM    162  HE1 LYS A  10      -6.619  88.161  87.450  1.00 19.56           H  
ATOM    163  HE2 LYS A  10      -7.311  87.082  86.215  1.00 19.56           H  
ATOM    164  NZ  LYS A  10      -8.702  88.348  87.171  1.00 21.44           N1+
ATOM    165  HZ1 LYS A  10      -8.595  89.120  86.438  1.00 19.56           H  
ATOM    166  HZ2 LYS A  10      -8.861  88.790  88.133  1.00 19.56           H  
ATOM    167  HZ3 LYS A  10      -9.540  87.731  86.920  1.00 19.56           H  
ATOM    168  C   LYS A  10      -4.546  82.683  90.117  1.00 18.96           C  
ATOM    169  O   LYS A  10      -4.054  83.139  91.146  1.00 19.66           O  
ATOM    170  N   LEU A  11      -4.778  81.374  89.938  1.00 18.56           N  
ATOM    171  HN  LEU A  11      -5.334  81.045  89.085  1.00 21.31           H  
ATOM    172  CA  LEU A  11      -4.277  80.394  90.899  1.00 19.40           C  
ATOM    173  HA  LEU A  11      -4.787  80.551  91.849  1.00 21.31           H  
ATOM    174  CB  LEU A  11      -4.551  78.964  90.433  1.00 21.88           C  
ATOM    175  HB1 LEU A  11      -4.397  78.932  89.354  1.00 21.31           H  
ATOM    176  HB2 LEU A  11      -3.828  78.312  90.923  1.00 21.31           H  
ATOM    177  CG  LEU A  11      -5.943  78.408  90.718  1.00 23.39           C  
ATOM    178  HG  LEU A  11      -6.682  79.124  90.358  1.00 21.31           H  
ATOM    179  CD1 LEU A  11      -6.128  77.094  89.958  1.00 25.67           C  
ATOM    180 1HD1 LEU A  11      -7.122  76.694  90.159  1.00 21.31           H  
ATOM    181 2HD1 LEU A  11      -5.375  76.376  90.284  1.00 21.31           H  
ATOM    182 3HD1 LEU A  11      -6.019  77.274  88.888  1.00 21.31           H  
ATOM    183  CD2 LEU A  11      -6.152  78.207  92.222  1.00 24.43           C  
ATOM    184 1HD2 LEU A  11      -7.151  77.810  92.401  1.00 21.31           H  
ATOM    185 2HD2 LEU A  11      -6.044  79.163  92.735  1.00 21.31           H  
ATOM    186 3HD2 LEU A  11      -5.410  77.505  92.602  1.00 21.31           H  
ATOM    187  C   LEU A  11      -2.781  80.533  91.128  1.00 18.03           C  
ATOM    188  O   LEU A  11      -2.294  80.329  92.242  1.00 19.09           O  
ATOM    189  N   GLN A  12      -2.056  80.859  90.053  0.50 18.73           N  
ATOM    190  HN  GLN A  12      -2.551  80.978  89.112  0.50 20.33           H  
ATOM    191  CA  GLN A  12      -0.600  81.059  90.121  0.50 19.89           C  
ATOM    192  HA  GLN A  12      -0.144  80.133  90.471  0.50 20.33           H  
ATOM    193  CB  GLN A  12      -0.022  81.387  88.744  0.50 19.23           C  
ATOM    194  HB1 GLN A  12      -0.523  82.277  88.364  0.50 20.33           H  
ATOM    195  HB2 GLN A  12       1.043  81.590  88.857  0.50 20.33           H  
ATOM    196  CG  GLN A  12      -0.192  80.273  87.732  0.50 20.45           C  
ATOM    197  HG1 GLN A  12       0.338  79.390  88.090  0.50 20.33           H  
ATOM    198  HG2 GLN A  12      -1.254  80.046  87.636  0.50 20.33           H  
ATOM    199  CD  GLN A  12       0.351  80.648  86.368  0.50 22.70           C  
ATOM    200  OE1 GLN A  12       1.356  80.110  85.915  0.50 25.22           O  
ATOM    201  NE2 GLN A  12      -0.306  81.595  85.719  0.50 21.31           N  
ATOM    202 1HE2 GLN A  12      -1.168  82.048  86.163  0.50 20.33           H  
ATOM    203 2HE2 GLN A  12       0.024  81.908  84.750  0.50 20.33           H  
ATOM    204  C   GLN A  12      -0.226  82.169  91.090  0.50 17.92           C  
ATOM    205  O   GLN A  12       0.712  82.038  91.862  0.50 17.54           O  
ATOM    206  N   ILE A  13      -0.986  83.256  91.055  1.00 19.36           N  
ATOM    207  HN  ILE A  13      -1.810  83.296  90.374  1.00 19.93           H  
ATOM    208  CA  ILE A  13      -0.721  84.403  91.929  1.00 18.91           C  
ATOM    209  HA  ILE A  13       0.289  84.765  91.740  1.00 19.93           H  
ATOM    210  CB  ILE A  13      -1.719  85.556  91.690  1.00 19.80           C  
ATOM    211  HB  ILE A  13      -2.726  85.152  91.799  1.00 19.93           H  
ATOM    212  CG2 ILE A  13      -1.539  86.639  92.739  1.00 21.82           C  
ATOM    213 1HG2 ILE A  13      -2.250  87.444  92.556  1.00 19.93           H  
ATOM    214 2HG2 ILE A  13      -0.524  87.032  92.685  1.00 19.93           H  
ATOM    215 3HG2 ILE A  13      -1.714  86.219  93.729  1.00 19.93           H  
ATOM    216  CG1 ILE A  13      -1.594  86.118  90.277  1.00 21.27           C  
ATOM    217 1HG1 ILE A  13      -0.677  86.705  90.218  1.00 19.93           H  
ATOM    218 2HG1 ILE A  13      -1.538  85.284  89.577  1.00 19.93           H  
ATOM    219  CD1 ILE A  13      -2.757  87.002  89.879  1.00 22.00           C  
ATOM    220 1HD1 ILE A  13      -2.605  87.368  88.864  1.00 19.93           H  
ATOM    221 2HD1 ILE A  13      -2.822  87.848  90.564  1.00 19.93           H  
ATOM    222 3HD1 ILE A  13      -3.682  86.428  89.923  1.00 19.93           H  
ATOM    223  C   ILE A  13      -0.832  83.983  93.403  1.00 17.95           C  
ATOM    224  O   ILE A  13       0.037  84.296  94.231  1.00 18.36           O  
ATOM    225  N   PHE A  14      -1.908  83.267  93.724  1.00 16.31           N  
ATOM    226  HN  PHE A  14      -2.646  83.063  92.976  1.00 18.56           H  
ATOM    227  CA  PHE A  14      -2.099  82.754  95.082  1.00 17.01           C  
ATOM    228  HA  PHE A  14      -2.163  83.593  95.775  1.00 18.56           H  
ATOM    229  CB  PHE A  14      -3.390  81.934  95.167  1.00 17.91           C  
ATOM    230  HB1 PHE A  14      -4.235  82.617  95.085  1.00 18.56           H  
ATOM    231  HB2 PHE A  14      -3.406  81.233  94.332  1.00 18.56           H  
ATOM    232  CG  PHE A  14      -3.537  81.152  96.444  1.00 19.06           C  
ATOM    233  CD1 PHE A  14      -3.651  81.802  97.660  1.00 20.03           C  
ATOM    234  HD1 PHE A  14      -3.642  82.892  97.689  1.00 18.56           H  
ATOM    235  CD2 PHE A  14      -3.533  79.759  96.433  1.00 19.76           C  
ATOM    236  HD2 PHE A  14      -3.434  79.228  95.486  1.00 18.56           H  
ATOM    237  CE1 PHE A  14      -3.777  81.089  98.841  1.00 21.06           C  
ATOM    238  HE1 PHE A  14      -3.874  81.616  99.790  1.00 18.56           H  
ATOM    239  CE2 PHE A  14      -3.653  79.046  97.604  1.00 20.94           C  
ATOM    240  HE2 PHE A  14      -3.649  77.956  97.579  1.00 18.56           H  
ATOM    241  CZ  PHE A  14      -3.779  79.708  98.812  1.00 19.13           C  
ATOM    242  HZ  PHE A  14      -3.880  79.142  99.738  1.00 18.56           H  
ATOM    243  C   PHE A  14      -0.910  81.880  95.466  1.00 16.05           C  
ATOM    244  O   PHE A  14      -0.349  82.005  96.557  1.00 16.95           O  
ATOM    245  N   LEU A  15      -0.503  81.008  94.552  1.00 17.40           N  
ATOM    246  HN  LEU A  15      -1.007  80.951  93.610  1.00 18.91           H  
ATOM    247  CA  LEU A  15       0.636  80.119  94.826  1.00 18.06           C  
ATOM    248  HA  LEU A  15       0.412  79.551  95.729  1.00 18.91           H  
ATOM    249  CB  LEU A  15       0.805  79.132  93.678  1.00 17.91           C  
ATOM    250  HB1 LEU A  15      -0.133  78.587  93.570  1.00 18.91           H  
ATOM    251  HB2 LEU A  15       0.997  79.708  92.773  1.00 18.91           H  
ATOM    252  CG  LEU A  15       1.928  78.101  93.819  1.00 19.93           C  
ATOM    253  HG  LEU A  15       2.881  78.630  93.831  1.00 18.91           H  
ATOM    254  CD1 LEU A  15       1.784  77.342  95.129  1.00 19.46           C  
ATOM    255 1HD1 LEU A  15       2.589  76.612  95.217  1.00 18.91           H  
ATOM    256 2HD1 LEU A  15       0.823  76.827  95.147  1.00 18.91           H  
ATOM    257 3HD1 LEU A  15       1.837  78.042  95.963  1.00 18.91           H  
ATOM    258  CD2 LEU A  15       1.908  77.170  92.603  1.00 22.44           C  
ATOM    259 1HD2 LEU A  15       2.705  76.433  92.696  1.00 18.91           H  
ATOM    260 2HD2 LEU A  15       2.058  77.754  91.695  1.00 18.91           H  
ATOM    261 3HD2 LEU A  15       0.946  76.660  92.551  1.00 18.91           H  
ATOM    262  C   LEU A  15       1.947  80.878  95.055  1.00 18.45           C  
ATOM    263  O   LEU A  15       2.698  80.577  95.993  1.00 17.62           O  
ATOM    264  N   ALA A  16       2.212  81.861  94.203  1.00 16.83           N  
ATOM    265  HN  ALA A  16       1.541  82.048  93.390  1.00 17.81           H  
ATOM    266  CA  ALA A  16       3.411  82.697  94.357  1.00 17.06           C  
ATOM    267  HA  ALA A  16       4.279  82.038  94.375  1.00 17.81           H  
ATOM    268  CB  ALA A  16       3.574  83.648  93.193  1.00 18.17           C  
ATOM    269  HB1 ALA A  16       4.470  84.251  93.339  1.00 17.81           H  
ATOM    270  HB2 ALA A  16       2.703  84.301  93.132  1.00 17.81           H  
ATOM    271  HB3 ALA A  16       3.666  83.079  92.268  1.00 17.81           H  
ATOM    272  C   ALA A  16       3.376  83.462  95.675  1.00 17.79           C  
ATOM    273  O   ALA A  16       4.405  83.642  96.311  1.00 19.18           O  
ATOM    274  N   SER A  17       2.187  83.912  96.073  1.00 17.34           N  
ATOM    275  HN  SER A  17       1.337  83.786  95.436  1.00 18.40           H  
ATOM    276  CA  SER A  17       2.025  84.575  97.365  1.00 17.76           C  
ATOM    277  HA  SER A  17       2.738  85.398  97.419  1.00 18.40           H  
ATOM    278  CB  SER A  17       0.619  85.151  97.500  1.00 17.72           C  
ATOM    279  HB1 SER A  17       0.503  85.987  96.810  1.00 18.40           H  
ATOM    280  HB2 SER A  17      -0.112  84.379  97.261  1.00 18.40           H  
ATOM    281  OG  SER A  17       0.410  85.599  98.813  1.00 20.73           O  
ATOM    282  HG  SER A  17       0.520  84.795  99.479  1.00 18.40           H  
ATOM    283  C   SER A  17       2.314  83.618  98.511  1.00 18.21           C  
ATOM    284  O   SER A  17       2.994  83.979  99.448  1.00 18.64           O  
ATOM    285  N   GLU A  18       1.798  82.388  98.435  1.00 17.22           N  
ATOM    286  HN  GLU A  18       1.164  82.129  97.613  1.00 23.19           H  
ATOM    287  CA  GLU A  18       2.091  81.393  99.464  1.00 20.27           C  
ATOM    288  HA  GLU A  18       1.728  81.779 100.417  1.00 23.19           H  
ATOM    289  CB  GLU A  18       1.356  80.088  99.175  1.00 20.30           C  
ATOM    290  HB1 GLU A  18       1.565  79.798  98.145  1.00 23.19           H  
ATOM    291  HB2 GLU A  18       1.735  79.323  99.853  1.00 23.19           H  
ATOM    292  CG  GLU A  18      -0.165  80.178  99.352  1.00 22.15           C  
ATOM    293  HG1 GLU A  18      -0.543  80.986  98.726  1.00 23.19           H  
ATOM    294  HG2 GLU A  18      -0.611  79.235  99.037  1.00 23.19           H  
ATOM    295  CD  GLU A  18      -0.564  80.449 100.793  1.00 26.00           C  
ATOM    296  OE1 GLU A  18      -0.522  79.511 101.611  1.00 35.57           O  
ATOM    297  OE2 GLU A  18      -0.916  81.595 101.114  1.00 29.12           O  
ATOM    298  C   GLU A  18       3.603  81.141  99.599  1.00 18.43           C  
ATOM    299  O   GLU A  18       4.138  81.056 100.715  1.00 19.65           O  
ATOM    300  N   LEU A  19       4.277  81.045  98.464  1.00 18.38           N  
ATOM    301  HN  LEU A  19       3.741  81.105  97.540  1.00 19.87           H  
ATOM    302  CA  LEU A  19       5.725  80.860  98.425  1.00 17.21           C  
ATOM    303  HA  LEU A  19       5.984  79.937  98.943  1.00 19.87           H  
ATOM    304  CB  LEU A  19       6.186  80.768  96.970  1.00 18.25           C  
ATOM    305  HB1 LEU A  19       5.726  79.877  96.544  1.00 19.87           H  
ATOM    306  HB2 LEU A  19       5.808  81.653  96.458  1.00 19.87           H  
ATOM    307  CG  LEU A  19       7.702  80.683  96.673  1.00 20.47           C  
ATOM    308  HG  LEU A  19       8.225  81.402  97.304  1.00 19.87           H  
ATOM    309  CD1 LEU A  19       8.219  79.294  96.984  1.00 24.30           C  
ATOM    310 1HD1 LEU A  19       9.287  79.247  96.771  1.00 19.87           H  
ATOM    311 2HD1 LEU A  19       7.694  78.564  96.368  1.00 19.87           H  
ATOM    312 3HD1 LEU A  19       8.049  79.070  98.037  1.00 19.87           H  
ATOM    313  CD2 LEU A  19       7.967  81.023  95.223  1.00 21.90           C  
ATOM    314 1HD2 LEU A  19       9.037  80.960  95.024  1.00 19.87           H  
ATOM    315 2HD2 LEU A  19       7.618  82.035  95.017  1.00 19.87           H  
ATOM    316 3HD2 LEU A  19       7.437  80.319  94.581  1.00 19.87           H  
ATOM    317  C   LEU A  19       6.437  82.028  99.094  1.00 18.15           C  
ATOM    318  O   LEU A  19       7.321  81.838  99.928  1.00 20.33           O  
ATOM    319  N   ALA A  20       6.047  83.236  98.708  1.00 16.94           N  
ATOM    320  HN  ALA A  20       5.258  83.320  97.990  1.00 17.49           H  
ATOM    321  CA  ALA A  20       6.659  84.456  99.231  1.00 17.73           C  
ATOM    322  HA  ALA A  20       7.733  84.411  99.049  1.00 17.49           H  
ATOM    323  CB  ALA A  20       6.093  85.649  98.487  1.00 16.46           C  
ATOM    324  HB1 ALA A  20       6.544  86.564  98.870  1.00 17.49           H  
ATOM    325  HB2 ALA A  20       5.013  85.689  98.631  1.00 17.49           H  
ATOM    326  HB3 ALA A  20       6.314  85.553  97.424  1.00 17.49           H  
ATOM    327  C   ALA A  20       6.424  84.609 100.744  1.00 17.09           C  
ATOM    328  O   ALA A  20       7.294  85.053 101.496  1.00 19.22           O  
ATOM    329  N   LEU A  21       5.219  84.266 101.186  1.00 16.34           N  
ATOM    330  HN  LEU A  21       4.476  83.940 100.488  1.00 20.44           H  
ATOM    331  CA  LEU A  21       4.889  84.326 102.612  1.00 17.88           C  
ATOM    332  HA  LEU A  21       5.113  85.335 102.959  1.00 20.44           H  
ATOM    333  CB  LEU A  21       3.400  84.076 102.854  1.00 19.07           C  
ATOM    334  HB1 LEU A  21       3.113  83.176 102.311  1.00 20.44           H  
ATOM    335  HB2 LEU A  21       3.250  83.920 103.922  1.00 20.44           H  
ATOM    336  CG  LEU A  21       2.489  85.215 102.405  1.00 22.04           C  
ATOM    337  HG  LEU A  21       2.798  85.518 101.405  1.00 20.44           H  
ATOM    338  CD1 LEU A  21       1.036  84.756 102.329  1.00 24.65           C  
ATOM    339 1HD1 LEU A  21       0.408  85.587 102.007  1.00 20.44           H  
ATOM    340 2HD1 LEU A  21       0.710  84.415 103.312  1.00 20.44           H  
ATOM    341 3HD1 LEU A  21       0.950  83.938 101.614  1.00 20.44           H  
ATOM    342  CD2 LEU A  21       2.637  86.411 103.321  1.00 24.43           C  
ATOM    343 1HD2 LEU A  21       1.979  87.212 102.983  1.00 20.44           H  
ATOM    344 2HD2 LEU A  21       3.670  86.758 103.302  1.00 20.44           H  
ATOM    345 3HD2 LEU A  21       2.369  86.126 104.338  1.00 20.44           H  
ATOM    346  C   LEU A  21       5.740  83.365 103.419  1.00 17.64           C  
ATOM    347  O   LEU A  21       6.170  83.703 104.509  1.00 21.45           O  
ATOM    348  N   LYS A  22       5.996  82.175 102.885  1.00 18.58           N  
ATOM    349  HN  LYS A  22       5.531  81.886 101.966  1.00 28.86           H  
ATOM    350  CA  LYS A  22       6.918  81.263 103.562  1.00 20.75           C  
ATOM    351  HA  LYS A  22       6.555  81.124 104.580  1.00 28.86           H  
ATOM    352  CB  LYS A  22       6.917  79.910 102.888  1.00 22.20           C  
ATOM    353  HB1 LYS A  22       7.057  80.051 101.816  1.00 28.86           H  
ATOM    354  HB2 LYS A  22       7.740  79.318 103.288  1.00 28.86           H  
ATOM    355  CG  LYS A  22       5.627  79.164 103.115  1.00 27.36           C  
ATOM    356  HG1 LYS A  22       5.395  79.167 104.180  1.00 28.86           H  
ATOM    357  HG2 LYS A  22       4.826  79.659 102.566  1.00 28.86           H  
ATOM    358  CD  LYS A  22       5.745  77.736 102.638  1.00 36.84           C  
ATOM    359  HD1 LYS A  22       6.112  77.727 101.612  1.00 28.86           H  
ATOM    360  HD2 LYS A  22       6.443  77.197 103.279  1.00 28.86           H  
ATOM    361  CE  LYS A  22       4.390  77.064 102.693  1.00 44.18           C  
ATOM    362  HE1 LYS A  22       3.720  77.579 102.005  1.00 28.86           H  
ATOM    363  HE2 LYS A  22       4.506  76.026 102.380  1.00 28.86           H  
ATOM    364  NZ  LYS A  22       3.780  77.083 104.047  1.00 48.75           N1+
ATOM    365  HZ1 LYS A  22       2.829  76.595 104.017  1.00 28.86           H  
ATOM    366  HZ2 LYS A  22       3.650  78.096 104.366  1.00 28.86           H  
ATOM    367  HZ3 LYS A  22       4.421  76.572 104.735  1.00 28.86           H  
ATOM    368  C   LYS A  22       8.334  81.813 103.650  1.00 20.41           C  
ATOM    369  O   LYS A  22       9.008  81.665 104.677  1.00 20.66           O  
ATOM    370  N   ARG A  23       8.774  82.478 102.586  1.00 18.53           N  
ATOM    371  HN  ARG A  23       8.144  82.571 101.726  1.00 18.60           H  
ATOM    372  CA  ARG A  23      10.100  83.083 102.570  1.00 18.23           C  
ATOM    373  HA  ARG A  23      10.819  82.313 102.850  1.00 18.60           H  
ATOM    374  CB  ARG A  23      10.457  83.563 101.160  1.00 18.27           C  
ATOM    375  HB1 ARG A  23       9.619  84.132 100.756  1.00 18.60           H  
ATOM    376  HB2 ARG A  23      11.338  84.202 101.216  1.00 18.60           H  
ATOM    377  CG  ARG A  23      10.751  82.398 100.238  1.00 19.20           C  
ATOM    378  HG1 ARG A  23      11.728  81.988 100.495  1.00 18.60           H  
ATOM    379  HG2 ARG A  23       9.986  81.636 100.385  1.00 18.60           H  
ATOM    380  CD  ARG A  23      10.763  82.795  98.777  1.00 18.10           C  
ATOM    381  HD1 ARG A  23       9.772  83.154  98.498  1.00 18.60           H  
ATOM    382  HD2 ARG A  23      11.493  83.592  98.631  1.00 18.60           H  
ATOM    383  NE  ARG A  23      11.116  81.667  97.927  1.00 17.39           N1+
ATOM    384  HE  ARG A  23      11.250  80.714  98.395  1.00 18.60           H  
ATOM    385  CZ  ARG A  23      11.283  81.738  96.612  1.00 18.11           C  
ATOM    386  NH1 ARG A  23      11.129  82.879  95.974  1.00 18.58           N  
ATOM    387 1HH1 ARG A  23      10.866  83.764  96.516  1.00 18.60           H  
ATOM    388 2HH1 ARG A  23      11.267  82.922  94.914  1.00 18.60           H  
ATOM    389  NH2 ARG A  23      11.598  80.654  95.922  1.00 19.40           N  
ATOM    390 1HH2 ARG A  23      11.719  79.717  96.424  1.00 18.60           H  
ATOM    391 2HH2 ARG A  23      11.732  80.715  94.862  1.00 18.60           H  
ATOM    392  C   ARG A  23      10.198  84.210 103.602  1.00 18.70           C  
ATOM    393  O   ARG A  23      11.179  84.307 104.320  1.00 20.12           O  
ATOM    394  N   LYS A  24       9.157  85.032 103.682  1.00 19.33           N  
ATOM    395  HN  LYS A  24       8.346  84.908 102.995  1.00 22.88           H  
ATOM    396  CA  LYS A  24       9.083  86.099 104.677  1.00 18.76           C  
ATOM    397  HA  LYS A  24       9.949  86.749 104.548  1.00 22.88           H  
ATOM    398  CB  LYS A  24       7.814  86.938 104.469  1.00 20.57           C  
ATOM    399  HB1 LYS A  24       7.824  87.327 103.451  1.00 22.88           H  
ATOM    400  HB2 LYS A  24       6.949  86.288 104.602  1.00 22.88           H  
ATOM    401  CG  LYS A  24       7.681  88.115 105.429  1.00 21.06           C  
ATOM    402  HG1 LYS A  24       7.541  87.736 106.441  1.00 22.88           H  
ATOM    403  HG2 LYS A  24       8.591  88.714 105.387  1.00 22.88           H  
ATOM    404  CD  LYS A  24       6.498  88.983 105.057  1.00 24.70           C  
ATOM    405  HD1 LYS A  24       6.632  89.337 104.035  1.00 22.88           H  
ATOM    406  HD2 LYS A  24       5.591  88.382 105.118  1.00 22.88           H  
ATOM    407  CE  LYS A  24       6.349  90.182 105.971  1.00 28.78           C  
ATOM    408  HE1 LYS A  24       7.319  90.672 106.061  1.00 22.88           H  
ATOM    409  HE2 LYS A  24       5.633  90.872 105.524  1.00 22.88           H  
ATOM    410  NZ  LYS A  24       5.873  89.823 107.331  1.00 31.36           N1+
ATOM    411  HZ1 LYS A  24       5.789  90.709 107.925  1.00 22.88           H  
ATOM    412  HZ2 LYS A  24       6.570  89.152 107.788  1.00 22.88           H  
ATOM    413  HZ3 LYS A  24       4.916  89.349 107.261  1.00 22.88           H  
ATOM    414  C   LYS A  24       9.118  85.526 106.091  1.00 19.48           C  
ATOM    415  O   LYS A  24       9.816  86.046 106.959  1.00 21.89           O  
ATOM    416  N   ALA A  25       8.375  84.443 106.307  1.00 20.85           N  
ATOM    417  HN  ALA A  25       7.868  83.984 105.484  1.00 23.91           H  
ATOM    418  CA  ALA A  25       8.236  83.868 107.638  1.00 22.59           C  
ATOM    419  HA  ALA A  25       7.923  84.661 108.317  1.00 23.91           H  
ATOM    420  CB  ALA A  25       7.166  82.783 107.655  1.00 25.19           C  
ATOM    421  HB1 ALA A  25       7.082  82.370 108.660  1.00 23.91           H  
ATOM    422  HB2 ALA A  25       7.441  81.990 106.959  1.00 23.91           H  
ATOM    423  HB3 ALA A  25       6.209  83.211 107.358  1.00 23.91           H  
ATOM    424  C   ALA A  25       9.556  83.321 108.135  1.00 22.24           C  
ATOM    425  O   ALA A  25       9.800  83.300 109.330  1.00 28.69           O  
ATOM    426  N   ARG A  26      10.427  82.892 107.231  1.00 22.63           N  
ATOM    427  HN  ARG A  26      10.181  82.892 106.190  1.00 24.68           H  
ATOM    428  CA  ARG A  26      11.722  82.422 107.689  1.00 24.64           C  
ATOM    429  HA  ARG A  26      11.576  82.124 108.727  1.00 24.68           H  
ATOM    430  CB  ARG A  26      12.141  81.162 106.958  1.00 28.31           C  
ATOM    431  HB1 ARG A  26      13.039  80.783 107.446  1.00 24.68           H  
ATOM    432  HB2 ARG A  26      11.335  80.436 107.066  1.00 24.68           H  
ATOM    433  CG  ARG A  26      12.441  81.288 105.495  1.00 27.04           C  
ATOM    434  HG1 ARG A  26      11.574  81.702 104.980  1.00 24.68           H  
ATOM    435  HG2 ARG A  26      13.298  81.947 105.354  1.00 24.68           H  
ATOM    436  CD  ARG A  26      12.761  79.905 104.927  1.00 25.20           C  
ATOM    437  HD1 ARG A  26      13.501  79.414 105.560  1.00 24.68           H  
ATOM    438  HD2 ARG A  26      11.852  79.305 104.898  1.00 24.68           H  
ATOM    439  NE  ARG A  26      13.292  80.047 103.580  1.00 22.83           N1+
ATOM    440  HE  ARG A  26      14.319  80.336 103.496  1.00 24.68           H  
ATOM    441  CZ  ARG A  26      12.629  79.854 102.439  1.00 21.09           C  
ATOM    442  NH1 ARG A  26      11.357  79.452 102.415  1.00 23.97           N  
ATOM    443 1HH1 ARG A  26      10.835  79.273 103.332  1.00 24.68           H  
ATOM    444 2HH1 ARG A  26      10.859  79.308 101.479  1.00 24.68           H  
ATOM    445  NH2 ARG A  26      13.272  80.048 101.289  1.00 21.64           N  
ATOM    446 1HH2 ARG A  26      14.298  80.352 101.294  1.00 24.68           H  
ATOM    447 2HH2 ARG A  26      12.763  79.900 100.360  1.00 24.68           H  
ATOM    448  C   ARG A  26      12.800  83.514 107.720  1.00 24.40           C  
ATOM    449  O   ARG A  26      13.976  83.241 107.955  1.00 29.72           O  
ATOM    450  N   GLY A  27      12.360  84.756 107.542  1.00 24.17           N  
ATOM    451  HN  GLY A  27      11.369  84.896 107.164  1.00 22.98           H  
ATOM    452  CA  GLY A  27      13.167  85.940 107.838  1.00 22.84           C  
ATOM    453  HA1 GLY A  27      12.515  86.683 108.297  1.00 22.98           H  
ATOM    454  HA2 GLY A  27      13.942  85.648 108.547  1.00 22.98           H  
ATOM    455  C   GLY A  27      13.842  86.584 106.654  1.00 21.20           C  
ATOM    456  O   GLY A  27      14.710  87.445 106.839  1.00 23.71           O  
ATOM    457  N   LEU A  28      13.462  86.196 105.439  1.00 20.25           N  
ATOM    458  HN  LEU A  28      12.710  85.443 105.331  1.00 20.98           H  
ATOM    459  CA  LEU A  28      14.072  86.798 104.244  1.00 20.27           C  
ATOM    460  HA  LEU A  28      15.133  86.956 104.436  1.00 20.98           H  
ATOM    461  CB  LEU A  28      13.927  85.880 103.044  1.00 20.05           C  
ATOM    462  HB1 LEU A  28      12.869  85.645 102.926  1.00 20.98           H  
ATOM    463  HB2 LEU A  28      14.281  86.417 102.164  1.00 20.98           H  
ATOM    464  CG  LEU A  28      14.694  84.565 103.133  1.00 20.87           C  
ATOM    465  HG  LEU A  28      14.466  84.085 104.085  1.00 20.98           H  
ATOM    466  CD1 LEU A  28      14.259  83.659 102.009  1.00 22.19           C  
ATOM    467 1HD1 LEU A  28      14.805  82.717 102.069  1.00 20.98           H  
ATOM    468 2HD1 LEU A  28      14.468  84.139 101.053  1.00 20.98           H  
ATOM    469 3HD1 LEU A  28      13.190  83.464 102.092  1.00 20.98           H  
ATOM    470  CD2 LEU A  28      16.182  84.848 103.067  1.00 23.76           C  
ATOM    471 1HD2 LEU A  28      16.734  83.910 103.130  1.00 20.98           H  
ATOM    472 2HD2 LEU A  28      16.467  85.493 103.898  1.00 20.98           H  
ATOM    473 3HD2 LEU A  28      16.417  85.344 102.125  1.00 20.98           H  
ATOM    474  C   LEU A  28      13.432  88.141 103.906  1.00 19.49           C  
ATOM    475  O   LEU A  28      12.207  88.294 103.975  1.00 20.98           O  
ATOM    476  N   LYS A  29      14.262  89.098 103.510  1.00 19.40           N  
ATOM    477  HN  LYS A  29      15.310  88.987 103.695  1.00 32.98           H  
ATOM    478  CA  LYS A  29      13.788  90.290 102.834  1.00 18.76           C  
ATOM    479  HA  LYS A  29      12.932  90.676 103.388  1.00 32.98           H  
ATOM    480  CB  LYS A  29      14.874  91.381 102.811  1.00 22.77           C  
ATOM    481  HB1 LYS A  29      15.783  90.964 102.377  1.00 32.98           H  
ATOM    482  HB2 LYS A  29      14.526  92.211 102.197  1.00 32.98           H  
ATOM    483  CG  LYS A  29      15.189  91.900 104.204  1.00 31.86           C  
ATOM    484  HG1 LYS A  29      14.262  91.951 104.776  1.00 32.98           H  
ATOM    485  HG2 LYS A  29      15.877  91.207 104.688  1.00 32.98           H  
ATOM    486  CD  LYS A  29      15.823  93.279 104.180  1.00 44.49           C  
ATOM    487  HD1 LYS A  29      16.734  93.239 103.584  1.00 32.98           H  
ATOM    488  HD2 LYS A  29      15.123  93.982 103.729  1.00 32.98           H  
ATOM    489  CE  LYS A  29      16.172  93.761 105.588  1.00 59.13           C  
ATOM    490  HE1 LYS A  29      16.878  93.057 106.029  1.00 32.98           H  
ATOM    491  HE2 LYS A  29      16.638  94.743 105.511  1.00 32.98           H  
ATOM    492  NZ  LYS A  29      14.986  93.869 106.488  1.00 63.91           N1+
ATOM    493  HZ1 LYS A  29      15.299  94.210 107.453  1.00 32.98           H  
ATOM    494  HZ2 LYS A  29      14.521  92.910 106.583  1.00 32.98           H  
ATOM    495  HZ3 LYS A  29      14.286  94.565 106.075  1.00 32.98           H  
ATOM    496  C   LYS A  29      13.313  89.912 101.427  1.00 17.43           C  
ATOM    497  O   LYS A  29      14.017  89.247 100.683  1.00 19.11           O  
ATOM    498  N   LEU A  30      12.083  90.303 101.102  1.00 18.21           N  
ATOM    499  HN  LEU A  30      11.547  90.944 101.771  1.00 19.69           H  
ATOM    500  CA  LEU A  30      11.449  89.885  99.868  1.00 17.46           C  
ATOM    501  HA  LEU A  30      11.711  88.842  99.692  1.00 19.69           H  
ATOM    502  CB  LEU A  30       9.928  89.975  99.997  1.00 18.63           C  
ATOM    503  HB1 LEU A  30       9.669  91.015 100.195  1.00 19.69           H  
ATOM    504  HB2 LEU A  30       9.492  89.666  99.047  1.00 19.69           H  
ATOM    505  CG  LEU A  30       9.309  89.116 101.102  1.00 20.40           C  
ATOM    506  HG  LEU A  30       9.707  89.443 102.063  1.00 19.69           H  
ATOM    507  CD1 LEU A  30       7.818  89.324 101.101  1.00 24.12           C  
ATOM    508 1HD1 LEU A  30       7.365  88.717 101.885  1.00 19.69           H  
ATOM    509 2HD1 LEU A  30       7.410  89.031 100.134  1.00 19.69           H  
ATOM    510 3HD1 LEU A  30       7.597  90.376 101.284  1.00 19.69           H  
ATOM    511  CD2 LEU A  30       9.625  87.633 100.921  1.00 23.45           C  
ATOM    512 1HD2 LEU A  30       9.166  87.062 101.728  1.00 19.69           H  
ATOM    513 2HD2 LEU A  30      10.705  87.486 100.942  1.00 19.69           H  
ATOM    514 3HD2 LEU A  30       9.230  87.291  99.964  1.00 19.69           H  
ATOM    515  C   LEU A  30      11.920  90.700  98.664  1.00 16.87           C  
ATOM    516  O   LEU A  30      12.269  91.875  98.780  1.00 18.35           O  
ATOM    517  N   ASN A  31      11.890  90.048  97.512  1.00 17.00           N  
ATOM    518  HN  ASN A  31      11.568  89.028  97.515  1.00 17.64           H  
ATOM    519  CA  ASN A  31      12.267  90.639  96.260  1.00 17.90           C  
ATOM    520  HA  ASN A  31      12.896  91.499  96.489  1.00 17.64           H  
ATOM    521  CB  ASN A  31      13.116  89.669  95.436  1.00 17.23           C  
ATOM    522  HB1 ASN A  31      13.520  90.209  94.580  1.00 17.64           H  
ATOM    523  HB2 ASN A  31      13.935  89.313  96.061  1.00 17.64           H  
ATOM    524  CG  ASN A  31      12.354  88.476  94.928  1.00 17.85           C  
ATOM    525  OD1 ASN A  31      11.112  88.453  94.893  1.00 17.04           O  
ATOM    526  ND2 ASN A  31      13.096  87.479  94.498  1.00 20.18           N  
ATOM    527 1HD2 ASN A  31      14.163  87.555  94.526  1.00 17.64           H  
ATOM    528 2HD2 ASN A  31      12.633  86.592  94.120  1.00 17.64           H  
ATOM    529  C   ASN A  31      11.066  91.159  95.492  1.00 16.84           C  
ATOM    530  O   ASN A  31       9.950  91.167  96.000  1.00 17.05           O  
ATOM    531  N   TYR A  32      11.311  91.635  94.277  1.00 15.55           N  
ATOM    532  HN  TYR A  32      12.293  91.535  93.865  1.00 18.35           H  
ATOM    533  CA  TYR A  32      10.274  92.290  93.493  1.00 17.65           C  
ATOM    534  HA  TYR A  32       9.898  93.120  94.091  1.00 18.35           H  
ATOM    535  CB  TYR A  32      10.888  92.891  92.225  1.00 18.27           C  
ATOM    536  HB1 TYR A  32      11.558  93.700  92.516  1.00 18.35           H  
ATOM    537  HB2 TYR A  32      11.457  92.113  91.715  1.00 18.35           H  
ATOM    538  CG  TYR A  32       9.871  93.439  91.268  1.00 18.19           C  
ATOM    539  CD1 TYR A  32       9.402  94.735  91.398  1.00 18.92           C  
ATOM    540  HD1 TYR A  32       9.786  95.369  92.197  1.00 18.35           H  
ATOM    541  CE1 TYR A  32       8.450  95.236  90.525  1.00 19.90           C  
ATOM    542  HE1 TYR A  32       8.084  96.256  90.642  1.00 18.35           H  
ATOM    543  CD2 TYR A  32       9.374  92.661  90.241  1.00 20.33           C  
ATOM    544  HD2 TYR A  32       9.739  91.641  90.119  1.00 18.35           H  
ATOM    545  CE2 TYR A  32       8.423  93.150  89.364  1.00 20.04           C  
ATOM    546  HE2 TYR A  32       8.041  92.514  88.566  1.00 18.35           H  
ATOM    547  CZ  TYR A  32       7.961  94.432  89.497  1.00 19.73           C  
ATOM    548  OH  TYR A  32       7.000  94.894  88.611  1.00 20.74           O  
ATOM    549  HH  TYR A  32       6.133  95.158  89.141  1.00 18.35           H  
ATOM    550  C   TYR A  32       9.070  91.359  93.199  1.00 15.42           C  
ATOM    551  O   TYR A  32       7.951  91.698  93.549  1.00 15.49           O  
ATOM    552  N   PRO A  33       9.287  90.189  92.553  1.00 17.18           N  
ATOM    553  CD  PRO A  33      10.517  89.574  92.011  1.00 15.87           C  
ATOM    554  HD1 PRO A  33      11.329  89.616  92.737  1.00 17.39           H  
ATOM    555  HD2 PRO A  33      10.827  90.066  91.089  1.00 17.39           H  
ATOM    556  CA  PRO A  33       8.089  89.387  92.246  1.00 17.32           C  
ATOM    557  HA  PRO A  33       7.392  89.985  91.659  1.00 17.39           H  
ATOM    558  CB  PRO A  33       8.636  88.249  91.382  1.00 18.63           C  
ATOM    559  HB1 PRO A  33       8.117  87.317  91.604  1.00 17.39           H  
ATOM    560  HB2 PRO A  33       8.524  88.485  90.324  1.00 17.39           H  
ATOM    561  CG  PRO A  33      10.095  88.142  91.749  1.00 18.03           C  
ATOM    562  HG1 PRO A  33      10.225  87.531  92.642  1.00 17.39           H  
ATOM    563  HG2 PRO A  33      10.670  87.714  90.928  1.00 17.39           H  
ATOM    564  C   PRO A  33       7.372  88.846  93.500  1.00 17.65           C  
ATOM    565  O   PRO A  33       6.122  88.724  93.519  1.00 17.06           O  
ATOM    566  N   GLU A  34       8.139  88.548  94.540  1.00 16.50           N  
ATOM    567  HN  GLU A  34       9.201  88.631  94.443  1.00 16.94           H  
ATOM    568  CA  GLU A  34       7.569  88.105  95.826  1.00 15.84           C  
ATOM    569  HA  GLU A  34       6.995  87.194  95.655  1.00 16.94           H  
ATOM    570  CB  GLU A  34       8.680  87.796  96.818  1.00 15.40           C  
ATOM    571  HB1 GLU A  34       9.402  88.612  96.794  1.00 16.94           H  
ATOM    572  HB2 GLU A  34       8.244  87.725  97.815  1.00 16.94           H  
ATOM    573  CG  GLU A  34       9.412  86.494  96.517  1.00 16.83           C  
ATOM    574  HG1 GLU A  34       8.817  85.666  96.903  1.00 16.94           H  
ATOM    575  HG2 GLU A  34       9.513  86.397  95.436  1.00 16.94           H  
ATOM    576  CD  GLU A  34      10.806  86.421  97.142  1.00 18.58           C  
ATOM    577  OE1 GLU A  34      11.218  87.364  97.855  1.00 17.70           O  
ATOM    578  OE2 GLU A  34      11.472  85.379  96.946  1.00 18.83           O  
ATOM    579  C   GLU A  34       6.638  89.161  96.418  1.00 15.48           C  
ATOM    580  O   GLU A  34       5.515  88.862  96.794  1.00 17.28           O  
ATOM    581  N   ALA A  35       7.122  90.398  96.477  1.00 15.83           N  
ATOM    582  HN  ALA A  35       8.115  90.586  96.126  1.00 16.85           H  
ATOM    583  CA  ALA A  35       6.334  91.505  97.008  1.00 17.68           C  
ATOM    584  HA  ALA A  35       6.047  91.268  98.033  1.00 16.85           H  
ATOM    585  CB  ALA A  35       7.174  92.766  97.021  1.00 17.11           C  
ATOM    586  HB1 ALA A  35       6.584  93.592  97.418  1.00 16.85           H  
ATOM    587  HB2 ALA A  35       7.492  93.002  96.005  1.00 16.85           H  
ATOM    588  HB3 ALA A  35       8.051  92.612  97.649  1.00 16.85           H  
ATOM    589  C   ALA A  35       5.070  91.711  96.186  1.00 16.25           C  
ATOM    590  O   ALA A  35       3.975  91.895  96.731  1.00 17.36           O  
ATOM    591  N   VAL A  36       5.222  91.695  94.867  1.00 15.42           N  
ATOM    592  HN  VAL A  36       6.190  91.515  94.448  1.00 16.68           H  
ATOM    593  CA  VAL A  36       4.092  91.918  93.991  1.00 16.16           C  
ATOM    594  HA  VAL A  36       3.631  92.865  94.271  1.00 16.68           H  
ATOM    595  CB  VAL A  36       4.495  92.006  92.499  1.00 17.52           C  
ATOM    596  HB  VAL A  36       5.060  91.112  92.235  1.00 16.68           H  
ATOM    597  CG1 VAL A  36       3.252  92.081  91.613  1.00 18.04           C  
ATOM    598 1HG1 VAL A  36       3.554  92.142  90.567  1.00 16.68           H  
ATOM    599 2HG1 VAL A  36       2.671  92.965  91.875  1.00 16.68           H  
ATOM    600 3HG1 VAL A  36       2.644  91.189  91.763  1.00 16.68           H  
ATOM    601  CG2 VAL A  36       5.369  93.227  92.251  1.00 18.43           C  
ATOM    602 1HG2 VAL A  36       5.642  93.271  91.197  1.00 16.68           H  
ATOM    603 2HG2 VAL A  36       6.272  93.157  92.857  1.00 16.68           H  
ATOM    604 3HG2 VAL A  36       4.820  94.129  92.522  1.00 16.68           H  
ATOM    605  C   VAL A  36       3.062  90.807  94.217  1.00 14.39           C  
ATOM    606  O   VAL A  36       1.855  91.071  94.338  1.00 16.80           O  
ATOM    607  N   ALA A  37       3.525  89.561  94.284  1.00 16.61           N  
ATOM    608  HN  ALA A  37       4.573  89.377  94.172  1.00 17.25           H  
ATOM    609  CA  ALA A  37       2.607  88.437  94.510  1.00 16.85           C  
ATOM    610  HA  ALA A  37       1.892  88.422  93.688  1.00 17.25           H  
ATOM    611  CB  ALA A  37       3.361  87.119  94.490  1.00 17.83           C  
ATOM    612  HB1 ALA A  37       2.664  86.298  94.659  1.00 17.25           H  
ATOM    613  HB2 ALA A  37       4.117  87.120  95.275  1.00 17.25           H  
ATOM    614  HB3 ALA A  37       3.844  86.991  93.521  1.00 17.25           H  
ATOM    615  C   ALA A  37       1.818  88.559  95.809  1.00 17.12           C  
ATOM    616  O   ALA A  37       0.593  88.339  95.832  1.00 17.83           O  
ATOM    617  N   ILE A  38       2.495  88.914  96.891  1.00 16.14           N  
ATOM    618  HN  ILE A  38       3.542  89.123  96.817  1.00 18.23           H  
ATOM    619  CA  ILE A  38       1.817  89.023  98.196  1.00 17.16           C  
ATOM    620  HA  ILE A  38       1.353  88.060  98.409  1.00 18.23           H  
ATOM    621  CB  ILE A  38       2.812  89.323  99.331  1.00 17.16           C  
ATOM    622  HB  ILE A  38       3.490  90.106  98.990  1.00 18.23           H  
ATOM    623  CG2 ILE A  38       2.095  89.826 100.578  1.00 20.51           C  
ATOM    624 1HG2 ILE A  38       2.826  90.029 101.361  1.00 18.23           H  
ATOM    625 2HG2 ILE A  38       1.393  89.068 100.925  1.00 18.23           H  
ATOM    626 3HG2 ILE A  38       1.553  90.742 100.342  1.00 18.23           H  
ATOM    627  CG1 ILE A  38       3.634  88.064  99.595  1.00 18.84           C  
ATOM    628 1HG1 ILE A  38       2.962  87.277  99.937  1.00 18.23           H  
ATOM    629 2HG1 ILE A  38       4.108  87.758  98.662  1.00 18.23           H  
ATOM    630  CD1 ILE A  38       4.704  88.261 100.632  1.00 22.28           C  
ATOM    631 1HD1 ILE A  38       5.251  87.329 100.772  1.00 18.23           H  
ATOM    632 2HD1 ILE A  38       4.246  88.558 101.575  1.00 18.23           H  
ATOM    633 3HD1 ILE A  38       5.392  89.039 100.302  1.00 18.23           H  
ATOM    634  C   ILE A  38       0.706  90.073  98.150  1.00 16.49           C  
ATOM    635  O   ILE A  38      -0.415  89.832  98.588  1.00 17.28           O  
ATOM    636  N   ILE A  39       1.032  91.243  97.632  1.00 15.36           N  
ATOM    637  HN  ILE A  39       2.015  91.397  97.239  1.00 18.55           H  
ATOM    638  CA  ILE A  39       0.053  92.329  97.594  1.00 17.46           C  
ATOM    639  HA  ILE A  39      -0.372  92.427  98.593  1.00 18.55           H  
ATOM    640  CB  ILE A  39       0.739  93.652  97.250  1.00 18.52           C  
ATOM    641  HB  ILE A  39       1.288  93.541  96.315  1.00 18.55           H  
ATOM    642  CG2 ILE A  39      -0.301  94.757  97.095  1.00 21.31           C  
ATOM    643 1HG2 ILE A  39       0.198  95.695  96.850  1.00 18.55           H  
ATOM    644 2HG2 ILE A  39      -0.852  94.872  98.029  1.00 18.55           H  
ATOM    645 3HG2 ILE A  39      -0.994  94.495  96.295  1.00 18.55           H  
ATOM    646  CG1 ILE A  39       1.720  94.005  98.375  1.00 20.08           C  
ATOM    647 1HG1 ILE A  39       1.150  94.394  99.219  1.00 18.55           H  
ATOM    648 2HG1 ILE A  39       2.240  93.096  98.675  1.00 18.55           H  
ATOM    649  CD1 ILE A  39       2.755  95.040  97.979  1.00 20.34           C  
ATOM    650 1HD1 ILE A  39       3.413  95.239  98.825  1.00 18.55           H  
ATOM    651 2HD1 ILE A  39       2.253  95.962  97.685  1.00 18.55           H  
ATOM    652 3HD1 ILE A  39       3.343  94.664  97.142  1.00 18.55           H  
ATOM    653  C   ILE A  39      -1.082  91.996  96.641  1.00 17.50           C  
ATOM    654  O   ILE A  39      -2.271  92.272  96.934  1.00 17.83           O  
ATOM    655  N   THR A  40      -0.749  91.387  95.507  1.00 17.41           N  
ATOM    656  HN  THR A  40       0.278  91.168  95.301  1.00 17.46           H  
ATOM    657  CA  THR A  40      -1.784  91.015  94.539  1.00 17.22           C  
ATOM    658  HA  THR A  40      -2.347  91.915  94.290  1.00 17.46           H  
ATOM    659  CB  THR A  40      -1.157  90.479  93.245  1.00 17.96           C  
ATOM    660  HB  THR A  40      -0.613  89.561  93.467  1.00 17.46           H  
ATOM    661  OG1 THR A  40      -0.243  91.450  92.718  1.00 18.45           O  
ATOM    662  HG1 THR A  40      -0.758  92.342  92.513  1.00 17.46           H  
ATOM    663  CG2 THR A  40      -2.219  90.186  92.215  1.00 17.59           C  
ATOM    664 1HG2 THR A  40      -1.750  89.807  91.307  1.00 17.46           H  
ATOM    665 2HG2 THR A  40      -2.766  91.100  91.987  1.00 17.46           H  
ATOM    666 3HG2 THR A  40      -2.909  89.438  92.606  1.00 17.46           H  
ATOM    667  C   THR A  40      -2.763  89.997  95.118  1.00 16.37           C  
ATOM    668  O   THR A  40      -3.990  90.154  95.010  1.00 17.22           O  
ATOM    669  N   SER A  41      -2.241  88.963  95.753  1.00 17.75           N  
ATOM    670  HN  SER A  41      -1.179  88.863  95.831  1.00 17.55           H  
ATOM    671  CA  SER A  41      -3.114  87.959  96.347  1.00 16.26           C  
ATOM    672  HA  SER A  41      -3.780  87.591  95.566  1.00 17.55           H  
ATOM    673  CB  SER A  41      -2.291  86.772  96.859  1.00 16.42           C  
ATOM    674  HB1 SER A  41      -1.693  86.371  96.040  1.00 17.55           H  
ATOM    675  HB2 SER A  41      -1.632  87.112  97.658  1.00 17.55           H  
ATOM    676  OG  SER A  41      -3.139  85.754  97.357  1.00 17.70           O  
ATOM    677  HG  SER A  41      -3.715  86.134  98.148  1.00 17.55           H  
ATOM    678  C   SER A  41      -3.980  88.549  97.461  1.00 18.97           C  
ATOM    679  O   SER A  41      -5.172  88.222  97.593  1.00 18.19           O  
ATOM    680  N   PHE A  42      -3.399  89.465  98.222  1.00 17.77           N  
ATOM    681  HN  PHE A  42      -2.363  89.684  98.072  1.00 22.44           H  
ATOM    682  CA  PHE A  42      -4.129  90.179  99.253  1.00 17.03           C  
ATOM    683  HA  PHE A  42      -4.464  89.460 100.001  1.00 22.44           H  
ATOM    684  CB  PHE A  42      -3.199  91.188  99.932  1.00 20.45           C  
ATOM    685  HB1 PHE A  42      -2.348  90.651 100.350  1.00 22.44           H  
ATOM    686  HB2 PHE A  42      -2.849  91.898  99.183  1.00 22.44           H  
ATOM    687  CG  PHE A  42      -3.863  91.937 101.018  1.00 23.01           C  
ATOM    688  CD1 PHE A  42      -4.599  93.073 100.733  1.00 24.28           C  
ATOM    689  HD1 PHE A  42      -4.644  93.449  99.711  1.00 22.44           H  
ATOM    690  CD2 PHE A  42      -3.804  91.475 102.319  1.00 26.65           C  
ATOM    691  HD2 PHE A  42      -3.237  90.573 102.548  1.00 22.44           H  
ATOM    692  CE1 PHE A  42      -5.273  93.729 101.733  1.00 24.51           C  
ATOM    693  HE1 PHE A  42      -5.873  94.609 101.500  1.00 22.44           H  
ATOM    694  CE2 PHE A  42      -4.454  92.144 103.325  1.00 28.28           C  
ATOM    695  HE2 PHE A  42      -4.390  91.786 104.352  1.00 22.44           H  
ATOM    696  CZ  PHE A  42      -5.191  93.275 103.028  1.00 28.95           C  
ATOM    697  HZ  PHE A  42      -5.709  93.809 103.824  1.00 22.44           H  
ATOM    698  C   PHE A  42      -5.359  90.877  98.664  1.00 17.78           C  
ATOM    699  O   PHE A  42      -6.466  90.782  99.222  1.00 18.12           O  
ATOM    700  N   ILE A  43      -5.167  91.567  97.542  1.00 17.06           N  
ATOM    701  HN  ILE A  43      -4.187  91.616  97.114  1.00 19.80           H  
ATOM    702  CA  ILE A  43      -6.287  92.267  96.878  1.00 17.89           C  
ATOM    703  HA  ILE A  43      -6.731  92.962  97.591  1.00 19.80           H  
ATOM    704  CB  ILE A  43      -5.840  93.062  95.634  1.00 19.76           C  
ATOM    705  HB  ILE A  43      -5.310  92.387  94.963  1.00 19.80           H  
ATOM    706  CG2 ILE A  43      -7.053  93.634  94.893  1.00 21.54           C  
ATOM    707 1HG2 ILE A  43      -6.716  94.191  94.019  1.00 19.80           H  
ATOM    708 2HG2 ILE A  43      -7.604  94.300  95.557  1.00 19.80           H  
ATOM    709 3HG2 ILE A  43      -7.703  92.819  94.575  1.00 19.80           H  
ATOM    710  CG1 ILE A  43      -4.893  94.193  96.035  1.00 22.12           C  
ATOM    711 1HG1 ILE A  43      -5.484  95.008  96.454  1.00 19.80           H  
ATOM    712 2HG1 ILE A  43      -4.205  93.816  96.792  1.00 19.80           H  
ATOM    713  CD1 ILE A  43      -4.085  94.732  94.877  1.00 25.05           C  
ATOM    714 1HD1 ILE A  43      -3.433  95.532  95.229  1.00 19.80           H  
ATOM    715 2HD1 ILE A  43      -4.758  95.122  94.114  1.00 19.80           H  
ATOM    716 3HD1 ILE A  43      -3.480  93.931  94.452  1.00 19.80           H  
ATOM    717  C   ILE A  43      -7.354  91.260  96.456  1.00 17.50           C  
ATOM    718  O   ILE A  43      -8.558  91.473  96.678  1.00 17.49           O  
ATOM    719  N   MET A  44      -6.926  90.179  95.824  1.00 17.98           N  
ATOM    720  HN  MET A  44      -5.877  90.013  95.691  1.00 22.13           H  
ATOM    721  CA  MET A  44      -7.891  89.217  95.310  1.00 18.30           C  
ATOM    722  HA  MET A  44      -8.614  89.777  94.717  1.00 22.13           H  
ATOM    723  CB  MET A  44      -7.231  88.215  94.375  1.00 19.44           C  
ATOM    724  HB1 MET A  44      -6.367  87.774  94.871  1.00 22.13           H  
ATOM    725  HB2 MET A  44      -7.946  87.431  94.123  1.00 22.13           H  
ATOM    726  CG  MET A  44      -6.772  88.921  93.083  1.00 26.20           C  
ATOM    727  HG1 MET A  44      -7.582  89.555  92.723  1.00 22.13           H  
ATOM    728  HG2 MET A  44      -5.902  89.537  93.310  1.00 22.13           H  
ATOM    729  SD  MET A  44      -6.340  87.774  91.812  1.00 30.92           S  
ATOM    730  CE  MET A  44      -5.787  88.886  90.512  1.00 28.22           C  
ATOM    731  HE1 MET A  44      -5.481  88.305  89.642  1.00 22.13           H  
ATOM    732  HE2 MET A  44      -4.942  89.474  90.871  1.00 22.13           H  
ATOM    733  HE3 MET A  44      -6.602  89.554  90.234  1.00 22.13           H  
ATOM    734  C   MET A  44      -8.666  88.547  96.441  1.00 18.63           C  
ATOM    735  O   MET A  44      -9.894  88.396  96.354  1.00 17.31           O  
ATOM    736  N   GLU A  45      -7.969  88.207  97.520  1.00 15.95           N  
ATOM    737  HN  GLU A  45      -6.910  88.359  97.540  1.00 18.81           H  
ATOM    738  CA  GLU A  45      -8.647  87.623  98.686  1.00 18.01           C  
ATOM    739  HA  GLU A  45      -9.274  86.812  98.314  1.00 18.81           H  
ATOM    740  CB  GLU A  45      -7.637  86.999  99.644  1.00 19.35           C  
ATOM    741  HB1 GLU A  45      -6.907  87.758  99.925  1.00 18.81           H  
ATOM    742  HB2 GLU A  45      -8.165  86.654 100.533  1.00 18.81           H  
ATOM    743  CG  GLU A  45      -6.898  85.813  99.021  1.00 19.33           C  
ATOM    744  HG1 GLU A  45      -6.222  86.190  98.253  1.00 18.81           H  
ATOM    745  HG2 GLU A  45      -6.321  85.316  99.801  1.00 18.81           H  
ATOM    746  CD  GLU A  45      -7.833  84.791  98.384  1.00 19.22           C  
ATOM    747  OE1 GLU A  45      -8.692  84.226  99.106  1.00 20.62           O  
ATOM    748  OE2 GLU A  45      -7.735  84.592  97.153  1.00 19.63           O  
ATOM    749  C   GLU A  45      -9.577  88.617  99.390  1.00 18.33           C  
ATOM    750  O   GLU A  45     -10.631  88.242  99.905  1.00 18.83           O  
ATOM    751  N   GLY A  46      -9.200  89.894  99.370  1.00 18.29           N  
ATOM    752  HN  GLY A  46      -8.257  90.154  98.936  1.00 18.56           H  
ATOM    753  CA  GLY A  46     -10.034  90.935  99.921  1.00 18.28           C  
ATOM    754  HA1 GLY A  46     -10.261  90.684 100.957  1.00 18.56           H  
ATOM    755  HA2 GLY A  46      -9.483  91.875  99.887  1.00 18.56           H  
ATOM    756  C   GLY A  46     -11.342  91.116  99.171  1.00 18.59           C  
ATOM    757  O   GLY A  46     -12.396  91.360  99.791  1.00 19.09           O  
ATOM    758  N   ALA A  47     -11.270  91.037  97.839  1.00 16.82           N  
ATOM    759  HN  ALA A  47     -10.310  90.963  97.373  1.00 17.76           H  
ATOM    760  CA  ALA A  47     -12.465  91.049  97.005  1.00 17.96           C  
ATOM    761  HA  ALA A  47     -13.012  91.971  97.200  1.00 17.76           H  
ATOM    762  CB  ALA A  47     -12.096  91.012  95.532  1.00 18.80           C  
ATOM    763  HB1 ALA A  47     -13.004  91.022  94.929  1.00 17.76           H  
ATOM    764  HB2 ALA A  47     -11.530  90.104  95.321  1.00 17.76           H  
ATOM    765  HB3 ALA A  47     -11.489  91.883  95.287  1.00 17.76           H  
ATOM    766  C   ALA A  47     -13.364  89.874  97.355  1.00 17.06           C  
ATOM    767  O   ALA A  47     -14.586  90.023  97.524  1.00 18.15           O  
ATOM    768  N   ARG A  48     -12.758  88.712  97.508  1.00 17.00           N  
ATOM    769  HN  ARG A  48     -11.699  88.646  97.371  1.00 18.32           H  
ATOM    770  CA  ARG A  48     -13.519  87.512  97.863  1.00 17.62           C  
ATOM    771  HA  ARG A  48     -14.295  87.365  97.111  1.00 18.32           H  
ATOM    772  CB  ARG A  48     -12.615  86.284  97.861  1.00 17.08           C  
ATOM    773  HB1 ARG A  48     -12.218  86.161  96.853  1.00 18.32           H  
ATOM    774  HB2 ARG A  48     -11.795  86.470  98.555  1.00 18.32           H  
ATOM    775  CG  ARG A  48     -13.279  84.980  98.263  1.00 17.66           C  
ATOM    776  HG1 ARG A  48     -12.521  84.199  98.318  1.00 18.32           H  
ATOM    777  HG2 ARG A  48     -13.743  85.106  99.241  1.00 18.32           H  
ATOM    778  CD  ARG A  48     -14.340  84.567  97.265  1.00 17.69           C  
ATOM    779  HD1 ARG A  48     -15.062  85.378  97.164  1.00 18.32           H  
ATOM    780  HD2 ARG A  48     -13.864  84.382  96.302  1.00 18.32           H  
ATOM    781  NE  ARG A  48     -15.044  83.361  97.680  1.00 19.56           N1+
ATOM    782  HE  ARG A  48     -14.685  82.425  97.305  1.00 18.32           H  
ATOM    783  CZ  ARG A  48     -16.099  83.334  98.490  1.00 18.69           C  
ATOM    784  NH1 ARG A  48     -16.617  84.463  98.987  1.00 18.98           N  
ATOM    785 1HH1 ARG A  48     -16.182  85.408  98.734  1.00 18.32           H  
ATOM    786 2HH1 ARG A  48     -17.466  84.421  99.637  1.00 18.32           H  
ATOM    787  NH2 ARG A  48     -16.656  82.163  98.793  1.00 20.45           N  
ATOM    788 1HH2 ARG A  48     -16.255  81.258  98.386  1.00 18.32           H  
ATOM    789 2HH2 ARG A  48     -17.505  82.127  99.443  1.00 18.32           H  
ATOM    790  C   ARG A  48     -14.198  87.670  99.227  1.00 17.80           C  
ATOM    791  O   ARG A  48     -15.318  87.183  99.426  1.00 18.95           O  
ATOM    792  N   ASP A  49     -13.523  88.377 100.139  1.00 19.30           N  
ATOM    793  HN  ASP A  49     -12.549  88.740  99.885  1.00 20.67           H  
ATOM    794  CA  ASP A  49     -14.056  88.678 101.471  1.00 18.59           C  
ATOM    795  HA  ASP A  49     -14.418  87.753 101.919  1.00 20.67           H  
ATOM    796  CB  ASP A  49     -12.955  89.261 102.368  1.00 19.75           C  
ATOM    797  HB1 ASP A  49     -12.408  90.014 101.800  1.00 20.67           H  
ATOM    798  HB2 ASP A  49     -13.425  89.728 103.234  1.00 20.67           H  
ATOM    799  CG  ASP A  49     -11.979  88.227 102.854  1.00 20.67           C  
ATOM    800  OD1 ASP A  49     -12.227  87.016 102.714  1.00 23.14           O  
ATOM    801  OD2 ASP A  49     -10.948  88.635 103.404  1.00 23.93           O  
ATOM    802  C   ASP A  49     -15.202  89.691 101.446  1.00 18.45           C  
ATOM    803  O   ASP A  49     -15.885  89.871 102.452  1.00 21.51           O  
ATOM    804  N   GLY A  50     -15.374  90.384 100.323  1.00 16.76           N  
ATOM    805  HN  GLY A  50     -14.698  90.229  99.509  1.00 18.77           H  
ATOM    806  CA  GLY A  50     -16.453  91.345 100.170  1.00 19.09           C  
ATOM    807  HA1 GLY A  50     -16.767  91.339  99.126  1.00 18.77           H  
ATOM    808  HA2 GLY A  50     -17.283  91.027 100.801  1.00 18.77           H  
ATOM    809  C   GLY A  50     -16.093  92.773 100.547  1.00 18.92           C  
ATOM    810  O   GLY A  50     -16.980  93.617 100.724  1.00 20.32           O  
ATOM    811  N   LYS A  51     -14.801  93.057 100.672  1.00 18.90           N  
ATOM    812  HN  LYS A  51     -14.079  92.269 100.627  1.00 20.04           H  
ATOM    813  CA  LYS A  51     -14.357  94.436 100.871  1.00 18.44           C  
ATOM    814  HA  LYS A  51     -14.903  94.854 101.717  1.00 20.04           H  
ATOM    815  CB  LYS A  51     -12.854  94.470 101.199  1.00 19.40           C  
ATOM    816  HB1 LYS A  51     -12.317  93.898 100.442  1.00 20.04           H  
ATOM    817  HB2 LYS A  51     -12.515  95.506 101.181  1.00 20.04           H  
ATOM    818  CG  LYS A  51     -12.546  93.875 102.575  1.00 20.44           C  
ATOM    819  HG1 LYS A  51     -12.992  94.516 103.336  1.00 20.04           H  
ATOM    820  HG2 LYS A  51     -12.992  92.882 102.629  1.00 20.04           H  
ATOM    821  CD  LYS A  51     -11.052  93.750 102.864  1.00 21.51           C  
ATOM    822  HD1 LYS A  51     -10.634  92.934 102.275  1.00 20.04           H  
ATOM    823  HD2 LYS A  51     -10.551  94.682 102.602  1.00 20.04           H  
ATOM    824  CE  LYS A  51     -10.851  93.463 104.345  1.00 21.73           C  
ATOM    825  HE1 LYS A  51     -11.163  94.342 104.909  1.00 20.04           H  
ATOM    826  HE2 LYS A  51     -11.479  92.615 104.617  1.00 20.04           H  
ATOM    827  NZ  LYS A  51      -9.465  93.147 104.713  1.00 21.95           N1+
ATOM    828  HZ1 LYS A  51      -9.409  92.959 105.765  1.00 20.04           H  
ATOM    829  HZ2 LYS A  51      -8.832  93.973 104.465  1.00 20.04           H  
ATOM    830  HZ3 LYS A  51      -9.143  92.278 104.178  1.00 20.04           H  
ATOM    831  C   LYS A  51     -14.662  95.281  99.638  1.00 18.83           C  
ATOM    832  O   LYS A  51     -14.918  94.755  98.559  1.00 19.13           O  
ATOM    833  N   THR A  52     -14.658  96.602  99.800  1.00 19.50           N  
ATOM    834  HN  THR A  52     -14.500  97.012 100.776  1.00 20.97           H  
ATOM    835  CA  THR A  52     -14.864  97.495  98.674  1.00 20.02           C  
ATOM    836  HA  THR A  52     -15.523  97.008  97.956  1.00 20.97           H  
ATOM    837  CB  THR A  52     -15.503  98.809  99.114  1.00 20.66           C  
ATOM    838  HB  THR A  52     -15.656  99.446  98.243  1.00 20.97           H  
ATOM    839  OG1 THR A  52     -14.628  99.458 100.024  1.00 23.18           O  
ATOM    840  HG1 THR A  52     -14.470  98.841 100.859  1.00 20.97           H  
ATOM    841  CG2 THR A  52     -16.831  98.567  99.798  1.00 23.26           C  
ATOM    842 1HG2 THR A  52     -17.263  99.521 100.101  1.00 20.97           H  
ATOM    843 2HG2 THR A  52     -16.678  97.942 100.678  1.00 20.97           H  
ATOM    844 3HG2 THR A  52     -17.509  98.064  99.109  1.00 20.97           H  
ATOM    845  C   THR A  52     -13.532  97.794  97.993  1.00 20.59           C  
ATOM    846  O   THR A  52     -12.464  97.574  98.564  1.00 19.61           O  
ATOM    847  N   VAL A  53     -13.613  98.288  96.755  1.00 19.88           N  
ATOM    848  HN  VAL A  53     -14.573  98.357  96.288  1.00 20.82           H  
ATOM    849  CA  VAL A  53     -12.442  98.734  96.022  1.00 20.67           C  
ATOM    850  HA  VAL A  53     -11.779  97.880  95.885  1.00 20.82           H  
ATOM    851  CB  VAL A  53     -12.831  99.278  94.624  1.00 20.52           C  
ATOM    852  HB  VAL A  53     -13.678  99.951  94.754  1.00 20.82           H  
ATOM    853  CG1 VAL A  53     -11.694 100.078  93.994  1.00 22.00           C  
ATOM    854 1HG1 VAL A  53     -12.005 100.443  93.015  1.00 20.82           H  
ATOM    855 2HG1 VAL A  53     -10.818  99.439  93.882  1.00 20.82           H  
ATOM    856 3HG1 VAL A  53     -11.446 100.924  94.635  1.00 20.82           H  
ATOM    857  CG2 VAL A  53     -13.281  98.132  93.707  1.00 22.77           C  
ATOM    858 1HG2 VAL A  53     -13.550  98.532  92.730  1.00 20.82           H  
ATOM    859 2HG2 VAL A  53     -14.145  97.633  94.145  1.00 20.82           H  
ATOM    860 3HG2 VAL A  53     -12.467  97.416  93.594  1.00 20.82           H  
ATOM    861  C   VAL A  53     -11.695  99.799  96.844  1.00 20.17           C  
ATOM    862  O   VAL A  53     -10.487  99.739  96.978  1.00 19.75           O  
ATOM    863  N   ALA A  54     -12.408 100.758  97.408  1.00 22.90           N  
ATOM    864  HN  ALA A  54     -13.469 100.772  97.267  1.00 25.29           H  
ATOM    865  CA  ALA A  54     -11.778 101.810  98.227  1.00 25.18           C  
ATOM    866  HA  ALA A  54     -11.042 102.310  97.598  1.00 25.29           H  
ATOM    867  CB  ALA A  54     -12.827 102.860  98.620  1.00 28.68           C  
ATOM    868  HB1 ALA A  54     -12.357 103.635  99.225  1.00 25.29           H  
ATOM    869  HB2 ALA A  54     -13.621 102.383  99.194  1.00 25.29           H  
ATOM    870  HB3 ALA A  54     -13.248 103.308  97.720  1.00 25.29           H  
ATOM    871  C   ALA A  54     -11.024 101.262  99.469  1.00 24.58           C  
ATOM    872  O   ALA A  54      -9.898 101.686  99.773  1.00 25.09           O  
ATOM    873  N   MET A  55     -11.619 100.291 100.158  1.00 23.30           N  
ATOM    874  HN  MET A  55     -12.600  99.975  99.869  1.00 24.36           H  
ATOM    875  CA  MET A  55     -10.972  99.644 101.298  1.00 24.17           C  
ATOM    876  HA  MET A  55     -10.782 100.388 102.072  1.00 24.36           H  
ATOM    877  CB  MET A  55     -11.859  98.530 101.875  1.00 25.53           C  
ATOM    878  HB1 MET A  55     -12.345  98.025 101.040  1.00 24.36           H  
ATOM    879  HB2 MET A  55     -11.212  97.827 102.400  1.00 24.36           H  
ATOM    880  CG  MET A  55     -12.942  98.975 102.842  1.00 26.50           C  
ATOM    881  HG1 MET A  55     -12.486  99.372 103.749  1.00 24.36           H  
ATOM    882  HG2 MET A  55     -13.558  99.745 102.377  1.00 24.36           H  
ATOM    883  SD  MET A  55     -13.962  97.540 103.249  1.00 25.24           S  
ATOM    884  CE  MET A  55     -15.439  98.370 103.812  1.00 25.98           C  
ATOM    885  HE1 MET A  55     -16.183  97.630 104.106  1.00 24.36           H  
ATOM    886  HE2 MET A  55     -15.839  98.986 103.007  1.00 24.36           H  
ATOM    887  HE3 MET A  55     -15.198  99.001 104.667  1.00 24.36           H  
ATOM    888  C   MET A  55      -9.648  99.024 100.863  1.00 21.21           C  
ATOM    889  O   MET A  55      -8.637  99.123 101.566  1.00 22.95           O  
ATOM    890  N   LEU A  56      -9.650  98.382  99.698  1.00 19.00           N  
ATOM    891  HN  LEU A  56     -10.529  98.389  99.087  1.00 20.03           H  
ATOM    892  CA  LEU A  56      -8.456  97.666  99.248  1.00 18.57           C  
ATOM    893  HA  LEU A  56      -8.051  97.136 100.110  1.00 20.03           H  
ATOM    894  CB  LEU A  56      -8.808  96.615  98.187  1.00 18.17           C  
ATOM    895  HB1 LEU A  56      -9.351  97.106  97.379  1.00 20.03           H  
ATOM    896  HB2 LEU A  56      -7.882  96.191  97.798  1.00 20.03           H  
ATOM    897  CG  LEU A  56      -9.675  95.473  98.736  1.00 20.35           C  
ATOM    898  HG  LEU A  56     -10.554  95.916  99.205  1.00 20.03           H  
ATOM    899  CD1 LEU A  56     -10.152  94.554  97.631  1.00 22.08           C  
ATOM    900 1HD1 LEU A  56     -10.762  93.758  98.058  1.00 20.03           H  
ATOM    901 2HD1 LEU A  56      -9.291  94.118  97.123  1.00 20.03           H  
ATOM    902 3HD1 LEU A  56     -10.746  95.123  96.916  1.00 20.03           H  
ATOM    903  CD2 LEU A  56      -8.927  94.683  99.800  1.00 22.30           C  
ATOM    904 1HD2 LEU A  56      -9.564  93.880 100.172  1.00 20.03           H  
ATOM    905 2HD2 LEU A  56      -8.659  95.345 100.624  1.00 20.03           H  
ATOM    906 3HD2 LEU A  56      -8.022  94.257  99.368  1.00 20.03           H  
ATOM    907  C   LEU A  56      -7.374  98.611  98.746  1.00 19.97           C  
ATOM    908  O   LEU A  56      -6.187  98.340  98.915  1.00 19.82           O  
ATOM    909  N   MET A  57      -7.785  99.732  98.158  1.00 20.96           N  
ATOM    910  HN  MET A  57      -8.828  99.870  97.961  1.00 23.81           H  
ATOM    911  CA  MET A  57      -6.840 100.774  97.778  1.00 19.93           C  
ATOM    912  HA  MET A  57      -6.118 100.336  97.088  1.00 23.81           H  
ATOM    913  CB  MET A  57      -7.560 101.917  97.045  1.00 22.81           C  
ATOM    914  HB1 MET A  57      -8.442 102.197  97.621  1.00 23.81           H  
ATOM    915  HB2 MET A  57      -6.882 102.768  96.981  1.00 23.81           H  
ATOM    916  CG  MET A  57      -8.003 101.540  95.630  1.00 22.26           C  
ATOM    917  HG1 MET A  57      -7.119 101.334  95.027  1.00 23.81           H  
ATOM    918  HG2 MET A  57      -8.624 100.646  95.682  1.00 23.81           H  
ATOM    919  SD  MET A  57      -8.939 102.849  94.855  1.00 29.49           S  
ATOM    920  CE  MET A  57      -7.601 103.966  94.445  1.00 32.10           C  
ATOM    921  HE1 MET A  57      -8.003 104.849  93.949  1.00 23.81           H  
ATOM    922  HE2 MET A  57      -6.899 103.464  93.779  1.00 23.81           H  
ATOM    923  HE3 MET A  57      -7.085 104.266  95.357  1.00 23.81           H  
ATOM    924  C   MET A  57      -6.068 101.300  98.997  1.00 20.22           C  
ATOM    925  O   MET A  57      -4.875 101.615  98.884  1.00 22.72           O  
ATOM    926  N   GLU A  58      -6.756 101.401 100.140  1.00 20.65           N  
ATOM    927  HN  GLU A  58      -7.798 101.157 100.129  1.00 28.19           H  
ATOM    928  CA  GLU A  58      -6.155 101.830 101.410  1.00 21.88           C  
ATOM    929  HA  GLU A  58      -5.525 102.702 101.235  1.00 28.19           H  
ATOM    930  CB  GLU A  58      -7.233 102.182 102.440  1.00 26.59           C  
ATOM    931  HB1 GLU A  58      -7.862 101.301 102.572  1.00 28.19           H  
ATOM    932  HB2 GLU A  58      -6.729 102.413 103.378  1.00 28.19           H  
ATOM    933  CG  GLU A  58      -8.141 103.346 102.111  1.00 31.25           C  
ATOM    934  HG1 GLU A  58      -7.538 104.253 102.085  1.00 28.19           H  
ATOM    935  HG2 GLU A  58      -8.578 103.171 101.128  1.00 28.19           H  
ATOM    936  CD  GLU A  58      -9.291 103.557 103.122  1.00 33.40           C  
ATOM    937  OE1 GLU A  58      -9.201 103.143 104.313  1.00 34.00           O  
ATOM    938  OE2 GLU A  58     -10.303 104.163 102.715  1.00 42.95           O  
ATOM    939  C   GLU A  58      -5.309 100.705 101.985  1.00 20.63           C  
ATOM    940  O   GLU A  58      -4.103 100.874 102.231  1.00 22.39           O  
ATOM    941  N   GLU A  59      -5.932  99.545 102.195  1.00 19.07           N  
ATOM    942  HN  GLU A  59      -6.943  99.418 101.868  1.00 20.89           H  
ATOM    943  CA  GLU A  59      -5.238  98.436 102.875  1.00 19.92           C  
ATOM    944  HA  GLU A  59      -4.935  98.782 103.863  1.00 20.89           H  
ATOM    945  CB  GLU A  59      -6.160  97.215 103.059  1.00 20.19           C  
ATOM    946  HB1 GLU A  59      -6.590  96.965 102.089  1.00 20.89           H  
ATOM    947  HB2 GLU A  59      -5.554  96.382 103.414  1.00 20.89           H  
ATOM    948  CG  GLU A  59      -7.297  97.424 104.040  1.00 20.85           C  
ATOM    949  HG1 GLU A  59      -6.875  97.662 105.017  1.00 20.89           H  
ATOM    950  HG2 GLU A  59      -7.907  98.259 103.694  1.00 20.89           H  
ATOM    951  CD  GLU A  59      -8.184  96.201 104.180  1.00 20.54           C  
ATOM    952  OE1 GLU A  59      -7.742  95.093 103.818  1.00 24.65           O  
ATOM    953  OE2 GLU A  59      -9.346  96.342 104.628  1.00 23.08           O  
ATOM    954  C   GLU A  59      -3.992  97.981 102.134  1.00 19.26           C  
ATOM    955  O   GLU A  59      -3.020  97.581 102.757  1.00 20.43           O  
ATOM    956  N   GLY A  60      -4.043  98.005 100.806  1.00 19.83           N  
ATOM    957  HN  GLY A  60      -4.922  98.379 100.323  1.00 20.26           H  
ATOM    958  CA  GLY A  60      -2.930  97.534  99.993  1.00 20.29           C  
ATOM    959  HA1 GLY A  60      -2.770  96.479 100.213  1.00 20.26           H  
ATOM    960  HA2 GLY A  60      -3.202  97.650  98.944  1.00 20.26           H  
ATOM    961  C   GLY A  60      -1.627  98.269 100.228  1.00 19.95           C  
ATOM    962  O   GLY A  60      -0.562  97.736  99.922  1.00 20.97           O  
ATOM    963  N   LYS A  61      -1.713  99.487 100.769  1.00 18.92           N  
ATOM    964  HN  LYS A  61      -2.682  99.892 100.974  1.00 25.89           H  
ATOM    965  CA  LYS A  61      -0.531 100.288 101.092  1.00 19.35           C  
ATOM    966  HA  LYS A  61       0.207 100.128 100.306  1.00 25.89           H  
ATOM    967  CB  LYS A  61      -0.897 101.779 101.100  1.00 21.59           C  
ATOM    968  HB1 LYS A  61      -1.738 101.926 101.777  1.00 25.89           H  
ATOM    969  HB2 LYS A  61      -0.038 102.345 101.459  1.00 25.89           H  
ATOM    970  CG  LYS A  61      -1.285 102.306  99.721  1.00 24.28           C  
ATOM    971  HG1 LYS A  61      -0.438 102.178  99.047  1.00 25.89           H  
ATOM    972  HG2 LYS A  61      -2.133 101.729  99.353  1.00 25.89           H  
ATOM    973  CD  LYS A  61      -1.669 103.774  99.746  1.00 30.79           C  
ATOM    974  HD1 LYS A  61      -2.123 104.033  98.789  1.00 25.89           H  
ATOM    975  HD2 LYS A  61      -2.392 103.933 100.546  1.00 25.89           H  
ATOM    976  CE  LYS A  61      -0.469 104.688  99.982  1.00 39.56           C  
ATOM    977  HE1 LYS A  61      -0.836 105.693 100.189  1.00 25.89           H  
ATOM    978  HE2 LYS A  61       0.083 104.317 100.846  1.00 25.89           H  
ATOM    979  NZ  LYS A  61       0.461 104.755  98.822  1.00 38.18           N1+
ATOM    980  HZ1 LYS A  61       1.275 105.409  99.054  1.00 25.89           H  
ATOM    981  HZ2 LYS A  61      -0.062 105.127  97.966  1.00 25.89           H  
ATOM    982  HZ3 LYS A  61       0.840 103.777  98.611  1.00 25.89           H  
ATOM    983  C   LYS A  61       0.118  99.932 102.424  1.00 18.27           C  
ATOM    984  O   LYS A  61       1.140 100.543 102.789  1.00 22.08           O  
ATOM    985  N   HIS A  62      -0.445  98.952 103.134  1.00 19.23           N  
ATOM    986  HN  HIS A  62      -1.276  98.423 102.715  1.00 25.71           H  
ATOM    987  CA  HIS A  62       0.038  98.571 104.477  1.00 20.03           C  
ATOM    988  HA  HIS A  62       0.968  99.107 104.668  1.00 25.71           H  
ATOM    989  CB  HIS A  62      -0.989  99.018 105.509  1.00 22.21           C  
ATOM    990  HB1 HIS A  62      -1.936  98.522 105.296  1.00 25.71           H  
ATOM    991  HB2 HIS A  62      -0.639  98.725 106.499  1.00 25.71           H  
ATOM    992  CG  HIS A  62      -1.209 100.491 105.497  1.00 23.27           C  
ATOM    993  CD2 HIS A  62      -0.387 101.507 105.843  1.00 27.59           C  
ATOM    994  HD2 HIS A  62       0.625 101.415 106.237  1.00 25.71           H  
ATOM    995  ND1 HIS A  62      -2.362 101.073 105.029  1.00 29.34           N  
ATOM    996  HD1 HIS A  62      -3.213 100.546 104.651  1.00 25.71           H  
ATOM    997  CE1 HIS A  62      -2.254 102.387 105.120  1.00 34.83           C  
ATOM    998  HE1 HIS A  62      -3.020 103.111 104.840  1.00 25.71           H  
ATOM    999  NE2 HIS A  62      -1.064 102.673 105.606  1.00 34.28           N  
ATOM   1000  C   HIS A  62       0.307  97.086 104.636  1.00 20.48           C  
ATOM   1001  O   HIS A  62       0.431  96.587 105.754  1.00 25.83           O  
ATOM   1002  N   VAL A  63       0.408  96.388 103.523  1.00 18.36           N  
ATOM   1003  HN  VAL A  63       0.336  96.887 102.579  1.00 21.47           H  
ATOM   1004  CA  VAL A  63       0.617  94.938 103.559  1.00 20.57           C  
ATOM   1005  HA  VAL A  63       0.056  94.537 104.403  1.00 21.47           H  
ATOM   1006  CB  VAL A  63       0.080  94.276 102.271  1.00 20.32           C  
ATOM   1007  HB  VAL A  63       0.563  94.754 101.419  1.00 21.47           H  
ATOM   1008  CG1 VAL A  63       0.429  92.798 102.243  1.00 23.77           C  
ATOM   1009 1HG1 VAL A  63       0.042  92.350 101.328  1.00 21.47           H  
ATOM   1010 2HG1 VAL A  63      -0.016  92.303 103.106  1.00 21.47           H  
ATOM   1011 3HG1 VAL A  63       1.512  92.679 102.275  1.00 21.47           H  
ATOM   1012  CG2 VAL A  63      -1.433  94.477 102.134  1.00 24.05           C  
ATOM   1013 1HG2 VAL A  63      -1.782  94.000 101.218  1.00 21.47           H  
ATOM   1014 2HG2 VAL A  63      -1.656  95.543 102.096  1.00 21.47           H  
ATOM   1015 3HG2 VAL A  63      -1.938  94.031 102.991  1.00 21.47           H  
ATOM   1016  C   VAL A  63       2.098  94.622 103.781  1.00 20.27           C  
ATOM   1017  O   VAL A  63       2.458  93.757 104.592  1.00 22.96           O  
ATOM   1018  N   LEU A  64       2.953  95.351 103.079  1.00 18.52           N  
ATOM   1019  HN  LEU A  64       2.567  96.062 102.379  1.00 19.57           H  
ATOM   1020  CA  LEU A  64       4.405  95.224 103.221  1.00 18.68           C  
ATOM   1021  HA  LEU A  64       4.639  94.615 104.094  1.00 19.57           H  
ATOM   1022  CB  LEU A  64       5.006  94.588 101.968  1.00 17.49           C  
ATOM   1023  HB1 LEU A  64       4.683  95.179 101.111  1.00 19.57           H  
ATOM   1024  HB2 LEU A  64       6.091  94.641 102.059  1.00 19.57           H  
ATOM   1025  CG  LEU A  64       4.637  93.136 101.692  1.00 18.74           C  
ATOM   1026  HG  LEU A  64       3.550  93.062 101.656  1.00 19.57           H  
ATOM   1027  CD1 LEU A  64       5.185  92.734 100.333  1.00 20.81           C  
ATOM   1028 1HD1 LEU A  64       4.925  91.696 100.128  1.00 19.57           H  
ATOM   1029 2HD1 LEU A  64       6.270  92.843 100.331  1.00 19.57           H  
ATOM   1030 3HD1 LEU A  64       4.754  93.374  99.563  1.00 19.57           H  
ATOM   1031  CD2 LEU A  64       5.139  92.213 102.793  1.00 22.02           C  
ATOM   1032 1HD2 LEU A  64       4.858  91.185 102.563  1.00 19.57           H  
ATOM   1033 2HD2 LEU A  64       4.695  92.506 103.744  1.00 19.57           H  
ATOM   1034 3HD2 LEU A  64       6.224  92.285 102.862  1.00 19.57           H  
ATOM   1035  C   LEU A  64       4.989  96.604 103.389  1.00 19.81           C  
ATOM   1036  O   LEU A  64       4.508  97.550 102.769  1.00 20.51           O  
ATOM   1037  N   THR A  65       6.027  96.715 104.216  1.00 20.64           N  
ATOM   1038  HN  THR A  65       6.368  95.846 104.740  1.00 22.86           H  
ATOM   1039  CA  THR A  65       6.716  97.987 104.431  1.00 19.74           C  
ATOM   1040  HA  THR A  65       6.210  98.759 103.851  1.00 22.86           H  
ATOM   1041  CB  THR A  65       6.732  98.416 105.920  1.00 24.57           C  
ATOM   1042  HB  THR A  65       7.304  99.339 106.016  1.00 22.86           H  
ATOM   1043  OG1 THR A  65       7.345  97.406 106.724  1.00 26.13           O  
ATOM   1044  HG1 THR A  65       6.805  96.510 106.633  1.00 22.86           H  
ATOM   1045  CG2 THR A  65       5.332  98.655 106.419  1.00 31.22           C  
ATOM   1046 1HG2 THR A  65       5.365  98.955 107.466  1.00 22.86           H  
ATOM   1047 2HG2 THR A  65       4.750  97.738 106.323  1.00 22.86           H  
ATOM   1048 3HG2 THR A  65       4.866  99.445 105.830  1.00 22.86           H  
ATOM   1049  C   THR A  65       8.137  97.840 103.909  1.00 18.63           C  
ATOM   1050  O   THR A  65       8.566  96.736 103.567  1.00 19.12           O  
ATOM   1051  N   ARG A  66       8.882  98.940 103.870  0.50 19.76           N  
ATOM   1052  HN  ARG A  66       8.520  99.847 104.307  0.50 23.20           H  
ATOM   1053  CA  ARG A  66      10.195  98.910 103.231  0.50 22.06           C  
ATOM   1054  HA  ARG A  66      10.040  98.522 102.224  0.50 23.20           H  
ATOM   1055  CB  ARG A  66      10.764 100.331 103.068  0.50 26.71           C  
ATOM   1056  HB1 ARG A  66      11.445 100.317 102.217  0.50 23.20           H  
ATOM   1057  HB2 ARG A  66       9.928 100.997 102.854  0.50 23.20           H  
ATOM   1058  CG  ARG A  66      11.513 100.905 104.239  0.50 26.80           C  
ATOM   1059  HG1 ARG A  66      10.801 101.185 105.016  0.50 23.20           H  
ATOM   1060  HG2 ARG A  66      12.199 100.152 104.628  0.50 23.20           H  
ATOM   1061  CD  ARG A  66      12.313 102.145 103.818  0.50 25.94           C  
ATOM   1062  HD1 ARG A  66      12.251 102.883 104.618  0.50 23.20           H  
ATOM   1063  HD2 ARG A  66      13.353 101.852 103.674  0.50 23.20           H  
ATOM   1064  NE  ARG A  66      11.829 102.762 102.579  0.50 21.50           N1+
ATOM   1065  HE  ARG A  66      10.909 103.307 102.617  0.50 23.20           H  
ATOM   1066  CZ  ARG A  66      12.464 102.687 101.405  0.50 22.43           C  
ATOM   1067  NH1 ARG A  66      13.623 102.037 101.301  0.50 25.68           N  
ATOM   1068 1HH1 ARG A  66      14.053 101.569 102.162  0.50 23.20           H  
ATOM   1069 2HH1 ARG A  66      14.123 101.983 100.357  0.50 23.20           H  
ATOM   1070  NH2 ARG A  66      11.953 103.272 100.331  0.50 20.66           N  
ATOM   1071 1HH2 ARG A  66      11.029 103.807 100.402  0.50 23.20           H  
ATOM   1072 2HH2 ARG A  66      12.465 103.209  99.393  0.50 23.20           H  
ATOM   1073  C   ARG A  66      11.173  97.947 103.922  0.50 20.75           C  
ATOM   1074  O   ARG A  66      12.035  97.375 103.257  0.50 22.94           O  
ATOM   1075  N   ASP A  67      11.010  97.726 105.229  0.50 19.30           N  
ATOM   1076  HN  ASP A  67      10.241  98.250 105.758  0.50 20.39           H  
ATOM   1077  CA  ASP A  67      11.860  96.783 105.951  0.50 18.81           C  
ATOM   1078  HA  ASP A  67      12.884  96.949 105.617  0.50 20.39           H  
ATOM   1079  CB  ASP A  67      11.822  97.057 107.454  0.50 19.05           C  
ATOM   1080  HB1 ASP A  67      12.364  96.262 107.966  0.50 20.39           H  
ATOM   1081  HB2 ASP A  67      12.310  98.013 107.646  0.50 20.39           H  
ATOM   1082  CG  ASP A  67      10.411  97.114 108.006  0.50 22.12           C  
ATOM   1083  OD1 ASP A  67       9.696  98.096 107.695  0.50 19.89           O  
ATOM   1084  OD2 ASP A  67      10.022  96.183 108.750  0.50 22.11           O  
ATOM   1085  C   ASP A  67      11.526  95.310 105.683  0.50 20.21           C  
ATOM   1086  O   ASP A  67      12.272  94.418 106.103  0.50 21.63           O  
ATOM   1087  N   ASP A  68      10.420  95.049 104.991  1.00 18.45           N  
ATOM   1088  HN  ASP A  68       9.762  95.854 104.737  1.00 20.10           H  
ATOM   1089  CA  ASP A  68      10.080  93.692 104.568  1.00 18.73           C  
ATOM   1090  HA  ASP A  68      10.413  92.997 105.339  1.00 20.10           H  
ATOM   1091  CB  ASP A  68       8.572  93.532 104.394  1.00 19.58           C  
ATOM   1092  HB1 ASP A  68       8.226  94.277 103.678  1.00 20.10           H  
ATOM   1093  HB2 ASP A  68       8.374  92.534 104.004  1.00 20.10           H  
ATOM   1094  CG  ASP A  68       7.792  93.708 105.685  1.00 19.44           C  
ATOM   1095  OD1 ASP A  68       8.268  93.270 106.753  1.00 21.16           O  
ATOM   1096  OD2 ASP A  68       6.649  94.230 105.598  1.00 23.54           O  
ATOM   1097  C   ASP A  68      10.728  93.287 103.238  1.00 19.09           C  
ATOM   1098  O   ASP A  68      10.688  92.098 102.865  1.00 20.83           O  
ATOM   1099  N   VAL A  69      11.300  94.250 102.518  1.00 18.91           N  
ATOM   1100  HN  VAL A  69      11.437  95.219 102.950  1.00 18.91           H  
ATOM   1101  CA  VAL A  69      11.741  94.007 101.155  1.00 17.53           C  
ATOM   1102  HA  VAL A  69      11.718  92.929 100.992  1.00 18.91           H  
ATOM   1103  CB  VAL A  69      10.809  94.654 100.102  1.00 19.04           C  
ATOM   1104  HB  VAL A  69      11.198  94.411  99.113  1.00 18.91           H  
ATOM   1105  CG1 VAL A  69       9.400  94.097 100.203  1.00 20.86           C  
ATOM   1106 1HG1 VAL A  69       8.767  94.569  99.452  1.00 18.91           H  
ATOM   1107 2HG1 VAL A  69       8.998  94.301 101.196  1.00 18.91           H  
ATOM   1108 3HG1 VAL A  69       9.421  93.020 100.034  1.00 18.91           H  
ATOM   1109  CG2 VAL A  69      10.761  96.169 100.229  1.00 19.03           C  
ATOM   1110 1HG2 VAL A  69      10.094  96.577  99.469  1.00 18.91           H  
ATOM   1111 2HG2 VAL A  69      11.762  96.578 100.091  1.00 18.91           H  
ATOM   1112 3HG2 VAL A  69      10.392  96.440 101.218  1.00 18.91           H  
ATOM   1113  C   VAL A  69      13.182  94.471 100.942  1.00 18.52           C  
ATOM   1114  O   VAL A  69      13.723  95.262 101.713  1.00 18.50           O  
ATOM   1115  N   MET A  70      13.779  93.977  99.864  1.00 16.89           N  
ATOM   1116  HN  MET A  70      13.230  93.328  99.213  1.00 20.03           H  
ATOM   1117  CA  MET A  70      15.159  94.297  99.548  0.50 18.14           C  
ATOM   1118  HA  MET A  70      15.764  94.138 100.441  0.50 20.03           H  
ATOM   1119  CB  MET A  70      15.667  93.369  98.448  0.50 19.63           C  
ATOM   1120  HB1 MET A  70      14.998  93.451  97.591  0.50 20.03           H  
ATOM   1121  HB2 MET A  70      16.668  93.690  98.160  0.50 20.03           H  
ATOM   1122  CG  MET A  70      15.732  91.913  98.869  0.50 21.13           C  
ATOM   1123  HG1 MET A  70      16.578  91.782  99.544  0.50 20.03           H  
ATOM   1124  HG2 MET A  70      14.809  91.658  99.389  0.50 20.03           H  
ATOM   1125  SD  MET A  70      15.932  90.798  97.470  0.50 23.11           S  
ATOM   1126  CE  MET A  70      17.507  91.346  96.828  0.50 24.46           C  
ATOM   1127  HE1 MET A  70      17.771  90.750  95.955  0.50 20.03           H  
ATOM   1128  HE2 MET A  70      18.273  91.227  97.594  0.50 20.03           H  
ATOM   1129  HE3 MET A  70      17.438  92.396  96.543  0.50 20.03           H  
ATOM   1130  C   MET A  70      15.301  95.761  99.120  1.00 18.27           C  
ATOM   1131  O   MET A  70      14.321  96.415  98.728  1.00 18.62           O  
ATOM   1132  N   GLU A  71      16.526  96.263  99.196  1.00 18.85           N  
ATOM   1133  HN  GLU A  71      17.312  95.656  99.593  1.00 23.98           H  
ATOM   1134  CA  GLU A  71      16.832  97.617  98.754  1.00 19.29           C  
ATOM   1135  HA  GLU A  71      16.356  98.336  99.421  1.00 23.98           H  
ATOM   1136  CB  GLU A  71      18.345  97.814  98.782  1.00 21.07           C  
ATOM   1137  HB1 GLU A  71      18.681  97.693  99.812  1.00 23.98           H  
ATOM   1138  HB2 GLU A  71      18.797  97.042  98.159  1.00 23.98           H  
ATOM   1139  CG  GLU A  71      18.835  99.173  98.281  1.00 23.65           C  
ATOM   1140  HG1 GLU A  71      18.669  99.224  97.205  1.00 23.98           H  
ATOM   1141  HG2 GLU A  71      18.256  99.952  98.776  1.00 23.98           H  
ATOM   1142  CD  GLU A  71      20.308  99.424  98.552  1.00 30.19           C  
ATOM   1143  OE1 GLU A  71      20.760  99.167  99.685  1.00 36.43           O  
ATOM   1144  OE2 GLU A  71      21.003  99.887  97.633  1.00 25.81           O  
ATOM   1145  C   GLU A  71      16.333  97.831  97.328  1.00 19.13           C  
ATOM   1146  O   GLU A  71      16.532  96.982  96.445  1.00 21.37           O  
ATOM   1147  N   GLY A  72      15.662  98.964  97.111  1.00 17.04           N  
ATOM   1148  HN  GLY A  72      15.449  99.610  97.937  1.00 19.08           H  
ATOM   1149  CA  GLY A  72      15.215  99.342  95.785  1.00 20.04           C  
ATOM   1150  HA1 GLY A  72      15.166 100.430  95.739  1.00 19.08           H  
ATOM   1151  HA2 GLY A  72      15.947  98.980  95.063  1.00 19.08           H  
ATOM   1152  C   GLY A  72      13.857  98.791  95.400  1.00 18.76           C  
ATOM   1153  O   GLY A  72      13.229  99.311  94.486  1.00 20.49           O  
ATOM   1154  N   VAL A  73      13.386  97.750  96.076  1.00 19.29           N  
ATOM   1155  HN  VAL A  73      13.964  97.328  96.872  1.00 19.26           H  
ATOM   1156  CA  VAL A  73      12.079  97.173  95.741  1.00 18.60           C  
ATOM   1157  HA  VAL A  73      12.119  96.920  94.681  1.00 19.26           H  
ATOM   1158  CB  VAL A  73      11.842  95.850  96.492  1.00 18.62           C  
ATOM   1159  HB  VAL A  73      12.004  96.025  97.556  1.00 19.26           H  
ATOM   1160  CG1 VAL A  73      10.425  95.344  96.300  1.00 20.22           C  
ATOM   1161 1HG1 VAL A  73      10.296  94.409  96.845  1.00 19.26           H  
ATOM   1162 2HG1 VAL A  73      10.240  95.175  95.239  1.00 19.26           H  
ATOM   1163 3HG1 VAL A  73       9.720  96.084  96.678  1.00 19.26           H  
ATOM   1164  CG2 VAL A  73      12.835  94.804  96.022  1.00 19.66           C  
ATOM   1165 1HG2 VAL A  73      12.661  93.871  96.558  1.00 19.26           H  
ATOM   1166 2HG2 VAL A  73      13.849  95.151  96.218  1.00 19.26           H  
ATOM   1167 3HG2 VAL A  73      12.709  94.637  94.952  1.00 19.26           H  
ATOM   1168  C   VAL A  73      10.907  98.162  95.906  1.00 19.11           C  
ATOM   1169  O   VAL A  73      10.029  98.216  95.024  1.00 19.31           O  
ATOM   1170  N   PRO A  74      10.907  98.983  96.979  1.00 18.73           N  
ATOM   1171  CD  PRO A  74      11.823  99.054  98.138  1.00 19.26           C  
ATOM   1172  HD1 PRO A  74      12.711  99.640  97.901  1.00 20.06           H  
ATOM   1173  HD2 PRO A  74      12.121  98.058  98.464  1.00 20.06           H  
ATOM   1174  CA  PRO A  74       9.798  99.941  97.107  1.00 20.19           C  
ATOM   1175  HA  PRO A  74       8.858  99.406  97.240  1.00 20.06           H  
ATOM   1176  CB  PRO A  74      10.152 100.704  98.388  1.00 20.77           C  
ATOM   1177  HB1 PRO A  74      10.723 101.603  98.155  1.00 20.06           H  
ATOM   1178  HB2 PRO A  74       9.250 100.977  98.935  1.00 20.06           H  
ATOM   1179  CG  PRO A  74      10.984  99.740  99.186  1.00 19.83           C  
ATOM   1180  HG1 PRO A  74      11.612 100.268  99.904  1.00 20.06           H  
ATOM   1181  HG2 PRO A  74      10.354  99.023  99.712  1.00 20.06           H  
ATOM   1182  C   PRO A  74       9.704 100.869  95.894  1.00 19.61           C  
ATOM   1183  O   PRO A  74       8.604 101.189  95.434  1.00 22.04           O  
ATOM   1184  N   GLU A  75      10.856 101.279  95.374  1.00 19.30           N  
ATOM   1185  HN  GLU A  75      11.771 100.909  95.788  1.00 21.85           H  
ATOM   1186  CA  GLU A  75      10.915 102.216  94.258  1.00 18.76           C  
ATOM   1187  HA  GLU A  75      10.135 102.963  94.408  1.00 21.85           H  
ATOM   1188  CB  GLU A  75      12.265 102.941  94.255  1.00 18.91           C  
ATOM   1189  HB1 GLU A  75      13.053 102.188  94.229  1.00 21.85           H  
ATOM   1190  HB2 GLU A  75      12.318 103.554  93.355  1.00 21.85           H  
ATOM   1191  CG  GLU A  75      12.513 103.846  95.461  1.00 24.24           C  
ATOM   1192  HG1 GLU A  75      13.277 104.572  95.183  1.00 21.85           H  
ATOM   1193  HG2 GLU A  75      11.582 104.366  95.686  1.00 21.85           H  
ATOM   1194  CD  GLU A  75      12.977 103.143  96.736  1.00 23.19           C  
ATOM   1195  OE1 GLU A  75      13.417 101.969  96.706  1.00 20.70           O  
ATOM   1196  OE2 GLU A  75      12.919 103.791  97.796  1.00 26.36           O  
ATOM   1197  C   GLU A  75      10.666 101.542  92.903  1.00 19.80           C  
ATOM   1198  O   GLU A  75      10.299 102.212  91.946  1.00 25.41           O  
ATOM   1199  N   MET A  76      10.843 100.219  92.835  1.00 18.25           N  
ATOM   1200  HN  MET A  76      11.232  99.706  93.690  1.00 21.07           H  
ATOM   1201  CA  MET A  76      10.525  99.447  91.636  1.00 19.36           C  
ATOM   1202  HA  MET A  76      10.943  99.963  90.772  1.00 21.07           H  
ATOM   1203  CB  MET A  76      11.144  98.038  91.709  1.00 19.69           C  
ATOM   1204  HB1 MET A  76      10.886  97.602  92.674  1.00 21.07           H  
ATOM   1205  HB2 MET A  76      10.712  97.435  90.910  1.00 21.07           H  
ATOM   1206  CG  MET A  76      12.660  98.005  91.563  1.00 21.46           C  
ATOM   1207  HG1 MET A  76      12.935  98.346  90.565  1.00 21.07           H  
ATOM   1208  HG2 MET A  76      13.110  98.661  92.308  1.00 21.07           H  
ATOM   1209  SD  MET A  76      13.260  96.324  91.807  1.00 23.14           S  
ATOM   1210  CE  MET A  76      12.894  95.658  90.190  1.00 26.39           C  
ATOM   1211  HE1 MET A  76      13.199  94.612  90.149  1.00 21.07           H  
ATOM   1212  HE2 MET A  76      13.436  96.224  89.432  1.00 21.07           H  
ATOM   1213  HE3 MET A  76      11.823  95.731  90.000  1.00 21.07           H  
ATOM   1214  C   MET A  76       9.027  99.272  91.417  1.00 18.93           C  
ATOM   1215  O   MET A  76       8.589  99.065  90.289  1.00 21.38           O  
ATOM   1216  N   ILE A  77       8.260  99.305  92.499  1.00 18.12           N  
ATOM   1217  HN  ILE A  77       8.711  99.513  93.447  1.00 20.04           H  
ATOM   1218  CA  ILE A  77       6.819  99.067  92.439  1.00 17.59           C  
ATOM   1219  HA  ILE A  77       6.589  98.592  91.485  1.00 20.04           H  
ATOM   1220  CB  ILE A  77       6.342  98.142  93.565  1.00 19.65           C  
ATOM   1221  HB  ILE A  77       6.499  98.634  94.525  1.00 20.04           H  
ATOM   1222  CG2 ILE A  77       4.859  97.856  93.386  1.00 21.40           C  
ATOM   1223 1HG2 ILE A  77       4.516  97.199  94.185  1.00 20.04           H  
ATOM   1224 2HG2 ILE A  77       4.695  97.372  92.423  1.00 20.04           H  
ATOM   1225 3HG2 ILE A  77       4.301  98.792  93.422  1.00 20.04           H  
ATOM   1226  CG1 ILE A  77       7.129  96.822  93.539  1.00 19.84           C  
ATOM   1227 1HG1 ILE A  77       6.872  96.296  92.620  1.00 20.04           H  
ATOM   1228 2HG1 ILE A  77       8.192  97.064  93.535  1.00 20.04           H  
ATOM   1229  CD1 ILE A  77       6.868  95.887  94.700  1.00 23.48           C  
ATOM   1230 1HD1 ILE A  77       7.472  94.987  94.585  1.00 20.04           H  
ATOM   1231 2HD1 ILE A  77       5.812  95.616  94.718  1.00 20.04           H  
ATOM   1232 3HD1 ILE A  77       7.131  96.384  95.634  1.00 20.04           H  
ATOM   1233  C   ILE A  77       6.062 100.396  92.510  1.00 18.52           C  
ATOM   1234  O   ILE A  77       5.815 100.942  93.594  1.00 21.70           O  
ATOM   1235  N   ASP A  78       5.655 100.884  91.348  1.00 19.77           N  
ATOM   1236  HN  ASP A  78       5.915 100.373  90.445  1.00 27.19           H  
ATOM   1237  CA  ASP A  78       4.852 102.116  91.274  1.00 19.94           C  
ATOM   1238  HA  ASP A  78       5.243 102.821  92.008  1.00 27.19           H  
ATOM   1239  CB  ASP A  78       4.979 102.748  89.894  1.00 24.96           C  
ATOM   1240  HB1 ASP A  78       4.756 101.992  89.141  1.00 27.19           H  
ATOM   1241  HB2 ASP A  78       4.260 103.563  89.815  1.00 27.19           H  
ATOM   1242  CG  ASP A  78       6.370 103.299  89.635  1.00 29.26           C  
ATOM   1243  OD1 ASP A  78       7.037 103.754  90.590  1.00 39.47           O  
ATOM   1244  OD2 ASP A  78       6.799 103.269  88.473  1.00 40.26           O  
ATOM   1245  C   ASP A  78       3.382 101.869  91.590  1.00 21.22           C  
ATOM   1246  O   ASP A  78       2.742 102.691  92.227  1.00 22.65           O  
ATOM   1247  N   ASP A  79       2.857 100.728  91.158  0.50 21.60           N  
ATOM   1248  HN  ASP A  79       3.430 100.091  90.517  0.50 25.19           H  
ATOM   1249  CA  ASP A  79       1.512 100.334  91.546  0.50 20.99           C  
ATOM   1250  HA  ASP A  79       1.404 100.469  92.622  0.50 25.19           H  
ATOM   1251  CB  ASP A  79       0.455 101.177  90.837  0.50 21.56           C  
ATOM   1252  HB1 ASP A  79      -0.531 100.851  91.168  0.50 25.19           H  
ATOM   1253  HB2 ASP A  79       0.603 102.223  91.108  0.50 25.19           H  
ATOM   1254  CG  ASP A  79       0.528 101.051  89.338  0.50 25.31           C  
ATOM   1255  OD1 ASP A  79       0.515  99.908  88.846  0.50 28.71           O  
ATOM   1256  OD2 ASP A  79       0.593 102.094  88.655  0.50 34.04           O  
ATOM   1257  C   ASP A  79       1.288  98.889  91.216  0.50 22.93           C  
ATOM   1258  O   ASP A  79       1.967  98.317  90.356  0.50 26.35           O  
ATOM   1259  N   ILE A  80       0.304  98.317  91.893  1.00 18.67           N  
ATOM   1260  HN  ILE A  80      -0.255  98.907  92.588  1.00 20.99           H  
ATOM   1261  CA  ILE A  80      -0.040  96.927  91.726  1.00 19.52           C  
ATOM   1262  HA  ILE A  80       0.519  96.519  90.884  1.00 20.99           H  
ATOM   1263  CB  ILE A  80       0.262  96.099  92.976  1.00 20.36           C  
ATOM   1264  HB  ILE A  80      -0.126  96.624  93.849  1.00 20.99           H  
ATOM   1265  CG2 ILE A  80      -0.414  94.729  92.882  1.00 23.84           C  
ATOM   1266 1HG2 ILE A  80      -0.190  94.151  93.778  1.00 20.99           H  
ATOM   1267 2HG2 ILE A  80      -0.041  94.199  92.006  1.00 20.99           H  
ATOM   1268 3HG2 ILE A  80      -1.493  94.861  92.795  1.00 20.99           H  
ATOM   1269  CG1 ILE A  80       1.788  95.945  93.126  1.00 22.42           C  
ATOM   1270 1HG1 ILE A  80       2.154  95.328  92.305  1.00 20.99           H  
ATOM   1271 2HG1 ILE A  80       2.241  96.935  93.067  1.00 20.99           H  
ATOM   1272  CD1 ILE A  80       2.207  95.308  94.421  1.00 23.54           C  
ATOM   1273 1HD1 ILE A  80       3.294  95.233  94.455  1.00 20.99           H  
ATOM   1274 2HD1 ILE A  80       1.772  94.311  94.494  1.00 20.99           H  
ATOM   1275 3HD1 ILE A  80       1.859  95.917  95.255  1.00 20.99           H  
ATOM   1276  C   ILE A  80      -1.514  96.921  91.391  1.00 19.17           C  
ATOM   1277  O   ILE A  80      -2.311  97.583  92.065  1.00 20.44           O  
ATOM   1278  N   GLN A  81      -1.859  96.194  90.333  1.00 20.59           N  
ATOM   1279  HN  GLN A  81      -1.100  95.654  89.806  1.00 21.60           H  
ATOM   1280  CA  GLN A  81      -3.245  96.108  89.865  0.50 20.48           C  
ATOM   1281  HA  GLN A  81      -3.884  96.680  90.538  0.50 21.60           H  
ATOM   1282  CB  GLN A  81      -3.370  96.674  88.462  0.50 19.79           C  
ATOM   1283  HB1 GLN A  81      -2.805  96.034  87.784  0.50 21.60           H  
ATOM   1284  HB2 GLN A  81      -4.423  96.662  88.181  0.50 21.60           H  
ATOM   1285  CG  GLN A  81      -2.857  98.086  88.319  0.50 23.47           C  
ATOM   1286  HG1 GLN A  81      -3.587  98.772  88.749  0.50 21.60           H  
ATOM   1287  HG2 GLN A  81      -1.913  98.175  88.856  0.50 21.60           H  
ATOM   1288  CD  GLN A  81      -2.634  98.451  86.877  0.50 23.19           C  
ATOM   1289  OE1 GLN A  81      -3.108  97.764  85.967  0.50 25.67           O  
ATOM   1290  NE2 GLN A  81      -1.888  99.513  86.656  0.50 23.28           N  
ATOM   1291 1HE2 GLN A  81      -1.480 100.061  87.480  0.50 21.60           H  
ATOM   1292 2HE2 GLN A  81      -1.690  99.828  85.653  0.50 21.60           H  
ATOM   1293  C   GLN A  81      -3.722  94.672  89.833  1.00 19.12           C  
ATOM   1294  O   GLN A  81      -2.979  93.779  89.442  1.00 18.77           O  
ATOM   1295  N   ALA A  82      -4.980  94.477  90.215  1.00 18.98           N  
ATOM   1296  HN  ALA A  82      -5.549  95.312  90.568  1.00 19.34           H  
ATOM   1297  CA  ALA A  82      -5.608  93.170  90.170  1.00 18.81           C  
ATOM   1298  HA  ALA A  82      -5.176  92.592  89.353  1.00 19.34           H  
ATOM   1299  CB  ALA A  82      -5.390  92.431  91.475  1.00 21.60           C  
ATOM   1300  HB1 ALA A  82      -5.868  91.453  91.423  1.00 19.34           H  
ATOM   1301  HB2 ALA A  82      -5.824  93.004  92.294  1.00 19.34           H  
ATOM   1302  HB3 ALA A  82      -4.321  92.304  91.647  1.00 19.34           H  
ATOM   1303  C   ALA A  82      -7.082  93.350  89.925  1.00 18.69           C  
ATOM   1304  O   ALA A  82      -7.684  94.272  90.439  1.00 18.63           O  
ATOM   1305  N   GLU A  83      -7.632  92.443  89.132  1.00 18.60           N  
ATOM   1306  HN  GLU A  83      -6.994  91.776  88.592  1.00 21.06           H  
ATOM   1307  CA  GLU A  83      -9.060  92.322  88.970  1.00 18.93           C  
ATOM   1308  HA  GLU A  83      -9.552  93.190  89.409  1.00 21.06           H  
ATOM   1309  CB  GLU A  83      -9.414  92.228  87.494  1.00 20.04           C  
ATOM   1310  HB1 GLU A  83      -8.892  91.374  87.061  1.00 21.06           H  
ATOM   1311  HB2 GLU A  83     -10.490  92.083  87.399  1.00 21.06           H  
ATOM   1312  CG  GLU A  83      -9.021  93.477  86.734  1.00 23.39           C  
ATOM   1313  HG1 GLU A  83      -9.002  94.315  87.430  1.00 21.06           H  
ATOM   1314  HG2 GLU A  83      -8.026  93.329  86.315  1.00 21.06           H  
ATOM   1315  CD  GLU A  83      -9.972  93.808  85.610  1.00 23.11           C  
ATOM   1316  OE1 GLU A  83     -10.753  92.921  85.185  1.00 24.82           O  
ATOM   1317  OE2 GLU A  83      -9.922  94.955  85.126  1.00 21.17           O  
ATOM   1318  C   GLU A  83      -9.519  91.075  89.670  1.00 19.16           C  
ATOM   1319  O   GLU A  83      -8.868  90.023  89.574  1.00 20.29           O  
ATOM   1320  N   ALA A  84     -10.649  91.199  90.354  1.00 18.54           N  
ATOM   1321  HN  ALA A  84     -11.149  92.145  90.359  1.00 19.43           H  
ATOM   1322  CA  ALA A  84     -11.227  90.101  91.092  1.00 20.10           C  
ATOM   1323  HA  ALA A  84     -10.973  89.163  90.598  1.00 19.43           H  
ATOM   1324  CB  ALA A  84     -10.678  90.084  92.511  1.00 24.20           C  
ATOM   1325  HB1 ALA A  84     -11.119  89.253  93.062  1.00 19.43           H  
ATOM   1326  HB2 ALA A  84     -10.927  91.021  93.009  1.00 19.43           H  
ATOM   1327  HB3 ALA A  84      -9.595  89.965  92.481  1.00 19.43           H  
ATOM   1328  C   ALA A  84     -12.732  90.257  91.121  1.00 16.81           C  
ATOM   1329  O   ALA A  84     -13.260  91.339  90.861  1.00 17.48           O  
ATOM   1330  N   THR A  85     -13.419  89.164  91.441  1.00 17.36           N  
ATOM   1331  HN  THR A  85     -12.892  88.255  91.642  1.00 17.32           H  
ATOM   1332  CA  THR A  85     -14.867  89.178  91.523  1.00 15.57           C  
ATOM   1333  HA  THR A  85     -15.248  89.884  90.785  1.00 17.32           H  
ATOM   1334  CB  THR A  85     -15.469  87.792  91.228  1.00 16.70           C  
ATOM   1335  HB  THR A  85     -15.165  87.097  92.011  1.00 17.32           H  
ATOM   1336  OG1 THR A  85     -14.982  87.318  89.963  1.00 17.86           O  
ATOM   1337  HG1 THR A  85     -15.262  87.989  89.206  1.00 17.32           H  
ATOM   1338  CG2 THR A  85     -17.003  87.870  91.192  1.00 18.75           C  
ATOM   1339 1HG2 THR A  85     -17.413  86.882  90.982  1.00 17.32           H  
ATOM   1340 2HG2 THR A  85     -17.314  88.565  90.412  1.00 17.32           H  
ATOM   1341 3HG2 THR A  85     -17.372  88.219  92.156  1.00 17.32           H  
ATOM   1342  C   THR A  85     -15.298  89.650  92.910  1.00 15.92           C  
ATOM   1343  O   THR A  85     -15.141  88.932  93.909  1.00 19.05           O  
ATOM   1344  N   PHE A  86     -15.860  90.856  92.950  1.00 17.26           N  
ATOM   1345  HN  PHE A  86     -15.873  91.442  92.055  1.00 17.44           H  
ATOM   1346  CA  PHE A  86     -16.455  91.413  94.149  1.00 17.21           C  
ATOM   1347  HA  PHE A  86     -15.907  91.052  95.020  1.00 17.44           H  
ATOM   1348  CB  PHE A  86     -16.383  92.952  94.110  1.00 17.08           C  
ATOM   1349  HB1 PHE A  86     -16.772  93.291  93.150  1.00 17.44           H  
ATOM   1350  HB2 PHE A  86     -17.004  93.347  94.914  1.00 17.44           H  
ATOM   1351  CG  PHE A  86     -14.987  93.492  94.276  1.00 17.20           C  
ATOM   1352  CD1 PHE A  86     -14.079  93.471  93.231  1.00 16.72           C  
ATOM   1353  HD1 PHE A  86     -14.375  93.066  92.264  1.00 17.44           H  
ATOM   1354  CD2 PHE A  86     -14.573  93.988  95.511  1.00 16.37           C  
ATOM   1355  HD2 PHE A  86     -15.271  93.989  96.348  1.00 17.44           H  
ATOM   1356  CE1 PHE A  86     -12.784  93.967  93.410  1.00 19.18           C  
ATOM   1357  HE1 PHE A  86     -12.075  93.957  92.582  1.00 17.44           H  
ATOM   1358  CE2 PHE A  86     -13.300  94.476  95.692  1.00 17.41           C  
ATOM   1359  HE2 PHE A  86     -12.997  94.867  96.663  1.00 17.44           H  
ATOM   1360  CZ  PHE A  86     -12.408  94.469  94.640  1.00 18.90           C  
ATOM   1361  HZ  PHE A  86     -11.401  94.862  94.780  1.00 17.44           H  
ATOM   1362  C   PHE A  86     -17.905  90.938  94.239  1.00 17.22           C  
ATOM   1363  O   PHE A  86     -18.407  90.317  93.306  1.00 17.29           O  
ATOM   1364  N   PRO A  87     -18.592  91.241  95.345  1.00 16.59           N  
ATOM   1365  CD  PRO A  87     -18.141  91.728  96.657  1.00 17.82           C  
ATOM   1366  HD1 PRO A  87     -18.062  92.815  96.666  1.00 18.30           H  
ATOM   1367  HD2 PRO A  87     -17.180  91.291  96.928  1.00 18.30           H  
ATOM   1368  CA  PRO A  87     -20.001  90.858  95.375  1.00 17.87           C  
ATOM   1369  HA  PRO A  87     -20.080  89.771  95.359  1.00 18.30           H  
ATOM   1370  CB  PRO A  87     -20.465  91.383  96.743  1.00 19.44           C  
ATOM   1371  HB1 PRO A  87     -20.791  92.421  96.676  1.00 18.30           H  
ATOM   1372  HB2 PRO A  87     -21.274  90.773  97.144  1.00 18.30           H  
ATOM   1373  CG  PRO A  87     -19.228  91.258  97.581  1.00 19.06           C  
ATOM   1374  HG1 PRO A  87     -19.290  91.891  98.466  1.00 18.30           H  
ATOM   1375  HG2 PRO A  87     -19.064  90.224  97.884  1.00 18.30           H  
ATOM   1376  C   PRO A  87     -20.817  91.440  94.228  1.00 19.11           C  
ATOM   1377  O   PRO A  87     -21.802  90.822  93.790  1.00 18.21           O  
ATOM   1378  N   ASP A  88     -20.389  92.604  93.749  1.00 17.01           N  
ATOM   1379  HN  ASP A  88     -19.552  93.064  94.232  1.00 20.62           H  
ATOM   1380  CA  ASP A  88     -20.982  93.297  92.611  1.00 19.45           C  
ATOM   1381  HA  ASP A  88     -21.977  92.876  92.465  1.00 20.62           H  
ATOM   1382  CB  ASP A  88     -21.169  94.796  92.938  1.00 20.91           C  
ATOM   1383  HB1 ASP A  88     -21.656  95.275  92.089  1.00 20.62           H  
ATOM   1384  HB2 ASP A  88     -21.807  94.879  93.818  1.00 20.62           H  
ATOM   1385  CG  ASP A  88     -19.861  95.531  93.221  1.00 21.49           C  
ATOM   1386  OD1 ASP A  88     -18.894  94.897  93.688  1.00 22.82           O  
ATOM   1387  OD2 ASP A  88     -19.812  96.779  93.005  1.00 24.04           O  
ATOM   1388  C   ASP A  88     -20.213  93.104  91.289  1.00 19.21           C  
ATOM   1389  O   ASP A  88     -20.247  93.966  90.423  1.00 20.06           O  
ATOM   1390  N   GLY A  89     -19.552  91.954  91.133  1.00 18.96           N  
ATOM   1391  HN  GLY A  89     -19.498  91.271  91.955  1.00 17.96           H  
ATOM   1392  CA  GLY A  89     -18.903  91.601  89.879  1.00 18.74           C  
ATOM   1393  HA1 GLY A  89     -19.005  90.526  89.727  1.00 17.96           H  
ATOM   1394  HA2 GLY A  89     -19.403  92.132  89.069  1.00 17.96           H  
ATOM   1395  C   GLY A  89     -17.427  91.955  89.849  1.00 16.95           C  
ATOM   1396  O   GLY A  89     -16.864  92.391  90.847  1.00 17.20           O  
ATOM   1397  N   THR A  90     -16.805  91.752  88.690  1.00 15.64           N  
ATOM   1398  HN  THR A  90     -17.361  91.365  87.861  1.00 17.86           H  
ATOM   1399  CA  THR A  90     -15.387  92.042  88.519  1.00 15.76           C  
ATOM   1400  HA  THR A  90     -14.832  91.545  89.314  1.00 17.86           H  
ATOM   1401  CB  THR A  90     -14.862  91.535  87.160  1.00 17.32           C  
ATOM   1402  HB  THR A  90     -15.357  92.093  86.365  1.00 17.86           H  
ATOM   1403  OG1 THR A  90     -15.158  90.140  86.995  1.00 20.58           O  
ATOM   1404  HG1 THR A  90     -14.699  89.591  87.764  1.00 17.86           H  
ATOM   1405  CG2 THR A  90     -13.352  91.741  87.035  1.00 20.55           C  
ATOM   1406 1HG2 THR A  90     -13.014  91.373  86.066  1.00 17.86           H  
ATOM   1407 2HG2 THR A  90     -12.843  91.194  87.829  1.00 17.86           H  
ATOM   1408 3HG2 THR A  90     -13.121  92.803  87.121  1.00 17.86           H  
ATOM   1409  C   THR A  90     -15.127  93.537  88.607  1.00 16.39           C  
ATOM   1410  O   THR A  90     -15.852  94.349  88.008  1.00 18.79           O  
ATOM   1411  N   LYS A  91     -14.104  93.894  89.381  1.00 18.21           N  
ATOM   1412  HN  LYS A  91     -13.618  93.147  89.973  1.00 20.45           H  
ATOM   1413  CA  LYS A  91     -13.623  95.269  89.449  1.00 17.09           C  
ATOM   1414  HA  LYS A  91     -13.955  95.793  88.553  1.00 20.45           H  
ATOM   1415  CB  LYS A  91     -14.151  96.032  90.680  1.00 18.68           C  
ATOM   1416  HB1 LYS A  91     -13.683  95.603  91.566  1.00 20.45           H  
ATOM   1417  HB2 LYS A  91     -13.853  97.076  90.580  1.00 20.45           H  
ATOM   1418  CG  LYS A  91     -15.657  95.994  90.883  1.00 19.24           C  
ATOM   1419  HG1 LYS A  91     -15.988  94.958  90.805  1.00 20.45           H  
ATOM   1420  HG2 LYS A  91     -15.878  96.373  91.881  1.00 20.45           H  
ATOM   1421  CD  LYS A  91     -16.433  96.820  89.876  1.00 22.25           C  
ATOM   1422  HD1 LYS A  91     -16.450  97.863  90.192  1.00 20.45           H  
ATOM   1423  HD2 LYS A  91     -15.960  96.745  88.897  1.00 20.45           H  
ATOM   1424  CE  LYS A  91     -17.858  96.282  89.801  1.00 24.67           C  
ATOM   1425  HE1 LYS A  91     -17.827  95.239  89.486  1.00 20.45           H  
ATOM   1426  HE2 LYS A  91     -18.315  96.351  90.788  1.00 20.45           H  
ATOM   1427  NZ  LYS A  91     -18.670  97.047  88.843  1.00 28.57           N1+
ATOM   1428  HZ1 LYS A  91     -19.661  96.645  88.814  1.00 20.45           H  
ATOM   1429  HZ2 LYS A  91     -18.231  96.981  87.870  1.00 20.45           H  
ATOM   1430  HZ3 LYS A  91     -18.710  98.072  89.147  1.00 20.45           H  
ATOM   1431  C   LYS A  91     -12.117  95.285  89.476  1.00 16.88           C  
ATOM   1432  O   LYS A  91     -11.484  94.337  89.910  1.00 18.50           O  
ATOM   1433  N   LEU A  92     -11.569  96.395  89.003  1.00 17.55           N  
ATOM   1434  HN  LEU A  92     -12.217  97.137  88.586  1.00 20.39           H  
ATOM   1435  CA  LEU A  92     -10.156  96.662  89.017  1.00 19.37           C  
ATOM   1436  HA  LEU A  92      -9.608  95.720  88.986  1.00 20.39           H  
ATOM   1437  CB  LEU A  92      -9.776  97.515  87.800  1.00 19.92           C  
ATOM   1438  HB1 LEU A  92      -9.927  96.906  86.909  1.00 20.39           H  
ATOM   1439  HB2 LEU A  92     -10.449  98.372  87.773  1.00 20.39           H  
ATOM   1440  CG  LEU A  92      -8.342  98.048  87.761  1.00 21.07           C  
ATOM   1441  HG  LEU A  92      -8.130  98.554  88.703  1.00 20.39           H  
ATOM   1442  CD1 LEU A  92      -7.352  96.920  87.580  1.00 23.35           C  
ATOM   1443 1HD1 LEU A  92      -6.340  97.324  87.555  1.00 20.39           H  
ATOM   1444 2HD1 LEU A  92      -7.558  96.402  86.644  1.00 20.39           H  
ATOM   1445 3HD1 LEU A  92      -7.443  96.220  88.410  1.00 20.39           H  
ATOM   1446  CD2 LEU A  92      -8.200  99.044  86.628  1.00 23.42           C  
ATOM   1447 1HD2 LEU A  92      -7.178  99.422  86.602  1.00 20.39           H  
ATOM   1448 2HD2 LEU A  92      -8.890  99.873  86.784  1.00 20.39           H  
ATOM   1449 3HD2 LEU A  92      -8.430  98.554  85.682  1.00 20.39           H  
ATOM   1450  C   LEU A  92      -9.777  97.422  90.263  1.00 18.45           C  
ATOM   1451  O   LEU A  92     -10.384  98.452  90.573  1.00 19.99           O  
ATOM   1452  N   VAL A  93      -8.739  96.928  90.941  1.00 17.74           N  
ATOM   1453  HN  VAL A  93      -8.350  95.971  90.662  1.00 19.64           H  
ATOM   1454  CA  VAL A  93      -8.116  97.643  92.048  1.00 19.28           C  
ATOM   1455  HA  VAL A  93      -8.686  98.550  92.249  1.00 19.64           H  
ATOM   1456  CB  VAL A  93      -8.062  96.786  93.337  1.00 18.81           C  
ATOM   1457  HB  VAL A  93      -7.477  95.891  93.126  1.00 19.64           H  
ATOM   1458  CG1 VAL A  93      -7.378  97.546  94.470  1.00 22.56           C  
ATOM   1459 1HG1 VAL A  93      -7.353  96.922  95.363  1.00 19.64           H  
ATOM   1460 2HG1 VAL A  93      -7.932  98.460  94.681  1.00 19.64           H  
ATOM   1461 3HG1 VAL A  93      -6.359  97.799  94.176  1.00 19.64           H  
ATOM   1462  CG2 VAL A  93      -9.467  96.350  93.749  1.00 20.83           C  
ATOM   1463 1HG2 VAL A  93      -9.410  95.749  94.656  1.00 19.64           H  
ATOM   1464 2HG2 VAL A  93      -9.914  95.759  92.950  1.00 19.64           H  
ATOM   1465 3HG2 VAL A  93     -10.081  97.231  93.935  1.00 19.64           H  
ATOM   1466  C   VAL A  93      -6.699  98.027  91.654  1.00 19.41           C  
ATOM   1467  O   VAL A  93      -5.938  97.174  91.216  1.00 18.82           O  
ATOM   1468  N   THR A  94      -6.357  99.300  91.804  1.00 18.58           N  
ATOM   1469  HN  THR A  94      -7.117 100.025  92.008  1.00 20.66           H  
ATOM   1470  CA  THR A  94      -4.980  99.731  91.698  1.00 19.19           C  
ATOM   1471  HA  THR A  94      -4.366  98.871  91.431  1.00 20.66           H  
ATOM   1472  CB  THR A  94      -4.781 100.831  90.629  1.00 21.13           C  
ATOM   1473  HB  THR A  94      -5.360 101.712  90.908  1.00 20.66           H  
ATOM   1474  OG1 THR A  94      -5.218 100.365  89.349  1.00 22.27           O  
ATOM   1475  HG1 THR A  94      -4.661  99.518  89.076  1.00 20.66           H  
ATOM   1476  CG2 THR A  94      -3.330 101.205  90.523  1.00 23.65           C  
ATOM   1477 1HG2 THR A  94      -3.208 101.980  89.766  1.00 20.66           H  
ATOM   1478 2HG2 THR A  94      -2.748 100.328  90.241  1.00 20.66           H  
ATOM   1479 3HG2 THR A  94      -2.979 101.579  91.485  1.00 20.66           H  
ATOM   1480  C   THR A  94      -4.509 100.265  93.047  1.00 18.32           C  
ATOM   1481  O   THR A  94      -5.127 101.160  93.620  1.00 21.50           O  
ATOM   1482  N   VAL A  95      -3.429  99.677  93.566  1.00 19.66           N  
ATOM   1483  HN  VAL A  95      -3.022  98.819  93.072  1.00 21.28           H  
ATOM   1484  CA  VAL A  95      -2.787 100.156  94.772  1.00 21.31           C  
ATOM   1485  HA  VAL A  95      -3.476 100.825  95.289  1.00 21.28           H  
ATOM   1486  CB  VAL A  95      -2.402  99.012  95.732  1.00 19.41           C  
ATOM   1487  HB  VAL A  95      -1.649  98.387  95.251  1.00 21.28           H  
ATOM   1488  CG1 VAL A  95      -1.824  99.577  97.010  1.00 22.87           C  
ATOM   1489 1HG1 VAL A  95      -1.556  98.760  97.680  1.00 21.28           H  
ATOM   1490 2HG1 VAL A  95      -2.564 100.215  97.493  1.00 21.28           H  
ATOM   1491 3HG1 VAL A  95      -0.935 100.164  96.779  1.00 21.28           H  
ATOM   1492  CG2 VAL A  95      -3.621  98.152  96.058  1.00 24.30           C  
ATOM   1493 1HG2 VAL A  95      -3.330  97.350  96.736  1.00 21.28           H  
ATOM   1494 2HG2 VAL A  95      -4.020  97.723  95.139  1.00 21.28           H  
ATOM   1495 3HG2 VAL A  95      -4.385  98.768  96.532  1.00 21.28           H  
ATOM   1496  C   VAL A  95      -1.575 100.955  94.338  1.00 21.61           C  
ATOM   1497  O   VAL A  95      -0.658 100.426  93.701  1.00 19.79           O  
ATOM   1498  N   HIS A  96      -1.592 102.244  94.650  1.00 20.42           N  
ATOM   1499  HN  HIS A  96      -2.411 102.631  95.220  1.00 33.41           H  
ATOM   1500  CA  HIS A  96      -0.526 103.146  94.238  1.00 22.79           C  
ATOM   1501  HA  HIS A  96      -0.097 102.790  93.301  1.00 33.41           H  
ATOM   1502  CB  HIS A  96      -1.093 104.549  94.031  1.00 28.95           C  
ATOM   1503  HB1 HIS A  96      -1.466 104.914  94.988  1.00 33.41           H  
ATOM   1504  HB2 HIS A  96      -0.289 105.197  93.682  1.00 33.41           H  
ATOM   1505  CG  HIS A  96      -2.215 104.604  93.032  1.00 32.64           C  
ATOM   1506  CD2 HIS A  96      -3.479 104.114  93.081  1.00 39.19           C  
ATOM   1507  HD2 HIS A  96      -3.927 103.562  93.907  1.00 33.41           H  
ATOM   1508  ND1 HIS A  96      -2.094 105.222  91.805  1.00 54.21           N  
ATOM   1509  HD1 HIS A  96      -1.215 105.715  91.445  1.00 33.41           H  
ATOM   1510  CE1 HIS A  96      -3.233 105.111  91.143  1.00 52.74           C  
ATOM   1511  HE1 HIS A  96      -3.431 105.504  90.146  1.00 33.41           H  
ATOM   1512  NE2 HIS A  96      -4.090 104.443  91.894  1.00 37.16           N  
ATOM   1513  C   HIS A  96       0.551 103.158  95.310  1.00 24.25           C  
ATOM   1514  O   HIS A  96       0.236 103.212  96.510  1.00 21.78           O  
ATOM   1515  N   ASN A  97       1.813 103.093  94.882  1.00 21.31           N  
ATOM   1516  HN  ASN A  97       1.993 103.009  93.831  1.00 31.44           H  
ATOM   1517  CA  ASN A  97       2.965 103.132  95.792  1.00 23.51           C  
ATOM   1518  HA  ASN A  97       3.825 102.724  95.261  1.00 31.44           H  
ATOM   1519  CB  ASN A  97       3.287 104.582  96.166  1.00 26.49           C  
ATOM   1520  HB1 ASN A  97       2.372 105.067  96.507  1.00 31.44           H  
ATOM   1521  HB2 ASN A  97       4.020 104.581  96.973  1.00 31.44           H  
ATOM   1522  CG  ASN A  97       3.850 105.370  94.997  1.00 38.62           C  
ATOM   1523  OD1 ASN A  97       4.647 104.863  94.202  1.00 39.33           O  
ATOM   1524  ND2 ASN A  97       3.444 106.618  94.889  1.00 58.64           N  
ATOM   1525 1HD2 ASN A  97       2.756 107.020  95.603  1.00 31.44           H  
ATOM   1526 2HD2 ASN A  97       3.802 107.230  94.087  1.00 31.44           H  
ATOM   1527  C   ASN A  97       2.736 102.278  97.040  1.00 22.13           C  
ATOM   1528  O   ASN A  97       2.718 102.783  98.171  1.00 21.46           O  
ATOM   1529  N   PRO A  98       2.563 100.964  96.834  1.00 19.62           N  
ATOM   1530  CD  PRO A  98       2.631 100.233  95.562  1.00 20.33           C  
ATOM   1531  HD1 PRO A  98       3.522 100.509  94.999  1.00 20.80           H  
ATOM   1532  HD2 PRO A  98       1.745 100.419  94.955  1.00 20.80           H  
ATOM   1533  CA  PRO A  98       2.147 100.110  97.934  1.00 19.66           C  
ATOM   1534  HA  PRO A  98       1.192 100.466  98.319  1.00 20.80           H  
ATOM   1535  CB  PRO A  98       1.941  98.745  97.274  1.00 22.63           C  
ATOM   1536  HB1 PRO A  98       2.332  97.951  97.910  1.00 20.80           H  
ATOM   1537  HB2 PRO A  98       0.882  98.570  97.084  1.00 20.80           H  
ATOM   1538  CG  PRO A  98       2.693  98.804  95.999  1.00 24.36           C  
ATOM   1539  HG1 PRO A  98       3.728  98.498  96.153  1.00 20.80           H  
ATOM   1540  HG2 PRO A  98       2.229  98.158  95.254  1.00 20.80           H  
ATOM   1541  C   PRO A  98       3.134 100.019  99.072  1.00 18.01           C  
ATOM   1542  O   PRO A  98       2.729  99.848 100.207  1.00 21.01           O  
ATOM   1543  N   ILE A  99       4.418 100.150  98.763  1.00 20.57           N  
ATOM   1544  HN  ILE A  99       4.698 100.327  97.746  1.00 23.95           H  
ATOM   1545  CA  ILE A  99       5.455 100.057  99.786  1.00 22.30           C  
ATOM   1546  HA  ILE A  99       4.986  99.842 100.746  1.00 23.95           H  
ATOM   1547  CB  ILE A  99       6.451  98.951  99.465  1.00 23.13           C  
ATOM   1548  HB  ILE A  99       7.037  99.251  98.596  1.00 23.95           H  
ATOM   1549  CG2 ILE A  99       7.400  98.737 100.643  1.00 25.91           C  
ATOM   1550 1HG2 ILE A  99       8.107  97.944 100.401  1.00 23.95           H  
ATOM   1551 2HG2 ILE A  99       6.826  98.455 101.526  1.00 23.95           H  
ATOM   1552 3HG2 ILE A  99       7.945  99.660 100.844  1.00 23.95           H  
ATOM   1553  CG1 ILE A  99       5.690  97.671  99.122  1.00 23.80           C  
ATOM   1554 1HG1 ILE A  99       5.094  97.383  99.988  1.00 23.95           H  
ATOM   1555 2HG1 ILE A  99       5.031  97.878  98.279  1.00 23.95           H  
ATOM   1556  CD1 ILE A  99       6.587  96.508  98.752  1.00 26.27           C  
ATOM   1557 1HD1 ILE A  99       5.975  95.636  98.522  1.00 23.95           H  
ATOM   1558 2HD1 ILE A  99       7.247  96.278  99.588  1.00 23.95           H  
ATOM   1559 3HD1 ILE A  99       7.185  96.773  97.880  1.00 23.95           H  
ATOM   1560  C   ILE A  99       6.199 101.372  99.887  1.00 24.18           C  
ATOM   1561  O   ILE A  99       6.926 101.747  98.971  1.00 25.42           O  
ATOM   1562  N   SER A 100       5.989 102.053 101.009  1.00 33.75           N  
ATOM   1563  HN  SER A 100       5.219 101.719 101.672  1.00 45.48           H  
ATOM   1564  CA  SER A 100       6.754 103.226 101.376  1.00 37.48           C  
ATOM   1565  HA  SER A 100       7.102 103.734 100.477  1.00 45.48           H  
ATOM   1566  CB  SER A 100       5.935 104.188 102.224  1.00 39.63           C  
ATOM   1567  HB1 SER A 100       5.730 103.731 103.192  1.00 45.48           H  
ATOM   1568  HB2 SER A 100       6.498 105.110 102.369  1.00 45.48           H  
ATOM   1569  OG  SER A 100       4.732 104.478 101.588  1.00 42.43           O  
ATOM   1570  HG  SER A 100       4.926 104.920 100.655  1.00 45.48           H  
ATOM   1571  C   SER A 100       7.940 102.755 102.188  1.00 54.64           C  
ATOM   1572  O   SER A 100       7.796 102.329 103.366  1.00 64.96           O  
ATOM   1573  HC  SER A 100       8.936 102.784 101.747  1.00 45.48           H  
TER    1574      SER A 100 
ATOM   1575  N   ASN B   5      24.503 106.150  97.914  1.00 46.04           N1+
ATOM   1576  HT1 ASN B   5      25.413 106.709  97.850  1.00 49.65           H  
ATOM   1577  HT2 ASN B   5      24.179 106.113  98.933  1.00 49.65           H  
ATOM   1578  HT3 ASN B   5      23.751 106.624  97.318  1.00 49.65           H  
ATOM   1579  CA  ASN B   5      24.733 104.769  97.416  1.00 41.31           C  
ATOM   1580  HA  ASN B   5      25.034 104.866  96.373  1.00 49.65           H  
ATOM   1581  CB  ASN B   5      25.909 104.132  98.142  1.00 44.54           C  
ATOM   1582  HB1 ASN B   5      26.135 103.177  97.667  1.00 49.65           H  
ATOM   1583  HB2 ASN B   5      26.770 104.794  98.057  1.00 49.65           H  
ATOM   1584  CG  ASN B   5      25.632 103.887  99.610  1.00 59.01           C  
ATOM   1585  OD1 ASN B   5      25.870 104.759 100.456  1.00 83.88           O  
ATOM   1586  ND2 ASN B   5      25.146 102.691  99.928  1.00 55.02           N  
ATOM   1587 1HD2 ASN B   5      24.972 101.964  99.163  1.00 49.65           H  
ATOM   1588 2HD2 ASN B   5      24.929 102.456 100.949  1.00 49.65           H  
ATOM   1589  C   ASN B   5      23.527 103.808  97.431  1.00 32.09           C  
ATOM   1590  O   ASN B   5      23.653 102.696  96.949  1.00 35.33           O  
ATOM   1591  N   TYR B   6      22.383 104.209  97.987  1.00 27.75           N  
ATOM   1592  HN  TYR B   6      22.366 105.108  98.567  1.00 23.25           H  
ATOM   1593  CA  TYR B   6      21.150 103.438  97.816  1.00 22.43           C  
ATOM   1594  HA  TYR B   6      21.277 102.451  98.261  1.00 23.24           H  
ATOM   1595  CB  TYR B   6      19.987 104.154  98.499  1.00 23.83           C  
ATOM   1596  HB1 TYR B   6      20.270 104.346  99.534  1.00 23.24           H  
ATOM   1597  HB2 TYR B   6      19.826 105.101  97.985  1.00 23.24           H  
ATOM   1598  CG  TYR B   6      18.678 103.396  98.505  1.00 22.78           C  
ATOM   1599  CD1 TYR B   6      17.787 103.483  97.435  1.00 23.38           C  
ATOM   1600  HD1 TYR B   6      18.044 104.097  96.571  1.00 23.24           H  
ATOM   1601  CE1 TYR B   6      16.580 102.801  97.453  1.00 21.03           C  
ATOM   1602  HE1 TYR B   6      15.903 102.868  96.602  1.00 23.24           H  
ATOM   1603  CD2 TYR B   6      18.310 102.634  99.591  1.00 24.65           C  
ATOM   1604  HD2 TYR B   6      18.985 102.560 100.443  1.00 23.24           H  
ATOM   1605  CE2 TYR B   6      17.098 101.958  99.625  1.00 23.67           C  
ATOM   1606  HE2 TYR B   6      16.829 101.367 100.500  1.00 23.24           H  
ATOM   1607  CZ  TYR B   6      16.235 102.033  98.556  1.00 22.11           C  
ATOM   1608  OH  TYR B   6      15.020 101.330  98.575  1.00 21.57           O  
ATOM   1609  HH  TYR B   6      14.222 102.006  98.480  1.00 23.24           H  
ATOM   1610  C   TYR B   6      20.864 103.285  96.315  1.00 21.86           C  
ATOM   1611  O   TYR B   6      20.955 104.233  95.570  1.00 23.88           O  
ATOM   1612  N   ILE B   7      20.538 102.077  95.874  1.00 20.63           N  
ATOM   1613  HN  ILE B   7      20.414 101.278  96.574  1.00 21.94           H  
ATOM   1614  CA  ILE B   7      20.345 101.818  94.443  1.00 19.17           C  
ATOM   1615  HA  ILE B   7      20.778 102.649  93.887  1.00 21.94           H  
ATOM   1616  CB  ILE B   7      21.056 100.517  93.996  1.00 20.47           C  
ATOM   1617  HB  ILE B   7      20.769  99.715  94.676  1.00 21.94           H  
ATOM   1618  CG2 ILE B   7      20.647 100.122  92.582  1.00 20.17           C  
ATOM   1619 1HG2 ILE B   7      21.163  99.205  92.297  1.00 21.94           H  
ATOM   1620 2HG2 ILE B   7      20.915 100.920  91.889  1.00 21.94           H  
ATOM   1621 3HG2 ILE B   7      19.570  99.958  92.547  1.00 21.94           H  
ATOM   1622  CG1 ILE B   7      22.577 100.707  94.082  1.00 25.01           C  
ATOM   1623 1HG1 ILE B   7      22.873 101.433  93.325  1.00 21.94           H  
ATOM   1624 2HG1 ILE B   7      22.817 101.095  95.072  1.00 21.94           H  
ATOM   1625  CD1 ILE B   7      23.378  99.439  93.862  1.00 30.09           C  
ATOM   1626 1HD1 ILE B   7      24.442  99.663  93.940  1.00 21.94           H  
ATOM   1627 2HD1 ILE B   7      23.163  99.040  92.871  1.00 21.94           H  
ATOM   1628 3HD1 ILE B   7      23.106  98.701  94.617  1.00 21.94           H  
ATOM   1629  C   ILE B   7      18.859 101.769  94.138  1.00 19.23           C  
ATOM   1630  O   ILE B   7      18.140 100.914  94.661  1.00 20.76           O  
ATOM   1631  N   VAL B   8      18.404 102.690  93.295  1.00 19.28           N  
ATOM   1632  HN  VAL B   8      19.026 103.523  93.041  1.00 20.09           H  
ATOM   1633  CA  VAL B   8      17.071 102.585  92.710  1.00 18.15           C  
ATOM   1634  HA  VAL B   8      16.487 101.876  93.297  1.00 20.09           H  
ATOM   1635  CB  VAL B   8      16.323 103.930  92.674  1.00 20.06           C  
ATOM   1636  HB  VAL B   8      16.937 104.660  92.147  1.00 20.09           H  
ATOM   1637  CG1 VAL B   8      14.998 103.768  91.927  1.00 22.11           C  
ATOM   1638 1HG1 VAL B   8      14.474 104.723  91.905  1.00 20.09           H  
ATOM   1639 2HG1 VAL B   8      14.381 103.027  92.436  1.00 20.09           H  
ATOM   1640 3HG1 VAL B   8      15.194 103.438  90.907  1.00 20.09           H  
ATOM   1641  CG2 VAL B   8      16.081 104.425  94.091  1.00 24.08           C  
ATOM   1642 1HG2 VAL B   8      15.551 105.377  94.058  1.00 20.09           H  
ATOM   1643 2HG2 VAL B   8      17.037 104.559  94.598  1.00 20.09           H  
ATOM   1644 3HG2 VAL B   8      15.481 103.695  94.634  1.00 20.09           H  
ATOM   1645  C   VAL B   8      17.254 102.019  91.297  1.00 17.86           C  
ATOM   1646  O   VAL B   8      17.839 102.662  90.431  1.00 19.09           O  
ATOM   1647  N   PRO B   9      16.808 100.779  91.078  1.00 17.92           N  
ATOM   1648  CD  PRO B   9      16.125  99.841  91.982  1.00 18.78           C  
ATOM   1649  HD1 PRO B   9      15.057 100.052  92.037  1.00 18.20           H  
ATOM   1650  HD2 PRO B   9      16.555  99.873  92.983  1.00 18.20           H  
ATOM   1651  CA  PRO B   9      17.047 100.193  89.763  1.00 18.04           C  
ATOM   1652  HA  PRO B   9      18.117 100.044  89.620  1.00 18.20           H  
ATOM   1653  CB  PRO B   9      16.347  98.827  89.856  1.00 18.69           C  
ATOM   1654  HB1 PRO B   9      15.320  98.889  89.497  1.00 18.20           H  
ATOM   1655  HB2 PRO B   9      16.887  98.072  89.285  1.00 18.20           H  
ATOM   1656  CG  PRO B   9      16.385  98.521  91.321  1.00 18.17           C  
ATOM   1657  HG1 PRO B   9      15.613  97.799  91.585  1.00 18.20           H  
ATOM   1658  HG2 PRO B   9      17.361  98.131  91.609  1.00 18.20           H  
ATOM   1659  C   PRO B   9      16.496 101.062  88.629  1.00 17.28           C  
ATOM   1660  O   PRO B   9      15.359 101.554  88.700  1.00 18.54           O  
ATOM   1661  N   GLY B  10      17.310 101.253  87.592  1.00 17.58           N  
ATOM   1662  HN  GLY B  10      18.308 100.869  87.636  1.00 17.72           H  
ATOM   1663  CA  GLY B  10      16.879 101.971  86.399  1.00 16.98           C  
ATOM   1664  HA1 GLY B  10      17.612 101.791  85.613  1.00 17.72           H  
ATOM   1665  HA2 GLY B  10      15.913 101.570  86.094  1.00 17.72           H  
ATOM   1666  C   GLY B  10      16.732 103.472  86.570  1.00 17.10           C  
ATOM   1667  O   GLY B  10      16.198 104.133  85.696  1.00 19.22           O  
ATOM   1668  N   GLU B  11      17.193 104.018  87.696  1.00 17.77           N  
ATOM   1669  HN  GLU B  11      17.712 103.409  88.407  1.00 19.70           H  
ATOM   1670  CA  GLU B  11      16.995 105.446  87.969  1.00 17.30           C  
ATOM   1671  HA  GLU B  11      15.932 105.660  87.856  1.00 19.70           H  
ATOM   1672  CB  GLU B  11      17.384 105.780  89.410  1.00 18.27           C  
ATOM   1673  HB1 GLU B  11      17.082 106.807  89.616  1.00 19.70           H  
ATOM   1674  HB2 GLU B  11      16.847 105.103  90.074  1.00 19.70           H  
ATOM   1675  CG  GLU B  11      18.870 105.654  89.702  1.00 19.46           C  
ATOM   1676  HG1 GLU B  11      19.220 104.695  89.321  1.00 19.70           H  
ATOM   1677  HG2 GLU B  11      19.395 106.461  89.191  1.00 19.70           H  
ATOM   1678  CD  GLU B  11      19.186 105.731  91.180  1.00 22.46           C  
ATOM   1679  OE1 GLU B  11      18.696 106.672  91.836  1.00 24.49           O  
ATOM   1680  OE2 GLU B  11      19.938 104.856  91.672  1.00 21.89           O  
ATOM   1681  C   GLU B  11      17.751 106.338  86.995  1.00 16.38           C  
ATOM   1682  O   GLU B  11      18.809 105.966  86.486  1.00 19.28           O  
ATOM   1683  N   TYR B  12      17.218 107.541  86.796  1.00 18.32           N  
ATOM   1684  HN  TYR B  12      16.243 107.738  87.189  1.00 23.81           H  
ATOM   1685  CA  TYR B  12      17.903 108.606  86.065  1.00 19.51           C  
ATOM   1686  HA  TYR B  12      18.498 108.168  85.264  1.00 23.81           H  
ATOM   1687  CB  TYR B  12      16.881 109.584  85.462  1.00 21.74           C  
ATOM   1688  HB1 TYR B  12      16.270 109.971  86.277  1.00 23.81           H  
ATOM   1689  HB2 TYR B  12      17.435 110.402  85.002  1.00 23.81           H  
ATOM   1690  CG  TYR B  12      15.946 109.013  84.415  1.00 23.45           C  
ATOM   1691  CD1 TYR B  12      16.311 107.974  83.607  1.00 28.18           C  
ATOM   1692  HD1 TYR B  12      17.297 107.525  83.725  1.00 23.81           H  
ATOM   1693  CE1 TYR B  12      15.447 107.479  82.637  1.00 28.76           C  
ATOM   1694  HE1 TYR B  12      15.747 106.639  82.011  1.00 23.81           H  
ATOM   1695  CD2 TYR B  12      14.692 109.549  84.240  1.00 26.50           C  
ATOM   1696  HD2 TYR B  12      14.374 110.369  84.884  1.00 23.81           H  
ATOM   1697  CE2 TYR B  12      13.826 109.083  83.278  1.00 25.42           C  
ATOM   1698  HE2 TYR B  12      12.841 109.535  83.166  1.00 23.81           H  
ATOM   1699  CZ  TYR B  12      14.198 108.064  82.472  1.00 25.62           C  
ATOM   1700  OH  TYR B  12      13.311 107.593  81.527  1.00 26.29           O  
ATOM   1701  HH  TYR B  12      13.743 107.668  80.573  1.00 23.81           H  
ATOM   1702  C   TYR B  12      18.811 109.433  86.973  1.00 19.50           C  
ATOM   1703  O   TYR B  12      18.530 109.615  88.156  1.00 22.42           O  
ATOM   1704  N   ARG B  13      19.901 109.932  86.389  1.00 21.12           N  
ATOM   1705  HN  ARG B  13      20.228 109.498  85.467  1.00 38.34           H  
ATOM   1706  CA  ARG B  13      20.672 111.043  86.947  1.00 22.92           C  
ATOM   1707  HA  ARG B  13      20.168 111.443  87.827  1.00 38.34           H  
ATOM   1708  CB  ARG B  13      22.116 110.638  87.304  1.00 28.41           C  
ATOM   1709  HB1 ARG B  13      22.496 110.006  86.502  1.00 38.34           H  
ATOM   1710  HB2 ARG B  13      22.715 111.547  87.365  1.00 38.34           H  
ATOM   1711  CG  ARG B  13      22.275 109.888  88.602  1.00 36.52           C  
ATOM   1712  HG1 ARG B  13      21.660 110.376  89.358  1.00 38.34           H  
ATOM   1713  HG2 ARG B  13      21.927 108.866  88.453  1.00 38.34           H  
ATOM   1714  CD  ARG B  13      23.719 109.837  89.113  1.00 50.67           C  
ATOM   1715  HD1 ARG B  13      23.958 110.815  89.530  1.00 38.34           H  
ATOM   1716  HD2 ARG B  13      23.767 109.084  89.900  1.00 38.34           H  
ATOM   1717  NE  ARG B  13      24.754 109.509  88.113  1.00 54.30           N1+
ATOM   1718  HE  ARG B  13      24.570 109.783  87.095  1.00 38.34           H  
ATOM   1719  CZ  ARG B  13      25.909 108.890  88.396  1.00 55.55           C  
ATOM   1720  NH1 ARG B  13      26.182 108.495  89.636  1.00 56.21           N  
ATOM   1721 1HH1 ARG B  13      25.476 108.670  90.421  1.00 38.34           H  
ATOM   1722 2HH1 ARG B  13      27.107 108.002  89.849  1.00 38.34           H  
ATOM   1723  NH2 ARG B  13      26.800 108.640  87.435  1.00 54.54           N  
ATOM   1724 1HH2 ARG B  13      26.596 108.934  86.427  1.00 38.34           H  
ATOM   1725 2HH2 ARG B  13      27.719 108.145  87.673  1.00 38.34           H  
ATOM   1726  C   ARG B  13      20.683 112.085  85.830  1.00 21.10           C  
ATOM   1727  O   ARG B  13      21.516 112.028  84.918  1.00 20.38           O  
ATOM   1728  N   VAL B  14      19.709 112.989  85.853  1.00 21.42           N  
ATOM   1729  HN  VAL B  14      19.015 113.006  86.667  1.00 21.49           H  
ATOM   1730  CA  VAL B  14      19.585 113.954  84.774  1.00 19.82           C  
ATOM   1731  HA  VAL B  14      19.726 113.422  83.833  1.00 21.49           H  
ATOM   1732  CB  VAL B  14      18.209 114.639  84.725  1.00 21.02           C  
ATOM   1733  HB  VAL B  14      18.212 115.327  83.879  1.00 21.49           H  
ATOM   1734  CG1 VAL B  14      17.106 113.611  84.483  1.00 22.32           C  
ATOM   1735 1HG1 VAL B  14      16.140 114.115  84.452  1.00 21.49           H  
ATOM   1736 2HG1 VAL B  14      17.107 112.879  85.291  1.00 21.49           H  
ATOM   1737 3HG1 VAL B  14      17.282 113.105  83.534  1.00 21.49           H  
ATOM   1738  CG2 VAL B  14      17.945 115.456  85.986  1.00 23.26           C  
ATOM   1739 1HG2 VAL B  14      16.964 115.926  85.916  1.00 21.49           H  
ATOM   1740 2HG2 VAL B  14      18.710 116.226  86.087  1.00 21.49           H  
ATOM   1741 3HG2 VAL B  14      17.973 114.801  86.857  1.00 21.49           H  
ATOM   1742  C   VAL B  14      20.673 114.999  84.881  1.00 19.06           C  
ATOM   1743  O   VAL B  14      21.177 115.275  85.971  1.00 23.51           O  
ATOM   1744  N   ALA B  15      21.041 115.576  83.740  1.00 18.51           N  
ATOM   1745  HN  ALA B  15      20.626 115.235  82.815  1.00 21.80           H  
ATOM   1746  CA  ALA B  15      22.009 116.673  83.741  1.00 19.74           C  
ATOM   1747  HA  ALA B  15      22.862 116.378  84.352  1.00 21.80           H  
ATOM   1748  CB  ALA B  15      22.498 116.929  82.327  1.00 21.56           C  
ATOM   1749  HB1 ALA B  15      23.219 117.747  82.334  1.00 21.80           H  
ATOM   1750  HB2 ALA B  15      21.653 117.195  81.692  1.00 21.80           H  
ATOM   1751  HB3 ALA B  15      22.974 116.029  81.938  1.00 21.80           H  
ATOM   1752  C   ALA B  15      21.410 117.949  84.334  1.00 23.19           C  
ATOM   1753  O   ALA B  15      20.208 118.059  84.522  1.00 25.98           O  
ATOM   1754  N   GLU B  16      22.275 118.916  84.604  1.00 27.65           N  
ATOM   1755  HN  GLU B  16      23.321 118.714  84.501  1.00 38.82           H  
ATOM   1756  CA  GLU B  16      21.856 120.250  85.038  1.00 27.96           C  
ATOM   1757  HA  GLU B  16      21.121 120.149  85.837  1.00 38.82           H  
ATOM   1758  CB  GLU B  16      23.052 121.062  85.559  1.00 34.62           C  
ATOM   1759  HB1 GLU B  16      23.812 121.084  84.778  1.00 38.82           H  
ATOM   1760  HB2 GLU B  16      22.709 122.077  85.761  1.00 38.82           H  
ATOM   1761  CG  GLU B  16      23.697 120.519  86.830  1.00 43.16           C  
ATOM   1762  HG1 GLU B  16      23.827 119.442  86.720  1.00 38.82           H  
ATOM   1763  HG2 GLU B  16      24.671 120.993  86.954  1.00 38.82           H  
ATOM   1764  CD  GLU B  16      22.870 120.780  88.080  1.00 39.73           C  
ATOM   1765  OE1 GLU B  16      22.752 121.950  88.483  1.00 66.33           O  
ATOM   1766  OE2 GLU B  16      22.370 119.846  88.655  1.00 51.11           O  
ATOM   1767  C   GLU B  16      21.226 121.000  83.879  1.00 27.79           C  
ATOM   1768  O   GLU B  16      21.519 120.746  82.707  1.00 31.03           O  
ATOM   1769  N   GLY B  17      20.350 121.929  84.215  1.00 29.19           N  
ATOM   1770  HN  GLY B  17      19.992 121.977  85.222  1.00 36.26           H  
ATOM   1771  CA  GLY B  17      19.871 122.877  83.246  1.00 34.94           C  
ATOM   1772  HA1 GLY B  17      20.027 123.885  83.629  1.00 36.26           H  
ATOM   1773  HA2 GLY B  17      20.430 122.750  82.319  1.00 36.26           H  
ATOM   1774  C   GLY B  17      18.407 122.682  82.965  1.00 34.75           C  
ATOM   1775  O   GLY B  17      17.697 121.976  83.700  1.00 46.18           O  
ATOM   1776  N   GLU B  18      17.955 123.340  81.911  1.00 26.53           N  
ATOM   1777  HN  GLU B  18      18.644 123.901  81.315  1.00 36.40           H  
ATOM   1778  CA  GLU B  18      16.549 123.325  81.536  1.00 22.95           C  
ATOM   1779  HA  GLU B  18      16.073 122.456  81.990  1.00 36.40           H  
ATOM   1780  CB  GLU B  18      15.874 124.595  82.070  1.00 28.94           C  
ATOM   1781  HB1 GLU B  18      16.398 125.470  81.685  1.00 36.40           H  
ATOM   1782  HB2 GLU B  18      14.836 124.617  81.737  1.00 36.40           H  
ATOM   1783  CG  GLU B  18      15.914 124.615  83.599  1.00 37.23           C  
ATOM   1784  HG1 GLU B  18      15.253 123.827  83.961  1.00 36.40           H  
ATOM   1785  HG2 GLU B  18      16.937 124.403  83.909  1.00 36.40           H  
ATOM   1786  CD  GLU B  18      15.494 125.901  84.249  1.00 51.08           C  
ATOM   1787  OE1 GLU B  18      15.149 126.882  83.546  1.00 60.87           O  
ATOM   1788  OE2 GLU B  18      15.511 125.893  85.505  1.00 47.91           O  
ATOM   1789  C   GLU B  18      16.427 123.219  80.024  1.00 23.94           C  
ATOM   1790  O   GLU B  18      17.354 123.567  79.300  1.00 28.18           O  
ATOM   1791  N   ILE B  19      15.295 122.707  79.560  1.00 22.56           N  
ATOM   1792  HN  ILE B  19      14.544 122.398  80.257  1.00 24.28           H  
ATOM   1793  CA  ILE B  19      15.036 122.550  78.122  1.00 21.59           C  
ATOM   1794  HA  ILE B  19      15.975 122.639  77.576  1.00 24.28           H  
ATOM   1795  CB  ILE B  19      14.392 121.186  77.808  1.00 24.91           C  
ATOM   1796  HB  ILE B  19      13.445 121.129  78.345  1.00 24.28           H  
ATOM   1797  CG2 ILE B  19      14.096 121.052  76.313  1.00 26.32           C  
ATOM   1798 1HG2 ILE B  19      13.642 120.081  76.118  1.00 24.28           H  
ATOM   1799 2HG2 ILE B  19      15.025 121.138  75.749  1.00 24.28           H  
ATOM   1800 3HG2 ILE B  19      13.410 121.842  76.006  1.00 24.28           H  
ATOM   1801  CG1 ILE B  19      15.286 120.050  78.304  1.00 25.28           C  
ATOM   1802 1HG1 ILE B  19      15.328 120.101  79.392  1.00 24.28           H  
ATOM   1803 2HG1 ILE B  19      14.834 119.106  78.001  1.00 24.28           H  
ATOM   1804  CD1 ILE B  19      16.699 120.084  77.778  1.00 27.60           C  
ATOM   1805 1HD1 ILE B  19      17.258 119.241  78.183  1.00 24.28           H  
ATOM   1806 2HD1 ILE B  19      17.177 121.016  78.080  1.00 24.28           H  
ATOM   1807 3HD1 ILE B  19      16.684 120.020  76.690  1.00 24.28           H  
ATOM   1808  C   ILE B  19      14.089 123.632  77.663  1.00 22.25           C  
ATOM   1809  O   ILE B  19      12.949 123.694  78.124  1.00 23.76           O  
ATOM   1810  N   GLU B  20      14.539 124.461  76.731  1.00 23.30           N  
ATOM   1811  HN  GLU B  20      15.557 124.392  76.409  1.00 28.35           H  
ATOM   1812  CA  GLU B  20      13.666 125.463  76.141  1.00 23.09           C  
ATOM   1813  HA  GLU B  20      12.933 125.767  76.888  1.00 28.35           H  
ATOM   1814  CB  GLU B  20      14.452 126.700  75.699  1.00 24.52           C  
ATOM   1815  HB1 GLU B  20      14.996 127.099  76.555  1.00 28.35           H  
ATOM   1816  HB2 GLU B  20      15.158 126.412  74.921  1.00 28.35           H  
ATOM   1817  CG  GLU B  20      13.529 127.779  75.154  1.00 27.87           C  
ATOM   1818  HG1 GLU B  20      12.933 127.348  74.350  1.00 28.35           H  
ATOM   1819  HG2 GLU B  20      12.871 128.107  75.959  1.00 28.35           H  
ATOM   1820  CD  GLU B  20      14.256 128.983  74.614  1.00 33.54           C  
ATOM   1821  OE1 GLU B  20      15.491 128.939  74.489  1.00 34.02           O  
ATOM   1822  OE2 GLU B  20      13.576 129.976  74.307  1.00 41.56           O  
ATOM   1823  C   GLU B  20      12.924 124.859  74.951  1.00 22.33           C  
ATOM   1824  O   GLU B  20      13.538 124.400  73.997  1.00 24.96           O  
ATOM   1825  N   ILE B  21      11.598 124.854  75.019  1.00 22.46           N  
ATOM   1826  HN  ILE B  21      11.117 125.210  75.906  1.00 24.30           H  
ATOM   1827  CA  ILE B  21      10.784 124.373  73.910  1.00 22.84           C  
ATOM   1828  HA  ILE B  21      11.346 123.581  73.414  1.00 24.30           H  
ATOM   1829  CB  ILE B  21       9.438 123.764  74.371  1.00 24.94           C  
ATOM   1830  HB  ILE B  21       8.907 123.419  73.484  1.00 24.30           H  
ATOM   1831  CG2 ILE B  21       9.709 122.556  75.250  1.00 26.94           C  
ATOM   1832 1HG2 ILE B  21       8.763 122.124  75.577  1.00 24.30           H  
ATOM   1833 2HG2 ILE B  21      10.288 122.862  76.121  1.00 24.30           H  
ATOM   1834 3HG2 ILE B  21      10.271 121.813  74.684  1.00 24.30           H  
ATOM   1835  CG1 ILE B  21       8.546 124.800  75.081  1.00 25.76           C  
ATOM   1836 1HG1 ILE B  21       9.010 125.057  76.033  1.00 24.30           H  
ATOM   1837 2HG1 ILE B  21       8.487 125.689  74.453  1.00 24.30           H  
ATOM   1838  CD1 ILE B  21       7.131 124.312  75.355  1.00 27.30           C  
ATOM   1839 1HD1 ILE B  21       6.566 125.098  75.856  1.00 24.30           H  
ATOM   1840 2HD1 ILE B  21       7.168 123.428  75.992  1.00 24.30           H  
ATOM   1841 3HD1 ILE B  21       6.644 124.060  74.413  1.00 24.30           H  
ATOM   1842  C   ILE B  21      10.529 125.455  72.884  1.00 22.40           C  
ATOM   1843  O   ILE B  21      10.464 126.637  73.227  1.00 21.76           O  
ATOM   1844  N   ASN B  22      10.407 125.038  71.621  1.00 20.74           N  
ATOM   1845  HN  ASN B  22      10.580 124.006  71.397  1.00 21.33           H  
ATOM   1846  CA  ASN B  22      10.046 125.945  70.537  1.00 21.18           C  
ATOM   1847  HA  ASN B  22      10.161 125.406  69.597  1.00 21.33           H  
ATOM   1848  CB  ASN B  22       8.573 126.322  70.685  1.00 20.01           C  
ATOM   1849  HB1 ASN B  22       8.452 126.949  71.569  1.00 21.33           H  
ATOM   1850  HB2 ASN B  22       8.256 126.875  69.801  1.00 21.33           H  
ATOM   1851  CG  ASN B  22       7.709 125.085  70.833  1.00 23.14           C  
ATOM   1852  OD1 ASN B  22       7.916 124.110  70.102  1.00 23.48           O  
ATOM   1853  ND2 ASN B  22       6.790 125.082  71.802  1.00 20.00           N  
ATOM   1854 1HD2 ASN B  22       6.684 125.934  72.441  1.00 21.33           H  
ATOM   1855 2HD2 ASN B  22       6.160 124.228  71.939  1.00 21.33           H  
ATOM   1856  C   ASN B  22      10.948 127.165  70.490  1.00 20.18           C  
ATOM   1857  O   ASN B  22      10.498 128.298  70.311  1.00 21.92           O  
ATOM   1858  N   ALA B  23      12.234 126.907  70.672  1.00 20.86           N  
ATOM   1859  HN  ALA B  23      12.544 125.890  70.793  1.00 23.54           H  
ATOM   1860  CA  ALA B  23      13.239 127.956  70.713  1.00 22.82           C  
ATOM   1861  HA  ALA B  23      12.969 128.663  71.497  1.00 23.54           H  
ATOM   1862  CB  ALA B  23      14.594 127.355  71.052  1.00 25.14           C  
ATOM   1863  HB1 ALA B  23      15.345 128.144  71.082  1.00 23.54           H  
ATOM   1864  HB2 ALA B  23      14.868 126.623  70.292  1.00 23.54           H  
ATOM   1865  HB3 ALA B  23      14.542 126.867  72.025  1.00 23.54           H  
ATOM   1866  C   ALA B  23      13.313 128.708  69.387  1.00 23.78           C  
ATOM   1867  O   ALA B  23      13.236 128.117  68.300  1.00 25.12           O  
ATOM   1868  N   GLY B  24      13.471 130.025  69.477  1.00 26.36           N  
ATOM   1869  HN  GLY B  24      13.475 130.489  70.441  1.00 29.79           H  
ATOM   1870  CA  GLY B  24      13.638 130.848  68.288  1.00 29.13           C  
ATOM   1871  HA1 GLY B  24      14.074 131.798  68.598  1.00 29.79           H  
ATOM   1872  HA2 GLY B  24      14.327 130.333  67.619  1.00 29.79           H  
ATOM   1873  C   GLY B  24      12.369 131.150  67.507  1.00 29.57           C  
ATOM   1874  O   GLY B  24      12.443 131.821  66.499  1.00 34.11           O  
ATOM   1875  N   ARG B  25      11.213 130.646  67.950  1.00 23.53           N  
ATOM   1876  HN  ARG B  25      11.220 130.002  68.804  1.00 25.92           H  
ATOM   1877  CA  ARG B  25       9.933 130.951  67.298  1.00 22.47           C  
ATOM   1878  HA  ARG B  25      10.121 131.230  66.261  1.00 25.92           H  
ATOM   1879  CB  ARG B  25       9.004 129.743  67.324  1.00 24.19           C  
ATOM   1880  HB1 ARG B  25       8.739 129.533  68.360  1.00 25.92           H  
ATOM   1881  HB2 ARG B  25       8.104 129.986  66.760  1.00 25.92           H  
ATOM   1882  CG  ARG B  25       9.625 128.500  66.725  1.00 26.02           C  
ATOM   1883  HG1 ARG B  25      10.077 128.751  65.766  1.00 25.92           H  
ATOM   1884  HG2 ARG B  25      10.392 128.121  67.401  1.00 25.92           H  
ATOM   1885  CD  ARG B  25       8.572 127.431  66.515  1.00 26.03           C  
ATOM   1886  HD1 ARG B  25       7.862 127.463  67.342  1.00 25.92           H  
ATOM   1887  HD2 ARG B  25       8.049 127.625  65.579  1.00 25.92           H  
ATOM   1888  NE  ARG B  25       9.177 126.105  66.457  1.00 25.09           N1+
ATOM   1889  HE  ARG B  25      10.226 126.026  66.655  1.00 25.92           H  
ATOM   1890  CZ  ARG B  25       8.514 124.990  66.175  1.00 27.33           C  
ATOM   1891  NH1 ARG B  25       7.206 125.034  65.927  1.00 29.89           N  
ATOM   1892 1HH1 ARG B  25       6.687 125.969  65.955  1.00 25.92           H  
ATOM   1893 2HH1 ARG B  25       6.674 124.134  65.700  1.00 25.92           H  
ATOM   1894  NH2 ARG B  25       9.161 123.832  66.151  1.00 31.47           N  
ATOM   1895 1HH2 ARG B  25      10.210 123.801  66.358  1.00 25.92           H  
ATOM   1896 2HH2 ARG B  25       8.634 122.929  65.925  1.00 25.92           H  
ATOM   1897  C   ARG B  25       9.235 132.094  67.995  1.00 24.00           C  
ATOM   1898  O   ARG B  25       9.260 132.183  69.227  1.00 25.08           O  
ATOM   1899  N   GLU B  26       8.591 132.953  67.201  1.00 22.04           N  
ATOM   1900  HN  GLU B  26       8.687 132.845  66.141  1.00 30.50           H  
ATOM   1901  CA  GLU B  26       7.758 134.037  67.727  1.00 23.44           C  
ATOM   1902  HA  GLU B  26       8.394 134.733  68.274  1.00 30.50           H  
ATOM   1903  CB  GLU B  26       7.093 134.786  66.572  1.00 25.89           C  
ATOM   1904  HB1 GLU B  26       7.869 135.089  65.869  1.00 30.50           H  
ATOM   1905  HB2 GLU B  26       6.400 134.106  66.077  1.00 30.50           H  
ATOM   1906  CG  GLU B  26       6.326 136.021  66.995  1.00 31.41           C  
ATOM   1907  HG1 GLU B  26       5.523 135.717  67.666  1.00 30.50           H  
ATOM   1908  HG2 GLU B  26       7.008 136.688  67.523  1.00 30.50           H  
ATOM   1909  CD  GLU B  26       5.719 136.777  65.828  1.00 39.35           C  
ATOM   1910  OE1 GLU B  26       6.028 136.461  64.657  1.00 43.06           O  
ATOM   1911  OE2 GLU B  26       4.930 137.706  66.090  1.00 44.93           O  
ATOM   1912  C   GLU B  26       6.688 133.510  68.670  1.00 21.17           C  
ATOM   1913  O   GLU B  26       6.024 132.511  68.377  1.00 23.22           O  
ATOM   1914  N   LYS B  27       6.534 134.196  69.803  1.00 23.29           N  
ATOM   1915  HN  LYS B  27       7.205 135.004  70.008  1.00 29.92           H  
ATOM   1916  CA  LYS B  27       5.495 133.894  70.769  1.00 21.74           C  
ATOM   1917  HA  LYS B  27       5.009 132.962  70.481  1.00 29.92           H  
ATOM   1918  CB  LYS B  27       6.115 133.718  72.153  1.00 25.69           C  
ATOM   1919  HB1 LYS B  27       6.617 134.645  72.430  1.00 29.92           H  
ATOM   1920  HB2 LYS B  27       5.319 133.508  72.867  1.00 29.92           H  
ATOM   1921  CG  LYS B  27       7.122 132.588  72.204  1.00 27.60           C  
ATOM   1922  HG1 LYS B  27       6.603 131.642  72.048  1.00 29.92           H  
ATOM   1923  HG2 LYS B  27       7.859 132.733  71.415  1.00 29.92           H  
ATOM   1924  CD  LYS B  27       7.831 132.548  73.541  1.00 35.60           C  
ATOM   1925  HD1 LYS B  27       7.101 132.721  74.332  1.00 29.92           H  
ATOM   1926  HD2 LYS B  27       8.282 131.564  73.671  1.00 29.92           H  
ATOM   1927  CE  LYS B  27       8.920 133.604  73.638  1.00 40.87           C  
ATOM   1928  HE1 LYS B  27       9.474 133.633  72.700  1.00 29.92           H  
ATOM   1929  HE2 LYS B  27       8.460 134.576  73.819  1.00 29.92           H  
ATOM   1930  NZ  LYS B  27       9.858 133.294  74.749  1.00 47.98           N1+
ATOM   1931  HZ1 LYS B  27      10.615 134.049  74.799  1.00 29.92           H  
ATOM   1932  HZ2 LYS B  27      10.315 132.342  74.575  1.00 29.92           H  
ATOM   1933  HZ3 LYS B  27       9.320 133.268  75.674  1.00 29.92           H  
ATOM   1934  C   LYS B  27       4.449 135.004  70.800  1.00 20.85           C  
ATOM   1935  O   LYS B  27       4.778 136.164  70.654  1.00 25.64           O  
ATOM   1936  N   THR B  28       3.187 134.637  71.012  1.00 20.80           N  
ATOM   1937  HN  THR B  28       2.971 133.601  71.171  1.00 23.76           H  
ATOM   1938  CA  THR B  28       2.087 135.597  71.035  1.00 20.95           C  
ATOM   1939  HA  THR B  28       2.485 136.597  71.211  1.00 23.76           H  
ATOM   1940  CB  THR B  28       1.320 135.580  69.687  1.00 23.84           C  
ATOM   1941  HB  THR B  28       0.846 134.605  69.576  1.00 23.76           H  
ATOM   1942  OG1 THR B  28       2.235 135.765  68.592  1.00 26.96           O  
ATOM   1943  HG1 THR B  28       2.725 136.688  68.697  1.00 23.76           H  
ATOM   1944  CG2 THR B  28       0.229 136.652  69.640  1.00 27.45           C  
ATOM   1945 1HG2 THR B  28      -0.284 136.607  68.680  1.00 23.76           H  
ATOM   1946 2HG2 THR B  28       0.681 137.636  69.764  1.00 23.76           H  
ATOM   1947 3HG2 THR B  28      -0.487 136.478  70.443  1.00 23.76           H  
ATOM   1948  C   THR B  28       1.117 135.233  72.163  1.00 21.83           C  
ATOM   1949  O   THR B  28       0.689 134.080  72.269  1.00 24.47           O  
ATOM   1950  N   THR B  29       0.740 136.220  72.969  1.00 22.10           N  
ATOM   1951  HN  THR B  29       1.149 137.197  72.819  1.00 25.53           H  
ATOM   1952  CA  THR B  29      -0.213 136.011  74.050  1.00 23.61           C  
ATOM   1953  HA  THR B  29      -0.318 134.937  74.206  1.00 25.53           H  
ATOM   1954  CB  THR B  29       0.295 136.642  75.371  1.00 28.04           C  
ATOM   1955  HB  THR B  29       0.512 137.697  75.202  1.00 25.53           H  
ATOM   1956  OG1 THR B  29       1.495 135.976  75.784  1.00 30.66           O  
ATOM   1957  HG1 THR B  29       1.295 134.956  75.936  1.00 25.53           H  
ATOM   1958  CG2 THR B  29      -0.745 136.517  76.491  1.00 27.53           C  
ATOM   1959 1HG2 THR B  29      -0.355 136.970  77.402  1.00 25.53           H  
ATOM   1960 2HG2 THR B  29      -0.959 135.464  76.673  1.00 25.53           H  
ATOM   1961 3HG2 THR B  29      -1.661 137.028  76.195  1.00 25.53           H  
ATOM   1962  C   THR B  29      -1.561 136.559  73.628  1.00 21.55           C  
ATOM   1963  O   THR B  29      -1.645 137.682  73.160  1.00 25.23           O  
ATOM   1964  N   ILE B  30      -2.617 135.762  73.794  1.00 22.18           N  
ATOM   1965  HN  ILE B  30      -2.462 134.768  74.158  1.00 25.76           H  
ATOM   1966  CA  ILE B  30      -3.979 136.199  73.496  1.00 22.82           C  
ATOM   1967  HA  ILE B  30      -3.993 137.289  73.483  1.00 25.76           H  
ATOM   1968  CB  ILE B  30      -4.477 135.690  72.119  1.00 27.06           C  
ATOM   1969  HB  ILE B  30      -5.497 136.046  71.978  1.00 25.76           H  
ATOM   1970  CG2 ILE B  30      -3.623 136.254  70.989  1.00 30.11           C  
ATOM   1971 1HG2 ILE B  30      -3.992 135.882  70.033  1.00 25.76           H  
ATOM   1972 2HG2 ILE B  30      -2.588 135.941  71.124  1.00 25.76           H  
ATOM   1973 3HG2 ILE B  30      -3.677 137.343  71.000  1.00 25.76           H  
ATOM   1974  CG1 ILE B  30      -4.496 134.158  72.036  1.00 28.45           C  
ATOM   1975 1HG1 ILE B  30      -3.467 133.801  71.990  1.00 25.76           H  
ATOM   1976 2HG1 ILE B  30      -4.976 133.768  72.934  1.00 25.76           H  
ATOM   1977  CD1 ILE B  30      -5.245 133.633  70.820  1.00 30.07           C  
ATOM   1978 1HD1 ILE B  30      -5.221 132.543  70.821  1.00 25.76           H  
ATOM   1979 2HD1 ILE B  30      -4.771 134.006  69.912  1.00 25.76           H  
ATOM   1980 3HD1 ILE B  30      -6.280 133.973  70.855  1.00 25.76           H  
ATOM   1981  C   ILE B  30      -4.956 135.722  74.561  1.00 22.24           C  
ATOM   1982  O   ILE B  30      -4.720 134.716  75.230  1.00 23.12           O  
ATOM   1983  N   ARG B  31      -6.053 136.460  74.698  1.00 21.92           N  
ATOM   1984  HN  ARG B  31      -6.144 137.358  74.124  1.00 32.67           H  
ATOM   1985  CA  ARG B  31      -7.142 136.091  75.605  0.50 22.40           C  
ATOM   1986  HA  ARG B  31      -6.732 135.519  76.437  0.50 32.67           H  
ATOM   1987  CB  ARG B  31      -7.860 137.334  76.158  0.50 26.41           C  
ATOM   1988  HB1 ARG B  31      -8.091 137.994  75.322  0.50 32.67           H  
ATOM   1989  HB2 ARG B  31      -8.786 137.010  76.633  0.50 32.67           H  
ATOM   1990  CG  ARG B  31      -7.053 138.124  77.179  0.50 31.08           C  
ATOM   1991  HG1 ARG B  31      -6.777 137.461  77.999  0.50 32.67           H  
ATOM   1992  HG2 ARG B  31      -6.151 138.502  76.698  0.50 32.67           H  
ATOM   1993  CD  ARG B  31      -7.840 139.301  77.742  0.50 33.70           C  
ATOM   1994  HD1 ARG B  31      -8.655 138.919  78.357  0.50 32.67           H  
ATOM   1995  HD2 ARG B  31      -7.175 139.909  78.355  0.50 32.67           H  
ATOM   1996  NE  ARG B  31      -8.399 140.134  76.680  0.50 37.76           N1+
ATOM   1997  HE  ARG B  31      -9.365 139.874  76.300  0.50 32.67           H  
ATOM   1998  CZ  ARG B  31      -7.792 141.192  76.153  0.50 44.54           C  
ATOM   1999  NH1 ARG B  31      -6.594 141.572  76.582  0.50 52.05           N  
ATOM   2000 1HH1 ARG B  31      -6.106 141.024  77.361  0.50 32.67           H  
ATOM   2001 2HH1 ARG B  31      -6.117 142.426  76.149  0.50 32.67           H  
ATOM   2002  NH2 ARG B  31      -8.389 141.877  75.192  0.50 45.42           N  
ATOM   2003 1HH2 ARG B  31      -9.355 141.578  74.843  0.50 32.67           H  
ATOM   2004 2HH2 ARG B  31      -7.906 142.730  74.763  0.50 32.67           H  
ATOM   2005  C   ARG B  31      -8.127 135.216  74.840  1.00 21.60           C  
ATOM   2006  O   ARG B  31      -8.443 135.490  73.677  1.00 22.51           O  
ATOM   2007  N   VAL B  32      -8.618 134.176  75.503  1.00 19.34           N  
ATOM   2008  HN  VAL B  32      -8.334 134.035  76.525  1.00 20.45           H  
ATOM   2009  CA  VAL B  32      -9.529 133.220  74.890  1.00 20.05           C  
ATOM   2010  HA  VAL B  32      -9.976 133.658  73.997  1.00 20.45           H  
ATOM   2011  CB  VAL B  32      -8.779 131.907  74.512  1.00 19.75           C  
ATOM   2012  HB  VAL B  32      -8.393 131.471  75.434  1.00 20.45           H  
ATOM   2013  CG1 VAL B  32      -9.724 130.886  73.879  1.00 24.15           C  
ATOM   2014 1HG1 VAL B  32      -9.168 129.983  73.628  1.00 20.45           H  
ATOM   2015 2HG1 VAL B  32     -10.161 131.307  72.973  1.00 20.45           H  
ATOM   2016 3HG1 VAL B  32     -10.518 130.639  74.584  1.00 20.45           H  
ATOM   2017  CG2 VAL B  32      -7.586 132.180  73.596  1.00 19.46           C  
ATOM   2018 1HG2 VAL B  32      -7.090 131.240  73.355  1.00 20.45           H  
ATOM   2019 2HG2 VAL B  32      -6.883 132.842  74.102  1.00 20.45           H  
ATOM   2020 3HG2 VAL B  32      -7.933 132.653  72.677  1.00 20.45           H  
ATOM   2021  C   VAL B  32     -10.614 132.911  75.907  1.00 20.12           C  
ATOM   2022  O   VAL B  32     -10.314 132.671  77.079  1.00 20.27           O  
ATOM   2023  N   SER B  33     -11.863 132.892  75.437  0.70 20.68           N  
ATOM   2024  HN  SER B  33     -12.017 133.059  74.391  0.70 24.07           H  
ATOM   2025  CA  SER B  33     -13.027 132.655  76.281  0.70 22.31           C  
ATOM   2026  HA  SER B  33     -12.688 132.460  77.298  0.70 24.07           H  
ATOM   2027  CB  SER B  33     -13.897 133.922  76.285  0.70 25.32           C  
ATOM   2028  HB1 SER B  33     -13.400 134.691  76.876  0.70 24.07           H  
ATOM   2029  HB2 SER B  33     -14.017 134.272  75.260  0.70 24.07           H  
ATOM   2030  OG  SER B  33     -15.171 133.672  76.836  0.70 34.00           O  
ATOM   2031  HG  SER B  33     -15.660 132.935  76.269  0.70 24.07           H  
ATOM   2032  C   SER B  33     -13.838 131.455  75.795  0.70 21.28           C  
ATOM   2033  O   SER B  33     -14.133 131.351  74.605  0.70 20.86           O  
ATOM   2034  N   ASN B  34     -14.176 130.536  76.708  1.00 19.88           N  
ATOM   2035  HN  ASN B  34     -13.755 130.592  77.690  1.00 20.59           H  
ATOM   2036  CA  ASN B  34     -15.104 129.465  76.390  1.00 20.04           C  
ATOM   2037  HA  ASN B  34     -14.994 129.205  75.337  1.00 20.59           H  
ATOM   2038  CB  ASN B  34     -14.815 128.225  77.239  1.00 20.04           C  
ATOM   2039  HB1 ASN B  34     -13.796 127.895  77.038  1.00 20.59           H  
ATOM   2040  HB2 ASN B  34     -14.909 128.493  78.291  1.00 20.59           H  
ATOM   2041  CG  ASN B  34     -15.757 127.087  76.946  1.00 20.75           C  
ATOM   2042  OD1 ASN B  34     -16.656 127.201  76.097  1.00 21.48           O  
ATOM   2043  ND2 ASN B  34     -15.565 125.975  77.645  1.00 20.72           N  
ATOM   2044 1HD2 ASN B  34     -14.776 125.926  78.367  1.00 20.59           H  
ATOM   2045 2HD2 ASN B  34     -16.199 125.128  77.487  1.00 20.59           H  
ATOM   2046  C   ASN B  34     -16.510 129.977  76.623  1.00 21.16           C  
ATOM   2047  O   ASN B  34     -16.966 130.059  77.764  1.00 20.63           O  
ATOM   2048  N   THR B  35     -17.195 130.299  75.524  1.00 21.30           N  
ATOM   2049  HN  THR B  35     -16.738 130.153  74.568  1.00 21.69           H  
ATOM   2050  CA  THR B  35     -18.549 130.845  75.585  1.00 20.16           C  
ATOM   2051  HA  THR B  35     -18.621 131.478  76.469  1.00 21.69           H  
ATOM   2052  CB  THR B  35     -18.876 131.708  74.344  1.00 21.34           C  
ATOM   2053  HB  THR B  35     -19.833 132.202  74.512  1.00 21.69           H  
ATOM   2054  OG1 THR B  35     -18.992 130.883  73.179  1.00 22.39           O  
ATOM   2055  HG1 THR B  35     -18.086 130.378  73.015  1.00 21.69           H  
ATOM   2056  CG2 THR B  35     -17.816 132.779  74.115  1.00 22.76           C  
ATOM   2057 1HG2 THR B  35     -18.077 133.367  73.235  1.00 21.69           H  
ATOM   2058 2HG2 THR B  35     -16.847 132.305  73.960  1.00 21.69           H  
ATOM   2059 3HG2 THR B  35     -17.765 133.432  74.986  1.00 21.69           H  
ATOM   2060  C   THR B  35     -19.596 129.748  75.699  1.00 20.03           C  
ATOM   2061  O   THR B  35     -20.791 130.034  75.840  1.00 23.85           O  
ATOM   2062  N   GLY B  36     -19.152 128.498  75.617  1.00 19.98           N  
ATOM   2063  HN  GLY B  36     -18.106 128.329  75.469  1.00 22.97           H  
ATOM   2064  CA  GLY B  36     -20.047 127.347  75.722  1.00 23.61           C  
ATOM   2065  HA1 GLY B  36     -21.007 127.616  75.282  1.00 22.97           H  
ATOM   2066  HA2 GLY B  36     -19.610 126.519  75.164  1.00 22.97           H  
ATOM   2067  C   GLY B  36     -20.283 126.893  77.146  1.00 23.83           C  
ATOM   2068  O   GLY B  36     -19.693 127.427  78.074  1.00 24.48           O  
ATOM   2069  N   ASP B  37     -21.128 125.870  77.310  1.00 22.43           N  
ATOM   2070  HN  ASP B  37     -21.525 125.376  76.448  1.00 24.87           H  
ATOM   2071  CA  ASP B  37     -21.522 125.411  78.641  1.00 24.34           C  
ATOM   2072  HA  ASP B  37     -21.127 126.125  79.364  1.00 24.87           H  
ATOM   2073  CB  ASP B  37     -23.041 125.390  78.801  1.00 24.62           C  
ATOM   2074  HB1 ASP B  37     -23.277 124.989  79.787  1.00 24.87           H  
ATOM   2075  HB2 ASP B  37     -23.408 126.414  78.727  1.00 24.87           H  
ATOM   2076  CG  ASP B  37     -23.759 124.545  77.753  1.00 26.74           C  
ATOM   2077  OD1 ASP B  37     -23.133 123.737  77.035  1.00 26.05           O  
ATOM   2078  OD2 ASP B  37     -24.998 124.697  77.653  1.00 29.62           O  
ATOM   2079  C   ASP B  37     -20.936 124.050  78.977  1.00 22.48           C  
ATOM   2080  O   ASP B  37     -21.346 123.412  79.958  1.00 22.67           O  
ATOM   2081  N   ARG B  38     -19.979 123.623  78.153  1.00 20.38           N  
ATOM   2082  HN  ARG B  38     -19.732 124.223  77.302  1.00 21.50           H  
ATOM   2083  CA  ARG B  38     -19.253 122.375  78.358  1.00 19.64           C  
ATOM   2084  HA  ARG B  38     -19.468 121.999  79.358  1.00 21.50           H  
ATOM   2085  CB  ARG B  38     -19.722 121.358  77.338  1.00 21.32           C  
ATOM   2086  HB1 ARG B  38     -19.655 121.804  76.346  1.00 21.50           H  
ATOM   2087  HB2 ARG B  38     -19.069 120.486  77.390  1.00 21.50           H  
ATOM   2088  CG  ARG B  38     -21.156 120.906  77.572  1.00 20.86           C  
ATOM   2089  HG1 ARG B  38     -21.160 120.084  78.288  1.00 21.50           H  
ATOM   2090  HG2 ARG B  38     -21.733 121.740  77.972  1.00 21.50           H  
ATOM   2091  CD  ARG B  38     -21.790 120.439  76.272  1.00 22.36           C  
ATOM   2092  HD1 ARG B  38     -21.094 119.780  75.753  1.00 21.50           H  
ATOM   2093  HD2 ARG B  38     -22.707 119.895  76.498  1.00 21.50           H  
ATOM   2094  NE  ARG B  38     -22.109 121.578  75.406  1.00 21.72           N1+
ATOM   2095  HE  ARG B  38     -21.990 122.558  75.819  1.00 21.50           H  
ATOM   2096  CZ  ARG B  38     -22.535 121.493  74.146  1.00 23.06           C  
ATOM   2097  NH1 ARG B  38     -22.744 120.318  73.571  1.00 24.48           N  
ATOM   2098 1HH1 ARG B  38     -22.571 119.416  74.119  1.00 21.50           H  
ATOM   2099 2HH1 ARG B  38     -23.086 120.271  72.558  1.00 21.50           H  
ATOM   2100  NH2 ARG B  38     -22.787 122.606  73.462  1.00 23.15           N  
ATOM   2101 1HH2 ARG B  38     -22.647 123.561  73.924  1.00 21.50           H  
ATOM   2102 2HH2 ARG B  38     -23.129 122.546  72.450  1.00 21.50           H  
ATOM   2103  C   ARG B  38     -17.748 122.656  78.242  1.00 19.21           C  
ATOM   2104  O   ARG B  38     -17.351 123.587  77.546  1.00 20.30           O  
ATOM   2105  N   PRO B  39     -16.909 121.876  78.951  1.00 18.82           N  
ATOM   2106  CD  PRO B  39     -17.259 120.727  79.796  1.00 21.38           C  
ATOM   2107  HD1 PRO B  39     -17.916 120.038  79.266  1.00 19.79           H  
ATOM   2108  HD2 PRO B  39     -17.741 121.053  80.718  1.00 19.79           H  
ATOM   2109  CA  PRO B  39     -15.468 122.144  78.963  1.00 19.18           C  
ATOM   2110  HA  PRO B  39     -15.287 123.184  79.234  1.00 19.79           H  
ATOM   2111  CB  PRO B  39     -14.948 121.225  80.063  1.00 18.37           C  
ATOM   2112  HB1 PRO B  39     -13.945 120.870  79.828  1.00 19.79           H  
ATOM   2113  HB2 PRO B  39     -14.936 121.740  81.024  1.00 19.79           H  
ATOM   2114  CG  PRO B  39     -15.924 120.088  80.081  1.00 21.23           C  
ATOM   2115  HG1 PRO B  39     -15.676 119.356  79.312  1.00 19.79           H  
ATOM   2116  HG2 PRO B  39     -15.931 119.602  81.057  1.00 19.79           H  
ATOM   2117  C   PRO B  39     -14.783 121.828  77.633  1.00 18.51           C  
ATOM   2118  O   PRO B  39     -15.159 120.879  76.926  1.00 21.04           O  
ATOM   2119  N   ILE B  40     -13.776 122.637  77.318  1.00 18.37           N  
ATOM   2120  HN  ILE B  40     -13.538 123.436  77.989  1.00 20.59           H  
ATOM   2121  CA  ILE B  40     -12.981 122.492  76.107  1.00 20.44           C  
ATOM   2122  HA  ILE B  40     -13.268 121.570  75.601  1.00 20.59           H  
ATOM   2123  CB  ILE B  40     -13.175 123.673  75.144  1.00 20.34           C  
ATOM   2124  HB  ILE B  40     -12.939 124.595  75.675  1.00 20.59           H  
ATOM   2125  CG2 ILE B  40     -12.226 123.541  73.958  1.00 22.69           C  
ATOM   2126 1HG2 ILE B  40     -12.371 124.383  73.281  1.00 20.59           H  
ATOM   2127 2HG2 ILE B  40     -12.432 122.610  73.429  1.00 20.59           H  
ATOM   2128 3HG2 ILE B  40     -11.196 123.536  74.315  1.00 20.59           H  
ATOM   2129  CG1 ILE B  40     -14.626 123.740  74.676  1.00 20.62           C  
ATOM   2130 1HG1 ILE B  40     -14.810 122.897  74.010  1.00 20.59           H  
ATOM   2131 2HG1 ILE B  40     -15.272 123.660  75.551  1.00 20.59           H  
ATOM   2132  CD1 ILE B  40     -14.979 125.014  73.939  1.00 23.26           C  
ATOM   2133 1HD1 ILE B  40     -16.027 124.983  73.640  1.00 20.59           H  
ATOM   2134 2HD1 ILE B  40     -14.352 125.107  73.053  1.00 20.59           H  
ATOM   2135 3HD1 ILE B  40     -14.813 125.870  74.593  1.00 20.59           H  
ATOM   2136  C   ILE B  40     -11.511 122.404  76.507  1.00 18.66           C  
ATOM   2137  O   ILE B  40     -11.004 123.257  77.235  1.00 20.31           O  
ATOM   2138  N   GLN B  41     -10.845 121.350  76.053  1.00 17.96           N  
ATOM   2139  HN  GLN B  41     -11.368 120.609  75.486  1.00 22.63           H  
ATOM   2140  CA  GLN B  41      -9.425 121.176  76.306  1.00 19.30           C  
ATOM   2141  HA  GLN B  41      -9.054 122.049  76.844  1.00 22.63           H  
ATOM   2142  CB  GLN B  41      -9.229 119.944  77.176  1.00 20.99           C  
ATOM   2143  HB1 GLN B  41      -9.816 120.082  78.084  1.00 22.63           H  
ATOM   2144  HB2 GLN B  41      -9.608 119.084  76.624  1.00 22.63           H  
ATOM   2145  CG  GLN B  41      -7.798 119.634  77.592  1.00 24.15           C  
ATOM   2146  HG1 GLN B  41      -7.338 119.010  76.825  1.00 22.63           H  
ATOM   2147  HG2 GLN B  41      -7.248 120.571  77.677  1.00 22.63           H  
ATOM   2148  CD  GLN B  41      -7.726 118.897  78.935  1.00 26.54           C  
ATOM   2149  OE1 GLN B  41      -8.395 119.255  79.912  1.00 27.44           O  
ATOM   2150  NE2 GLN B  41      -6.908 117.874  78.988  1.00 26.33           N  
ATOM   2151 1HE2 GLN B  41      -6.340 117.598  78.124  1.00 22.63           H  
ATOM   2152 2HE2 GLN B  41      -6.809 117.315  79.895  1.00 22.63           H  
ATOM   2153  C   GLN B  41      -8.706 121.083  74.962  1.00 18.79           C  
ATOM   2154  O   GLN B  41      -9.140 120.353  74.073  1.00 22.14           O  
ATOM   2155  N   VAL B  42      -7.611 121.838  74.835  1.00 18.29           N  
ATOM   2156  HN  VAL B  42      -7.201 122.284  75.717  1.00 18.59           H  
ATOM   2157  CA  VAL B  42      -6.942 122.090  73.561  1.00 17.24           C  
ATOM   2158  HA  VAL B  42      -7.468 121.539  72.781  1.00 18.59           H  
ATOM   2159  CB  VAL B  42      -6.961 123.593  73.195  1.00 18.47           C  
ATOM   2160  HB  VAL B  42      -6.407 124.141  73.957  1.00 18.59           H  
ATOM   2161  CG1 VAL B  42      -6.293 123.842  71.837  1.00 18.23           C  
ATOM   2162 1HG1 VAL B  42      -6.322 124.907  71.607  1.00 18.59           H  
ATOM   2163 2HG1 VAL B  42      -6.825 123.289  71.063  1.00 18.59           H  
ATOM   2164 3HG1 VAL B  42      -5.256 123.507  71.874  1.00 18.59           H  
ATOM   2165  CG2 VAL B  42      -8.391 124.111  73.173  1.00 20.34           C  
ATOM   2166 1HG2 VAL B  42      -8.391 125.170  72.914  1.00 18.59           H  
ATOM   2167 2HG2 VAL B  42      -8.841 123.978  74.157  1.00 18.59           H  
ATOM   2168 3HG2 VAL B  42      -8.967 123.557  72.432  1.00 18.59           H  
ATOM   2169  C   VAL B  42      -5.499 121.601  73.605  1.00 17.78           C  
ATOM   2170  O   VAL B  42      -4.709 122.054  74.432  1.00 19.80           O  
ATOM   2171  N   GLY B  43      -5.164 120.694  72.693  1.00 18.12           N  
ATOM   2172  HN  GLY B  43      -5.897 120.387  71.976  1.00 18.40           H  
ATOM   2173  CA  GLY B  43      -3.839 120.106  72.636  1.00 17.69           C  
ATOM   2174  HA1 GLY B  43      -3.558 119.805  73.645  1.00 18.40           H  
ATOM   2175  HA2 GLY B  43      -3.885 119.227  71.993  1.00 18.40           H  
ATOM   2176  C   GLY B  43      -2.758 121.028  72.099  1.00 18.83           C  
ATOM   2177  O   GLY B  43      -3.037 122.022  71.436  1.00 18.94           O  
ATOM   2178  N   SER B  44      -1.513 120.657  72.373  1.00 16.86           N  
ATOM   2179  HN  SER B  44      -1.355 119.719  72.862  1.00 17.88           H  
ATOM   2180  CA  SER B  44      -0.342 121.478  72.034  1.00 17.50           C  
ATOM   2181  HA  SER B  44      -0.457 122.445  72.524  1.00 17.88           H  
ATOM   2182  CB  SER B  44       0.928 120.826  72.572  1.00 18.01           C  
ATOM   2183  HB1 SER B  44       1.775 121.479  72.363  1.00 17.88           H  
ATOM   2184  HB2 SER B  44       0.827 120.694  73.649  1.00 17.88           H  
ATOM   2185  OG  SER B  44       1.167 119.559  71.975  1.00 18.59           O  
ATOM   2186  HG  SER B  44       0.359 118.919  72.175  1.00 17.88           H  
ATOM   2187  C   SER B  44      -0.157 121.728  70.538  1.00 17.32           C  
ATOM   2188  O   SER B  44       0.445 122.730  70.156  1.00 18.98           O  
ATOM   2189  N   HIS B  45      -0.651 120.823  69.691  1.00 16.48           N  
ATOM   2190  HN  HIS B  45      -1.296 120.051  70.055  1.00 18.63           H  
ATOM   2191  CA  HIS B  45      -0.316 120.879  68.262  1.00 17.37           C  
ATOM   2192  HA  HIS B  45       0.323 121.752  68.131  1.00 18.63           H  
ATOM   2193  CB  HIS B  45       0.545 119.652  67.899  1.00 17.89           C  
ATOM   2194  HB1 HIS B  45       0.152 118.783  68.428  1.00 18.63           H  
ATOM   2195  HB2 HIS B  45       0.476 119.485  66.824  1.00 18.63           H  
ATOM   2196  CG  HIS B  45       1.982 119.820  68.263  1.00 17.79           C  
ATOM   2197  CD2 HIS B  45       3.083 120.021  67.498  1.00 19.48           C  
ATOM   2198  HD2 HIS B  45       3.114 120.075  66.410  1.00 18.63           H  
ATOM   2199  ND1 HIS B  45       2.411 119.857  69.570  1.00 19.81           N  
ATOM   2200  HD1 HIS B  45       1.782 119.758  70.430  1.00 18.63           H  
ATOM   2201  CE1 HIS B  45       3.724 120.034  69.597  1.00 21.52           C  
ATOM   2202  HE1 HIS B  45       4.343 120.081  70.493  1.00 18.63           H  
ATOM   2203  NE2 HIS B  45       4.154 120.144  68.354  1.00 19.58           N  
ATOM   2204  C   HIS B  45      -1.482 121.048  67.283  1.00 17.72           C  
ATOM   2205  O   HIS B  45      -1.317 120.871  66.080  1.00 18.61           O  
ATOM   2206  N   ILE B  46      -2.653 121.395  67.803  1.00 17.87           N  
ATOM   2207  HN  ILE B  46      -2.786 121.387  68.865  1.00 19.33           H  
ATOM   2208  CA  ILE B  46      -3.758 121.786  66.939  1.00 18.85           C  
ATOM   2209  HA  ILE B  46      -3.699 121.156  66.051  1.00 19.33           H  
ATOM   2210  CB  ILE B  46      -5.145 121.531  67.572  1.00 18.99           C  
ATOM   2211  HB  ILE B  46      -5.203 120.473  67.829  1.00 19.33           H  
ATOM   2212  CG2 ILE B  46      -5.359 122.331  68.852  1.00 20.40           C  
ATOM   2213 1HG2 ILE B  46      -6.348 122.115  69.255  1.00 19.33           H  
ATOM   2214 2HG2 ILE B  46      -5.281 123.396  68.633  1.00 19.33           H  
ATOM   2215 3HG2 ILE B  46      -4.600 122.055  69.585  1.00 19.33           H  
ATOM   2216  CG1 ILE B  46      -6.243 121.821  66.546  1.00 19.56           C  
ATOM   2217 1HG1 ILE B  46      -6.261 122.894  66.357  1.00 19.33           H  
ATOM   2218 2HG1 ILE B  46      -5.999 121.293  65.624  1.00 19.33           H  
ATOM   2219  CD1 ILE B  46      -7.623 121.392  66.990  1.00 20.12           C  
ATOM   2220 1HD1 ILE B  46      -8.347 121.630  66.210  1.00 19.33           H  
ATOM   2221 2HD1 ILE B  46      -7.890 121.918  67.906  1.00 19.33           H  
ATOM   2222 3HD1 ILE B  46      -7.628 120.318  67.174  1.00 19.33           H  
ATOM   2223  C   ILE B  46      -3.589 123.236  66.462  1.00 18.61           C  
ATOM   2224  O   ILE B  46      -3.340 124.160  67.248  1.00 20.23           O  
ATOM   2225  N   HIS B  47      -3.707 123.407  65.154  1.00 18.02           N  
ATOM   2226  HN  HIS B  47      -3.786 122.541  64.531  1.00 19.28           H  
ATOM   2227  CA  HIS B  47      -3.734 124.728  64.521  1.00 19.01           C  
ATOM   2228  HA  HIS B  47      -2.751 125.194  64.587  1.00 19.28           H  
ATOM   2229  CB  HIS B  47      -4.139 124.568  63.061  1.00 18.72           C  
ATOM   2230  HB1 HIS B  47      -3.524 123.784  62.619  1.00 19.28           H  
ATOM   2231  HB2 HIS B  47      -5.187 124.271  63.027  1.00 19.28           H  
ATOM   2232  CG  HIS B  47      -3.976 125.808  62.246  1.00 19.82           C  
ATOM   2233  CD2 HIS B  47      -3.207 126.904  62.439  1.00 19.66           C  
ATOM   2234  HD2 HIS B  47      -2.552 127.096  63.289  1.00 19.28           H  
ATOM   2235  ND1 HIS B  47      -4.624 125.999  61.045  1.00 20.30           N  
ATOM   2236  HD1 HIS B  47      -5.306 125.309  60.593  1.00 19.28           H  
ATOM   2237  CE1 HIS B  47      -4.272 127.166  60.539  1.00 19.70           C  
ATOM   2238  HE1 HIS B  47      -4.633 127.592  59.603  1.00 19.28           H  
ATOM   2239  NE2 HIS B  47      -3.409 127.728  61.362  1.00 20.36           N  
ATOM   2240  C   HIS B  47      -4.766 125.582  65.241  1.00 18.46           C  
ATOM   2241  O   HIS B  47      -5.956 125.263  65.218  1.00 18.76           O  
ATOM   2242  N   PHE B  48      -4.335 126.659  65.879  1.00 18.10           N  
ATOM   2243  HN  PHE B  48      -3.385 127.087  65.634  1.00 19.78           H  
ATOM   2244  CA  PHE B  48      -5.161 127.256  66.914  1.00 19.12           C  
ATOM   2245  HA  PHE B  48      -5.480 126.442  67.565  1.00 19.78           H  
ATOM   2246  CB  PHE B  48      -4.378 128.240  67.797  1.00 19.32           C  
ATOM   2247  HB1 PHE B  48      -3.380 127.836  67.968  1.00 19.78           H  
ATOM   2248  HB2 PHE B  48      -4.300 129.192  67.272  1.00 19.78           H  
ATOM   2249  CG  PHE B  48      -5.034 128.479  69.131  1.00 18.90           C  
ATOM   2250  CD1 PHE B  48      -4.932 127.540  70.157  1.00 18.58           C  
ATOM   2251  HD1 PHE B  48      -4.350 126.632  70.001  1.00 19.78           H  
ATOM   2252  CD2 PHE B  48      -5.827 129.601  69.331  1.00 20.90           C  
ATOM   2253  HD2 PHE B  48      -5.950 130.325  68.526  1.00 19.78           H  
ATOM   2254  CE1 PHE B  48      -5.565 127.750  71.376  1.00 21.46           C  
ATOM   2255  HE1 PHE B  48      -5.449 127.027  72.184  1.00 19.78           H  
ATOM   2256  CE2 PHE B  48      -6.463 129.809  70.543  1.00 22.33           C  
ATOM   2257  HE2 PHE B  48      -7.061 130.708  70.695  1.00 19.78           H  
ATOM   2258  CZ  PHE B  48      -6.343 128.880  71.562  1.00 20.95           C  
ATOM   2259  HZ  PHE B  48      -6.860 129.038  72.509  1.00 19.78           H  
ATOM   2260  C   PHE B  48      -6.430 127.891  66.360  1.00 18.89           C  
ATOM   2261  O   PHE B  48      -7.468 127.859  67.023  1.00 19.02           O  
ATOM   2262  N   VAL B  49      -6.368 128.405  65.136  1.00 17.18           N  
ATOM   2263  HN  VAL B  49      -5.442 128.385  64.601  1.00 19.05           H  
ATOM   2264  CA  VAL B  49      -7.551 128.999  64.510  1.00 18.52           C  
ATOM   2265  HA  VAL B  49      -7.931 129.759  65.193  1.00 19.05           H  
ATOM   2266  CB  VAL B  49      -7.191 129.717  63.177  1.00 19.93           C  
ATOM   2267  HB  VAL B  49      -6.325 130.349  63.373  1.00 19.05           H  
ATOM   2268  CG1 VAL B  49      -6.790 128.722  62.089  1.00 20.29           C  
ATOM   2269 1HG1 VAL B  49      -6.546 129.262  61.174  1.00 19.05           H  
ATOM   2270 2HG1 VAL B  49      -7.618 128.039  61.898  1.00 19.05           H  
ATOM   2271 3HG1 VAL B  49      -5.920 128.154  62.418  1.00 19.05           H  
ATOM   2272  CG2 VAL B  49      -8.328 130.634  62.714  1.00 21.67           C  
ATOM   2273 1HG2 VAL B  49      -8.046 131.121  61.781  1.00 19.05           H  
ATOM   2274 2HG2 VAL B  49      -8.518 131.391  63.475  1.00 19.05           H  
ATOM   2275 3HG2 VAL B  49      -9.231 130.043  62.557  1.00 19.05           H  
ATOM   2276  C   VAL B  49      -8.680 127.986  64.285  1.00 16.73           C  
ATOM   2277  O   VAL B  49      -9.838 128.387  64.093  1.00 19.02           O  
ATOM   2278  N   GLU B  50      -8.370 126.687  64.318  1.00 17.76           N  
ATOM   2279  HN  GLU B  50      -7.379 126.393  64.593  1.00 20.32           H  
ATOM   2280  CA  GLU B  50      -9.358 125.653  63.985  1.00 19.25           C  
ATOM   2281  HA  GLU B  50     -10.143 126.136  63.403  1.00 20.32           H  
ATOM   2282  CB  GLU B  50      -8.699 124.601  63.070  1.00 18.92           C  
ATOM   2283  HB1 GLU B  50      -7.939 124.065  63.639  1.00 20.32           H  
ATOM   2284  HB2 GLU B  50      -9.462 123.900  62.731  1.00 20.32           H  
ATOM   2285  CG  GLU B  50      -8.044 125.243  61.855  1.00 22.33           C  
ATOM   2286  HG1 GLU B  50      -8.616 126.134  61.597  1.00 20.32           H  
ATOM   2287  HG2 GLU B  50      -7.030 125.530  62.133  1.00 20.32           H  
ATOM   2288  CD  GLU B  50      -7.959 124.366  60.616  1.00 22.71           C  
ATOM   2289  OE1 GLU B  50      -8.918 123.619  60.331  1.00 20.22           O  
ATOM   2290  OE2 GLU B  50      -6.939 124.464  59.897  1.00 22.26           O  
ATOM   2291  C   GLU B  50     -10.032 125.009  65.198  1.00 18.48           C  
ATOM   2292  O   GLU B  50     -10.790 124.040  65.052  1.00 20.96           O  
ATOM   2293  N   VAL B  51      -9.763 125.544  66.393  1.00 18.57           N  
ATOM   2294  HN  VAL B  51      -9.068 126.355  66.459  1.00 19.33           H  
ATOM   2295  CA  VAL B  51     -10.398 125.045  67.613  1.00 20.11           C  
ATOM   2296  HA  VAL B  51     -10.280 123.961  67.625  1.00 19.33           H  
ATOM   2297  CB  VAL B  51      -9.739 125.599  68.892  1.00 18.99           C  
ATOM   2298  HB  VAL B  51     -10.256 125.161  69.746  1.00 19.33           H  
ATOM   2299  CG1 VAL B  51      -8.272 125.173  68.969  1.00 19.72           C  
ATOM   2300 1HG1 VAL B  51      -7.824 125.574  69.878  1.00 19.33           H  
ATOM   2301 2HG1 VAL B  51      -7.736 125.557  68.101  1.00 19.33           H  
ATOM   2302 3HG1 VAL B  51      -8.209 124.085  68.983  1.00 19.33           H  
ATOM   2303  CG2 VAL B  51      -9.898 127.110  68.981  1.00 18.62           C  
ATOM   2304 1HG2 VAL B  51      -9.424 127.473  69.893  1.00 19.33           H  
ATOM   2305 2HG2 VAL B  51     -10.958 127.364  68.998  1.00 19.33           H  
ATOM   2306 3HG2 VAL B  51      -9.426 127.577  68.116  1.00 19.33           H  
ATOM   2307  C   VAL B  51     -11.894 125.346  67.628  1.00 19.44           C  
ATOM   2308  O   VAL B  51     -12.381 126.201  66.877  1.00 19.88           O  
ATOM   2309  N   ASN B  52     -12.589 124.618  68.501  1.00 19.57           N  
ATOM   2310  HN  ASN B  52     -12.057 123.874  69.056  1.00 19.45           H  
ATOM   2311  CA  ASN B  52     -14.018 124.755  68.760  1.00 18.15           C  
ATOM   2312  HA  ASN B  52     -14.559 124.054  68.124  1.00 19.45           H  
ATOM   2313  CB  ASN B  52     -14.267 124.386  70.222  1.00 18.75           C  
ATOM   2314  HB1 ASN B  52     -13.693 123.489  70.454  1.00 19.45           H  
ATOM   2315  HB2 ASN B  52     -13.924 125.209  70.849  1.00 19.45           H  
ATOM   2316  CG  ASN B  52     -15.721 124.119  70.538  1.00 18.73           C  
ATOM   2317  OD1 ASN B  52     -16.591 124.923  70.219  1.00 20.50           O  
ATOM   2318  ND2 ASN B  52     -15.984 123.009  71.225  1.00 20.01           N  
ATOM   2319 1HD2 ASN B  52     -15.185 122.362  71.522  1.00 19.45           H  
ATOM   2320 2HD2 ASN B  52     -16.994 122.764  71.480  1.00 19.45           H  
ATOM   2321  C   ASN B  52     -14.544 126.165  68.496  1.00 19.94           C  
ATOM   2322  O   ASN B  52     -14.041 127.138  69.063  1.00 19.97           O  
ATOM   2323  N   LYS B  53     -15.568 126.242  67.644  1.00 19.00           N  
ATOM   2324  HN  LYS B  53     -15.879 125.344  67.152  1.00 27.01           H  
ATOM   2325  CA  LYS B  53     -16.293 127.479  67.340  1.00 20.29           C  
ATOM   2326  HA  LYS B  53     -15.690 128.072  66.653  1.00 27.01           H  
ATOM   2327  CB  LYS B  53     -17.640 127.165  66.660  1.00 23.34           C  
ATOM   2328  HB1 LYS B  53     -18.154 126.422  67.270  1.00 27.01           H  
ATOM   2329  HB2 LYS B  53     -18.223 128.086  66.639  1.00 27.01           H  
ATOM   2330  CG  LYS B  53     -17.573 126.632  65.247  1.00 26.09           C  
ATOM   2331  HG1 LYS B  53     -17.184 127.408  64.588  1.00 27.01           H  
ATOM   2332  HG2 LYS B  53     -16.911 125.766  65.220  1.00 27.01           H  
ATOM   2333  CD  LYS B  53     -18.967 126.218  64.773  1.00 29.41           C  
ATOM   2334  HD1 LYS B  53     -19.440 125.612  65.546  1.00 27.01           H  
ATOM   2335  HD2 LYS B  53     -19.563 127.114  64.598  1.00 27.01           H  
ATOM   2336  CE  LYS B  53     -18.894 125.407  63.479  1.00 38.63           C  
ATOM   2337  HE1 LYS B  53     -18.134 125.855  62.839  1.00 27.01           H  
ATOM   2338  HE2 LYS B  53     -18.601 124.388  63.732  1.00 27.01           H  
ATOM   2339  NZ  LYS B  53     -20.177 125.347  62.710  1.00 43.96           N1+
ATOM   2340  HZ1 LYS B  53     -20.036 124.763  61.825  1.00 27.01           H  
ATOM   2341  HZ2 LYS B  53     -20.478 126.338  62.439  1.00 27.01           H  
ATOM   2342  HZ3 LYS B  53     -20.936 124.897  63.316  1.00 27.01           H  
ATOM   2343  C   LYS B  53     -16.645 128.340  68.532  1.00 20.57           C  
ATOM   2344  O   LYS B  53     -16.707 129.560  68.400  1.00 21.77           O  
ATOM   2345  N   GLU B  54     -16.936 127.707  69.673  0.70 21.14           N  
ATOM   2346  HN  GLU B  54     -16.784 126.650  69.749  0.70 25.68           H  
ATOM   2347  CA  GLU B  54     -17.461 128.451  70.820  0.70 19.26           C  
ATOM   2348  HA  GLU B  54     -18.035 129.281  70.408  0.70 25.68           H  
ATOM   2349  CB  GLU B  54     -18.452 127.598  71.616  0.70 22.02           C  
ATOM   2350  HB1 GLU B  54     -17.970 126.658  71.886  0.70 25.68           H  
ATOM   2351  HB2 GLU B  54     -18.733 128.137  72.521  0.70 25.68           H  
ATOM   2352  CG  GLU B  54     -19.714 127.292  70.812  0.70 26.28           C  
ATOM   2353  HG1 GLU B  54     -20.026 128.206  70.307  0.70 25.68           H  
ATOM   2354  HG2 GLU B  54     -19.470 126.531  70.070  0.70 25.68           H  
ATOM   2355  CD  GLU B  54     -20.885 126.785  71.647  0.70 27.11           C  
ATOM   2356  OE1 GLU B  54     -20.945 127.069  72.848  0.70 30.02           O  
ATOM   2357  OE2 GLU B  54     -21.776 126.102  71.098  0.70 42.78           O  
ATOM   2358  C   GLU B  54     -16.379 129.074  71.696  0.70 20.54           C  
ATOM   2359  O   GLU B  54     -16.693 129.774  72.662  0.70 21.93           O  
ATOM   2360  N   LEU B  55     -15.113 128.853  71.336  1.00 19.18           N  
ATOM   2361  HN  LEU B  55     -14.905 128.100  70.605  1.00 20.89           H  
ATOM   2362  CA  LEU B  55     -14.005 129.607  71.910  1.00 20.69           C  
ATOM   2363  HA  LEU B  55     -14.202 129.779  72.968  1.00 20.89           H  
ATOM   2364  CB  LEU B  55     -12.682 128.866  71.764  1.00 20.25           C  
ATOM   2365  HB1 LEU B  55     -12.596 128.527  70.732  1.00 20.89           H  
ATOM   2366  HB2 LEU B  55     -11.876 129.565  71.985  1.00 20.89           H  
ATOM   2367  CG  LEU B  55     -12.521 127.649  72.680  1.00 21.06           C  
ATOM   2368  HG  LEU B  55     -13.350 126.963  72.507  1.00 20.89           H  
ATOM   2369  CD1 LEU B  55     -11.222 126.957  72.312  1.00 23.49           C  
ATOM   2370 1HD1 LEU B  55     -11.081 126.085  72.950  1.00 20.89           H  
ATOM   2371 2HD1 LEU B  55     -10.390 127.647  72.452  1.00 20.89           H  
ATOM   2372 3HD1 LEU B  55     -11.260 126.642  71.269  1.00 20.89           H  
ATOM   2373  CD2 LEU B  55     -12.495 128.031  74.148  1.00 21.27           C  
ATOM   2374 1HD2 LEU B  55     -12.379 127.133  74.756  1.00 20.89           H  
ATOM   2375 2HD2 LEU B  55     -13.428 128.529  74.411  1.00 20.89           H  
ATOM   2376 3HD2 LEU B  55     -11.659 128.705  74.334  1.00 20.89           H  
ATOM   2377  C   LEU B  55     -13.938 130.952  71.190  1.00 19.74           C  
ATOM   2378  O   LEU B  55     -13.840 131.010  69.958  1.00 21.46           O  
ATOM   2379  N   LEU B  56     -14.044 132.025  71.962  1.00 21.30           N  
ATOM   2380  HN  LEU B  56     -14.159 131.891  73.017  1.00 22.73           H  
ATOM   2381  CA  LEU B  56     -14.009 133.380  71.426  1.00 20.53           C  
ATOM   2382  HA  LEU B  56     -14.207 133.347  70.355  1.00 22.73           H  
ATOM   2383  CB  LEU B  56     -15.066 134.238  72.103  1.00 22.55           C  
ATOM   2384  HB1 LEU B  56     -16.042 133.853  71.808  1.00 22.73           H  
ATOM   2385  HB2 LEU B  56     -14.941 134.126  73.180  1.00 22.73           H  
ATOM   2386  CG  LEU B  56     -15.044 135.734  71.787  1.00 23.64           C  
ATOM   2387  HG  LEU B  56     -14.053 136.121  72.024  1.00 22.73           H  
ATOM   2388  CD1 LEU B  56     -15.335 136.026  70.315  1.00 25.56           C  
ATOM   2389 1HD1 LEU B  56     -15.307 137.102  70.145  1.00 22.73           H  
ATOM   2390 2HD1 LEU B  56     -16.322 135.643  70.056  1.00 22.73           H  
ATOM   2391 3HD1 LEU B  56     -14.583 135.541  69.692  1.00 22.73           H  
ATOM   2392  CD2 LEU B  56     -16.057 136.412  72.704  1.00 26.63           C  
ATOM   2393 1HD2 LEU B  56     -16.068 137.484  72.505  1.00 22.73           H  
ATOM   2394 2HD2 LEU B  56     -15.780 136.239  73.744  1.00 22.73           H  
ATOM   2395 3HD2 LEU B  56     -17.049 135.999  72.519  1.00 22.73           H  
ATOM   2396  C   LEU B  56     -12.627 133.959  71.660  1.00 20.52           C  
ATOM   2397  O   LEU B  56     -12.144 134.020  72.794  1.00 21.10           O  
ATOM   2398  N   PHE B  57     -11.997 134.345  70.562  1.00 19.25           N  
ATOM   2399  HN  PHE B  57     -12.466 134.151  69.620  1.00 20.76           H  
ATOM   2400  CA  PHE B  57     -10.703 135.019  70.556  1.00 19.57           C  
ATOM   2401  HA  PHE B  57     -10.717 135.816  71.300  1.00 20.76           H  
ATOM   2402  CB  PHE B  57      -9.558 134.054  70.885  1.00 21.28           C  
ATOM   2403  HB1 PHE B  57      -8.630 134.625  70.906  1.00 20.76           H  
ATOM   2404  HB2 PHE B  57      -9.747 133.630  71.871  1.00 20.76           H  
ATOM   2405  CG  PHE B  57      -9.384 132.916  69.912  1.00 19.52           C  
ATOM   2406  CD1 PHE B  57     -10.179 131.775  70.002  1.00 19.52           C  
ATOM   2407  HD1 PHE B  57     -10.955 131.722  70.765  1.00 20.76           H  
ATOM   2408  CD2 PHE B  57      -8.401 132.965  68.928  1.00 19.81           C  
ATOM   2409  HD2 PHE B  57      -7.772 133.851  68.837  1.00 20.76           H  
ATOM   2410  CE1 PHE B  57      -9.999 130.704  69.136  1.00 22.00           C  
ATOM   2411  HE1 PHE B  57     -10.620 129.813  69.228  1.00 20.76           H  
ATOM   2412  CE2 PHE B  57      -8.214 131.899  68.063  1.00 22.07           C  
ATOM   2413  HE2 PHE B  57      -7.428 131.942  67.309  1.00 20.76           H  
ATOM   2414  CZ  PHE B  57      -9.024 130.777  68.154  1.00 20.49           C  
ATOM   2415  HZ  PHE B  57      -8.894 129.953  67.453  1.00 20.76           H  
ATOM   2416  C   PHE B  57     -10.487 135.634  69.179  1.00 20.80           C  
ATOM   2417  O   PHE B  57     -11.259 135.380  68.259  1.00 24.08           O  
ATOM   2418  N   ASP B  58      -9.435 136.432  69.041  1.00 21.82           N  
ATOM   2419  HN  ASP B  58      -8.818 136.637  69.891  1.00 24.52           H  
ATOM   2420  CA  ASP B  58      -9.102 137.037  67.749  1.00 21.53           C  
ATOM   2421  HA  ASP B  58     -10.001 137.467  67.308  1.00 24.52           H  
ATOM   2422  CB  ASP B  58      -8.058 138.140  67.956  1.00 23.65           C  
ATOM   2423  HB1 ASP B  58      -8.417 138.812  68.736  1.00 24.52           H  
ATOM   2424  HB2 ASP B  58      -7.125 137.676  68.276  1.00 24.52           H  
ATOM   2425  CG  ASP B  58      -7.782 138.960  66.705  1.00 26.85           C  
ATOM   2426  OD1 ASP B  58      -8.205 138.579  65.589  1.00 28.59           O  
ATOM   2427  OD2 ASP B  58      -7.090 139.998  66.846  1.00 30.56           O  
ATOM   2428  C   ASP B  58      -8.576 135.923  66.845  1.00 21.32           C  
ATOM   2429  O   ASP B  58      -7.400 135.566  66.893  1.00 21.82           O  
ATOM   2430  N   ARG B  59      -9.464 135.367  66.024  1.00 21.92           N  
ATOM   2431  HN  ARG B  59     -10.439 135.800  65.941  1.00 22.01           H  
ATOM   2432  CA  ARG B  59      -9.143 134.180  65.232  1.00 21.71           C  
ATOM   2433  HA  ARG B  59      -8.908 133.373  65.926  1.00 22.01           H  
ATOM   2434  CB  ARG B  59     -10.345 133.746  64.410  1.00 21.05           C  
ATOM   2435  HB1 ARG B  59     -10.747 134.620  63.898  1.00 22.01           H  
ATOM   2436  HB2 ARG B  59     -10.013 133.014  63.674  1.00 22.01           H  
ATOM   2437  CG  ARG B  59     -11.453 133.124  65.240  1.00 22.78           C  
ATOM   2438  HG1 ARG B  59     -11.492 133.625  66.207  1.00 22.01           H  
ATOM   2439  HG2 ARG B  59     -12.402 133.261  64.721  1.00 22.01           H  
ATOM   2440  CD  ARG B  59     -11.227 131.653  65.462  1.00 21.88           C  
ATOM   2441  HD1 ARG B  59     -11.327 131.126  64.513  1.00 22.01           H  
ATOM   2442  HD2 ARG B  59     -10.224 131.499  65.860  1.00 22.01           H  
ATOM   2443  NE  ARG B  59     -12.204 131.130  66.407  1.00 21.63           N1+
ATOM   2444  HE  ARG B  59     -12.883 131.823  66.858  1.00 22.01           H  
ATOM   2445  CZ  ARG B  59     -12.310 129.845  66.748  1.00 22.74           C  
ATOM   2446  NH1 ARG B  59     -11.519 128.951  66.194  1.00 21.36           N  
ATOM   2447 1HH1 ARG B  59     -10.792 129.255  65.471  1.00 22.01           H  
ATOM   2448 2HH1 ARG B  59     -11.603 127.920  66.467  1.00 22.01           H  
ATOM   2449  NH2 ARG B  59     -13.236 129.471  67.616  1.00 24.84           N  
ATOM   2450 1HH2 ARG B  59     -13.896 130.198  68.041  1.00 22.01           H  
ATOM   2451 2HH2 ARG B  59     -13.325 128.441  67.893  1.00 22.01           H  
ATOM   2452  C   ARG B  59      -7.929 134.386  64.336  1.00 20.26           C  
ATOM   2453  O   ARG B  59      -7.117 133.458  64.171  1.00 21.94           O  
ATOM   2454  N   ALA B  60      -7.764 135.600  63.801  1.00 22.15           N  
ATOM   2455  HN  ALA B  60      -8.509 136.351  63.963  1.00 23.25           H  
ATOM   2456  CA  ALA B  60      -6.586 135.920  62.999  1.00 21.94           C  
ATOM   2457  HA  ALA B  60      -6.617 135.311  62.096  1.00 23.25           H  
ATOM   2458  CB  ALA B  60      -6.608 137.388  62.579  1.00 24.27           C  
ATOM   2459  HB1 ALA B  60      -5.723 137.609  61.982  1.00 23.25           H  
ATOM   2460  HB2 ALA B  60      -6.614 138.020  63.467  1.00 23.25           H  
ATOM   2461  HB3 ALA B  60      -7.503 137.584  61.988  1.00 23.25           H  
ATOM   2462  C   ALA B  60      -5.280 135.614  63.730  1.00 22.34           C  
ATOM   2463  O   ALA B  60      -4.285 135.239  63.094  1.00 25.56           O  
ATOM   2464  N   GLU B  61      -5.270 135.784  65.053  1.00 20.55           N  
ATOM   2465  HN  GLU B  61      -6.173 136.070  65.550  1.00 28.79           H  
ATOM   2466  CA  GLU B  61      -4.050 135.588  65.842  1.00 22.30           C  
ATOM   2467  HA  GLU B  61      -3.217 136.000  65.272  1.00 28.79           H  
ATOM   2468  CB  GLU B  61      -4.135 136.357  67.166  1.00 25.67           C  
ATOM   2469  HB1 GLU B  61      -5.002 135.997  67.719  1.00 28.79           H  
ATOM   2470  HB2 GLU B  61      -3.230 136.158  67.739  1.00 28.79           H  
ATOM   2471  CG  GLU B  61      -4.270 137.862  66.985  1.00 27.87           C  
ATOM   2472  HG1 GLU B  61      -5.098 138.057  66.303  1.00 28.79           H  
ATOM   2473  HG2 GLU B  61      -4.484 138.311  67.955  1.00 28.79           H  
ATOM   2474  CD  GLU B  61      -3.017 138.505  66.421  1.00 35.51           C  
ATOM   2475  OE1 GLU B  61      -1.900 138.013  66.678  1.00 32.52           O  
ATOM   2476  OE2 GLU B  61      -3.149 139.520  65.714  1.00 49.91           O  
ATOM   2477  C   GLU B  61      -3.748 134.120  66.108  1.00 21.55           C  
ATOM   2478  O   GLU B  61      -2.703 133.788  66.647  1.00 23.24           O  
ATOM   2479  N   GLY B  62      -4.677 133.249  65.751  1.00 21.08           N  
ATOM   2480  HN  GLY B  62      -5.617 133.613  65.392  1.00 20.78           H  
ATOM   2481  CA  GLY B  62      -4.462 131.809  65.831  1.00 21.47           C  
ATOM   2482  HA1 GLY B  62      -3.762 131.615  66.644  1.00 20.78           H  
ATOM   2483  HA2 GLY B  62      -5.418 131.335  66.054  1.00 20.78           H  
ATOM   2484  C   GLY B  62      -3.904 131.177  64.564  1.00 19.69           C  
ATOM   2485  O   GLY B  62      -3.502 130.010  64.567  1.00 20.87           O  
ATOM   2486  N   ILE B  63      -3.891 131.934  63.475  1.00 18.93           N  
ATOM   2487  HN  ILE B  63      -4.202 132.955  63.549  1.00 21.23           H  
ATOM   2488  CA  ILE B  63      -3.464 131.416  62.175  1.00 20.33           C  
ATOM   2489  HA  ILE B  63      -3.961 130.458  62.021  1.00 21.23           H  
ATOM   2490  CB  ILE B  63      -3.878 132.346  61.028  1.00 21.70           C  
ATOM   2491  HB  ILE B  63      -3.472 133.338  61.228  1.00 21.23           H  
ATOM   2492  CG2 ILE B  63      -3.296 131.847  59.710  1.00 22.57           C  
ATOM   2493 1HG2 ILE B  63      -3.597 132.515  58.903  1.00 21.23           H  
ATOM   2494 2HG2 ILE B  63      -3.666 130.842  59.506  1.00 21.23           H  
ATOM   2495 3HG2 ILE B  63      -2.208 131.826  59.777  1.00 21.23           H  
ATOM   2496  CG1 ILE B  63      -5.416 132.452  60.988  1.00 20.89           C  
ATOM   2497 1HG1 ILE B  63      -5.816 131.456  60.800  1.00 21.23           H  
ATOM   2498 2HG1 ILE B  63      -5.753 132.801  61.964  1.00 21.23           H  
ATOM   2499  CD1 ILE B  63      -5.982 133.386  59.939  1.00 22.29           C  
ATOM   2500 1HD1 ILE B  63      -7.070 133.384  59.999  1.00 21.23           H  
ATOM   2501 2HD1 ILE B  63      -5.673 133.051  58.949  1.00 21.23           H  
ATOM   2502 3HD1 ILE B  63      -5.611 134.396  60.113  1.00 21.23           H  
ATOM   2503  C   ILE B  63      -1.947 131.165  62.146  1.00 21.39           C  
ATOM   2504  O   ILE B  63      -1.153 132.023  62.522  1.00 21.76           O  
ATOM   2505  N   GLY B  64      -1.557 129.975  61.697  1.00 19.84           N  
ATOM   2506  HN  GLY B  64      -2.298 129.275  61.372  1.00 20.62           H  
ATOM   2507  CA  GLY B  64      -0.156 129.597  61.634  1.00 21.49           C  
ATOM   2508  HA1 GLY B  64      -0.079 128.678  61.053  1.00 20.62           H  
ATOM   2509  HA2 GLY B  64       0.388 130.394  61.128  1.00 20.62           H  
ATOM   2510  C   GLY B  64       0.500 129.360  62.982  1.00 19.29           C  
ATOM   2511  O   GLY B  64       1.722 129.356  63.076  1.00 21.87           O  
ATOM   2512  N   ARG B  65      -0.320 129.135  64.011  1.00 18.51           N  
ATOM   2513  HN  ARG B  65      -1.366 129.032  63.812  1.00 21.81           H  
ATOM   2514  CA  ARG B  65       0.132 129.022  65.387  1.00 18.78           C  
ATOM   2515  HA  ARG B  65       1.208 128.849  65.374  1.00 21.81           H  
ATOM   2516  CB  ARG B  65      -0.125 130.340  66.125  1.00 20.00           C  
ATOM   2517  HB1 ARG B  65      -1.175 130.607  66.006  1.00 21.81           H  
ATOM   2518  HB2 ARG B  65       0.097 130.197  67.183  1.00 21.81           H  
ATOM   2519  CG  ARG B  65       0.741 131.495  65.592  1.00 21.39           C  
ATOM   2520  HG1 ARG B  65       1.776 131.333  65.894  1.00 21.81           H  
ATOM   2521  HG2 ARG B  65       0.678 131.514  64.504  1.00 21.81           H  
ATOM   2522  CD  ARG B  65       0.274 132.816  66.133  1.00 23.96           C  
ATOM   2523  HD1 ARG B  65      -0.765 132.961  65.839  1.00 21.81           H  
ATOM   2524  HD2 ARG B  65       0.343 132.787  67.220  1.00 21.81           H  
ATOM   2525  NE  ARG B  65       1.054 133.951  65.650  1.00 21.56           N1+
ATOM   2526  HE  ARG B  65       2.002 133.753  65.195  1.00 21.81           H  
ATOM   2527  CZ  ARG B  65       0.657 135.213  65.742  1.00 25.03           C  
ATOM   2528  NH1 ARG B  65      -0.521 135.506  66.287  1.00 25.69           N  
ATOM   2529 1HH1 ARG B  65      -1.151 134.722  66.653  1.00 21.81           H  
ATOM   2530 2HH1 ARG B  65      -0.838 136.525  66.360  1.00 21.81           H  
ATOM   2531  NH2 ARG B  65       1.442 136.183  65.286  1.00 24.74           N  
ATOM   2532 1HH2 ARG B  65       2.388 135.944  64.848  1.00 21.81           H  
ATOM   2533 2HH2 ARG B  65       1.128 137.203  65.357  1.00 21.81           H  
ATOM   2534  C   ARG B  65      -0.519 127.864  66.129  1.00 20.40           C  
ATOM   2535  O   ARG B  65      -1.499 127.263  65.668  1.00 19.87           O  
ATOM   2536  N   ARG B  66       0.068 127.561  67.279  1.00 19.90           N  
ATOM   2537  HN  ARG B  66       0.944 128.109  67.558  1.00 20.03           H  
ATOM   2538  CA  ARG B  66      -0.411 126.526  68.182  1.00 19.80           C  
ATOM   2539  HA  ARG B  66      -1.499 126.481  68.138  1.00 20.03           H  
ATOM   2540  CB  ARG B  66       0.171 125.167  67.798  1.00 19.71           C  
ATOM   2541  HB1 ARG B  66      -0.215 124.420  68.491  1.00 20.03           H  
ATOM   2542  HB2 ARG B  66      -0.155 124.927  66.786  1.00 20.03           H  
ATOM   2543  CG  ARG B  66       1.693 125.115  67.836  1.00 19.38           C  
ATOM   2544  HG1 ARG B  66       2.095 125.773  67.065  1.00 20.03           H  
ATOM   2545  HG2 ARG B  66       2.040 125.447  68.815  1.00 20.03           H  
ATOM   2546  CD  ARG B  66       2.175 123.704  67.588  1.00 20.29           C  
ATOM   2547  HD1 ARG B  66       1.697 123.048  68.316  1.00 20.03           H  
ATOM   2548  HD2 ARG B  66       1.872 123.413  66.582  1.00 20.03           H  
ATOM   2549  NE  ARG B  66       3.616 123.531  67.697  1.00 19.55           N1+
ATOM   2550  HE  ARG B  66       4.168 123.462  66.783  1.00 20.03           H  
ATOM   2551  CZ  ARG B  66       4.310 123.451  68.833  1.00 20.62           C  
ATOM   2552  NH1 ARG B  66       3.716 123.575  70.010  1.00 21.08           N  
ATOM   2553 1HH1 ARG B  66       2.660 123.743  70.062  1.00 20.03           H  
ATOM   2554 2HH1 ARG B  66       4.292 123.508  70.909  1.00 20.03           H  
ATOM   2555  NH2 ARG B  66       5.630 123.230  68.783  1.00 21.89           N  
ATOM   2556 1HH2 ARG B  66       6.118 123.119  67.837  1.00 20.03           H  
ATOM   2557 2HH2 ARG B  66       6.196 123.164  69.689  1.00 20.03           H  
ATOM   2558  C   ARG B  66       0.024 126.934  69.588  1.00 18.64           C  
ATOM   2559  O   ARG B  66       0.834 127.861  69.753  1.00 19.43           O  
ATOM   2560  N   LEU B  67      -0.490 126.250  70.602  1.00 18.66           N  
ATOM   2561  HN  LEU B  67      -1.182 125.457  70.408  1.00 19.30           H  
ATOM   2562  CA  LEU B  67      -0.122 126.567  71.986  1.00 19.49           C  
ATOM   2563  HA  LEU B  67      -0.345 127.619  72.166  1.00 19.30           H  
ATOM   2564  CB  LEU B  67      -0.931 125.732  72.972  1.00 18.51           C  
ATOM   2565  HB1 LEU B  67      -0.873 124.689  72.661  1.00 19.30           H  
ATOM   2566  HB2 LEU B  67      -0.482 125.843  73.959  1.00 19.30           H  
ATOM   2567  CG  LEU B  67      -2.405 126.116  73.074  1.00 18.06           C  
ATOM   2568  HG  LEU B  67      -2.765 126.341  72.070  1.00 19.30           H  
ATOM   2569  CD1 LEU B  67      -3.258 124.991  73.638  1.00 20.54           C  
ATOM   2570 1HD1 LEU B  67      -4.298 125.314  73.690  1.00 19.30           H  
ATOM   2571 2HD1 LEU B  67      -2.907 124.734  74.638  1.00 19.30           H  
ATOM   2572 3HD1 LEU B  67      -3.182 124.117  72.991  1.00 19.30           H  
ATOM   2573  CD2 LEU B  67      -2.570 127.364  73.922  1.00 21.02           C  
ATOM   2574 1HD2 LEU B  67      -3.627 127.624  73.985  1.00 19.30           H  
ATOM   2575 2HD2 LEU B  67      -2.020 128.188  73.468  1.00 19.30           H  
ATOM   2576 3HD2 LEU B  67      -2.182 127.177  74.923  1.00 19.30           H  
ATOM   2577  C   LEU B  67       1.365 126.344  72.243  1.00 18.47           C  
ATOM   2578  O   LEU B  67       1.938 125.335  71.814  1.00 19.64           O  
ATOM   2579  N   ASN B  68       1.982 127.313  72.928  1.00 18.07           N  
ATOM   2580  HN  ASN B  68       1.441 128.206  73.164  1.00 20.84           H  
ATOM   2581  CA  ASN B  68       3.377 127.190  73.366  1.00 18.50           C  
ATOM   2582  HA  ASN B  68       3.907 126.582  72.633  1.00 20.84           H  
ATOM   2583  CB  ASN B  68       4.075 128.544  73.445  1.00 18.00           C  
ATOM   2584  HB1 ASN B  68       3.881 129.094  72.524  1.00 20.84           H  
ATOM   2585  HB2 ASN B  68       3.671 129.099  74.292  1.00 20.84           H  
ATOM   2586  CG  ASN B  68       5.582 128.401  73.624  1.00 21.91           C  
ATOM   2587  OD1 ASN B  68       6.179 127.456  73.124  1.00 23.01           O  
ATOM   2588  ND2 ASN B  68       6.190 129.342  74.325  1.00 27.34           N  
ATOM   2589 1HD2 ASN B  68       5.625 130.153  74.735  1.00 20.84           H  
ATOM   2590 2HD2 ASN B  68       7.247 129.293  74.483  1.00 20.84           H  
ATOM   2591  C   ASN B  68       3.459 126.472  74.724  1.00 18.36           C  
ATOM   2592  O   ASN B  68       3.807 127.062  75.751  1.00 21.54           O  
ATOM   2593  N   ILE B  69       3.118 125.186  74.693  1.00 17.86           N  
ATOM   2594  HN  ILE B  69       2.831 124.757  73.756  1.00 18.87           H  
ATOM   2595  CA  ILE B  69       3.117 124.341  75.867  1.00 17.96           C  
ATOM   2596  HA  ILE B  69       3.664 124.848  76.662  1.00 18.87           H  
ATOM   2597  CB  ILE B  69       1.688 124.037  76.367  1.00 18.86           C  
ATOM   2598  HB  ILE B  69       1.769 123.371  77.226  1.00 18.87           H  
ATOM   2599  CG2 ILE B  69       1.026 125.336  76.841  1.00 20.08           C  
ATOM   2600 1HG2 ILE B  69       0.017 125.122  77.194  1.00 18.87           H  
ATOM   2601 2HG2 ILE B  69       0.978 126.043  76.013  1.00 18.87           H  
ATOM   2602 3HG2 ILE B  69       1.611 125.767  77.653  1.00 18.87           H  
ATOM   2603  CG1 ILE B  69       0.878 123.312  75.284  1.00 19.27           C  
ATOM   2604 1HG1 ILE B  69       0.829 123.955  74.405  1.00 18.87           H  
ATOM   2605 2HG1 ILE B  69       1.396 122.387  75.030  1.00 18.87           H  
ATOM   2606  CD1 ILE B  69      -0.523 122.969  75.696  1.00 18.96           C  
ATOM   2607 1HD1 ILE B  69      -1.029 122.459  74.876  1.00 18.87           H  
ATOM   2608 2HD1 ILE B  69      -1.063 123.883  75.943  1.00 18.87           H  
ATOM   2609 3HD1 ILE B  69      -0.496 122.316  76.568  1.00 18.87           H  
ATOM   2610  C   ILE B  69       3.865 123.055  75.501  1.00 17.83           C  
ATOM   2611  O   ILE B  69       3.999 122.727  74.314  1.00 20.15           O  
ATOM   2612  N   PRO B  70       4.362 122.329  76.513  1.00 19.04           N  
ATOM   2613  CD  PRO B  70       4.304 122.582  77.963  1.00 20.61           C  
ATOM   2614  HD1 PRO B  70       3.332 122.306  78.372  1.00 19.63           H  
ATOM   2615  HD2 PRO B  70       4.510 123.628  78.188  1.00 19.63           H  
ATOM   2616  CA  PRO B  70       5.112 121.114  76.206  1.00 19.91           C  
ATOM   2617  HA  PRO B  70       6.065 121.370  75.742  1.00 19.63           H  
ATOM   2618  CB  PRO B  70       5.350 120.496  77.587  1.00 18.92           C  
ATOM   2619  HB1 PRO B  70       4.539 119.821  77.859  1.00 19.63           H  
ATOM   2620  HB2 PRO B  70       6.297 119.957  77.617  1.00 19.63           H  
ATOM   2621  CG  PRO B  70       5.382 121.695  78.493  1.00 19.74           C  
ATOM   2622  HG1 PRO B  70       5.174 121.407  79.523  1.00 19.63           H  
ATOM   2623  HG2 PRO B  70       6.351 122.192  78.443  1.00 19.63           H  
ATOM   2624  C   PRO B  70       4.326 120.170  75.299  1.00 19.88           C  
ATOM   2625  O   PRO B  70       3.096 120.023  75.430  1.00 19.32           O  
ATOM   2626  N   SER B  71       5.039 119.551  74.377  1.00 20.88           N  
ATOM   2627  HN  SER B  71       6.085 119.762  74.298  1.00 21.51           H  
ATOM   2628  CA  SER B  71       4.443 118.595  73.470  1.00 19.16           C  
ATOM   2629  HA  SER B  71       3.787 119.125  72.779  1.00 21.51           H  
ATOM   2630  CB  SER B  71       5.551 117.913  72.675  1.00 20.19           C  
ATOM   2631  HB1 SER B  71       6.027 118.645  72.022  1.00 21.51           H  
ATOM   2632  HB2 SER B  71       6.290 117.507  73.366  1.00 21.51           H  
ATOM   2633  OG  SER B  71       5.029 116.876  71.899  1.00 29.28           O  
ATOM   2634  HG  SER B  71       4.572 116.167  72.524  1.00 21.51           H  
ATOM   2635  C   SER B  71       3.624 117.562  74.235  1.00 19.15           C  
ATOM   2636  O   SER B  71       4.101 116.968  75.193  1.00 20.40           O  
ATOM   2637  N   GLY B  72       2.376 117.376  73.817  1.00 20.20           N  
ATOM   2638  HN  GLY B  72       1.996 117.985  73.024  1.00 22.58           H  
ATOM   2639  CA  GLY B  72       1.513 116.367  74.409  1.00 22.25           C  
ATOM   2640  HA1 GLY B  72       0.846 115.997  73.631  1.00 22.58           H  
ATOM   2641  HA2 GLY B  72       2.144 115.553  74.765  1.00 22.58           H  
ATOM   2642  C   GLY B  72       0.659 116.840  75.571  1.00 21.42           C  
ATOM   2643  O   GLY B  72      -0.145 116.076  76.102  1.00 26.43           O  
ATOM   2644  N   THR B  73       0.805 118.106  75.953  1.00 19.30           N  
ATOM   2645  HN  THR B  73       1.541 118.717  75.473  1.00 20.16           H  
ATOM   2646  CA  THR B  73      -0.015 118.676  77.009  1.00 20.89           C  
ATOM   2647  HA  THR B  73      -0.472 117.854  77.560  1.00 20.16           H  
ATOM   2648  CB  THR B  73       0.821 119.511  78.008  1.00 20.97           C  
ATOM   2649  HB  THR B  73       0.171 119.825  78.824  1.00 20.16           H  
ATOM   2650  OG1 THR B  73       1.350 120.683  77.371  1.00 18.91           O  
ATOM   2651  HG1 THR B  73       1.965 120.399  76.569  1.00 20.16           H  
ATOM   2652  CG2 THR B  73       1.957 118.653  78.592  1.00 22.30           C  
ATOM   2653 1HG2 THR B  73       2.540 119.250  79.294  1.00 20.16           H  
ATOM   2654 2HG2 THR B  73       2.604 118.308  77.785  1.00 20.16           H  
ATOM   2655 3HG2 THR B  73       1.534 117.793  79.111  1.00 20.16           H  
ATOM   2656  C   THR B  73      -1.141 119.499  76.370  1.00 19.74           C  
ATOM   2657  O   THR B  73      -1.236 119.616  75.150  1.00 19.00           O  
ATOM   2658  N   ALA B  74      -2.010 120.027  77.211  1.00 19.37           N  
ATOM   2659  HN  ALA B  74      -1.826 119.961  78.263  1.00 22.40           H  
ATOM   2660  CA  ALA B  74      -3.208 120.694  76.742  1.00 21.11           C  
ATOM   2661  HA  ALA B  74      -3.018 121.105  75.751  1.00 22.40           H  
ATOM   2662  CB  ALA B  74      -4.355 119.698  76.651  1.00 23.28           C  
ATOM   2663  HB1 ALA B  74      -5.252 120.207  76.298  1.00 22.40           H  
ATOM   2664  HB2 ALA B  74      -4.545 119.270  77.636  1.00 22.40           H  
ATOM   2665  HB3 ALA B  74      -4.091 118.902  75.954  1.00 22.40           H  
ATOM   2666  C   ALA B  74      -3.568 121.822  77.679  1.00 21.96           C  
ATOM   2667  O   ALA B  74      -3.180 121.818  78.838  1.00 26.27           O  
ATOM   2668  N   ALA B  75      -4.328 122.766  77.157  1.00 19.66           N  
ATOM   2669  HN  ALA B  75      -4.533 122.734  76.107  1.00 21.02           H  
ATOM   2670  CA  ALA B  75      -4.904 123.856  77.950  1.00 21.16           C  
ATOM   2671  HA  ALA B  75      -4.419 123.888  78.926  1.00 21.02           H  
ATOM   2672  CB  ALA B  75      -4.698 125.178  77.243  1.00 21.74           C  
ATOM   2673  HB1 ALA B  75      -5.129 125.981  77.840  1.00 21.02           H  
ATOM   2674  HB2 ALA B  75      -5.185 125.149  76.268  1.00 21.02           H  
ATOM   2675  HB3 ALA B  75      -3.631 125.357  77.111  1.00 21.02           H  
ATOM   2676  C   ALA B  75      -6.391 123.598  78.134  1.00 18.39           C  
ATOM   2677  O   ALA B  75      -7.058 123.208  77.181  1.00 24.14           O  
ATOM   2678  N   ARG B  76      -6.891 123.784  79.355  1.00 18.12           N  
ATOM   2679  HN  ARG B  76      -6.246 124.141  80.131  1.00 22.98           H  
ATOM   2680  CA  ARG B  76      -8.311 123.512  79.671  1.00 18.83           C  
ATOM   2681  HA  ARG B  76      -8.760 122.978  78.833  1.00 22.98           H  
ATOM   2682  CB  ARG B  76      -8.398 122.632  80.917  1.00 21.10           C  
ATOM   2683  HB1 ARG B  76      -7.719 121.789  80.790  1.00 22.98           H  
ATOM   2684  HB2 ARG B  76      -8.087 123.223  81.778  1.00 22.98           H  
ATOM   2685  CG  ARG B  76      -9.790 122.090  81.186  1.00 22.49           C  
ATOM   2686  HG1 ARG B  76     -10.464 122.926  81.373  1.00 22.98           H  
ATOM   2687  HG2 ARG B  76     -10.129 121.538  80.310  1.00 22.98           H  
ATOM   2688  CD  ARG B  76      -9.810 121.168  82.383  1.00 25.24           C  
ATOM   2689  HD1 ARG B  76      -9.128 120.336  82.209  1.00 22.98           H  
ATOM   2690  HD2 ARG B  76      -9.493 121.719  83.268  1.00 22.98           H  
ATOM   2691  NE  ARG B  76     -11.157 120.652  82.593  1.00 25.04           N1+
ATOM   2692  HE  ARG B  76     -11.749 121.116  83.354  1.00 22.98           H  
ATOM   2693  CZ  ARG B  76     -11.709 119.652  81.915  1.00 25.54           C  
ATOM   2694  NH1 ARG B  76     -11.042 119.010  80.955  1.00 25.94           N  
ATOM   2695 1HH1 ARG B  76     -10.039 119.297  80.716  1.00 22.98           H  
ATOM   2696 2HH1 ARG B  76     -11.510 118.208  80.424  1.00 22.98           H  
ATOM   2697  NH2 ARG B  76     -12.953 119.296  82.201  1.00 27.91           N  
ATOM   2698 1HH2 ARG B  76     -13.494 119.812  82.966  1.00 22.98           H  
ATOM   2699 2HH2 ARG B  76     -13.416 118.493  81.666  1.00 22.98           H  
ATOM   2700  C   ARG B  76      -9.105 124.797  79.916  1.00 20.44           C  
ATOM   2701  O   ARG B  76      -8.678 125.632  80.696  1.00 22.18           O  
ATOM   2702  N   PHE B  77     -10.272 124.909  79.273  1.00 18.06           N  
ATOM   2703  HN  PHE B  77     -10.525 124.154  78.559  1.00 22.70           H  
ATOM   2704  CA  PHE B  77     -11.221 125.996  79.484  1.00 20.15           C  
ATOM   2705  HA  PHE B  77     -10.811 126.715  80.193  1.00 22.70           H  
ATOM   2706  CB  PHE B  77     -11.532 126.684  78.171  1.00 21.64           C  
ATOM   2707  HB1 PHE B  77     -11.969 125.949  77.495  1.00 22.70           H  
ATOM   2708  HB2 PHE B  77     -12.255 127.477  78.363  1.00 22.70           H  
ATOM   2709  CG  PHE B  77     -10.351 127.284  77.504  1.00 20.42           C  
ATOM   2710  CD1 PHE B  77      -9.510 126.514  76.722  1.00 24.61           C  
ATOM   2711  HD1 PHE B  77      -9.708 125.448  76.609  1.00 22.70           H  
ATOM   2712  CD2 PHE B  77     -10.101 128.631  77.624  1.00 22.56           C  
ATOM   2713  HD2 PHE B  77     -10.770 129.255  78.216  1.00 22.70           H  
ATOM   2714  CE1 PHE B  77      -8.427 127.073  76.085  1.00 24.39           C  
ATOM   2715  HE1 PHE B  77      -7.775 126.452  75.470  1.00 22.70           H  
ATOM   2716  CE2 PHE B  77      -9.012 129.195  77.002  1.00 26.56           C  
ATOM   2717  HE2 PHE B  77      -8.814 130.260  77.121  1.00 22.70           H  
ATOM   2718  CZ  PHE B  77      -8.166 128.423  76.226  1.00 30.61           C  
ATOM   2719  HZ  PHE B  77      -7.305 128.873  75.732  1.00 22.70           H  
ATOM   2720  C   PHE B  77     -12.525 125.440  80.009  1.00 19.22           C  
ATOM   2721  O   PHE B  77     -13.260 124.784  79.260  1.00 21.46           O  
ATOM   2722  N   GLU B  78     -12.809 125.705  81.285  1.00 21.56           N  
ATOM   2723  HN  GLU B  78     -12.076 126.196  81.891  1.00 24.72           H  
ATOM   2724  CA  GLU B  78     -14.087 125.345  81.873  1.00 21.72           C  
ATOM   2725  HA  GLU B  78     -14.287 124.294  81.663  1.00 24.72           H  
ATOM   2726  CB  GLU B  78     -14.081 125.553  83.395  1.00 24.22           C  
ATOM   2727  HB1 GLU B  78     -13.926 126.614  83.592  1.00 24.72           H  
ATOM   2728  HB2 GLU B  78     -15.053 125.249  83.783  1.00 24.72           H  
ATOM   2729  CG  GLU B  78     -13.006 124.770  84.143  1.00 24.55           C  
ATOM   2730  HG1 GLU B  78     -12.031 125.042  83.738  1.00 24.72           H  
ATOM   2731  HG2 GLU B  78     -13.050 125.039  85.198  1.00 24.72           H  
ATOM   2732  CD  GLU B  78     -13.180 123.276  84.018  1.00 25.54           C  
ATOM   2733  OE1 GLU B  78     -14.304 122.829  83.665  1.00 29.41           O  
ATOM   2734  OE2 GLU B  78     -12.204 122.543  84.297  1.00 31.51           O  
ATOM   2735  C   GLU B  78     -15.176 126.193  81.224  1.00 22.17           C  
ATOM   2736  O   GLU B  78     -14.883 127.246  80.633  1.00 21.84           O  
ATOM   2737  N   PRO B  79     -16.442 125.747  81.325  1.00 24.36           N  
ATOM   2738  CD  PRO B  79     -16.944 124.508  81.943  1.00 25.96           C  
ATOM   2739  HD1 PRO B  79     -16.895 124.564  83.030  1.00 24.60           H  
ATOM   2740  HD2 PRO B  79     -16.381 123.641  81.598  1.00 24.60           H  
ATOM   2741  CA  PRO B  79     -17.534 126.577  80.803  1.00 23.97           C  
ATOM   2742  HA  PRO B  79     -17.518 126.578  79.713  1.00 24.60           H  
ATOM   2743  CB  PRO B  79     -18.789 125.872  81.312  1.00 26.45           C  
ATOM   2744  HB1 PRO B  79     -19.107 126.289  82.267  1.00 24.60           H  
ATOM   2745  HB2 PRO B  79     -19.601 125.957  80.590  1.00 24.60           H  
ATOM   2746  CG  PRO B  79     -18.367 124.451  81.469  1.00 27.69           C  
ATOM   2747  HG1 PRO B  79     -18.994 123.946  82.204  1.00 24.60           H  
ATOM   2748  HG2 PRO B  79     -18.430 123.927  80.515  1.00 24.60           H  
ATOM   2749  C   PRO B  79     -17.479 128.004  81.331  1.00 22.16           C  
ATOM   2750  O   PRO B  79     -17.372 128.214  82.535  1.00 21.61           O  
ATOM   2751  N   GLY B  80     -17.525 128.965  80.418  1.00 22.60           N  
ATOM   2752  HN  GLY B  80     -17.577 128.694  79.384  1.00 24.77           H  
ATOM   2753  CA  GLY B  80     -17.507 130.368  80.773  1.00 25.85           C  
ATOM   2754  HA1 GLY B  80     -17.905 130.933  79.930  1.00 24.77           H  
ATOM   2755  HA2 GLY B  80     -18.154 130.503  81.640  1.00 24.77           H  
ATOM   2756  C   GLY B  80     -16.143 130.937  81.114  1.00 21.48           C  
ATOM   2757  O   GLY B  80     -16.045 132.109  81.401  1.00 29.16           O  
ATOM   2758  N   GLU B  81     -15.093 130.122  81.101  1.00 20.79           N  
ATOM   2759  HN  GLU B  81     -15.213 129.115  80.761  1.00 21.41           H  
ATOM   2760  CA  GLU B  81     -13.771 130.581  81.545  1.00 21.24           C  
ATOM   2761  HA  GLU B  81     -13.902 131.239  82.404  1.00 21.41           H  
ATOM   2762  CB  GLU B  81     -12.913 129.388  81.971  1.00 21.73           C  
ATOM   2763  HB1 GLU B  81     -13.466 128.818  82.718  1.00 21.41           H  
ATOM   2764  HB2 GLU B  81     -12.736 128.764  81.095  1.00 21.41           H  
ATOM   2765  CG  GLU B  81     -11.573 129.769  82.561  1.00 22.03           C  
ATOM   2766  HG1 GLU B  81     -10.970 130.235  81.782  1.00 21.41           H  
ATOM   2767  HG2 GLU B  81     -11.738 130.482  83.369  1.00 21.41           H  
ATOM   2768  CD  GLU B  81     -10.811 128.574  83.116  1.00 20.46           C  
ATOM   2769  OE1 GLU B  81     -11.167 127.421  82.780  1.00 21.78           O  
ATOM   2770  OE2 GLU B  81      -9.858 128.777  83.913  1.00 22.67           O  
ATOM   2771  C   GLU B  81     -13.029 131.350  80.452  1.00 20.03           C  
ATOM   2772  O   GLU B  81     -12.939 130.899  79.305  1.00 21.98           O  
ATOM   2773  N   GLU B  82     -12.487 132.503  80.825  1.00 22.46           N  
ATOM   2774  HN  GLU B  82     -12.693 132.873  81.808  1.00 31.59           H  
ATOM   2775  CA  GLU B  82     -11.620 133.288  79.948  1.00 22.90           C  
ATOM   2776  HA  GLU B  82     -11.567 132.806  78.972  1.00 31.59           H  
ATOM   2777  CB  GLU B  82     -12.135 134.721  79.776  1.00 26.39           C  
ATOM   2778  HB1 GLU B  82     -13.102 134.688  79.275  1.00 31.59           H  
ATOM   2779  HB2 GLU B  82     -12.251 135.172  80.761  1.00 31.59           H  
ATOM   2780  CG  GLU B  82     -11.179 135.586  78.947  1.00 29.80           C  
ATOM   2781  HG1 GLU B  82     -10.204 135.581  79.434  1.00 31.59           H  
ATOM   2782  HG2 GLU B  82     -11.092 135.144  77.954  1.00 31.59           H  
ATOM   2783  CD  GLU B  82     -11.623 137.025  78.789  1.00 36.09           C  
ATOM   2784  OE1 GLU B  82     -12.803 137.254  78.502  1.00 42.51           O  
ATOM   2785  OE2 GLU B  82     -10.776 137.936  78.932  1.00 55.04           O  
ATOM   2786  C   GLU B  82     -10.235 133.330  80.559  1.00 21.75           C  
ATOM   2787  O   GLU B  82     -10.088 133.606  81.743  1.00 27.36           O  
ATOM   2788  N   MET B  83      -9.220 133.035  79.759  1.00 22.64           N  
ATOM   2789  HN  MET B  83      -9.408 132.693  78.762  1.00 25.18           H  
ATOM   2790  CA  MET B  83      -7.857 133.174  80.231  1.00 24.54           C  
ATOM   2791  HA  MET B  83      -7.822 134.000  80.941  1.00 25.18           H  
ATOM   2792  CB  MET B  83      -7.423 131.902  80.953  1.00 27.43           C  
ATOM   2793  HB1 MET B  83      -6.457 132.089  81.422  1.00 25.18           H  
ATOM   2794  HB2 MET B  83      -8.163 131.677  81.721  1.00 25.18           H  
ATOM   2795  CG  MET B  83      -7.287 130.692  80.060  1.00 27.93           C  
ATOM   2796  HG1 MET B  83      -8.066 130.735  79.299  1.00 25.18           H  
ATOM   2797  HG2 MET B  83      -6.308 130.723  79.581  1.00 25.18           H  
ATOM   2798  SD  MET B  83      -7.441 129.122  80.954  1.00 28.72           S  
ATOM   2799  CE  MET B  83      -6.705 128.013  79.760  1.00 26.74           C  
ATOM   2800  HE1 MET B  83      -6.718 126.996  80.152  1.00 25.18           H  
ATOM   2801  HE2 MET B  83      -5.675 128.315  79.569  1.00 25.18           H  
ATOM   2802  HE3 MET B  83      -7.272 128.051  78.830  1.00 25.18           H  
ATOM   2803  C   MET B  83      -6.902 133.478  79.100  1.00 21.49           C  
ATOM   2804  O   MET B  83      -7.228 133.333  77.933  1.00 21.96           O  
ATOM   2805  N   GLU B  84      -5.707 133.913  79.465  1.00 21.86           N  
ATOM   2806  HN  GLU B  84      -5.498 134.082  80.501  1.00 33.66           H  
ATOM   2807  CA  GLU B  84      -4.685 134.161  78.481  1.00 21.75           C  
ATOM   2808  HA  GLU B  84      -5.153 134.507  77.559  1.00 33.66           H  
ATOM   2809  CB  GLU B  84      -3.699 135.211  78.964  1.00 28.92           C  
ATOM   2810  HB1 GLU B  84      -3.471 135.023  80.013  1.00 33.66           H  
ATOM   2811  HB2 GLU B  84      -2.786 135.133  78.374  1.00 33.66           H  
ATOM   2812  CG  GLU B  84      -4.247 136.609  78.829  1.00 35.72           C  
ATOM   2813  HG1 GLU B  84      -4.621 136.741  77.814  1.00 33.66           H  
ATOM   2814  HG2 GLU B  84      -5.066 136.733  79.538  1.00 33.66           H  
ATOM   2815  CD  GLU B  84      -3.208 137.666  79.102  1.00 44.66           C  
ATOM   2816  OE1 GLU B  84      -2.334 137.429  79.968  1.00 41.71           O  
ATOM   2817  OE2 GLU B  84      -3.276 138.731  78.447  1.00 60.24           O  
ATOM   2818  C   GLU B  84      -3.946 132.864  78.208  1.00 23.05           C  
ATOM   2819  O   GLU B  84      -3.735 132.052  79.115  1.00 25.06           O  
ATOM   2820  N   VAL B  85      -3.556 132.686  76.947  1.00 20.83           N  
ATOM   2821  HN  VAL B  85      -3.936 133.337  76.188  1.00 24.14           H  
ATOM   2822  CA  VAL B  85      -2.629 131.632  76.575  1.00 22.68           C  
ATOM   2823  HA  VAL B  85      -2.182 131.237  77.488  1.00 24.14           H  
ATOM   2824  CB  VAL B  85      -3.314 130.464  75.834  1.00 25.91           C  
ATOM   2825  HB  VAL B  85      -2.548 129.724  75.605  1.00 24.14           H  
ATOM   2826  CG1 VAL B  85      -4.358 129.790  76.717  1.00 28.92           C  
ATOM   2827 1HG1 VAL B  85      -4.824 128.971  76.169  1.00 24.14           H  
ATOM   2828 2HG1 VAL B  85      -5.119 130.517  77.000  1.00 24.14           H  
ATOM   2829 3HG1 VAL B  85      -3.878 129.399  77.614  1.00 24.14           H  
ATOM   2830  CG2 VAL B  85      -3.939 130.902  74.519  1.00 26.66           C  
ATOM   2831 1HG2 VAL B  85      -4.408 130.045  74.036  1.00 24.14           H  
ATOM   2832 2HG2 VAL B  85      -3.166 131.308  73.866  1.00 24.14           H  
ATOM   2833 3HG2 VAL B  85      -4.691 131.667  74.711  1.00 24.14           H  
ATOM   2834  C   VAL B  85      -1.515 132.215  75.718  1.00 20.42           C  
ATOM   2835  O   VAL B  85      -1.662 133.279  75.115  1.00 23.53           O  
ATOM   2836  N   GLU B  86      -0.399 131.499  75.682  1.00 20.63           N  
ATOM   2837  HN  GLU B  86      -0.318 130.637  76.311  1.00 24.08           H  
ATOM   2838  CA  GLU B  86       0.706 131.840  74.827  1.00 21.08           C  
ATOM   2839  HA  GLU B  86       0.545 132.843  74.432  1.00 24.08           H  
ATOM   2840  CB  GLU B  86       2.017 131.824  75.592  1.00 22.48           C  
ATOM   2841  HB1 GLU B  86       1.896 132.395  76.513  1.00 24.08           H  
ATOM   2842  HB2 GLU B  86       2.273 130.792  75.834  1.00 24.08           H  
ATOM   2843  CG  GLU B  86       3.140 132.431  74.782  1.00 24.76           C  
ATOM   2844  HG1 GLU B  86       3.327 131.793  73.918  1.00 24.08           H  
ATOM   2845  HG2 GLU B  86       2.828 133.419  74.444  1.00 24.08           H  
ATOM   2846  CD  GLU B  86       4.420 132.574  75.555  1.00 27.93           C  
ATOM   2847  OE1 GLU B  86       5.033 131.544  75.899  1.00 26.21           O  
ATOM   2848  OE2 GLU B  86       4.823 133.716  75.806  1.00 34.11           O  
ATOM   2849  C   GLU B  86       0.777 130.862  73.659  1.00 19.51           C  
ATOM   2850  O   GLU B  86       0.727 129.634  73.850  1.00 20.05           O  
ATOM   2851  N   LEU B  87       0.897 131.424  72.460  1.00 19.17           N  
ATOM   2852  HN  LEU B  87       0.903 132.492  72.397  1.00 21.09           H  
ATOM   2853  CA  LEU B  87       1.021 130.656  71.229  1.00 20.15           C  
ATOM   2854  HA  LEU B  87       0.786 129.611  71.433  1.00 21.09           H  
ATOM   2855  CB  LEU B  87       0.074 131.183  70.152  1.00 20.43           C  
ATOM   2856  HB1 LEU B  87       0.414 132.181  69.875  1.00 21.09           H  
ATOM   2857  HB2 LEU B  87       0.153 130.519  69.291  1.00 21.09           H  
ATOM   2858  CG  LEU B  87      -1.403 131.285  70.522  1.00 20.18           C  
ATOM   2859  HG  LEU B  87      -1.502 131.975  71.360  1.00 21.09           H  
ATOM   2860  CD1 LEU B  87      -2.166 131.849  69.342  1.00 24.01           C  
ATOM   2861 1HD1 LEU B  87      -3.223 131.926  69.596  1.00 21.09           H  
ATOM   2862 2HD1 LEU B  87      -2.046 131.189  68.482  1.00 21.09           H  
ATOM   2863 3HD1 LEU B  87      -1.778 132.838  69.097  1.00 21.09           H  
ATOM   2864  CD2 LEU B  87      -1.982 129.936  70.936  1.00 21.53           C  
ATOM   2865 1HD2 LEU B  87      -3.035 130.055  71.191  1.00 21.09           H  
ATOM   2866 2HD2 LEU B  87      -1.439 129.558  71.802  1.00 21.09           H  
ATOM   2867 3HD2 LEU B  87      -1.886 129.230  70.111  1.00 21.09           H  
ATOM   2868  C   LEU B  87       2.431 130.753  70.702  1.00 21.35           C  
ATOM   2869  O   LEU B  87       3.140 131.729  70.962  1.00 21.87           O  
ATOM   2870  N   THR B  88       2.817 129.724  69.958  1.00 21.28           N  
ATOM   2871  HN  THR B  88       2.191 128.857  69.918  1.00 21.12           H  
ATOM   2872  CA  THR B  88       4.048 129.725  69.199  1.00 20.78           C  
ATOM   2873  HA  THR B  88       4.516 130.705  69.291  1.00 21.12           H  
ATOM   2874  CB  THR B  88       5.034 128.650  69.720  1.00 20.05           C  
ATOM   2875  HB  THR B  88       5.143 128.779  70.797  1.00 21.12           H  
ATOM   2876  OG1 THR B  88       6.326 128.822  69.111  1.00 23.04           O  
ATOM   2877  HG1 THR B  88       6.237 128.730  68.069  1.00 21.12           H  
ATOM   2878  CG2 THR B  88       4.510 127.227  69.455  1.00 21.07           C  
ATOM   2879 1HG2 THR B  88       5.227 126.499  69.834  1.00 21.12           H  
ATOM   2880 2HG2 THR B  88       4.377 127.082  68.383  1.00 21.12           H  
ATOM   2881 3HG2 THR B  88       3.554 127.091  69.961  1.00 21.12           H  
ATOM   2882  C   THR B  88       3.690 129.485  67.730  1.00 20.62           C  
ATOM   2883  O   THR B  88       2.553 129.152  67.401  1.00 21.03           O  
ATOM   2884  N   GLU B  89       4.670 129.648  66.857  1.00 20.34           N  
ATOM   2885  HN  GLU B  89       5.638 129.930  67.215  1.00 22.70           H  
ATOM   2886  CA  GLU B  89       4.479 129.457  65.426  1.00 19.94           C  
ATOM   2887  HA  GLU B  89       3.498 129.842  65.146  1.00 22.70           H  
ATOM   2888  CB  GLU B  89       5.546 130.213  64.648  1.00 22.82           C  
ATOM   2889  HB1 GLU B  89       6.523 129.832  64.945  1.00 22.70           H  
ATOM   2890  HB2 GLU B  89       5.392 130.030  63.585  1.00 22.70           H  
ATOM   2891  CG  GLU B  89       5.524 131.704  64.883  1.00 23.45           C  
ATOM   2892  HG1 GLU B  89       5.620 131.892  65.952  1.00 22.70           H  
ATOM   2893  HG2 GLU B  89       6.366 132.154  64.358  1.00 22.70           H  
ATOM   2894  CD  GLU B  89       4.242 132.345  64.388  1.00 25.03           C  
ATOM   2895  OE1 GLU B  89       3.739 131.918  63.331  1.00 24.71           O  
ATOM   2896  OE2 GLU B  89       3.758 133.291  65.042  1.00 25.21           O  
ATOM   2897  C   GLU B  89       4.559 127.988  65.044  1.00 20.31           C  
ATOM   2898  O   GLU B  89       5.384 127.234  65.576  1.00 22.46           O  
ATOM   2899  N   LEU B  90       3.721 127.592  64.094  1.00 21.25           N  
ATOM   2900  HN  LEU B  90       2.911 128.230  63.808  1.00 21.70           H  
ATOM   2901  CA  LEU B  90       3.886 126.298  63.432  1.00 21.49           C  
ATOM   2902  HA  LEU B  90       3.937 125.513  64.187  1.00 21.70           H  
ATOM   2903  CB  LEU B  90       2.721 126.000  62.470  1.00 20.58           C  
ATOM   2904  HB1 LEU B  90       2.649 126.832  61.769  1.00 21.70           H  
ATOM   2905  HB2 LEU B  90       2.965 125.087  61.927  1.00 21.70           H  
ATOM   2906  CG  LEU B  90       1.354 125.810  63.102  1.00 21.74           C  
ATOM   2907  HG  LEU B  90       1.118 126.715  63.661  1.00 21.70           H  
ATOM   2908  CD1 LEU B  90       0.289 125.639  62.022  1.00 22.51           C  
ATOM   2909 1HD1 LEU B  90      -0.686 125.504  62.490  1.00 21.70           H  
ATOM   2910 2HD1 LEU B  90       0.524 124.765  61.414  1.00 21.70           H  
ATOM   2911 3HD1 LEU B  90       0.267 126.526  61.389  1.00 21.70           H  
ATOM   2912  CD2 LEU B  90       1.324 124.645  64.074  1.00 22.76           C  
ATOM   2913 1HD2 LEU B  90       0.325 124.551  64.499  1.00 21.70           H  
ATOM   2914 2HD2 LEU B  90       2.043 124.820  64.874  1.00 21.70           H  
ATOM   2915 3HD2 LEU B  90       1.582 123.726  63.548  1.00 21.70           H  
ATOM   2916  C   LEU B  90       5.202 126.336  62.658  1.00 22.29           C  
ATOM   2917  O   LEU B  90       5.666 127.401  62.242  1.00 20.98           O  
ATOM   2918  N   GLY B  91       5.802 125.166  62.491  1.00 25.24           N  
ATOM   2919  HN  GLY B  91       5.359 124.291  62.919  1.00 22.77           H  
ATOM   2920  CA  GLY B  91       7.047 125.033  61.742  1.00 23.82           C  
ATOM   2921  HA1 GLY B  91       7.378 126.020  61.419  1.00 22.77           H  
ATOM   2922  HA2 GLY B  91       7.806 124.587  62.385  1.00 22.77           H  
ATOM   2923  C   GLY B  91       6.844 124.152  60.524  1.00 20.82           C  
ATOM   2924  O   GLY B  91       5.747 124.087  59.952  1.00 21.19           O  
ATOM   2925  N   GLY B  92       7.914 123.470  60.131  1.00 21.52           N  
ATOM   2926  HN  GLY B  92       8.793 123.493  60.741  1.00 22.51           H  
ATOM   2927  CA  GLY B  92       7.934 122.702  58.915  1.00 23.44           C  
ATOM   2928  HA1 GLY B  92       8.942 122.318  58.758  1.00 22.51           H  
ATOM   2929  HA2 GLY B  92       7.238 121.869  59.014  1.00 22.51           H  
ATOM   2930  C   GLY B  92       7.535 123.532  57.715  1.00 21.19           C  
ATOM   2931  O   GLY B  92       8.000 124.657  57.547  1.00 23.90           O  
ATOM   2932  N   ASN B  93       6.665 122.963  56.890  1.00 21.20           N  
ATOM   2933  HN  ASN B  93       6.324 121.972  57.106  1.00 23.52           H  
ATOM   2934  CA  ASN B  93       6.154 123.638  55.696  1.00 23.30           C  
ATOM   2935  HA  ASN B  93       6.997 124.130  55.211  1.00 23.52           H  
ATOM   2936  CB  ASN B  93       5.591 122.610  54.709  1.00 22.54           C  
ATOM   2937  HB1 ASN B  93       4.801 122.043  55.202  1.00 23.52           H  
ATOM   2938  HB2 ASN B  93       5.178 123.136  53.848  1.00 23.52           H  
ATOM   2939  CG  ASN B  93       6.660 121.648  54.230  1.00 22.27           C  
ATOM   2940  OD1 ASN B  93       7.808 122.045  54.005  1.00 27.15           O  
ATOM   2941  ND2 ASN B  93       6.311 120.401  54.106  1.00 26.28           N  
ATOM   2942 1HD2 ASN B  93       5.311 120.100  54.338  1.00 23.52           H  
ATOM   2943 2HD2 ASN B  93       7.024 119.677  53.772  1.00 23.52           H  
ATOM   2944  C   ASN B  93       5.101 124.706  55.983  1.00 20.76           C  
ATOM   2945  O   ASN B  93       4.681 125.409  55.065  1.00 24.65           O  
ATOM   2946  N   ARG B  94       4.673 124.808  57.241  1.00 20.34           N  
ATOM   2947  HN  ARG B  94       5.116 124.185  57.990  1.00 21.99           H  
ATOM   2948  CA  ARG B  94       3.618 125.742  57.633  1.00 21.36           C  
ATOM   2949  HA  ARG B  94       3.299 125.463  58.637  1.00 21.99           H  
ATOM   2950  CB  ARG B  94       4.168 127.175  57.713  1.00 21.55           C  
ATOM   2951  HB1 ARG B  94       4.733 127.386  56.805  1.00 21.99           H  
ATOM   2952  HB2 ARG B  94       3.331 127.869  57.791  1.00 21.99           H  
ATOM   2953  CG  ARG B  94       5.081 127.368  58.916  1.00 23.28           C  
ATOM   2954  HG1 ARG B  94       4.507 127.178  59.823  1.00 21.99           H  
ATOM   2955  HG2 ARG B  94       5.902 126.654  58.849  1.00 21.99           H  
ATOM   2956  CD  ARG B  94       5.662 128.770  58.993  1.00 22.10           C  
ATOM   2957  HD1 ARG B  94       6.245 128.850  59.911  1.00 21.99           H  
ATOM   2958  HD2 ARG B  94       6.315 128.918  58.133  1.00 21.99           H  
ATOM   2959  NE  ARG B  94       4.652 129.835  58.994  1.00 23.13           N1+
ATOM   2960  HE  ARG B  94       4.444 130.319  58.063  1.00 21.99           H  
ATOM   2961  CZ  ARG B  94       3.976 130.244  60.062  1.00 21.74           C  
ATOM   2962  NH1 ARG B  94       4.153 129.666  61.243  1.00 23.82           N  
ATOM   2963 1HH1 ARG B  94       4.848 128.859  61.345  1.00 21.99           H  
ATOM   2964 2HH1 ARG B  94       3.601 130.007  62.094  1.00 21.99           H  
ATOM   2965  NH2 ARG B  94       3.109 131.250  59.944  1.00 22.06           N  
ATOM   2966 1HH2 ARG B  94       2.962 131.721  58.995  1.00 21.99           H  
ATOM   2967 2HH2 ARG B  94       2.560 131.586  60.799  1.00 21.99           H  
ATOM   2968  C   ARG B  94       2.401 125.597  56.715  1.00 20.30           C  
ATOM   2969  O   ARG B  94       1.919 126.553  56.091  1.00 22.19           O  
ATOM   2970  N   GLU B  95       1.922 124.352  56.651  1.00 20.67           N  
ATOM   2971  HN  GLU B  95       2.473 123.572  57.134  1.00 24.75           H  
ATOM   2972  CA  GLU B  95       0.685 123.997  55.956  1.00 22.50           C  
ATOM   2973  HA  GLU B  95       0.159 124.903  55.656  1.00 24.75           H  
ATOM   2974  CB  GLU B  95       0.962 123.131  54.727  1.00 21.95           C  
ATOM   2975  HB1 GLU B  95       1.546 122.264  55.035  1.00 24.75           H  
ATOM   2976  HB2 GLU B  95       0.011 122.800  54.311  1.00 24.75           H  
ATOM   2977  CG  GLU B  95       1.729 123.878  53.653  1.00 22.52           C  
ATOM   2978  HG1 GLU B  95       1.068 124.630  53.222  1.00 24.75           H  
ATOM   2979  HG2 GLU B  95       2.582 124.369  54.122  1.00 24.75           H  
ATOM   2980  CD  GLU B  95       2.244 123.003  52.532  1.00 28.45           C  
ATOM   2981  OE1 GLU B  95       2.197 121.754  52.618  1.00 28.61           O  
ATOM   2982  OE2 GLU B  95       2.724 123.591  51.550  1.00 34.93           O  
ATOM   2983  C   GLU B  95      -0.165 123.212  56.921  1.00 21.30           C  
ATOM   2984  O   GLU B  95       0.359 122.486  57.744  1.00 21.83           O  
ATOM   2985  N   VAL B  96      -1.477 123.383  56.824  1.00 19.54           N  
ATOM   2986  HN  VAL B  96      -1.868 124.108  56.142  1.00 19.85           H  
ATOM   2987  CA  VAL B  96      -2.384 122.597  57.633  1.00 19.43           C  
ATOM   2988  HA  VAL B  96      -1.829 121.770  58.075  1.00 19.85           H  
ATOM   2989  CB  VAL B  96      -3.017 123.433  58.772  1.00 18.45           C  
ATOM   2990  HB  VAL B  96      -3.556 124.272  58.332  1.00 19.85           H  
ATOM   2991  CG1 VAL B  96      -3.998 122.587  59.571  1.00 20.84           C  
ATOM   2992 1HG1 VAL B  96      -4.434 123.190  60.368  1.00 19.85           H  
ATOM   2993 2HG1 VAL B  96      -3.474 121.736  60.006  1.00 19.85           H  
ATOM   2994 3HG1 VAL B  96      -4.790 122.229  58.913  1.00 19.85           H  
ATOM   2995  CG2 VAL B  96      -1.932 123.978  59.689  1.00 20.67           C  
ATOM   2996 1HG2 VAL B  96      -2.390 124.564  60.486  1.00 19.85           H  
ATOM   2997 2HG2 VAL B  96      -1.255 124.612  59.116  1.00 19.85           H  
ATOM   2998 3HG2 VAL B  96      -1.373 123.149  60.123  1.00 19.85           H  
ATOM   2999  C   VAL B  96      -3.449 122.034  56.731  1.00 18.66           C  
ATOM   3000  O   VAL B  96      -3.985 122.739  55.875  1.00 21.39           O  
ATOM   3001  N   PHE B  97      -3.725 120.741  56.914  1.00 19.06           N  
ATOM   3002  HN  PHE B  97      -3.143 120.181  57.616  1.00 21.04           H  
ATOM   3003  CA  PHE B  97      -4.790 120.071  56.191  1.00 20.58           C  
ATOM   3004  HA  PHE B  97      -5.356 120.811  55.624  1.00 21.04           H  
ATOM   3005  CB  PHE B  97      -4.222 119.026  55.223  1.00 20.28           C  
ATOM   3006  HB1 PHE B  97      -3.656 118.292  55.797  1.00 21.04           H  
ATOM   3007  HB2 PHE B  97      -5.052 118.532  54.719  1.00 21.04           H  
ATOM   3008  CG  PHE B  97      -3.323 119.619  54.190  1.00 20.08           C  
ATOM   3009  CD1 PHE B  97      -1.978 119.775  54.448  1.00 20.06           C  
ATOM   3010  HD1 PHE B  97      -1.572 119.439  55.402  1.00 21.04           H  
ATOM   3011  CD2 PHE B  97      -3.834 120.093  52.983  1.00 22.96           C  
ATOM   3012  HD2 PHE B  97      -4.901 120.009  52.775  1.00 21.04           H  
ATOM   3013  CE1 PHE B  97      -1.133 120.354  53.510  1.00 21.68           C  
ATOM   3014  HE1 PHE B  97      -0.067 120.440  53.720  1.00 21.04           H  
ATOM   3015  CE2 PHE B  97      -2.996 120.668  52.051  1.00 22.71           C  
ATOM   3016  HE2 PHE B  97      -3.399 121.008  51.097  1.00 21.04           H  
ATOM   3017  CZ  PHE B  97      -1.634 120.817  52.322  1.00 24.55           C  
ATOM   3018  HZ  PHE B  97      -0.977 121.296  51.596  1.00 21.04           H  
ATOM   3019  C   PHE B  97      -5.709 119.404  57.186  1.00 17.99           C  
ATOM   3020  O   PHE B  97      -5.284 118.978  58.262  1.00 21.44           O  
ATOM   3021  N   GLY B  98      -6.976 119.310  56.814  1.00 19.22           N  
ATOM   3022  HN  GLY B  98      -7.286 119.738  55.884  1.00 18.89           H  
ATOM   3023  CA  GLY B  98      -7.951 118.633  57.653  1.00 18.45           C  
ATOM   3024  HA1 GLY B  98      -8.865 118.487  57.077  1.00 18.89           H  
ATOM   3025  HA2 GLY B  98      -7.546 117.664  57.945  1.00 18.89           H  
ATOM   3026  C   GLY B  98      -8.289 119.417  58.909  1.00 17.93           C  
ATOM   3027  O   GLY B  98      -8.481 120.645  58.857  1.00 19.97           O  
ATOM   3028  N   ILE B  99      -8.402 118.705  60.027  1.00 19.66           N  
ATOM   3029  HN  ILE B  99      -8.136 117.669  59.991  1.00 18.62           H  
ATOM   3030  CA  ILE B  99      -8.870 119.253  61.311  1.00 18.28           C  
ATOM   3031  HA  ILE B  99      -8.940 118.418  62.009  1.00 18.62           H  
ATOM   3032  CB  ILE B  99      -7.894 120.288  61.935  1.00 19.68           C  
ATOM   3033  HB  ILE B  99      -7.950 121.210  61.356  1.00 18.62           H  
ATOM   3034  CG2 ILE B  99      -8.322 120.588  63.360  1.00 19.70           C  
ATOM   3035 1HG2 ILE B  99      -7.639 121.314  63.800  1.00 18.62           H  
ATOM   3036 2HG2 ILE B  99      -8.303 119.670  63.947  1.00 18.62           H  
ATOM   3037 3HG2 ILE B  99      -9.333 120.996  63.358  1.00 18.62           H  
ATOM   3038  CG1 ILE B  99      -6.444 119.760  61.878  1.00 17.76           C  
ATOM   3039 1HG1 ILE B  99      -6.417 118.806  62.404  1.00 18.62           H  
ATOM   3040 2HG1 ILE B  99      -6.188 119.605  60.830  1.00 18.62           H  
ATOM   3041  CD1 ILE B  99      -5.390 120.645  62.481  1.00 18.38           C  
ATOM   3042 1HD1 ILE B  99      -4.415 120.169  62.381  1.00 18.62           H  
ATOM   3043 2HD1 ILE B  99      -5.609 120.805  63.537  1.00 18.62           H  
ATOM   3044 3HD1 ILE B  99      -5.380 121.604  61.963  1.00 18.62           H  
ATOM   3045  C   ILE B  99     -10.285 119.808  61.130  1.00 16.20           C  
ATOM   3046  O   ILE B  99     -11.232 119.031  61.049  1.00 19.26           O  
ATOM   3047  N   SER B 100     -10.442 121.125  60.999  1.00 17.33           N  
ATOM   3048  HN  SER B 100      -9.581 121.760  61.031  1.00 21.48           H  
ATOM   3049  CA  SER B 100     -11.764 121.722  60.812  1.00 21.02           C  
ATOM   3050  HA  SER B 100     -12.512 120.969  61.059  1.00 21.48           H  
ATOM   3051  CB  SER B 100     -11.948 122.902  61.767  1.00 22.48           C  
ATOM   3052  HB1 SER B 100     -11.181 123.650  61.565  1.00 21.48           H  
ATOM   3053  HB2 SER B 100     -12.934 123.340  61.610  1.00 21.48           H  
ATOM   3054  OG  SER B 100     -11.837 122.471  63.124  1.00 24.15           O  
ATOM   3055  HG  SER B 100     -12.576 121.752  63.325  1.00 21.48           H  
ATOM   3056  C   SER B 100     -11.982 122.147  59.357  1.00 20.89           C  
ATOM   3057  O   SER B 100     -12.987 122.784  59.026  1.00 23.04           O  
ATOM   3058  N   ASP B 101     -11.035 121.796  58.491  1.00 20.77           N  
ATOM   3059  HN  ASP B 101     -10.204 121.222  58.845  1.00 22.32           H  
ATOM   3060  CA  ASP B 101     -11.082 122.165  57.066  1.00 21.23           C  
ATOM   3061  HA  ASP B 101     -10.157 121.804  56.617  1.00 22.32           H  
ATOM   3062  CB  ASP B 101     -12.234 121.443  56.349  1.00 22.40           C  
ATOM   3063  HB1 ASP B 101     -13.131 121.519  56.963  1.00 22.32           H  
ATOM   3064  HB2 ASP B 101     -12.408 121.929  55.389  1.00 22.32           H  
ATOM   3065  CG  ASP B 101     -11.933 119.982  56.107  1.00 22.00           C  
ATOM   3066  OD1 ASP B 101     -10.774 119.648  55.755  1.00 22.49           O  
ATOM   3067  OD2 ASP B 101     -12.842 119.156  56.271  1.00 22.13           O  
ATOM   3068  C   ASP B 101     -11.129 123.679  56.825  1.00 22.38           C  
ATOM   3069  O   ASP B 101     -11.714 124.143  55.859  1.00 25.19           O  
ATOM   3070  N   LEU B 102     -10.473 124.445  57.687  1.00 20.18           N  
ATOM   3071  HN  LEU B 102      -9.982 123.999  58.527  1.00 22.21           H  
ATOM   3072  CA  LEU B 102     -10.416 125.889  57.499  1.00 21.34           C  
ATOM   3073  HA  LEU B 102     -11.318 126.191  56.966  1.00 22.21           H  
ATOM   3074  CB  LEU B 102     -10.406 126.618  58.853  1.00 21.05           C  
ATOM   3075  HB1 LEU B 102      -9.518 126.289  59.393  1.00 22.21           H  
ATOM   3076  HB2 LEU B 102     -10.332 127.686  58.647  1.00 22.21           H  
ATOM   3077  CG  LEU B 102     -11.614 126.412  59.785  1.00 22.46           C  
ATOM   3078  HG  LEU B 102     -11.608 125.375  60.122  1.00 22.21           H  
ATOM   3079  CD1 LEU B 102     -11.546 127.305  61.011  1.00 23.84           C  
ATOM   3080 1HD1 LEU B 102     -12.418 127.126  61.640  1.00 22.21           H  
ATOM   3081 2HD1 LEU B 102     -11.531 128.350  60.700  1.00 22.21           H  
ATOM   3082 3HD1 LEU B 102     -10.640 127.081  61.574  1.00 22.21           H  
ATOM   3083  CD2 LEU B 102     -12.925 126.665  59.071  1.00 26.68           C  
ATOM   3084 1HD2 LEU B 102     -13.752 126.509  59.763  1.00 22.21           H  
ATOM   3085 2HD2 LEU B 102     -13.020 125.977  58.231  1.00 22.21           H  
ATOM   3086 3HD2 LEU B 102     -12.947 127.691  58.704  1.00 22.21           H  
ATOM   3087  C   LEU B 102      -9.216 126.328  56.668  1.00 20.34           C  
ATOM   3088  O   LEU B 102      -9.215 127.433  56.127  1.00 21.81           O  
ATOM   3089  N   THR B 103      -8.192 125.486  56.569  1.00 19.86           N  
ATOM   3090  HN  THR B 103      -8.286 124.497  56.965  1.00 21.29           H  
ATOM   3091  CA  THR B 103      -6.943 125.886  55.930  1.00 21.60           C  
ATOM   3092  HA  THR B 103      -7.037 126.939  55.663  1.00 21.29           H  
ATOM   3093  CB  THR B 103      -5.762 125.764  56.898  1.00 20.44           C  
ATOM   3094  HB  THR B 103      -5.604 124.710  57.128  1.00 21.29           H  
ATOM   3095  OG1 THR B 103      -6.058 126.464  58.115  1.00 21.33           O  
ATOM   3096  HG1 THR B 103      -6.230 127.478  57.903  1.00 21.29           H  
ATOM   3097  CG2 THR B 103      -4.504 126.318  56.267  1.00 22.51           C  
ATOM   3098 1HG2 THR B 103      -3.674 126.224  56.967  1.00 21.29           H  
ATOM   3099 2HG2 THR B 103      -4.653 127.369  56.020  1.00 21.29           H  
ATOM   3100 3HG2 THR B 103      -4.277 125.761  55.358  1.00 21.29           H  
ATOM   3101  C   THR B 103      -6.684 125.106  54.632  1.00 21.14           C  
ATOM   3102  O   THR B 103      -6.714 125.674  53.532  1.00 22.18           O  
ATOM   3103  N   ASN B 104      -6.419 123.807  54.771  1.00 21.00           N  
ATOM   3104  HN  ASN B 104      -6.401 123.389  55.756  1.00 22.65           H  
ATOM   3105  CA  ASN B 104      -6.154 122.936  53.641  1.00 21.11           C  
ATOM   3106  HA  ASN B 104      -5.686 122.034  54.034  1.00 22.65           H  
ATOM   3107  CB  ASN B 104      -7.465 122.511  52.977  1.00 22.06           C  
ATOM   3108  HB1 ASN B 104      -8.118 123.380  52.899  1.00 22.65           H  
ATOM   3109  HB2 ASN B 104      -7.247 122.130  51.979  1.00 22.65           H  
ATOM   3110  CG  ASN B 104      -8.177 121.433  53.768  1.00 23.73           C  
ATOM   3111  OD1 ASN B 104      -7.553 120.494  54.250  1.00 24.61           O  
ATOM   3112  ND2 ASN B 104      -9.479 121.565  53.908  1.00 25.05           N  
ATOM   3113 1HD2 ASN B 104      -9.982 122.403  53.473  1.00 22.65           H  
ATOM   3114 2HD2 ASN B 104     -10.035 120.834  54.457  1.00 22.65           H  
ATOM   3115  C   ASN B 104      -5.194 123.537  52.646  1.00 21.52           C  
ATOM   3116  O   ASN B 104      -5.503 123.660  51.466  1.00 22.09           O  
ATOM   3117  N   GLY B 105      -4.022 123.912  53.164  1.00 20.94           N  
ATOM   3118  HN  GLY B 105      -3.848 123.746  54.207  1.00 22.03           H  
ATOM   3119  CA  GLY B 105      -2.977 124.533  52.379  1.00 23.31           C  
ATOM   3120  HA1 GLY B 105      -2.380 123.758  51.897  1.00 22.03           H  
ATOM   3121  HA2 GLY B 105      -3.429 125.170  51.618  1.00 22.03           H  
ATOM   3122  C   GLY B 105      -2.085 125.371  53.266  1.00 21.08           C  
ATOM   3123  O   GLY B 105      -1.967 125.128  54.479  1.00 22.79           O  
ATOM   3124  N   SER B 106      -1.478 126.382  52.661  1.00 22.10           N  
ATOM   3125  HN  SER B 106      -1.641 126.543  51.616  1.00 23.24           H  
ATOM   3126  CA  SER B 106      -0.601 127.269  53.387  1.00 22.39           C  
ATOM   3127  HA  SER B 106       0.151 126.668  53.898  1.00 23.24           H  
ATOM   3128  CB  SER B 106       0.113 128.221  52.424  1.00 24.78           C  
ATOM   3129  HB1 SER B 106       0.729 127.642  51.735  1.00 23.24           H  
ATOM   3130  HB2 SER B 106      -0.629 128.787  51.861  1.00 23.24           H  
ATOM   3131  OG  SER B 106       0.932 129.113  53.145  1.00 24.84           O  
ATOM   3132  HG  SER B 106       0.341 129.673  53.808  1.00 23.24           H  
ATOM   3133  C   SER B 106      -1.357 128.081  54.428  1.00 20.58           C  
ATOM   3134  O   SER B 106      -2.463 128.605  54.169  1.00 24.73           O  
ATOM   3135  N   VAL B 107      -0.743 128.222  55.597  1.00 20.99           N  
ATOM   3136  HN  VAL B 107       0.170 127.694  55.779  1.00 22.37           H  
ATOM   3137  CA  VAL B 107      -1.295 129.088  56.640  1.00 21.40           C  
ATOM   3138  HA  VAL B 107      -2.361 128.876  56.719  1.00 22.37           H  
ATOM   3139  CB  VAL B 107      -0.651 128.803  58.022  1.00 21.83           C  
ATOM   3140  HB  VAL B 107      -1.142 129.439  58.758  1.00 22.37           H  
ATOM   3141  CG1 VAL B 107      -0.880 127.355  58.427  1.00 22.15           C  
ATOM   3142 1HG1 VAL B 107      -0.422 127.172  59.399  1.00 22.37           H  
ATOM   3143 2HG1 VAL B 107      -0.432 126.694  57.685  1.00 22.37           H  
ATOM   3144 3HG1 VAL B 107      -1.951 127.159  58.488  1.00 22.37           H  
ATOM   3145  CG2 VAL B 107       0.837 129.137  58.032  1.00 23.82           C  
ATOM   3146 1HG2 VAL B 107       1.251 128.924  59.017  1.00 22.37           H  
ATOM   3147 2HG2 VAL B 107       0.974 130.194  57.802  1.00 22.37           H  
ATOM   3148 3HG2 VAL B 107       1.351 128.533  57.284  1.00 22.37           H  
ATOM   3149  C   VAL B 107      -1.136 130.584  56.266  1.00 22.57           C  
ATOM   3150  O   VAL B 107      -1.666 131.449  56.954  1.00 23.82           O  
ATOM   3151  N   ASP B 108      -0.425 130.870  55.171  1.00 25.54           N  
ATOM   3152  HN  ASP B 108       0.055 130.076  54.637  1.00 28.77           H  
ATOM   3153  CA  ASP B 108      -0.286 132.257  54.681  1.00 25.97           C  
ATOM   3154  HA  ASP B 108       0.050 132.886  55.506  1.00 28.77           H  
ATOM   3155  CB  ASP B 108       0.748 132.338  53.549  1.00 29.95           C  
ATOM   3156  HB1 ASP B 108       0.461 131.633  52.769  1.00 28.77           H  
ATOM   3157  HB2 ASP B 108       0.739 133.350  53.145  1.00 28.77           H  
ATOM   3158  CG  ASP B 108       2.165 132.011  53.997  1.00 30.47           C  
ATOM   3159  OD1 ASP B 108       2.447 132.004  55.208  1.00 32.30           O  
ATOM   3160  OD2 ASP B 108       3.015 131.771  53.111  1.00 33.58           O  
ATOM   3161  C   ASP B 108      -1.593 132.835  54.125  1.00 25.08           C  
ATOM   3162  O   ASP B 108      -1.725 134.046  54.009  1.00 27.28           O  
ATOM   3163  N   ASN B 109      -2.535 131.972  53.752  1.00 26.46           N  
ATOM   3164  HN  ASN B 109      -2.362 130.926  53.897  1.00 31.82           H  
ATOM   3165  CA  ASN B 109      -3.800 132.399  53.150  1.00 27.60           C  
ATOM   3166  HA  ASN B 109      -3.594 133.233  52.480  1.00 31.82           H  
ATOM   3167  CB  ASN B 109      -4.413 131.257  52.321  1.00 28.90           C  
ATOM   3168  HB1 ASN B 109      -4.594 130.407  52.979  1.00 31.82           H  
ATOM   3169  HB2 ASN B 109      -5.359 131.600  51.901  1.00 31.82           H  
ATOM   3170  CG  ASN B 109      -3.512 130.806  51.183  1.00 35.54           C  
ATOM   3171  OD1 ASN B 109      -2.874 131.626  50.523  1.00 43.86           O  
ATOM   3172  ND2 ASN B 109      -3.453 129.493  50.946  1.00 40.97           N  
ATOM   3173 1HD2 ASN B 109      -4.024 128.815  51.545  1.00 31.82           H  
ATOM   3174 2HD2 ASN B 109      -2.835 129.119  50.157  1.00 31.82           H  
ATOM   3175  C   ASN B 109      -4.799 132.871  54.206  1.00 25.54           C  
ATOM   3176  O   ASN B 109      -5.878 132.288  54.374  1.00 25.67           O  
ATOM   3177  N   LYS B 110      -4.431 133.919  54.926  1.00 25.09           N  
ATOM   3178  HN  LYS B 110      -3.546 134.457  54.656  1.00 40.83           H  
ATOM   3179  CA  LYS B 110      -5.210 134.355  56.083  1.00 27.38           C  
ATOM   3180  HA  LYS B 110      -5.314 133.489  56.736  1.00 40.83           H  
ATOM   3181  CB  LYS B 110      -4.466 135.435  56.892  1.00 32.93           C  
ATOM   3182  HB1 LYS B 110      -5.155 135.819  57.644  1.00 40.83           H  
ATOM   3183  HB2 LYS B 110      -3.620 134.956  57.385  1.00 40.83           H  
ATOM   3184  CG  LYS B 110      -3.935 136.612  56.113  1.00 39.74           C  
ATOM   3185  HG1 LYS B 110      -3.312 136.248  55.296  1.00 40.83           H  
ATOM   3186  HG2 LYS B 110      -4.773 137.179  55.707  1.00 40.83           H  
ATOM   3187  CD  LYS B 110      -3.103 137.521  57.008  1.00 54.41           C  
ATOM   3188  HD1 LYS B 110      -3.752 137.971  57.759  1.00 40.83           H  
ATOM   3189  HD2 LYS B 110      -2.334 136.927  57.501  1.00 40.83           H  
ATOM   3190  CE  LYS B 110      -2.435 138.628  56.201  1.00 63.79           C  
ATOM   3191  HE1 LYS B 110      -1.689 138.183  55.543  1.00 40.83           H  
ATOM   3192  HE2 LYS B 110      -3.193 139.133  55.602  1.00 40.83           H  
ATOM   3193  NZ  LYS B 110      -1.767 139.631  57.077  1.00 72.71           N1+
ATOM   3194  HZ1 LYS B 110      -1.313 140.387  56.472  1.00 40.83           H  
ATOM   3195  HZ2 LYS B 110      -1.016 139.147  57.666  1.00 40.83           H  
ATOM   3196  HZ3 LYS B 110      -2.492 140.080  57.723  1.00 40.83           H  
ATOM   3197  C   LYS B 110      -6.627 134.800  55.711  1.00 26.28           C  
ATOM   3198  O   LYS B 110      -7.566 134.500  56.421  1.00 25.16           O  
ATOM   3199  N   GLU B 111      -6.746 135.490  54.587  0.50 26.60           N  
ATOM   3200  HN  GLU B 111      -5.870 135.674  54.001  0.50 31.50           H  
ATOM   3201  CA  GLU B 111      -8.012 136.003  54.123  0.50 28.93           C  
ATOM   3202  HA  GLU B 111      -8.423 136.647  54.900  0.50 31.50           H  
ATOM   3203  CB  GLU B 111      -7.751 136.863  52.876  0.50 30.95           C  
ATOM   3204  HB1 GLU B 111      -7.345 136.222  52.094  0.50 31.50           H  
ATOM   3205  HB2 GLU B 111      -8.699 137.286  52.544  0.50 31.50           H  
ATOM   3206  CG  GLU B 111      -6.765 138.013  53.121  0.50 33.76           C  
ATOM   3207  HG1 GLU B 111      -7.048 138.840  52.470  0.50 31.50           H  
ATOM   3208  HG2 GLU B 111      -6.863 138.320  54.162  0.50 31.50           H  
ATOM   3209  CD  GLU B 111      -5.285 137.696  52.861  0.50 32.95           C  
ATOM   3210  OE1 GLU B 111      -4.878 136.518  52.767  0.50 27.72           O  
ATOM   3211  OE2 GLU B 111      -4.501 138.668  52.763  0.50 44.76           O  
ATOM   3212  C   GLU B 111      -9.017 134.867  53.861  0.50 28.40           C  
ATOM   3213  O   GLU B 111     -10.194 134.980  54.201  0.50 29.44           O  
ATOM   3214  N   LEU B 112      -8.531 133.768  53.284  1.00 25.59           N  
ATOM   3215  HN  LEU B 112      -7.490 133.740  53.037  1.00 29.32           H  
ATOM   3216  CA  LEU B 112      -9.355 132.595  52.972  1.00 26.56           C  
ATOM   3217  HA  LEU B 112     -10.267 132.936  52.483  1.00 29.32           H  
ATOM   3218  CB  LEU B 112      -8.605 131.685  52.009  1.00 31.11           C  
ATOM   3219  HB1 LEU B 112      -8.421 132.260  51.102  1.00 29.32           H  
ATOM   3220  HB2 LEU B 112      -7.655 131.434  52.480  1.00 29.32           H  
ATOM   3221  CG  LEU B 112      -9.255 130.374  51.584  1.00 31.03           C  
ATOM   3222  HG  LEU B 112      -9.451 129.782  52.478  1.00 29.32           H  
ATOM   3223  CD1 LEU B 112     -10.576 130.603  50.860  1.00 35.17           C  
ATOM   3224 1HD1 LEU B 112     -11.006 129.643  50.575  1.00 29.32           H  
ATOM   3225 2HD1 LEU B 112     -10.402 131.203  49.966  1.00 29.32           H  
ATOM   3226 3HD1 LEU B 112     -11.267 131.128  51.520  1.00 29.32           H  
ATOM   3227  CD2 LEU B 112      -8.259 129.615  50.713  1.00 37.26           C  
ATOM   3228 1HD2 LEU B 112      -8.700 128.671  50.394  1.00 29.32           H  
ATOM   3229 2HD2 LEU B 112      -7.352 129.417  51.285  1.00 29.32           H  
ATOM   3230 3HD2 LEU B 112      -8.012 130.214  49.836  1.00 29.32           H  
ATOM   3231  C   LEU B 112      -9.742 131.825  54.228  1.00 23.89           C  
ATOM   3232  O   LEU B 112     -10.904 131.417  54.405  1.00 23.98           O  
ATOM   3233  N   ILE B 113      -8.764 131.633  55.106  1.00 23.49           N  
ATOM   3234  HN  ILE B 113      -7.778 131.980  54.878  1.00 24.06           H  
ATOM   3235  CA  ILE B 113      -9.010 130.959  56.374  1.00 24.38           C  
ATOM   3236  HA  ILE B 113      -9.367 129.952  56.160  1.00 24.06           H  
ATOM   3237  CB  ILE B 113      -7.711 130.844  57.199  1.00 23.60           C  
ATOM   3238  HB  ILE B 113      -7.272 131.837  57.294  1.00 24.06           H  
ATOM   3239  CG2 ILE B 113      -8.006 130.308  58.599  1.00 25.39           C  
ATOM   3240 1HG2 ILE B 113      -7.077 130.235  59.164  1.00 24.06           H  
ATOM   3241 2HG2 ILE B 113      -8.463 129.321  58.522  1.00 24.06           H  
ATOM   3242 3HG2 ILE B 113      -8.689 130.985  59.111  1.00 24.06           H  
ATOM   3243  CG1 ILE B 113      -6.708 129.935  56.469  1.00 24.59           C  
ATOM   3244 1HG1 ILE B 113      -7.022 128.901  56.608  1.00 24.06           H  
ATOM   3245 2HG1 ILE B 113      -6.733 130.184  55.408  1.00 24.06           H  
ATOM   3246  CD1 ILE B 113      -5.282 130.064  56.951  1.00 24.65           C  
ATOM   3247 1HD1 ILE B 113      -4.643 129.388  56.382  1.00 24.06           H  
ATOM   3248 2HD1 ILE B 113      -5.231 129.807  58.009  1.00 24.06           H  
ATOM   3249 3HD1 ILE B 113      -4.942 131.090  56.810  1.00 24.06           H  
ATOM   3250  C   ILE B 113     -10.102 131.697  57.156  1.00 24.39           C  
ATOM   3251  O   ILE B 113     -11.069 131.088  57.630  1.00 22.01           O  
ATOM   3252  N   LEU B 114      -9.958 133.015  57.265  1.00 23.55           N  
ATOM   3253  HN  LEU B 114      -9.125 133.496  56.797  1.00 26.58           H  
ATOM   3254  CA  LEU B 114     -10.928 133.817  58.019  1.00 25.85           C  
ATOM   3255  HA  LEU B 114     -11.029 133.365  59.006  1.00 26.58           H  
ATOM   3256  CB  LEU B 114     -10.392 135.226  58.216  1.00 25.27           C  
ATOM   3257  HB1 LEU B 114     -10.109 135.629  57.244  1.00 26.58           H  
ATOM   3258  HB2 LEU B 114     -11.182 135.840  58.648  1.00 26.58           H  
ATOM   3259  CG  LEU B 114      -9.173 135.279  59.139  1.00 26.80           C  
ATOM   3260  HG  LEU B 114      -8.446 134.550  58.781  1.00 26.58           H  
ATOM   3261  CD1 LEU B 114      -8.528 136.652  59.087  1.00 31.60           C  
ATOM   3262 1HD1 LEU B 114      -7.662 136.673  59.749  1.00 26.58           H  
ATOM   3263 2HD1 LEU B 114      -9.248 137.405  59.408  1.00 26.58           H  
ATOM   3264 3HD1 LEU B 114      -8.209 136.866  58.067  1.00 26.58           H  
ATOM   3265  CD2 LEU B 114      -9.545 134.913  60.569  1.00 27.33           C  
ATOM   3266 1HD2 LEU B 114      -8.657 134.960  61.199  1.00 26.58           H  
ATOM   3267 2HD2 LEU B 114      -9.953 133.902  60.592  1.00 26.58           H  
ATOM   3268 3HD2 LEU B 114     -10.292 135.614  60.941  1.00 26.58           H  
ATOM   3269  C   LEU B 114     -12.316 133.837  57.379  1.00 27.26           C  
ATOM   3270  O   LEU B 114     -13.333 133.835  58.078  1.00 24.95           O  
ATOM   3271  N   GLN B 115     -12.364 133.821  56.054  1.00 23.97           N  
ATOM   3272  HN  GLN B 115     -11.451 133.834  55.496  1.00 36.73           H  
ATOM   3273  CA  GLN B 115     -13.639 133.786  55.339  1.00 27.00           C  
ATOM   3274  HA  GLN B 115     -14.237 134.644  55.646  1.00 36.73           H  
ATOM   3275  CB  GLN B 115     -13.395 133.869  53.827  1.00 32.46           C  
ATOM   3276  HB1 GLN B 115     -12.843 134.787  53.623  1.00 36.73           H  
ATOM   3277  HB2 GLN B 115     -12.793 133.009  53.533  1.00 36.73           H  
ATOM   3278  CG  GLN B 115     -14.648 133.876  52.982  1.00 38.14           C  
ATOM   3279  HG1 GLN B 115     -15.192 132.947  53.150  1.00 36.73           H  
ATOM   3280  HG2 GLN B 115     -15.269 134.721  53.280  1.00 36.73           H  
ATOM   3281  CD  GLN B 115     -14.329 133.998  51.499  1.00 43.22           C  
ATOM   3282  OE1 GLN B 115     -14.522 135.048  50.903  1.00 59.78           O  
ATOM   3283  NE2 GLN B 115     -13.828 132.922  50.907  1.00 52.60           N  
ATOM   3284 1HE2 GLN B 115     -13.667 132.027  51.471  1.00 36.73           H  
ATOM   3285 2HE2 GLN B 115     -13.584 132.949  49.865  1.00 36.73           H  
ATOM   3286  C   GLN B 115     -14.400 132.508  55.681  1.00 26.21           C  
ATOM   3287  O   GLN B 115     -15.597 132.527  55.988  1.00 27.20           O  
ATOM   3288  N   ARG B 116     -13.683 131.398  55.630  1.00 23.68           N  
ATOM   3289  HN  ARG B 116     -12.651 131.453  55.354  1.00 25.72           H  
ATOM   3290  CA  ARG B 116     -14.269 130.104  55.942  1.00 25.04           C  
ATOM   3291  HA  ARG B 116     -15.140 129.944  55.306  1.00 25.72           H  
ATOM   3292  CB  ARG B 116     -13.260 128.999  55.691  1.00 24.97           C  
ATOM   3293  HB1 ARG B 116     -12.343 129.251  56.224  1.00 25.72           H  
ATOM   3294  HB2 ARG B 116     -13.669 128.070  56.089  1.00 25.72           H  
ATOM   3295  CG  ARG B 116     -12.910 128.772  54.231  1.00 27.04           C  
ATOM   3296  HG1 ARG B 116     -13.733 128.257  53.736  1.00 25.72           H  
ATOM   3297  HG2 ARG B 116     -12.737 129.732  53.745  1.00 25.72           H  
ATOM   3298  CD  ARG B 116     -11.657 127.927  54.140  1.00 26.07           C  
ATOM   3299  HD1 ARG B 116     -10.807 128.534  54.451  1.00 25.72           H  
ATOM   3300  HD2 ARG B 116     -11.763 127.076  54.813  1.00 25.72           H  
ATOM   3301  NE  ARG B 116     -11.400 127.423  52.790  1.00 27.47           N1+
ATOM   3302  HE  ARG B 116     -12.206 127.445  52.087  1.00 25.72           H  
ATOM   3303  CZ  ARG B 116     -10.227 126.938  52.378  1.00 26.80           C  
ATOM   3304  NH1 ARG B 116      -9.164 126.914  53.191  1.00 25.47           N  
ATOM   3305 1HH1 ARG B 116      -9.246 127.288  54.190  1.00 25.72           H  
ATOM   3306 2HH1 ARG B 116      -8.232 126.521  52.842  1.00 25.72           H  
ATOM   3307  NH2 ARG B 116     -10.107 126.488  51.142  1.00 29.00           N  
ATOM   3308 1HH2 ARG B 116     -10.947 126.514  50.479  1.00 25.72           H  
ATOM   3309 2HH2 ARG B 116      -9.170 126.097  50.803  1.00 25.72           H  
ATOM   3310  C   ARG B 116     -14.700 130.053  57.401  1.00 24.80           C  
ATOM   3311  O   ARG B 116     -15.789 129.585  57.713  1.00 22.61           O  
ATOM   3312  N   ALA B 117     -13.831 130.527  58.291  1.00 24.09           N  
ATOM   3313  HN  ALA B 117     -12.887 130.896  57.948  1.00 23.82           H  
ATOM   3314  CA  ALA B 117     -14.127 130.560  59.727  1.00 21.72           C  
ATOM   3315  HA  ALA B 117     -14.288 129.536  60.064  1.00 23.82           H  
ATOM   3316  CB  ALA B 117     -12.946 131.128  60.490  1.00 23.39           C  
ATOM   3317  HB1 ALA B 117     -13.177 131.148  61.555  1.00 23.82           H  
ATOM   3318  HB2 ALA B 117     -12.743 132.141  60.144  1.00 23.82           H  
ATOM   3319  HB3 ALA B 117     -12.069 130.504  60.320  1.00 23.82           H  
ATOM   3320  C   ALA B 117     -15.408 131.364  60.011  1.00 24.02           C  
ATOM   3321  O   ALA B 117     -16.281 130.936  60.764  1.00 25.90           O  
ATOM   3322  N   LYS B 118     -15.515 132.524  59.389  1.00 24.84           N  
ATOM   3323  HN  LYS B 118     -14.744 132.834  58.715  1.00 31.65           H  
ATOM   3324  CA  LYS B 118     -16.665 133.386  59.607  1.00 27.45           C  
ATOM   3325  HA  LYS B 118     -16.777 133.537  60.681  1.00 31.65           H  
ATOM   3326  CB  LYS B 118     -16.445 134.739  58.960  1.00 28.30           C  
ATOM   3327  HB1 LYS B 118     -15.514 135.156  59.344  1.00 31.65           H  
ATOM   3328  HB2 LYS B 118     -16.362 134.595  57.883  1.00 31.65           H  
ATOM   3329  CG  LYS B 118     -17.561 135.737  59.225  1.00 31.49           C  
ATOM   3330  HG1 LYS B 118     -18.474 135.390  58.741  1.00 31.65           H  
ATOM   3331  HG2 LYS B 118     -17.725 135.813  60.300  1.00 31.65           H  
ATOM   3332  CD  LYS B 118     -17.197 137.109  58.678  1.00 33.53           C  
ATOM   3333  HD1 LYS B 118     -16.194 137.367  59.018  1.00 31.65           H  
ATOM   3334  HD2 LYS B 118     -17.213 137.068  57.589  1.00 31.65           H  
ATOM   3335  CE  LYS B 118     -18.164 138.188  59.142  1.00 37.60           C  
ATOM   3336  HE1 LYS B 118     -19.112 138.079  58.616  1.00 31.65           H  
ATOM   3337  HE2 LYS B 118     -18.330 138.092  60.215  1.00 31.65           H  
ATOM   3338  NZ  LYS B 118     -17.583 139.524  58.847  1.00 44.82           N1+
ATOM   3339  HZ1 LYS B 118     -18.259 140.287  59.171  1.00 31.65           H  
ATOM   3340  HZ2 LYS B 118     -17.419 139.618  57.794  1.00 31.65           H  
ATOM   3341  HZ3 LYS B 118     -16.652 139.630  59.363  1.00 31.65           H  
ATOM   3342  C   LYS B 118     -17.945 132.744  59.082  1.00 27.90           C  
ATOM   3343  O   LYS B 118     -18.949 132.735  59.784  1.00 28.93           O  
ATOM   3344  N   GLU B 119     -17.899 132.202  57.865  1.00 27.42           N  
ATOM   3345  HN  GLU B 119     -16.986 132.263  57.310  1.00 43.16           H  
ATOM   3346  CA  GLU B 119     -19.049 131.526  57.256  1.00 27.75           C  
ATOM   3347  HA  GLU B 119     -19.844 132.259  57.119  1.00 43.16           H  
ATOM   3348  CB  GLU B 119     -18.685 130.942  55.876  1.00 36.76           C  
ATOM   3349  HB1 GLU B 119     -17.701 130.478  55.951  1.00 43.16           H  
ATOM   3350  HB2 GLU B 119     -19.426 130.185  55.620  1.00 43.16           H  
ATOM   3351  CG  GLU B 119     -18.644 131.964  54.755  1.00 49.90           C  
ATOM   3352  HG1 GLU B 119     -19.664 132.295  54.557  1.00 43.16           H  
ATOM   3353  HG2 GLU B 119     -18.045 132.812  55.088  1.00 43.16           H  
ATOM   3354  CD  GLU B 119     -18.046 131.438  53.443  1.00 60.00           C  
ATOM   3355  OE1 GLU B 119     -17.664 130.244  53.358  1.00 66.16           O  
ATOM   3356  OE2 GLU B 119     -17.953 132.235  52.484  1.00 63.79           O  
ATOM   3357  C   GLU B 119     -19.581 130.399  58.143  1.00 28.38           C  
ATOM   3358  O   GLU B 119     -20.786 130.198  58.230  1.00 28.27           O  
ATOM   3359  N   LEU B 120     -18.680 129.663  58.783  1.00 27.18           N  
ATOM   3360  HN  LEU B 120     -17.646 129.927  58.702  1.00 29.11           H  
ATOM   3361  CA  LEU B 120     -19.053 128.501  59.597  1.00 26.69           C  
ATOM   3362  HA  LEU B 120     -19.974 128.091  59.184  1.00 29.11           H  
ATOM   3363  CB  LEU B 120     -17.972 127.434  59.464  1.00 24.90           C  
ATOM   3364  HB1 LEU B 120     -17.008 127.888  59.693  1.00 29.11           H  
ATOM   3365  HB2 LEU B 120     -18.180 126.640  60.182  1.00 29.11           H  
ATOM   3366  CG  LEU B 120     -17.898 126.818  58.069  1.00 29.52           C  
ATOM   3367  HG  LEU B 120     -17.823 127.628  57.343  1.00 29.11           H  
ATOM   3368  CD1 LEU B 120     -16.661 125.941  57.931  1.00 33.48           C  
ATOM   3369 1HD1 LEU B 120     -16.629 125.513  56.929  1.00 29.11           H  
ATOM   3370 2HD1 LEU B 120     -16.700 125.139  58.668  1.00 29.11           H  
ATOM   3371 3HD1 LEU B 120     -15.768 126.543  58.097  1.00 29.11           H  
ATOM   3372  CD2 LEU B 120     -19.155 126.028  57.768  1.00 35.12           C  
ATOM   3373 1HD2 LEU B 120     -19.083 125.597  56.770  1.00 29.11           H  
ATOM   3374 2HD2 LEU B 120     -20.020 126.689  57.816  1.00 29.11           H  
ATOM   3375 3HD2 LEU B 120     -19.267 125.229  58.501  1.00 29.11           H  
ATOM   3376  C   LEU B 120     -19.306 128.813  61.077  1.00 26.62           C  
ATOM   3377  O   LEU B 120     -19.654 127.923  61.852  1.00 29.36           O  
ATOM   3378  N   GLY B 121     -19.141 130.071  61.468  1.00 27.80           N  
ATOM   3379  HN  GLY B 121     -18.749 130.786  60.775  1.00 26.92           H  
ATOM   3380  CA  GLY B 121     -19.482 130.502  62.820  1.00 27.17           C  
ATOM   3381  HA1 GLY B 121     -19.701 131.569  62.784  1.00 26.92           H  
ATOM   3382  HA2 GLY B 121     -20.375 129.958  63.128  1.00 26.92           H  
ATOM   3383  C   GLY B 121     -18.419 130.283  63.878  1.00 25.43           C  
ATOM   3384  O   GLY B 121     -18.743 130.183  65.056  1.00 27.29           O  
ATOM   3385  N   TYR B 122     -17.148 130.243  63.476  1.00 24.98           N  
ATOM   3386  HN  TYR B 122     -16.928 130.236  62.429  1.00 26.24           H  
ATOM   3387  CA  TYR B 122     -16.052 130.209  64.440  1.00 23.14           C  
ATOM   3388  HA  TYR B 122     -16.304 129.500  65.229  1.00 26.24           H  
ATOM   3389  CB  TYR B 122     -14.746 129.755  63.773  1.00 25.21           C  
ATOM   3390  HB1 TYR B 122     -14.607 130.314  62.848  1.00 26.24           H  
ATOM   3391  HB2 TYR B 122     -13.914 129.956  64.448  1.00 26.24           H  
ATOM   3392  CG  TYR B 122     -14.779 128.266  63.454  1.00 24.29           C  
ATOM   3393  CD1 TYR B 122     -15.429 127.797  62.314  1.00 26.76           C  
ATOM   3394  HD1 TYR B 122     -15.883 128.508  61.624  1.00 26.24           H  
ATOM   3395  CE1 TYR B 122     -15.506 126.441  62.045  1.00 26.62           C  
ATOM   3396  HE1 TYR B 122     -16.020 126.089  61.151  1.00 26.24           H  
ATOM   3397  CD2 TYR B 122     -14.217 127.335  64.312  1.00 26.28           C  
ATOM   3398  HD2 TYR B 122     -13.715 127.675  65.218  1.00 26.24           H  
ATOM   3399  CE2 TYR B 122     -14.283 125.979  64.038  1.00 28.42           C  
ATOM   3400  HE2 TYR B 122     -13.822 125.260  64.715  1.00 26.24           H  
ATOM   3401  CZ  TYR B 122     -14.934 125.543  62.906  1.00 24.94           C  
ATOM   3402  OH  TYR B 122     -15.052 124.197  62.624  1.00 27.12           O  
ATOM   3403  HH  TYR B 122     -16.068 123.933  62.596  1.00 26.24           H  
ATOM   3404  C   TYR B 122     -15.947 131.605  65.054  1.00 25.24           C  
ATOM   3405  O   TYR B 122     -15.666 132.562  64.352  1.00 31.86           O  
ATOM   3406  N   LYS B 123     -16.199 131.714  66.358  1.00 22.31           N  
ATOM   3407  HN  LYS B 123     -16.331 130.826  66.940  1.00 35.15           H  
ATOM   3408  CA  LYS B 123     -16.299 133.017  67.013  1.00 25.43           C  
ATOM   3409  HA  LYS B 123     -17.026 133.610  66.458  1.00 35.15           H  
ATOM   3410  CB  LYS B 123     -16.829 132.853  68.445  1.00 37.69           C  
ATOM   3411  HB1 LYS B 123     -16.323 132.009  68.914  1.00 35.15           H  
ATOM   3412  HB2 LYS B 123     -16.616 133.763  69.006  1.00 35.15           H  
ATOM   3413  CG  LYS B 123     -18.322 132.602  68.465  1.00 47.06           C  
ATOM   3414  HG1 LYS B 123     -18.832 133.474  68.055  1.00 35.15           H  
ATOM   3415  HG2 LYS B 123     -18.542 131.729  67.850  1.00 35.15           H  
ATOM   3416  CD  LYS B 123     -18.827 132.353  69.864  1.00 43.34           C  
ATOM   3417  HD1 LYS B 123     -18.477 131.379  70.205  1.00 35.15           H  
ATOM   3418  HD2 LYS B 123     -18.446 133.129  70.528  1.00 35.15           H  
ATOM   3419  CE  LYS B 123     -20.341 132.376  69.884  1.00 48.60           C  
ATOM   3420  HE1 LYS B 123     -20.685 133.397  69.720  1.00 35.15           H  
ATOM   3421  HE2 LYS B 123     -20.719 131.733  69.089  1.00 35.15           H  
ATOM   3422  NZ  LYS B 123     -20.857 131.893  71.184  1.00 47.56           N1+
ATOM   3423  HZ1 LYS B 123     -21.927 131.918  71.175  1.00 35.15           H  
ATOM   3424  HZ2 LYS B 123     -20.493 132.522  71.969  1.00 35.15           H  
ATOM   3425  HZ3 LYS B 123     -20.526 130.889  71.349  1.00 35.15           H  
ATOM   3426  C   LYS B 123     -14.984 133.794  67.030  1.00 21.85           C  
ATOM   3427  O   LYS B 123     -13.907 133.239  67.338  1.00 22.47           O  
ATOM   3428  N   GLY B 124     -15.096 135.083  66.722  1.00 21.39           N  
ATOM   3429  HN  GLY B 124     -16.037 135.444  66.361  1.00 24.49           H  
ATOM   3430  CA  GLY B 124     -13.992 136.024  66.855  1.00 23.36           C  
ATOM   3431  HA1 GLY B 124     -14.380 136.926  67.329  1.00 24.49           H  
ATOM   3432  HA2 GLY B 124     -13.243 135.567  67.501  1.00 24.49           H  
ATOM   3433  C   GLY B 124     -13.298 136.441  65.564  1.00 24.53           C  
ATOM   3434  O   GLY B 124     -12.168 136.924  65.597  1.00 28.68           O  
ATOM   3435  N   VAL B 125     -13.949 136.240  64.425  1.00 25.38           N  
ATOM   3436  HN  VAL B 125     -14.852 135.667  64.431  1.00 27.23           H  
ATOM   3437  CA  VAL B 125     -13.459 136.783  63.171  1.00 26.92           C  
ATOM   3438  HA  VAL B 125     -12.370 136.732  63.177  1.00 27.23           H  
ATOM   3439  CB  VAL B 125     -13.971 136.020  61.948  1.00 24.83           C  
ATOM   3440  HB  VAL B 125     -15.060 136.056  61.928  1.00 27.23           H  
ATOM   3441  CG1 VAL B 125     -13.421 136.637  60.675  1.00 27.86           C  
ATOM   3442 1HG1 VAL B 125     -13.793 136.084  59.812  1.00 27.23           H  
ATOM   3443 2HG1 VAL B 125     -12.332 136.594  60.691  1.00 27.23           H  
ATOM   3444 3HG1 VAL B 125     -13.742 137.676  60.606  1.00 27.23           H  
ATOM   3445  CG2 VAL B 125     -13.517 134.581  62.038  1.00 25.71           C  
ATOM   3446 1HG2 VAL B 125     -13.878 134.031  61.169  1.00 27.23           H  
ATOM   3447 2HG2 VAL B 125     -13.917 134.129  62.946  1.00 27.23           H  
ATOM   3448 3HG2 VAL B 125     -12.428 134.544  62.064  1.00 27.23           H  
ATOM   3449  C   VAL B 125     -13.868 138.240  63.105  1.00 29.58           C  
ATOM   3450  O   VAL B 125     -15.056 138.563  63.168  1.00 30.33           O  
ATOM   3451  N   GLU B 126     -12.859 139.101  62.990  1.00 37.29           N  
ATOM   3452  HN  GLU B 126     -11.887 138.716  62.764  1.00 59.05           H  
ATOM   3453  CA  GLU B 126     -13.012 140.546  63.157  1.00 43.54           C  
ATOM   3454  HA  GLU B 126     -14.051 140.762  63.405  1.00 59.05           H  
ATOM   3455  CB  GLU B 126     -12.114 141.029  64.315  1.00 57.59           C  
ATOM   3456  HB1 GLU B 126     -11.087 141.087  63.955  1.00 59.05           H  
ATOM   3457  HB2 GLU B 126     -12.448 142.020  64.622  1.00 59.05           H  
ATOM   3458  CG  GLU B 126     -12.151 140.104  65.535  1.00 63.09           C  
ATOM   3459  HG1 GLU B 126     -13.187 140.017  65.862  1.00 59.05           H  
ATOM   3460  HG2 GLU B 126     -11.782 139.125  65.228  1.00 59.05           H  
ATOM   3461  CD  GLU B 126     -11.320 140.571  66.721  1.00 67.91           C  
ATOM   3462  OE1 GLU B 126     -10.885 141.744  66.746  1.00 74.72           O  
ATOM   3463  OE2 GLU B 126     -11.111 139.752  67.645  1.00 70.80           O  
ATOM   3464  C   GLU B 126     -12.655 141.273  61.877  1.00 50.38           C  
ATOM   3465  O   GLU B 126     -12.595 142.502  61.869  1.00 66.09           O  
ATOM   3466  HC  GLU B 126     -12.452 140.710  60.966  1.00 59.05           H  
TER    3467      GLU B 126 
ATOM   3468  N   MET C   1       9.214 129.347  77.115  1.00  0.00      1    N1+
ATOM   3469  HT1 MET C   1       8.435 130.080  77.100  1.00  0.00      1    H  
ATOM   3470  HT2 MET C   1       9.227 128.823  76.182  1.00  0.00      1    H  
ATOM   3471  HT3 MET C   1      10.156 129.832  77.265  1.00  0.00      1    H  
ATOM   3472  CA  MET C   1       8.970 128.387  78.219  1.00  0.00      1    C  
ATOM   3473  HA  MET C   1       8.963 128.933  79.162  1.00  0.00      1    H  
ATOM   3474  CB  MET C   1       7.627 127.691  78.047  1.00  0.00      1    C  
ATOM   3475  HB1 MET C   1       6.844 128.447  77.988  1.00  0.00      1    H  
ATOM   3476  HB2 MET C   1       7.645 127.113  77.123  1.00  0.00      1    H  
ATOM   3477  CG  MET C   1       7.321 126.754  79.207  1.00  0.00      1    C  
ATOM   3478  HG1 MET C   1       8.160 126.074  79.354  1.00  0.00      1    H  
ATOM   3479  HG2 MET C   1       7.163 127.339  80.113  1.00  0.00      1    H  
ATOM   3480  SD  MET C   1       5.861 125.819  78.848  1.00  0.00      1    S  
ATOM   3481  CE  MET C   1       4.618 126.977  79.406  1.00  0.00      1    C  
ATOM   3482  HE1 MET C   1       3.627 126.549  79.254  1.00  0.00      1    H  
ATOM   3483  HE2 MET C   1       4.704 127.904  78.839  1.00  0.00      1    H  
ATOM   3484  HE3 MET C   1       4.764 127.185  80.466  1.00  0.00      1    H  
ATOM   3485  C   MET C   1      10.056 127.324  78.278  1.00  0.00      1    C  
ATOM   3486  O   MET C   1      10.505 126.812  77.245  1.00  0.00      1    O  
ATOM   3487  N   LYS C   2      10.454 126.989  79.501  1.00  0.00      1    N  
ATOM   3488  HN  LYS C   2      10.020 127.493  80.339  1.00  0.00      1    H  
ATOM   3489  CA  LYS C   2      11.452 125.969  79.742  1.00  0.00      1    C  
ATOM   3490  HA  LYS C   2      11.699 125.479  78.800  1.00  0.00      1    H  
ATOM   3491  CB  LYS C   2      12.700 126.609  80.313  1.00  0.00      1    C  
ATOM   3492  HB1 LYS C   2      12.445 127.094  81.255  1.00  0.00      1    H  
ATOM   3493  HB2 LYS C   2      13.441 125.830  80.494  1.00  0.00      1    H  
ATOM   3494  CG  LYS C   2      13.300 127.645  79.378  1.00  0.00      1    C  
ATOM   3495  HG1 LYS C   2      13.440 127.197  78.394  1.00  0.00      1    H  
ATOM   3496  HG2 LYS C   2      12.616 128.490  79.299  1.00  0.00      1    H  
ATOM   3497  CD  LYS C   2      14.629 128.135  79.888  1.00  0.00      1    C  
ATOM   3498  HD1 LYS C   2      14.502 128.559  80.884  1.00  0.00      1    H  
ATOM   3499  HD2 LYS C   2      15.330 127.302  79.934  1.00  0.00      1    H  
ATOM   3500  CE  LYS C   2      15.168 129.197  78.952  1.00  0.00      1    C  
ATOM   3501  HE1 LYS C   2      15.264 128.778  77.951  1.00  0.00      1    H  
ATOM   3502  HE2 LYS C   2      14.477 130.040  78.929  1.00  0.00      1    H  
ATOM   3503  NZ  LYS C   2      16.496 129.667  79.415  1.00  0.00      1    N1+
ATOM   3504  HZ1 LYS C   2      16.863 130.416  78.745  1.00  0.00      1    H  
ATOM   3505  HZ2 LYS C   2      17.179 128.843  79.437  1.00  0.00      1    H  
ATOM   3506  HZ3 LYS C   2      16.406 130.082  80.397  1.00  0.00      1    H  
ATOM   3507  C   LYS C   2      10.916 124.931  80.721  1.00  0.00      1    C  
ATOM   3508  O   LYS C   2      10.125 125.262  81.611  1.00  0.00      1    O  
ATOM   3509  N   ILE C   3      11.388 123.692  80.554  1.00  0.00      1    N  
ATOM   3510  HN  ILE C   3      12.112 123.540  79.781  1.00  0.00      1    H  
ATOM   3511  CA  ILE C   3      10.992 122.526  81.346  1.00  0.00      1    C  
ATOM   3512  HA  ILE C   3      10.205 122.790  82.052  1.00  0.00      1    H  
ATOM   3513  CB  ILE C   3      10.531 121.377  80.417  1.00  0.00      1    C  
ATOM   3514  HB  ILE C   3      11.393 121.049  79.837  1.00  0.00      1    H  
ATOM   3515  CG2 ILE C   3      10.032 120.190  81.226  1.00  0.00      1    C  
ATOM   3516 1HG2 ILE C   3       9.714 119.397  80.550  1.00  0.00      1    H  
ATOM   3517 2HG2 ILE C   3       9.189 120.499  81.844  1.00  0.00      1    H  
ATOM   3518 3HG2 ILE C   3      10.835 119.822  81.865  1.00  0.00      1    H  
ATOM   3519  CG1 ILE C   3       9.460 121.852  79.438  1.00  0.00      1    C  
ATOM   3520 1HG1 ILE C   3       8.572 122.128  80.006  1.00  0.00      1    H  
ATOM   3521 2HG1 ILE C   3       9.840 122.726  78.909  1.00  0.00      1    H  
ATOM   3522  CD1 ILE C   3       9.068 120.804  78.414  1.00  0.00      1    C  
ATOM   3523 1HD1 ILE C   3       8.304 121.210  77.752  1.00  0.00      1    H  
ATOM   3524 2HD1 ILE C   3       8.675 119.925  78.925  1.00  0.00      1    H  
ATOM   3525 3HD1 ILE C   3       9.943 120.523  77.828  1.00  0.00      1    H  
ATOM   3526  C   ILE C   3      12.248 122.080  82.083  1.00  0.00      1    C  
ATOM   3527  O   ILE C   3      13.318 121.991  81.461  1.00  0.00      1    O  
ATOM   3528  N   ASN C   4      12.173 121.821  83.386  1.00  0.00      1    N  
ATOM   3529  HN  ASN C   4      11.267 121.978  83.933  1.00  0.00      1    H  
ATOM   3530  CA  ASN C   4      13.372 121.315  84.038  1.00  0.00      1    C  
ATOM   3531  HA  ASN C   4      14.187 121.931  83.658  1.00  0.00      1    H  
ATOM   3532  CB  ASN C   4      13.398 121.505  85.573  1.00  0.00      1    C  
ATOM   3533  HB1 ASN C   4      14.440 121.543  85.891  1.00  0.00      1    H  
ATOM   3534  HB2 ASN C   4      12.913 122.453  85.804  1.00  0.00      1    H  
ATOM   3535  CG  ASN C   4      12.701 120.412  86.371  1.00  0.00      1    C  
ATOM   3536  OD1 ASN C   4      12.230 119.408  85.862  1.00  0.00      1    O  
ATOM   3537  ND2 ASN C   4      12.692 120.605  87.672  1.00  0.00      1    N  
ATOM   3538 1HD2 ASN C   4      13.152 121.478  88.087  1.00  0.00      1    H  
ATOM   3539 2HD2 ASN C   4      12.225 119.889  88.316  1.00  0.00      1    H  
ATOM   3540  C   ASN C   4      13.667 119.904  83.537  1.00  0.00      1    C  
ATOM   3541  O   ASN C   4      12.797 119.220  83.000  1.00  0.00      1    O  
ATOM   3542  N   ARG C   5      14.914 119.475  83.676  1.00  0.00      1    N  
ATOM   3543  HN  ARG C   5      15.616 120.053  84.239  1.00  0.00      1    H  
ATOM   3544  CA  ARG C   5      15.334 118.214  83.063  1.00  0.00      1    C  
ATOM   3545  HA  ARG C   5      15.019 118.227  82.020  1.00  0.00      1    H  
ATOM   3546  CB  ARG C   5      16.845 118.097  83.093  1.00  0.00      1    C  
ATOM   3547  HB1 ARG C   5      17.173 118.047  84.131  1.00  0.00      1    H  
ATOM   3548  HB2 ARG C   5      17.137 117.184  82.574  1.00  0.00      1    H  
ATOM   3549  CG  ARG C   5      17.517 119.273  82.426  1.00  0.00      1    C  
ATOM   3550  HG1 ARG C   5      17.067 120.197  82.789  1.00  0.00      1    H  
ATOM   3551  HG2 ARG C   5      18.579 119.265  82.670  1.00  0.00      1    H  
ATOM   3552  CD  ARG C   5      17.351 119.195  80.936  1.00  0.00      1    C  
ATOM   3553  HD1 ARG C   5      16.290 119.133  80.693  1.00  0.00      1    H  
ATOM   3554  HD2 ARG C   5      17.778 120.087  80.477  1.00  0.00      1    H  
ATOM   3555  NE  ARG C   5      18.033 118.017  80.428  1.00  0.00      1    N  
ATOM   3556  HE  ARG C   5      17.550 117.069  80.538  1.00  0.00      1    H  
ATOM   3557  CZ  ARG C   5      19.220 118.048  79.836  1.00  0.00      1    C  
ATOM   3558  NH1 ARG C   5      19.838 119.200  79.643  1.00  0.00      1    N  
ATOM   3559 1HH1 ARG C   5      19.381 120.113  79.965  1.00  0.00      1    H  
ATOM   3560 2HH1 ARG C   5      20.795 119.220  79.165  1.00  0.00      1    H  
ATOM   3561  NH2 ARG C   5      19.779 116.926  79.427  1.00  0.00      1    N  
ATOM   3562 1HH2 ARG C   5      19.275 115.993  79.573  1.00  0.00      1    H  
ATOM   3563 2HH2 ARG C   5      20.736 116.948  78.949  1.00  0.00      1    H  
ATOM   3564  C   ARG C   5      14.717 116.996  83.721  1.00  0.00      1    C  
ATOM   3565  O   ARG C   5      14.513 115.990  83.047  1.00  0.00      1    O  
ATOM   3566  N   GLN C   6      14.417 117.065  85.018  1.00  0.00      1    N  
ATOM   3567  HN  GLN C   6      14.638 117.951  85.575  1.00  0.00      1    H  
ATOM   3568  CA  GLN C   6      13.786 115.925  85.672  1.00  0.00      1    C  
ATOM   3569  HA  GLN C   6      14.406 115.044  85.504  1.00  0.00      1    H  
ATOM   3570  CB  GLN C   6      13.657 116.147  87.181  1.00  0.00      1    C  
ATOM   3571  HB1 GLN C   6      14.618 116.491  87.563  1.00  0.00      1    H  
ATOM   3572  HB2 GLN C   6      12.902 116.913  87.354  1.00  0.00      1    H  
ATOM   3573  CG  GLN C   6      13.256 114.895  87.943  1.00  0.00      1    C  
ATOM   3574  HG1 GLN C   6      13.034 115.175  88.973  1.00  0.00      1    H  
ATOM   3575  HG2 GLN C   6      12.362 114.480  87.478  1.00  0.00      1    H  
ATOM   3576  CD  GLN C   6      14.340 113.815  87.958  1.00  0.00      1    C  
ATOM   3577  OE1 GLN C   6      15.529 114.104  88.099  1.00  0.00      1    O  
ATOM   3578  NE2 GLN C   6      13.926 112.560  87.827  1.00  0.00      1    N  
ATOM   3579 1HE2 GLN C   6      12.883 112.349  87.719  1.00  0.00      1    H  
ATOM   3580 2HE2 GLN C   6      14.636 111.759  87.830  1.00  0.00      1    H  
ATOM   3581  C   GLN C   6      12.415 115.679  85.045  1.00  0.00      1    C  
ATOM   3582  O   GLN C   6      12.074 114.549  84.670  1.00  0.00      1    O  
ATOM   3583  N   GLN C   7      11.646 116.753  84.913  1.00  0.00      1    N  
ATOM   3584  HN  GLN C   7      12.017 117.702  85.239  1.00  0.00      1    H  
ATOM   3585  CA  GLN C   7      10.321 116.674  84.341  1.00  0.00      1    C  
ATOM   3586  HA  GLN C   7       9.777 115.888  84.864  1.00  0.00      1    H  
ATOM   3587  CB  GLN C   7       9.581 117.993  84.576  1.00  0.00      1    C  
ATOM   3588  HB1 GLN C   7      10.180 118.810  84.174  1.00  0.00      1    H  
ATOM   3589  HB2 GLN C   7       8.622 117.956  84.059  1.00  0.00      1    H  
ATOM   3590  CG  GLN C   7       9.331 118.249  86.068  1.00  0.00      1    C  
ATOM   3591  HG1 GLN C   7       8.512 117.606  86.390  1.00  0.00      1    H  
ATOM   3592  HG2 GLN C   7      10.237 117.986  86.614  1.00  0.00      1    H  
ATOM   3593  CD  GLN C   7       8.969 119.687  86.416  1.00  0.00      1    C  
ATOM   3594  OE1 GLN C   7       8.314 120.385  85.645  1.00  0.00      1    O  
ATOM   3595  NE2 GLN C   7       9.386 120.126  87.601  1.00  0.00      1    N  
ATOM   3596 1HE2 GLN C   7       9.941 119.478  88.246  1.00  0.00      1    H  
ATOM   3597 2HE2 GLN C   7       9.166 121.127  87.908  1.00  0.00      1    H  
ATOM   3598  C   GLN C   7      10.365 116.304  82.846  1.00  0.00      1    C  
ATOM   3599  O   GLN C   7       9.546 115.504  82.375  1.00  0.00      1    O  
ATOM   3600  N   TYR C   8      11.342 116.850  82.115  1.00  0.00      1    N  
ATOM   3601  HN  TYR C   8      12.018 117.542  82.573  1.00  0.00      1    H  
ATOM   3602  CA  TYR C   8      11.501 116.520  80.713  1.00  0.00      1    C  
ATOM   3603  HA  TYR C   8      10.578 116.778  80.195  1.00  0.00      1    H  
ATOM   3604  CB  TYR C   8      12.657 117.308  80.062  1.00  0.00      1    C  
ATOM   3605  HB1 TYR C   8      12.496 118.374  80.222  1.00  0.00      1    H  
ATOM   3606  HB2 TYR C   8      13.597 117.009  80.525  1.00  0.00      1    H  
ATOM   3607  CG  TYR C   8      12.731 117.039  78.581  1.00  0.00      1    C  
ATOM   3608  CD1 TYR C   8      13.355 115.886  78.097  1.00  0.00      1    C  
ATOM   3609  HD1 TYR C   8      13.836 115.206  78.800  1.00  0.00      1    H  
ATOM   3610  CE1 TYR C   8      13.376 115.588  76.744  1.00  0.00      1    C  
ATOM   3611  HE1 TYR C   8      13.869 114.683  76.389  1.00  0.00      1    H  
ATOM   3612  CD2 TYR C   8      12.114 117.876  77.666  1.00  0.00      1    C  
ATOM   3613  HD2 TYR C   8      11.605 118.773  78.017  1.00  0.00      1    H  
ATOM   3614  CE2 TYR C   8      12.135 117.589  76.309  1.00  0.00      1    C  
ATOM   3615  HE2 TYR C   8      11.654 118.263  75.600  1.00  0.00      1    H  
ATOM   3616  CZ  TYR C   8      12.772 116.439  75.855  1.00  0.00      1    C  
ATOM   3617  OH  TYR C   8      12.789 116.126  74.514  1.00  0.00      1    O  
ATOM   3618  HH  TYR C   8      13.783 116.061  74.182  1.00  0.00      1    H  
ATOM   3619  C   TYR C   8      11.730 115.004  80.564  1.00  0.00      1    C  
ATOM   3620  O   TYR C   8      11.057 114.340  79.773  1.00  0.00      1    O  
ATOM   3621  N   ALA C   9      12.660 114.470  81.348  1.00  0.00      1    N  
ATOM   3622  HN  ALA C   9      13.163 115.082  82.067  1.00  0.00      1    H  
ATOM   3623  CA  ALA C   9      13.002 113.050  81.236  1.00  0.00      1    C  
ATOM   3624  HA  ALA C   9      13.251 112.845  80.195  1.00  0.00      1    H  
ATOM   3625  CB  ALA C   9      14.219 112.719  82.082  1.00  0.00      1    C  
ATOM   3626  HB1 ALA C   9      14.454 111.659  81.983  1.00  0.00      1    H  
ATOM   3627  HB2 ALA C   9      14.009 112.948  83.127  1.00  0.00      1    H  
ATOM   3628  HB3 ALA C   9      15.069 113.312  81.744  1.00  0.00      1    H  
ATOM   3629  C   ALA C   9      11.827 112.170  81.618  1.00  0.00      1    C  
ATOM   3630  O   ALA C   9      11.589 111.148  80.971  1.00  0.00      1    O  
ATOM   3631  N   GLU C  10      11.083 112.570  82.654  1.00  0.00      1    N  
ATOM   3632  HN  GLU C  10      11.372 113.437  83.210  1.00  0.00      1    H  
ATOM   3633  CA  GLU C  10       9.876 111.834  83.037  1.00  0.00      1    C  
ATOM   3634  HA  GLU C  10      10.178 110.808  83.248  1.00  0.00      1    H  
ATOM   3635  CB  GLU C  10       9.269 112.402  84.327  1.00  0.00      1    C  
ATOM   3636  HB1 GLU C  10       9.199 113.486  84.236  1.00  0.00      1    H  
ATOM   3637  HB2 GLU C  10       8.272 111.983  84.462  1.00  0.00      1    H  
ATOM   3638  CG  GLU C  10      10.115 112.064  85.550  1.00  0.00      1    C  
ATOM   3639  HG1 GLU C  10       9.990 111.003  85.767  1.00  0.00      1    H  
ATOM   3640  HG2 GLU C  10      11.158 112.265  85.307  1.00  0.00      1    H  
ATOM   3641  CD  GLU C  10       9.761 112.849  86.805  1.00  0.00      1    C  
ATOM   3642  OE1 GLU C  10       8.761 113.605  86.807  1.00  0.00      1    O  
ATOM   3643  OE2 GLU C  10      10.503 112.701  87.804  1.00  0.00      1    O  
ATOM   3644  C   GLU C  10       8.839 111.777  81.911  1.00  0.00      1    C  
ATOM   3645  O   GLU C  10       8.178 110.760  81.736  1.00  0.00      1    O  
ATOM   3646  N   SER C  11       8.711 112.848  81.139  1.00  0.00      1    N  
ATOM   3647  HN  SER C  11       9.359 113.684  81.299  1.00  0.00      1    H  
ATOM   3648  CA  SER C  11       7.710 112.919  80.075  1.00  0.00      1    C  
ATOM   3649  HA  SER C  11       6.810 112.411  80.422  1.00  0.00      1    H  
ATOM   3650  CB  SER C  11       7.353 114.391  79.803  1.00  0.00      1    C  
ATOM   3651  HB1 SER C  11       8.268 114.939  79.576  1.00  0.00      1    H  
ATOM   3652  HB2 SER C  11       6.679 114.437  78.947  1.00  0.00      1    H  
ATOM   3653  OG  SER C  11       6.726 114.993  80.907  1.00  0.00      1    O  
ATOM   3654  HG  SER C  11       5.839 114.477  81.131  1.00  0.00      1    H  
ATOM   3655  C   SER C  11       8.131 112.284  78.738  1.00  0.00      1    C  
ATOM   3656  O   SER C  11       7.325 111.641  78.082  1.00  0.00      1    O  
ATOM   3657  N   TYR C  12       9.389 112.491  78.340  1.00  0.00      1    N  
ATOM   3658  HN  TYR C  12      10.082 112.929  79.027  1.00  0.00      1    H  
ATOM   3659  CA  TYR C  12       9.853 112.140  76.999  1.00  0.00      1    C  
ATOM   3660  HA  TYR C  12       9.019 111.699  76.453  1.00  0.00      1    H  
ATOM   3661  CB  TYR C  12      10.303 113.399  76.255  1.00  0.00      1    C  
ATOM   3662  HB1 TYR C  12      11.213 113.775  76.724  1.00  0.00      1    H  
ATOM   3663  HB2 TYR C  12      10.510 113.136  75.218  1.00  0.00      1    H  
ATOM   3664  CG  TYR C  12       9.259 114.495  76.277  1.00  0.00      1    C  
ATOM   3665  CD1 TYR C  12       8.058 114.362  75.586  1.00  0.00      1    C  
ATOM   3666  HD1 TYR C  12       7.874 113.461  75.000  1.00  0.00      1    H  
ATOM   3667  CE1 TYR C  12       7.105 115.341  75.629  1.00  0.00      1    C  
ATOM   3668  HE1 TYR C  12       6.171 115.219  75.080  1.00  0.00      1    H  
ATOM   3669  CD2 TYR C  12       9.452 115.631  77.021  1.00  0.00      1    C  
ATOM   3670  HD2 TYR C  12      10.372 115.742  77.595  1.00  0.00      1    H  
ATOM   3671  CE2 TYR C  12       8.506 116.637  77.059  1.00  0.00      1    C  
ATOM   3672  HE2 TYR C  12       8.694 117.545  77.632  1.00  0.00      1    H  
ATOM   3673  CZ  TYR C  12       7.329 116.487  76.372  1.00  0.00      1    C  
ATOM   3674  OH  TYR C  12       6.396 117.479  76.421  1.00  0.00      1    O  
ATOM   3675  HH  TYR C  12       6.221 117.844  75.452  1.00  0.00      1    H  
ATOM   3676  C   TYR C  12      11.008 111.145  76.996  1.00  0.00      1    C  
ATOM   3677  O   TYR C  12      11.517 110.812  75.943  1.00  0.00      1    O  
ATOM   3678  N   GLY C  13      11.419 110.690  78.169  1.00  0.00      1    N  
ATOM   3679  HN  GLY C  13      10.815 110.858  79.036  1.00  0.00      1    H  
ATOM   3680  CA  GLY C  13      12.655 109.978  78.303  1.00  0.00      1    C  
ATOM   3681  HA1 GLY C  13      12.635 109.395  79.224  1.00  0.00      1    H  
ATOM   3682  HA2 GLY C  13      12.778 109.309  77.451  1.00  0.00      1    H  
ATOM   3683  C   GLY C  13      13.829 110.953  78.350  1.00  0.00      1    C  
ATOM   3684  O   GLY C  13      13.684 112.151  78.076  1.00  0.00      1    O  
ATOM   3685  N   PRO C  14      15.018 110.438  78.668  1.00  0.00      1    N  
ATOM   3686  CD  PRO C  14      15.323 109.017  78.903  1.00  0.00      1    C  
ATOM   3687  HD1 PRO C  14      14.893 108.390  78.122  1.00  0.00      1    H  
ATOM   3688  HD2 PRO C  14      14.953 108.693  79.876  1.00  0.00      1    H  
ATOM   3689  CA  PRO C  14      16.189 111.291  78.865  1.00  0.00      1    C  
ATOM   3690  HA  PRO C  14      15.977 112.037  79.631  1.00  0.00      1    H  
ATOM   3691  CB  PRO C  14      17.235 110.313  79.376  1.00  0.00      1    C  
ATOM   3692  HB1 PRO C  14      18.222 110.576  78.995  1.00  0.00      1    H  
ATOM   3693  HB2 PRO C  14      17.255 110.310  80.466  1.00  0.00      1    H  
ATOM   3694  CG  PRO C  14      16.814 108.981  78.858  1.00  0.00      1    C  
ATOM   3695  HG1 PRO C  14      17.165 108.837  77.836  1.00  0.00      1    H  
ATOM   3696  HG2 PRO C  14      17.199 108.182  79.492  1.00  0.00      1    H  
ATOM   3697  C   PRO C  14      16.686 111.974  77.609  1.00  0.00      1    C  
ATOM   3698  O   PRO C  14      16.422 111.514  76.499  1.00  0.00      1    O  
ATOM   3699  N   THR C  15      17.401 113.082  77.790  1.00  0.00      1    N  
ATOM   3700  HN  THR C  15      17.554 113.458  78.780  1.00  0.00      1    H  
ATOM   3701  CA  THR C  15      17.978 113.788  76.652  1.00  0.00      1    C  
ATOM   3702  HA  THR C  15      17.920 113.098  75.811  1.00  0.00      1    H  
ATOM   3703  CB  THR C  15      17.173 115.042  76.230  1.00  0.00      1    C  
ATOM   3704  HB  THR C  15      16.133 114.750  76.086  1.00  0.00      1    H  
ATOM   3705  OG1 THR C  15      17.682 115.545  74.974  1.00  0.00      1    O  
ATOM   3706  HG1 THR C  15      18.694 115.801  75.083  1.00  0.00      1    H  
ATOM   3707  CG2 THR C  15      17.220 116.137  77.273  1.00  0.00      1    C  
ATOM   3708 1HG2 THR C  15      16.640 116.993  76.928  1.00  0.00      1    H  
ATOM   3709 2HG2 THR C  15      18.254 116.441  77.435  1.00  0.00      1    H  
ATOM   3710 3HG2 THR C  15      16.799 115.767  78.208  1.00  0.00      1    H  
ATOM   3711  C   THR C  15      19.461 114.006  76.912  1.00  0.00      1    C  
ATOM   3712  O   THR C  15      20.018 113.452  77.876  1.00  0.00      1    O  
ATOM   3713  N   VAL C  16      20.090 114.806  76.059  1.00  0.00      1    N  
ATOM   3714  HN  VAL C  16      19.510 115.426  75.407  1.00  0.00      1    H  
ATOM   3715  CA  VAL C  16      21.559 114.869  75.980  1.00  0.00      1    C  
ATOM   3716  HA  VAL C  16      21.926 113.901  75.637  1.00  0.00      1    H  
ATOM   3717  CB  VAL C  16      22.032 115.947  74.984  1.00  0.00      1    C  
ATOM   3718  HB  VAL C  16      21.740 116.924  75.369  1.00  0.00      1    H  
ATOM   3719  CG1 VAL C  16      23.554 115.912  74.860  1.00  0.00      1    C  
ATOM   3720 1HG1 VAL C  16      23.879 116.677  74.155  1.00  0.00      1    H  
ATOM   3721 2HG1 VAL C  16      23.867 114.931  74.502  1.00  0.00      1    H  
ATOM   3722 3HG1 VAL C  16      24.003 116.103  75.835  1.00  0.00      1    H  
ATOM   3723  CG2 VAL C  16      21.370 115.747  73.626  1.00  0.00      1    C  
ATOM   3724 1HG2 VAL C  16      21.716 116.517  72.936  1.00  0.00      1    H  
ATOM   3725 2HG2 VAL C  16      20.288 115.817  73.735  1.00  0.00      1    H  
ATOM   3726 3HG2 VAL C  16      21.633 114.764  73.234  1.00  0.00      1    H  
ATOM   3727  C   VAL C  16      22.198 115.173  77.328  1.00  0.00      1    C  
ATOM   3728  O   VAL C  16      21.856 116.158  77.973  1.00  0.00      1    O  
ATOM   3729  N   GLY C  17      23.152 114.330  77.722  1.00  0.00      1    N  
ATOM   3730  HN  GLY C  17      23.418 113.520  77.076  1.00  0.00      1    H  
ATOM   3731  CA  GLY C  17      23.846 114.463  78.990  1.00  0.00      1    C  
ATOM   3732  HA1 GLY C  17      24.857 114.079  78.855  1.00  0.00      1    H  
ATOM   3733  HA2 GLY C  17      23.890 115.525  79.233  1.00  0.00      1    H  
ATOM   3734  C   GLY C  17      23.237 113.746  80.175  1.00  0.00      1    C  
ATOM   3735  O   GLY C  17      23.927 113.519  81.175  1.00  0.00      1    O  
ATOM   3736  N   ASP C  18      21.955 113.394  80.091  1.00  0.00      1    N  
ATOM   3737  HN  ASP C  18      21.399 113.664  79.218  1.00  0.00      1    H  
ATOM   3738  CA  ASP C  18      21.290 112.654  81.150  1.00  0.00      1    C  
ATOM   3739  HA  ASP C  18      21.471 113.139  82.110  1.00  0.00      1    H  
ATOM   3740  CB  ASP C  18      19.780 112.537  80.902  1.00  0.00      1    C  
ATOM   3741  HB1 ASP C  18      19.626 112.085  79.922  1.00  0.00      1    H  
ATOM   3742  HB2 ASP C  18      19.353 111.893  81.671  1.00  0.00      1    H  
ATOM   3743  CG  ASP C  18      19.061 113.860  80.935  1.00  0.00      1    C  
ATOM   3744  OD1 ASP C  18      19.599 114.846  81.489  1.00  0.00      1    O  
ATOM   3745  OD2 ASP C  18      17.929 113.900  80.409  1.00  0.00      1    O  
ATOM   3746  C   ASP C  18      21.832 111.234  81.179  1.00  0.00      1    C  
ATOM   3747  O   ASP C  18      22.181 110.687  80.131  1.00  0.00      1    O  
ATOM   3748  N   GLN C  19      21.872 110.647  82.373  1.00  0.00      1    N  
ATOM   3749  HN  GLN C  19      21.566 111.209  83.231  1.00  0.00      1    H  
ATOM   3750  CA  GLN C  19      22.315 109.271  82.562  1.00  0.00      1    C  
ATOM   3751  HA  GLN C  19      22.620 108.873  81.594  1.00  0.00      1    H  
ATOM   3752  CB  GLN C  19      23.511 109.227  83.496  1.00  0.00      1    C  
ATOM   3753  HB1 GLN C  19      23.249 109.731  84.426  1.00  0.00      1    H  
ATOM   3754  HB2 GLN C  19      23.757 108.186  83.704  1.00  0.00      1    H  
ATOM   3755  CG  GLN C  19      24.728 109.907  82.896  1.00  0.00      1    C  
ATOM   3756  HG1 GLN C  19      24.968 109.418  81.952  1.00  0.00      1    H  
ATOM   3757  HG2 GLN C  19      24.485 110.954  82.713  1.00  0.00      1    H  
ATOM   3758  CD  GLN C  19      25.941 109.845  83.790  1.00  0.00      1    C  
ATOM   3759  OE1 GLN C  19      25.879 109.356  84.914  1.00  0.00      1    O  
ATOM   3760  NE2 GLN C  19      27.052 110.373  83.298  1.00  0.00      1    N  
ATOM   3761 1HE2 GLN C  19      27.050 110.809  82.321  1.00  0.00      1    H  
ATOM   3762 2HE2 GLN C  19      27.951 110.364  83.878  1.00  0.00      1    H  
ATOM   3763  C   GLN C  19      21.201 108.388  83.115  1.00  0.00      1    C  
ATOM   3764  O   GLN C  19      20.308 108.852  83.817  1.00  0.00      1    O  
ATOM   3765  N   VAL C  20      21.299 107.099  82.801  1.00  0.00      1    N  
ATOM   3766  HN  VAL C  20      22.115 106.787  82.183  1.00  0.00      1    H  
ATOM   3767  CA  VAL C  20      20.353 106.095  83.255  1.00  0.00      1    C  
ATOM   3768  HA  VAL C  20      19.726 106.515  84.042  1.00  0.00      1    H  
ATOM   3769  CB  VAL C  20      19.466 105.594  82.106  1.00  0.00      1    C  
ATOM   3770  HB  VAL C  20      20.086 105.007  81.429  1.00  0.00      1    H  
ATOM   3771  CG1 VAL C  20      18.377 104.690  82.656  1.00  0.00      1    C  
ATOM   3772 1HG1 VAL C  20      17.750 104.337  81.838  1.00  0.00      1    H  
ATOM   3773 2HG1 VAL C  20      17.766 105.247  83.367  1.00  0.00      1    H  
ATOM   3774 3HG1 VAL C  20      18.832 103.837  83.159  1.00  0.00      1    H  
ATOM   3775  CG2 VAL C  20      18.883 106.758  81.326  1.00  0.00      1    C  
ATOM   3776 1HG2 VAL C  20      18.259 106.378  80.518  1.00  0.00      1    H  
ATOM   3777 2HG2 VAL C  20      19.692 107.358  80.908  1.00  0.00      1    H  
ATOM   3778 3HG2 VAL C  20      18.279 107.376  81.991  1.00  0.00      1    H  
ATOM   3779  C   VAL C  20      21.121 104.888  83.802  1.00  0.00      1    C  
ATOM   3780  O   VAL C  20      22.054 104.420  83.172  1.00  0.00      1    O  
ATOM   3781  N   ARG C  21      20.735 104.416  84.981  1.00  0.00      1    N  
ATOM   3782  HN  ARG C  21      19.979 104.942  85.526  1.00  0.00      1    H  
ATOM   3783  CA  ARG C  21      21.307 103.205  85.559  1.00  0.00      1    C  
ATOM   3784  HA  ARG C  21      22.389 103.229  85.429  1.00  0.00      1    H  
ATOM   3785  CB  ARG C  21      20.989 103.129  87.053  1.00  0.00      1    C  
ATOM   3786  HB1 ARG C  21      21.324 104.054  87.521  1.00  0.00      1    H  
ATOM   3787  HB2 ARG C  21      19.909 103.033  87.168  1.00  0.00      1    H  
ATOM   3788  CG  ARG C  21      21.646 101.973  87.766  1.00  0.00      1    C  
ATOM   3789  HG1 ARG C  21      21.524 101.074  87.162  1.00  0.00      1    H  
ATOM   3790  HG2 ARG C  21      22.707 102.192  87.883  1.00  0.00      1    H  
ATOM   3791  CD  ARG C  21      21.050 101.724  89.130  1.00  0.00      1    C  
ATOM   3792  HD1 ARG C  21      19.970 101.633  89.017  1.00  0.00      1    H  
ATOM   3793  HD2 ARG C  21      21.456 100.787  89.512  1.00  0.00      1    H  
ATOM   3794  NE  ARG C  21      21.317 102.766  90.108  1.00  0.00      1    N  
ATOM   3795  HE  ARG C  21      20.552 103.498  90.266  1.00  0.00      1    H  
ATOM   3796  CZ  ARG C  21      22.436 102.886  90.825  1.00  0.00      1    C  
ATOM   3797  NH1 ARG C  21      23.461 102.065  90.650  1.00  0.00      1    N  
ATOM   3798 1HH1 ARG C  21      23.403 101.284  89.921  1.00  0.00      1    H  
ATOM   3799 2HH1 ARG C  21      24.347 102.183  91.238  1.00  0.00      1    H  
ATOM   3800  NH2 ARG C  21      22.536 103.851  91.727  1.00  0.00      1    N  
ATOM   3801 1HH2 ARG C  21      21.722 104.529  91.878  1.00  0.00      1    H  
ATOM   3802 2HH2 ARG C  21      23.431 103.952  92.305  1.00  0.00      1    H  
ATOM   3803  C   ARG C  21      20.750 101.960  84.860  1.00  0.00      1    C  
ATOM   3804  O   ARG C  21      19.543 101.846  84.648  1.00  0.00      1    O  
ATOM   3805  N   LEU C  22      21.626 101.032  84.503  1.00  0.00      1    N  
ATOM   3806  HN  LEU C  22      22.671 101.216  84.642  1.00  0.00      1    H  
ATOM   3807  CA  LEU C  22      21.193  99.760  83.922  1.00  0.00      1    C  
ATOM   3808  HA  LEU C  22      20.327  99.938  83.285  1.00  0.00      1    H  
ATOM   3809  CB  LEU C  22      22.308  99.145  83.082  1.00  0.00      1    C  
ATOM   3810  HB1 LEU C  22      23.154  98.952  83.742  1.00  0.00      1    H  
ATOM   3811  HB2 LEU C  22      21.939  98.202  82.678  1.00  0.00      1    H  
ATOM   3812  CG  LEU C  22      22.815  99.996  81.903  1.00  0.00      1    C  
ATOM   3813  HG  LEU C  22      23.324 100.868  82.314  1.00  0.00      1    H  
ATOM   3814  CD1 LEU C  22      23.820  99.215  81.082  1.00  0.00      1    C  
ATOM   3815 1HD1 LEU C  22      24.169  99.830  80.253  1.00  0.00      1    H  
ATOM   3816 2HD1 LEU C  22      23.348  98.313  80.692  1.00  0.00      1    H  
ATOM   3817 3HD1 LEU C  22      24.667  98.939  81.710  1.00  0.00      1    H  
ATOM   3818  CD2 LEU C  22      21.662 100.493  81.035  1.00  0.00      1    C  
ATOM   3819 1HD2 LEU C  22      22.057 101.090  80.213  1.00  0.00      1    H  
ATOM   3820 2HD2 LEU C  22      20.990 101.104  81.638  1.00  0.00      1    H  
ATOM   3821 3HD2 LEU C  22      21.115  99.640  80.634  1.00  0.00      1    H  
ATOM   3822  C   LEU C  22      20.795  98.803  85.043  1.00  0.00      1    C  
ATOM   3823  O   LEU C  22      21.633  98.330  85.802  1.00  0.00      1    O  
ATOM   3824  N   ALA C  23      19.499  98.532  85.133  1.00  0.00      1    N  
ATOM   3825  HN  ALA C  23      18.833  98.977  84.424  1.00  0.00      1    H  
ATOM   3826  CA  ALA C  23      18.948  97.662  86.148  1.00  0.00      1    C  
ATOM   3827  HA  ALA C  23      17.866  97.798  86.152  1.00  0.00      1    H  
ATOM   3828  CB  ALA C  23      19.236  96.192  85.804  1.00  0.00      1    C  
ATOM   3829  HB1 ALA C  23      18.816  95.548  86.577  1.00  0.00      1    H  
ATOM   3830  HB2 ALA C  23      20.313  96.036  85.748  1.00  0.00      1    H  
ATOM   3831  HB3 ALA C  23      18.784  95.948  84.843  1.00  0.00      1    H  
ATOM   3832  C   ALA C  23      19.477  98.076  87.528  1.00  0.00      1    C  
ATOM   3833  O   ALA C  23      19.496  99.283  87.852  1.00  0.00      1    O  
ATOM   3834  N   ASP C  24      19.931  97.110  88.320  1.00  0.00      1    N  
ATOM   3835  HN  ASP C  24      19.894  96.098  87.973  1.00  0.00      1    H  
ATOM   3836  CA  ASP C  24      20.482  97.381  89.654  1.00  0.00      1    C  
ATOM   3837  HA  ASP C  24      20.237  98.412  89.907  1.00  0.00      1    H  
ATOM   3838  CB  ASP C  24      19.830  96.474  90.718  1.00  0.00      1    C  
ATOM   3839  HB1 ASP C  24      20.223  96.753  91.696  1.00  0.00      1    H  
ATOM   3840  HB2 ASP C  24      18.753  96.639  90.698  1.00  0.00      1    H  
ATOM   3841  CG  ASP C  24      20.092  95.001  90.500  1.00  0.00      1    C  
ATOM   3842  OD1 ASP C  24      20.542  94.621  89.394  1.00  0.00      1    O  
ATOM   3843  OD2 ASP C  24      19.803  94.237  91.459  1.00  0.00      1    O  
ATOM   3844  C   ASP C  24      22.010  97.253  89.667  1.00  0.00      1    C  
ATOM   3845  O   ASP C  24      22.600  97.048  90.709  1.00  0.00      1    O  
ATOM   3846  N   THR C  25      22.622  97.377  88.494  1.00  0.00      1    N  
ATOM   3847  HN  THR C  25      22.030  97.424  87.604  1.00  0.00      1    H  
ATOM   3848  CA  THR C  25      24.083  97.451  88.378  1.00  0.00      1    C  
ATOM   3849  HA  THR C  25      24.534  96.720  89.049  1.00  0.00      1    H  
ATOM   3850  CB  THR C  25      24.565  97.180  86.928  1.00  0.00      1    C  
ATOM   3851  HB  THR C  25      25.646  97.039  86.954  1.00  0.00      1    H  
ATOM   3852  OG1 THR C  25      24.288  98.306  86.089  1.00  0.00      1    O  
ATOM   3853  HG1 THR C  25      23.254  98.487  86.076  1.00  0.00      1    H  
ATOM   3854  CG2 THR C  25      23.946  95.925  86.357  1.00  0.00      1    C  
ATOM   3855 1HG2 THR C  25      24.309  95.770  85.341  1.00  0.00      1    H  
ATOM   3856 2HG2 THR C  25      22.861  96.028  86.343  1.00  0.00      1    H  
ATOM   3857 3HG2 THR C  25      24.221  95.070  86.975  1.00  0.00      1    H  
ATOM   3858  C   THR C  25      24.567  98.840  88.754  1.00  0.00      1    C  
ATOM   3859  O   THR C  25      23.754  99.754  88.972  1.00  0.00      1    O  
ATOM   3860  N   ASP C  26      25.891  98.965  88.788  1.00  0.00      1    N  
ATOM   3861  HN  ASP C  26      26.479  98.075  88.699  1.00  0.00      1    H  
ATOM   3862  CA  ASP C  26      26.598 100.240  88.939  1.00  0.00      1    C  
ATOM   3863  HA  ASP C  26      26.003 100.906  89.564  1.00  0.00      1    H  
ATOM   3864  CB  ASP C  26      27.958  99.992  89.618  1.00  0.00      1    C  
ATOM   3865  HB1 ASP C  26      28.399  99.094  89.186  1.00  0.00      1    H  
ATOM   3866  HB2 ASP C  26      28.603 100.847  89.417  1.00  0.00      1    H  
ATOM   3867  CG  ASP C  26      27.866  99.802  91.143  1.00  0.00      1    C  
ATOM   3868  OD1 ASP C  26      26.762  99.682  91.715  1.00  0.00      1    O  
ATOM   3869  OD2 ASP C  26      28.944  99.771  91.781  1.00  0.00      1    O  
ATOM   3870  C   ASP C  26      26.876 100.931  87.585  1.00  0.00      1    C  
ATOM   3871  O   ASP C  26      27.630 101.916  87.537  1.00  0.00      1    O  
ATOM   3872  N   LEU C  27      26.300 100.422  86.490  1.00  0.00      1    N  
ATOM   3873  HN  LEU C  27      25.592  99.628  86.600  1.00  0.00      1    H  
ATOM   3874  CA  LEU C  27      26.606 100.915  85.148  1.00  0.00      1    C  
ATOM   3875  HA  LEU C  27      27.615 101.328  85.146  1.00  0.00      1    H  
ATOM   3876  CB  LEU C  27      26.530  99.790  84.115  1.00  0.00      1    C  
ATOM   3877  HB1 LEU C  27      25.520  99.381  84.144  1.00  0.00      1    H  
ATOM   3878  HB2 LEU C  27      26.718 100.227  83.134  1.00  0.00      1    H  
ATOM   3879  CG  LEU C  27      27.508  98.631  84.304  1.00  0.00      1    C  
ATOM   3880  HG  LEU C  27      27.459  98.318  85.347  1.00  0.00      1    H  
ATOM   3881  CD1 LEU C  27      27.072  97.463  83.448  1.00  0.00      1    C  
ATOM   3882 1HD1 LEU C  27      27.768  96.635  83.581  1.00  0.00      1    H  
ATOM   3883 2HD1 LEU C  27      27.062  97.764  82.400  1.00  0.00      1    H  
ATOM   3884 3HD1 LEU C  27      26.072  97.148  83.745  1.00  0.00      1    H  
ATOM   3885  CD2 LEU C  27      28.944  99.061  84.010  1.00  0.00      1    C  
ATOM   3886 1HD2 LEU C  27      29.614  98.214  84.154  1.00  0.00      1    H  
ATOM   3887 2HD2 LEU C  27      29.228  99.867  84.686  1.00  0.00      1    H  
ATOM   3888 3HD2 LEU C  27      29.016  99.410  82.980  1.00  0.00      1    H  
ATOM   3889  C   LEU C  27      25.622 102.014  84.768  1.00  0.00      1    C  
ATOM   3890  O   LEU C  27      24.412 101.861  84.952  1.00  0.00      1    O  
ATOM   3891  N   TRP C  28      26.163 103.123  84.268  1.00  0.00      1    N  
ATOM   3892  HN  TRP C  28      27.229 103.180  84.193  1.00  0.00      1    H  
ATOM   3893  CA  TRP C  28      25.381 104.256  83.821  1.00  0.00      1    C  
ATOM   3894  HA  TRP C  28      24.321 104.036  83.946  1.00  0.00      1    H  
ATOM   3895  CB  TRP C  28      25.740 105.485  84.633  1.00  0.00      1    C  
ATOM   3896  HB1 TRP C  28      26.800 105.696  84.489  1.00  0.00      1    H  
ATOM   3897  HB2 TRP C  28      25.149 106.325  84.267  1.00  0.00      1    H  
ATOM   3898  CG  TRP C  28      25.481 105.328  86.112  1.00  0.00      1    C  
ATOM   3899  CD2 TRP C  28      24.320 105.753  86.826  1.00  0.00      1    C  
ATOM   3900  CE2 TRP C  28      24.510 105.395  88.177  1.00  0.00      1    C  
ATOM   3901  CE3 TRP C  28      23.131 106.396  86.457  1.00  0.00      1    C  
ATOM   3902  HE3 TRP C  28      22.950 106.684  85.422  1.00  0.00      1    H  
ATOM   3903  CD1 TRP C  28      26.295 104.751  87.017  1.00  0.00      1    C  
ATOM   3904  HD1 TRP C  28      27.271 104.322  86.789  1.00  0.00      1    H  
ATOM   3905  NE1 TRP C  28      25.727 104.778  88.266  1.00  0.00      1    N  
ATOM   3906  HE1 TRP C  28      26.163 104.383  89.159  1.00  0.00      1    H  
ATOM   3907  CZ2 TRP C  28      23.577 105.661  89.152  1.00  0.00      1    C  
ATOM   3908  HZ2 TRP C  28      23.747 105.375  90.190  1.00  0.00      1    H  
ATOM   3909  CZ3 TRP C  28      22.195 106.655  87.437  1.00  0.00      1    C  
ATOM   3910  HZ3 TRP C  28      21.259 107.146  87.169  1.00  0.00      1    H  
ATOM   3911  CH2 TRP C  28      22.428 106.297  88.771  1.00  0.00      1    C  
ATOM   3912  HH2 TRP C  28      21.675 106.531  89.524  1.00  0.00      1    H  
ATOM   3913  C   TRP C  28      25.669 104.538  82.357  1.00  0.00      1    C  
ATOM   3914  O   TRP C  28      26.836 104.686  81.952  1.00  0.00      1    O  
ATOM   3915  N   ILE C  29      24.607 104.677  81.580  1.00  0.00      1    N  
ATOM   3916  HN  ILE C  29      23.638 104.453  81.975  1.00  0.00      1    H  
ATOM   3917  CA  ILE C  29      24.725 105.127  80.203  1.00  0.00      1    C  
ATOM   3918  HA  ILE C  29      25.786 105.132  79.954  1.00  0.00      1    H  
ATOM   3919  CB  ILE C  29      24.021 104.207  79.185  1.00  0.00      1    C  
ATOM   3920  HB  ILE C  29      24.179 104.620  78.189  1.00  0.00      1    H  
ATOM   3921  CG2 ILE C  29      24.647 102.816  79.227  1.00  0.00      1    C  
ATOM   3922 1HG2 ILE C  29      24.146 102.170  78.506  1.00  0.00      1    H  
ATOM   3923 2HG2 ILE C  29      24.537 102.397  80.227  1.00  0.00      1    H  
ATOM   3924 3HG2 ILE C  29      25.706 102.886  78.978  1.00  0.00      1    H  
ATOM   3925  CG1 ILE C  29      22.513 104.109  79.425  1.00  0.00      1    C  
ATOM   3926 1HG1 ILE C  29      22.349 103.588  80.368  1.00  0.00      1    H  
ATOM   3927 2HG1 ILE C  29      22.110 105.119  79.492  1.00  0.00      1    H  
ATOM   3928  CD1 ILE C  29      21.765 103.367  78.332  1.00  0.00      1    C  
ATOM   3929 1HD1 ILE C  29      20.702 103.339  78.573  1.00  0.00      1    H  
ATOM   3930 2HD1 ILE C  29      22.147 102.349  78.257  1.00  0.00      1    H  
ATOM   3931 3HD1 ILE C  29      21.908 103.880  77.381  1.00  0.00      1    H  
ATOM   3932  C   ILE C  29      24.224 106.559  80.071  1.00  0.00      1    C  
ATOM   3933  O   ILE C  29      23.245 106.969  80.731  1.00  0.00      1    O  
ATOM   3934  N   GLU C  30      24.896 107.306  79.206  1.00  0.00      1    N  
ATOM   3935  HN  GLU C  30      25.672 106.849  78.629  1.00  0.00      1    H  
ATOM   3936  CA  GLU C  30      24.621 108.729  79.007  1.00  0.00      1    C  
ATOM   3937  HA  GLU C  30      23.836 109.036  79.697  1.00  0.00      1    H  
ATOM   3938  CB  GLU C  30      25.872 109.562  79.279  1.00  0.00      1    C  
ATOM   3939  HB1 GLU C  30      26.216 109.346  80.291  1.00  0.00      1    H  
ATOM   3940  HB2 GLU C  30      26.641 109.271  78.563  1.00  0.00      1    H  
ATOM   3941  CG  GLU C  30      25.646 111.070  79.158  1.00  0.00      1    C  
ATOM   3942  HG1 GLU C  30      25.451 111.312  78.113  1.00  0.00      1    H  
ATOM   3943  HG2 GLU C  30      24.782 111.344  79.763  1.00  0.00      1    H  
ATOM   3944  CD  GLU C  30      26.840 111.868  79.627  1.00  0.00      1    C  
ATOM   3945  OE1 GLU C  30      27.457 111.482  80.646  1.00  0.00      1    O  
ATOM   3946  OE2 GLU C  30      27.127 112.905  78.999  1.00  0.00      1    O  
ATOM   3947  C   GLU C  30      24.155 108.988  77.586  1.00  0.00      1    C  
ATOM   3948  O   GLU C  30      24.743 108.493  76.622  1.00  0.00      1    O  
ATOM   3949  N   VAL C  31      23.109 109.801  77.454  1.00  0.00      1    N  
ATOM   3950  HN  VAL C  31      22.640 110.205  78.327  1.00  0.00      1    H  
ATOM   3951  CA  VAL C  31      22.595 110.147  76.133  1.00  0.00      1    C  
ATOM   3952  HA  VAL C  31      22.454 109.229  75.563  1.00  0.00      1    H  
ATOM   3953  CB  VAL C  31      21.245 110.875  76.233  1.00  0.00      1    C  
ATOM   3954  HB  VAL C  31      21.383 111.798  76.797  1.00  0.00      1    H  
ATOM   3955  CG1 VAL C  31      20.735 111.217  74.852  1.00  0.00      1    C  
ATOM   3956 1HG1 VAL C  31      19.778 111.732  74.935  1.00  0.00      1    H  
ATOM   3957 2HG1 VAL C  31      20.605 110.301  74.275  1.00  0.00      1    H  
ATOM   3958 3HG1 VAL C  31      21.453 111.864  74.349  1.00  0.00      1    H  
ATOM   3959  CG2 VAL C  31      20.235 109.983  76.976  1.00  0.00      1    C  
ATOM   3960 1HG2 VAL C  31      19.277 110.499  77.047  1.00  0.00      1    H  
ATOM   3961 2HG2 VAL C  31      20.607 109.769  77.978  1.00  0.00      1    H  
ATOM   3962 3HG2 VAL C  31      20.104 109.049  76.430  1.00  0.00      1    H  
ATOM   3963  C   VAL C  31      23.621 111.022  75.405  1.00  0.00      1    C  
ATOM   3964  O   VAL C  31      23.936 112.109  75.870  1.00  0.00      1    O  
ATOM   3965  N   GLU C  32      24.130 110.534  74.278  1.00  0.00      1    N  
ATOM   3966  HN  GLU C  32      23.736 109.620  73.885  1.00  0.00      1    H  
ATOM   3967  CA  GLU C  32      25.220 111.211  73.552  1.00  0.00      1    C  
ATOM   3968  HA  GLU C  32      25.895 111.641  74.292  1.00  0.00      1    H  
ATOM   3969  CB  GLU C  32      26.013 110.197  72.731  1.00  0.00      1    C  
ATOM   3970  HB1 GLU C  32      25.327 109.644  72.089  1.00  0.00      1    H  
ATOM   3971  HB2 GLU C  32      26.740 110.727  72.116  1.00  0.00      1    H  
ATOM   3972  CG  GLU C  32      26.748 109.216  73.635  1.00  0.00      1    C  
ATOM   3973  HG1 GLU C  32      27.527 109.765  74.164  1.00  0.00      1    H  
ATOM   3974  HG2 GLU C  32      26.031 108.819  74.354  1.00  0.00      1    H  
ATOM   3975  CD  GLU C  32      27.399 108.044  72.928  1.00  0.00      1    C  
ATOM   3976  OE1 GLU C  32      27.019 107.716  71.790  1.00  0.00      1    O  
ATOM   3977  OE2 GLU C  32      28.318 107.448  73.552  1.00  0.00      1    O  
ATOM   3978  C   GLU C  32      24.724 112.351  72.651  1.00  0.00      1    C  
ATOM   3979  O   GLU C  32      25.415 113.360  72.457  1.00  0.00      1    O  
ATOM   3980  N   LYS C  33      23.558 112.143  72.063  1.00  0.00      1    N  
ATOM   3981  HN  LYS C  33      23.066 111.209  72.237  1.00  0.00      1    H  
ATOM   3982  CA  LYS C  33      22.900 113.114  71.189  1.00  0.00      1    C  
ATOM   3983  HA  LYS C  33      23.012 114.108  71.622  1.00  0.00      1    H  
ATOM   3984  CB  LYS C  33      23.500 113.119  69.785  1.00  0.00      1    C  
ATOM   3985  HB1 LYS C  33      22.936 113.830  69.181  1.00  0.00      1    H  
ATOM   3986  HB2 LYS C  33      24.536 113.449  69.863  1.00  0.00      1    H  
ATOM   3987  CG  LYS C  33      23.487 111.786  69.072  1.00  0.00      1    C  
ATOM   3988  HG1 LYS C  33      23.960 111.040  69.711  1.00  0.00      1    H  
ATOM   3989  HG2 LYS C  33      22.453 111.499  68.881  1.00  0.00      1    H  
ATOM   3990  CD  LYS C  33      24.237 111.841  67.741  1.00  0.00      1    C  
ATOM   3991  HD1 LYS C  33      23.829 112.650  67.135  1.00  0.00      1    H  
ATOM   3992  HD2 LYS C  33      25.293 112.029  67.934  1.00  0.00      1    H  
ATOM   3993  CE  LYS C  33      24.096 110.532  66.983  1.00  0.00      1    C  
ATOM   3994  HE1 LYS C  33      24.512 109.729  67.592  1.00  0.00      1    H  
ATOM   3995  HE2 LYS C  33      23.037 110.343  66.805  1.00  0.00      1    H  
ATOM   3996  NZ  LYS C  33      24.803 110.553  65.674  1.00  0.00      1    N1+
ATOM   3997  HZ1 LYS C  33      24.673 109.611  65.183  1.00  0.00      1    H  
ATOM   3998  HZ2 LYS C  33      25.846 110.730  65.834  1.00  0.00      1    H  
ATOM   3999  HZ3 LYS C  33      24.399 111.333  65.062  1.00  0.00      1    H  
ATOM   4000  C   LYS C  33      21.429 112.773  71.127  1.00  0.00      1    C  
ATOM   4001  O   LYS C  33      20.998 111.711  71.570  1.00  0.00      1    O  
ATOM   4002  N   ASP C  34      20.659 113.684  70.562  1.00  0.00      1    N  
ATOM   4003  HN  ASP C  34      21.116 114.546  70.122  1.00  0.00      1    H  
ATOM   4004  CA  ASP C  34      19.210 113.556  70.517  1.00  0.00      1    C  
ATOM   4005  HA  ASP C  34      18.932 112.502  70.546  1.00  0.00      1    H  
ATOM   4006  CB  ASP C  34      18.613 114.281  71.721  1.00  0.00      1    C  
ATOM   4007  HB1 ASP C  34      19.105 113.912  72.621  1.00  0.00      1    H  
ATOM   4008  HB2 ASP C  34      18.810 115.347  71.610  1.00  0.00      1    H  
ATOM   4009  CG  ASP C  34      17.113 114.086  71.882  1.00  0.00      1    C  
ATOM   4010  OD1 ASP C  34      16.434 113.705  70.910  1.00  0.00      1    O  
ATOM   4011  OD2 ASP C  34      16.622 114.355  73.012  1.00  0.00      1    O  
ATOM   4012  C   ASP C  34      18.748 114.172  69.214  1.00  0.00      1    C  
ATOM   4013  O   ASP C  34      19.071 115.339  68.929  1.00  0.00      1    O  
ATOM   4014  N   TYR C  35      17.977 113.404  68.448  1.00  0.00      1    N  
ATOM   4015  HN  TYR C  35      17.685 112.442  68.816  1.00  0.00      1    H  
ATOM   4016  CA  TYR C  35      17.513 113.817  67.130  1.00  0.00      1    C  
ATOM   4017  HA  TYR C  35      18.310 114.401  66.670  1.00  0.00      1    H  
ATOM   4018  CB  TYR C  35      17.273 112.572  66.239  1.00  0.00      1    C  
ATOM   4019  HB1 TYR C  35      16.776 111.805  66.832  1.00  0.00      1    H  
ATOM   4020  HB2 TYR C  35      16.634 112.855  65.402  1.00  0.00      1    H  
ATOM   4021  CG  TYR C  35      18.559 112.013  65.701  1.00  0.00      1    C  
ATOM   4022  CD1 TYR C  35      19.311 111.105  66.445  1.00  0.00      1    C  
ATOM   4023  HD1 TYR C  35      18.936 110.758  67.408  1.00  0.00      1    H  
ATOM   4024  CE1 TYR C  35      20.532 110.637  65.975  1.00  0.00      1    C  
ATOM   4025  HE1 TYR C  35      21.125 109.949  66.578  1.00  0.00      1    H  
ATOM   4026  CD2 TYR C  35      19.065 112.441  64.468  1.00  0.00      1    C  
ATOM   4027  HD2 TYR C  35      18.507 113.173  63.884  1.00  0.00      1    H  
ATOM   4028  CE2 TYR C  35      20.260 111.951  63.979  1.00  0.00      1    C  
ATOM   4029  HE2 TYR C  35      20.628 112.270  63.004  1.00  0.00      1    H  
ATOM   4030  CZ  TYR C  35      20.988 111.049  64.740  1.00  0.00      1    C  
ATOM   4031  OH  TYR C  35      22.183 110.597  64.265  1.00  0.00      1    O  
ATOM   4032  HH  TYR C  35      22.951 110.878  64.923  1.00  0.00      1    H  
ATOM   4033  C   TYR C  35      16.254 114.699  67.165  1.00  0.00      1    C  
ATOM   4034  O   TYR C  35      15.796 115.138  66.124  1.00  0.00      1    O  
ATOM   4035  N   THR C  36      15.707 114.972  68.347  1.00  0.00      1    N  
ATOM   4036  HN  THR C  36      16.213 114.686  69.245  1.00  0.00      1    H  
ATOM   4037  CA  THR C  36      14.424 115.658  68.427  1.00  0.00      1    C  
ATOM   4038  HA  THR C  36      13.774 115.244  67.656  1.00  0.00      1    H  
ATOM   4039  CB  THR C  36      13.738 115.444  69.790  1.00  0.00      1    C  
ATOM   4040  HB  THR C  36      13.851 114.401  70.084  1.00  0.00      1    H  
ATOM   4041  OG1 THR C  36      12.342 115.748  69.677  1.00  0.00      1    O  
ATOM   4042  HG1 THR C  36      12.224 116.748  69.380  1.00  0.00      1    H  
ATOM   4043  CG2 THR C  36      14.361 116.345  70.880  1.00  0.00      1    C  
ATOM   4044 1HG2 THR C  36      13.855 116.170  71.829  1.00  0.00      1    H  
ATOM   4045 2HG2 THR C  36      14.248 117.391  70.596  1.00  0.00      1    H  
ATOM   4046 3HG2 THR C  36      15.420 116.110  70.985  1.00  0.00      1    H  
ATOM   4047  C   THR C  36      14.588 117.145  68.150  1.00  0.00      1    C  
ATOM   4048  O   THR C  36      15.695 117.677  68.064  1.00  0.00      1    O  
ATOM   4049  N   THR C  37      13.458 117.802  68.015  1.00  0.00      1    N  
ATOM   4050  HN  THR C  37      12.560 117.243  67.857  1.00  0.00      1    H  
ATOM   4051  CA  THR C  37      13.370 119.249  68.070  1.00  0.00      1    C  
ATOM   4052  HA  THR C  37      14.367 119.676  68.180  1.00  0.00      1    H  
ATOM   4053  CB  THR C  37      12.692 119.822  66.810  1.00  0.00      1    C  
ATOM   4054  HB  THR C  37      11.724 119.337  66.681  1.00  0.00      1    H  
ATOM   4055  OG1 THR C  37      13.505 119.544  65.662  1.00  0.00      1    O  
ATOM   4056  HG1 THR C  37      14.448 119.989  65.785  1.00  0.00      1    H  
ATOM   4057  CG2 THR C  37      12.472 121.344  66.944  1.00  0.00      1    C  
ATOM   4058 1HG2 THR C  37      11.992 121.723  66.042  1.00  0.00      1    H  
ATOM   4059 2HG2 THR C  37      13.433 121.840  67.080  1.00  0.00      1    H  
ATOM   4060 3HG2 THR C  37      11.835 121.545  67.805  1.00  0.00      1    H  
ATOM   4061  C   THR C  37      12.540 119.544  69.319  1.00  0.00      1    C  
ATOM   4062  O   THR C  37      11.379 119.150  69.393  1.00  0.00      1    O  
ATOM   4063  N   TYR C  38      13.144 120.202  70.308  1.00  0.00      1    N  
ATOM   4064  HN  TYR C  38      14.138 120.571  70.165  1.00  0.00      1    H  
ATOM   4065  CA  TYR C  38      12.467 120.428  71.590  1.00  0.00      1    C  
ATOM   4066  HA  TYR C  38      12.196 119.454  71.998  1.00  0.00      1    H  
ATOM   4067  CB  TYR C  38      13.399 121.108  72.593  1.00  0.00      1    C  
ATOM   4068  HB1 TYR C  38      13.769 122.026  72.136  1.00  0.00      1    H  
ATOM   4069  HB2 TYR C  38      12.814 121.353  73.479  1.00  0.00      1    H  
ATOM   4070  CG  TYR C  38      14.596 120.297  73.038  1.00  0.00      1    C  
ATOM   4071  CD1 TYR C  38      14.465 118.963  73.446  1.00  0.00      1    C  
ATOM   4072  HD1 TYR C  38      13.485 118.487  73.413  1.00  0.00      1    H  
ATOM   4073  CE1 TYR C  38      15.558 118.238  73.890  1.00  0.00      1    C  
ATOM   4074  HE1 TYR C  38      15.443 117.191  74.172  1.00  0.00      1    H  
ATOM   4075  CD2 TYR C  38      15.844 120.885  73.133  1.00  0.00      1    C  
ATOM   4076  HD2 TYR C  38      15.965 121.930  72.848  1.00  0.00      1    H  
ATOM   4077  CE2 TYR C  38      16.946 120.171  73.584  1.00  0.00      1    C  
ATOM   4078  HE2 TYR C  38      17.925 120.648  73.631  1.00  0.00      1    H  
ATOM   4079  CZ  TYR C  38      16.796 118.849  73.974  1.00  0.00      1    C  
ATOM   4080  OH  TYR C  38      17.873 118.128  74.416  1.00  0.00      1    O  
ATOM   4081  HH  TYR C  38      17.688 117.783  75.390  1.00  0.00      1    H  
ATOM   4082  C   TYR C  38      11.171 121.236  71.408  1.00  0.00      1    C  
ATOM   4083  O   TYR C  38      11.174 122.351  70.876  1.00  0.00      1    O  
ATOM   4084  N   GLY C  39      10.071 120.652  71.876  1.00  0.00      1    N  
ATOM   4085  HN  GLY C  39      10.174 119.746  72.435  1.00  0.00      1    H  
ATOM   4086  CA  GLY C  39       8.749 121.181  71.666  1.00  0.00      1    C  
ATOM   4087  HA1 GLY C  39       8.209 121.143  72.612  1.00  0.00      1    H  
ATOM   4088  HA2 GLY C  39       8.841 122.217  71.341  1.00  0.00      1    H  
ATOM   4089  C   GLY C  39       7.948 120.426  70.629  1.00  0.00      1    C  
ATOM   4090  O   GLY C  39       6.719 120.492  70.641  1.00  0.00      1    O  
ATOM   4091  N   ASP C  40       8.631 119.733  69.719  1.00  0.00      1    N  
ATOM   4092  HN  ASP C  40       9.700 119.753  69.749  1.00  0.00      1    H  
ATOM   4093  CA  ASP C  40       7.961 118.938  68.670  1.00  0.00      1    C  
ATOM   4094  HA  ASP C  40       6.892 119.147  68.719  1.00  0.00      1    H  
ATOM   4095  CB  ASP C  40       8.463 119.340  67.266  1.00  0.00      1    C  
ATOM   4096  HB1 ASP C  40       9.525 119.575  67.333  1.00  0.00      1    H  
ATOM   4097  HB2 ASP C  40       8.319 118.495  66.593  1.00  0.00      1    H  
ATOM   4098  CG  ASP C  40       7.738 120.548  66.686  1.00  0.00      1    C  
ATOM   4099  OD1 ASP C  40       6.578 120.824  67.057  1.00  0.00      1    O  
ATOM   4100  OD2 ASP C  40       8.326 121.188  65.793  1.00  0.00      1    O  
ATOM   4101  C   ASP C  40       8.157 117.435  68.855  1.00  0.00      1    C  
ATOM   4102  O   ASP C  40       8.030 116.676  67.898  1.00  0.00      1    O  
ATOM   4103  N   GLU C  41       8.401 117.006  70.089  1.00  0.00      1    N  
ATOM   4104  HN  GLU C  41       8.523 117.721  70.875  1.00  0.00      1    H  
ATOM   4105  CA  GLU C  41       8.506 115.592  70.396  1.00  0.00      1    C  
ATOM   4106  HA  GLU C  41       9.352 115.171  69.852  1.00  0.00      1    H  
ATOM   4107  CB  GLU C  41       8.705 115.349  71.897  1.00  0.00      1    C  
ATOM   4108  HB1 GLU C  41       7.921 115.885  72.432  1.00  0.00      1    H  
ATOM   4109  HB2 GLU C  41       8.605 114.279  72.081  1.00  0.00      1    H  
ATOM   4110  CG  GLU C  41      10.041 115.797  72.453  1.00  0.00      1    C  
ATOM   4111  HG1 GLU C  41      10.240 115.231  73.363  1.00  0.00      1    H  
ATOM   4112  HG2 GLU C  41      10.810 115.578  71.713  1.00  0.00      1    H  
ATOM   4113  CD  GLU C  41      10.110 117.272  72.787  1.00  0.00      1    C  
ATOM   4114  OE1 GLU C  41       9.122 118.003  72.560  1.00  0.00      1    O  
ATOM   4115  OE2 GLU C  41      11.164 117.712  73.271  1.00  0.00      1    O  
ATOM   4116  C   GLU C  41       7.226 114.887  69.951  1.00  0.00      1    C  
ATOM   4117  O   GLU C  41       6.115 115.409  70.128  1.00  0.00      1    O  
ATOM   4118  N   ALA C  42       7.384 113.692  69.391  1.00  0.00      1    N  
ATOM   4119  HN  ALA C  42       8.370 113.329  69.189  1.00  0.00      1    H  
ATOM   4120  CA  ALA C  42       6.239 112.876  69.052  1.00  0.00      1    C  
ATOM   4121  HA  ALA C  42       5.440 113.528  68.698  1.00  0.00      1    H  
ATOM   4122  CB  ALA C  42       6.594 111.894  67.940  1.00  0.00      1    C  
ATOM   4123  HB1 ALA C  42       5.721 111.288  67.697  1.00  0.00      1    H  
ATOM   4124  HB2 ALA C  42       7.405 111.246  68.272  1.00  0.00      1    H  
ATOM   4125  HB3 ALA C  42       6.910 112.446  67.055  1.00  0.00      1    H  
ATOM   4126  C   ALA C  42       5.750 112.139  70.311  1.00  0.00      1    C  
ATOM   4127  O   ALA C  42       6.540 111.727  71.166  1.00  0.00      1    O  
ATOM   4128  N   ASN C  43       4.437 112.008  70.423  1.00  0.00      1    N  
ATOM   4129  HN  ASN C  43       3.812 112.532  69.730  1.00  0.00      1    H  
ATOM   4130  CA  ASN C  43       3.800 111.183  71.447  1.00  0.00      1    C  
ATOM   4131  HA  ASN C  43       4.345 110.241  71.512  1.00  0.00      1    H  
ATOM   4132  CB  ASN C  43       3.836 111.854  72.829  1.00  0.00      1    C  
ATOM   4133  HB1 ASN C  43       3.079 111.392  73.462  1.00  0.00      1    H  
ATOM   4134  HB2 ASN C  43       4.822 111.699  73.268  1.00  0.00      1    H  
ATOM   4135  CG  ASN C  43       3.567 113.333  72.756  1.00  0.00      1    C  
ATOM   4136  OD1 ASN C  43       2.457 113.748  72.439  1.00  0.00      1    O  
ATOM   4137  ND2 ASN C  43       4.594 114.145  73.016  1.00  0.00      1    N  
ATOM   4138 1HD2 ASN C  43       5.551 113.735  73.262  1.00  0.00      1    H  
ATOM   4139 2HD2 ASN C  43       4.460 115.206  72.979  1.00  0.00      1    H  
ATOM   4140  C   ASN C  43       2.370 110.876  71.022  1.00  0.00      1    C  
ATOM   4141  O   ASN C  43       1.796 111.565  70.186  1.00  0.00      1    O  
ATOM   4142  N   PHE C  44       1.818 109.816  71.598  1.00  0.00      1    N  
ATOM   4143  HN  PHE C  44       2.354 109.311  72.374  1.00  0.00      1    H  
ATOM   4144  CA  PHE C  44       0.526 109.325  71.215  1.00  0.00      1    C  
ATOM   4145  HA  PHE C  44       0.073 110.047  70.535  1.00  0.00      1    H  
ATOM   4146  CB  PHE C  44       0.656 107.990  70.482  1.00  0.00      1    C  
ATOM   4147  HB1 PHE C  44       1.114 108.168  69.509  1.00  0.00      1    H  
ATOM   4148  HB2 PHE C  44       1.294 107.329  71.069  1.00  0.00      1    H  
ATOM   4149  CG  PHE C  44      -0.661 107.323  70.275  1.00  0.00      1    C  
ATOM   4150  CD1 PHE C  44      -1.467 107.680  69.199  1.00  0.00      1    C  
ATOM   4151  HD1 PHE C  44      -1.112 108.421  68.482  1.00  0.00      1    H  
ATOM   4152  CD2 PHE C  44      -1.138 106.408  71.197  1.00  0.00      1    C  
ATOM   4153  HD2 PHE C  44      -0.528 106.141  72.060  1.00  0.00      1    H  
ATOM   4154  CE1 PHE C  44      -2.709 107.108  69.029  1.00  0.00      1    C  
ATOM   4155  HE1 PHE C  44      -3.326 107.380  68.173  1.00  0.00      1    H  
ATOM   4156  CE2 PHE C  44      -2.379 105.831  71.033  1.00  0.00      1    C  
ATOM   4157  HE2 PHE C  44      -2.738 105.097  71.754  1.00  0.00      1    H  
ATOM   4158  CZ  PHE C  44      -3.168 106.183  69.955  1.00  0.00      1    C  
ATOM   4159  HZ  PHE C  44      -4.153 105.733  69.832  1.00  0.00      1    H  
ATOM   4160  C   PHE C  44      -0.402 109.145  72.413  1.00  0.00      1    C  
ATOM   4161  O   PHE C  44       0.007 108.646  73.459  1.00  0.00      1    O  
ATOM   4162  N   GLY C  45      -1.659 109.551  72.236  1.00  0.00      1    N  
ATOM   4163  HN  GLY C  45      -1.924 110.010  71.307  1.00  0.00      1    H  
ATOM   4164  CA  GLY C  45      -2.688 109.395  73.258  1.00  0.00      1    C  
ATOM   4165  HA1 GLY C  45      -3.189 108.437  73.118  1.00  0.00      1    H  
ATOM   4166  HA2 GLY C  45      -2.221 109.421  74.243  1.00  0.00      1    H  
ATOM   4167  C   GLY C  45      -3.711 110.512  73.162  1.00  0.00      1    C  
ATOM   4168  O   GLY C  45      -3.706 111.273  72.196  1.00  0.00      1    O  
ATOM   4169  N   GLY C  46      -4.583 110.614  74.169  1.00  0.00      1    N  
ATOM   4170  HN  GLY C  46      -4.511 109.936  74.994  1.00  0.00      1    H  
ATOM   4171  CA  GLY C  46      -5.634 111.631  74.170  1.00  0.00      1    C  
ATOM   4172  HA1 GLY C  46      -6.205 111.561  73.244  1.00  0.00      1    H  
ATOM   4173  HA2 GLY C  46      -6.297 111.464  75.019  1.00  0.00      1    H  
ATOM   4174  C   GLY C  46      -5.020 113.011  74.277  1.00  0.00      1    C  
ATOM   4175  O   GLY C  46      -4.194 113.258  75.150  1.00  0.00      1    O  
ATOM   4176  N   GLY C  47      -5.408 113.895  73.362  1.00  0.00      1    N  
ATOM   4177  HN  GLY C  47      -6.141 113.602  72.640  1.00  0.00      1    H  
ATOM   4178  CA  GLY C  47      -4.872 115.243  73.309  1.00  0.00      1    C  
ATOM   4179  HA1 GLY C  47      -5.414 115.788  72.536  1.00  0.00      1    H  
ATOM   4180  HA2 GLY C  47      -5.050 115.711  74.277  1.00  0.00      1    H  
ATOM   4181  C   GLY C  47      -3.397 115.355  73.006  1.00  0.00      1    C  
ATOM   4182  O   GLY C  47      -2.823 116.416  73.208  1.00  0.00      1    O  
ATOM   4183  N   LYS C  48      -2.781 114.263  72.525  1.00  0.00      1    N  
ATOM   4184  HN  LYS C  48      -3.367 113.393  72.312  1.00  0.00      1    H  
ATOM   4185  CA  LYS C  48      -1.335 114.217  72.281  1.00  0.00      1    C  
ATOM   4186  HA  LYS C  48      -0.853 114.880  72.999  1.00  0.00      1    H  
ATOM   4187  CB  LYS C  48      -0.792 112.794  72.511  1.00  0.00      1    C  
ATOM   4188  HB1 LYS C  48      -1.318 112.117  71.838  1.00  0.00      1    H  
ATOM   4189  HB2 LYS C  48       0.271 112.794  72.270  1.00  0.00      1    H  
ATOM   4190  CG  LYS C  48      -0.956 112.269  73.936  1.00  0.00      1    C  
ATOM   4191  HG1 LYS C  48      -2.020 112.222  74.168  1.00  0.00      1    H  
ATOM   4192  HG2 LYS C  48      -0.528 111.268  73.988  1.00  0.00      1    H  
ATOM   4193  CD  LYS C  48      -0.274 113.140  74.975  1.00  0.00      1    C  
ATOM   4194  HD1 LYS C  48       0.787 113.217  74.736  1.00  0.00      1    H  
ATOM   4195  HD2 LYS C  48      -0.724 114.133  74.959  1.00  0.00      1    H  
ATOM   4196  CE  LYS C  48      -0.429 112.544  76.370  1.00  0.00      1    C  
ATOM   4197  HE1 LYS C  48      -0.409 113.358  77.094  1.00  0.00      1    H  
ATOM   4198  HE2 LYS C  48      -1.392 112.036  76.420  1.00  0.00      1    H  
ATOM   4199  NZ  LYS C  48       0.642 111.561  76.737  1.00  0.00      1    N1+
ATOM   4200  HZ1 LYS C  48       0.463 111.190  77.725  1.00  0.00      1    H  
ATOM   4201  HZ2 LYS C  48       1.596 112.044  76.705  1.00  0.00      1    H  
ATOM   4202  HZ3 LYS C  48       0.632 110.746  76.043  1.00  0.00      1    H  
ATOM   4203  C   LYS C  48      -1.000 114.725  70.869  1.00  0.00      1    C  
ATOM   4204  O   LYS C  48      -1.845 115.292  70.190  1.00  0.00      1    O  
ATOM   4205  N   VAL C  49       0.252 114.578  70.451  1.00  0.00      1    N  
ATOM   4206  HN  VAL C  49       0.932 114.006  71.047  1.00  0.00      1    H  
ATOM   4207  CA  VAL C  49       0.728 115.166  69.214  1.00  0.00      1    C  
ATOM   4208  HA  VAL C  49       0.297 116.164  69.132  1.00  0.00      1    H  
ATOM   4209  CB  VAL C  49       2.260 115.323  69.334  1.00  0.00      1    C  
ATOM   4210  HB  VAL C  49       2.668 114.390  69.722  1.00  0.00      1    H  
ATOM   4211  CG1 VAL C  49       2.919 115.609  68.009  1.00  0.00      1    C  
ATOM   4212 1HG1 VAL C  49       3.995 115.710  68.152  1.00  0.00      1    H  
ATOM   4213 2HG1 VAL C  49       2.519 116.535  67.596  1.00  0.00      1    H  
ATOM   4214 3HG1 VAL C  49       2.720 114.789  67.319  1.00  0.00      1    H  
ATOM   4215  CG2 VAL C  49       2.564 116.429  70.338  1.00  0.00      1    C  
ATOM   4216 1HG2 VAL C  49       3.643 116.549  70.431  1.00  0.00      1    H  
ATOM   4217 2HG2 VAL C  49       2.143 116.165  71.308  1.00  0.00      1    H  
ATOM   4218 3HG2 VAL C  49       2.123 117.364  69.993  1.00  0.00      1    H  
ATOM   4219  C   VAL C  49       0.367 114.398  67.950  1.00  0.00      1    C  
ATOM   4220  O   VAL C  49       0.091 115.004  66.917  1.00  0.00      1    O  
ATOM   4221  N   LEU C  50       0.382 113.065  68.017  1.00  0.00      1    N  
ATOM   4222  HN  LEU C  50       0.523 112.581  68.961  1.00  0.00      1    H  
ATOM   4223  CA  LEU C  50       0.207 112.259  66.804  1.00  0.00      1    C  
ATOM   4224  HA  LEU C  50       0.634 112.817  65.971  1.00  0.00      1    H  
ATOM   4225  CB  LEU C  50       0.949 110.942  66.905  1.00  0.00      1    C  
ATOM   4226  HB1 LEU C  50       0.593 110.418  67.792  1.00  0.00      1    H  
ATOM   4227  HB2 LEU C  50       0.719 110.353  66.017  1.00  0.00      1    H  
ATOM   4228  CG  LEU C  50       2.475 111.079  67.008  1.00  0.00      1    C  
ATOM   4229  HG  LEU C  50       2.712 111.645  67.909  1.00  0.00      1    H  
ATOM   4230  CD1 LEU C  50       3.107 109.700  67.123  1.00  0.00      1    C  
ATOM   4231 1HD1 LEU C  50       4.190 109.801  67.196  1.00  0.00      1    H  
ATOM   4232 2HD1 LEU C  50       2.856 109.110  66.241  1.00  0.00      1    H  
ATOM   4233 3HD1 LEU C  50       2.728 109.199  68.014  1.00  0.00      1    H  
ATOM   4234  CD2 LEU C  50       3.053 111.811  65.813  1.00  0.00      1    C  
ATOM   4235 1HD2 LEU C  50       4.135 111.888  65.922  1.00  0.00      1    H  
ATOM   4236 2HD2 LEU C  50       2.622 112.810  65.755  1.00  0.00      1    H  
ATOM   4237 3HD2 LEU C  50       2.819 111.261  64.901  1.00  0.00      1    H  
ATOM   4238  C   LEU C  50      -1.277 112.062  66.517  1.00  0.00      1    C  
ATOM   4239  O   LEU C  50      -1.845 110.992  66.715  1.00  0.00      1    O  
ATOM   4240  N   ARG C  51      -1.874 113.137  66.028  1.00  0.00      1    N  
ATOM   4241  HN  ARG C  51      -1.272 114.009  65.876  1.00  0.00      1    H  
ATOM   4242  CA  ARG C  51      -3.273 113.226  65.684  1.00  0.00      1    C  
ATOM   4243  HA  ARG C  51      -3.680 112.218  65.607  1.00  0.00      1    H  
ATOM   4244  CB  ARG C  51      -4.039 113.985  66.770  1.00  0.00      1    C  
ATOM   4245  HB1 ARG C  51      -3.577 114.963  66.906  1.00  0.00      1    H  
ATOM   4246  HB2 ARG C  51      -5.072 114.113  66.446  1.00  0.00      1    H  
ATOM   4247  CG  ARG C  51      -4.032 113.256  68.094  1.00  0.00      1    C  
ATOM   4248  HG1 ARG C  51      -4.286 112.213  67.906  1.00  0.00      1    H  
ATOM   4249  HG2 ARG C  51      -3.025 113.317  68.507  1.00  0.00      1    H  
ATOM   4250  CD  ARG C  51      -5.003 113.796  69.139  1.00  0.00      1    C  
ATOM   4251  HD1 ARG C  51      -6.006 113.828  68.713  1.00  0.00      1    H  
ATOM   4252  HD2 ARG C  51      -4.997 113.137  70.007  1.00  0.00      1    H  
ATOM   4253  NE  ARG C  51      -4.614 115.148  69.557  1.00  0.00      1    N  
ATOM   4254  HE  ARG C  51      -3.578 115.304  69.777  1.00  0.00      1    H  
ATOM   4255  CZ  ARG C  51      -5.416 116.197  69.690  1.00  0.00      1    C  
ATOM   4256  NH1 ARG C  51      -6.719 116.084  69.533  1.00  0.00      1    N  
ATOM   4257 1HH1 ARG C  51      -7.149 115.134  69.294  1.00  0.00      1    H  
ATOM   4258 2HH1 ARG C  51      -7.348 116.943  69.645  1.00  0.00      1    H  
ATOM   4259  NH2 ARG C  51      -4.888 117.366  70.025  1.00  0.00      1    N  
ATOM   4260 1HH2 ARG C  51      -3.833 117.451  70.183  1.00  0.00      1    H  
ATOM   4261 2HH2 ARG C  51      -5.517 118.224  70.137  1.00  0.00      1    H  
ATOM   4262  C   ARG C  51      -3.383 113.910  64.312  1.00  0.00      1    C  
ATOM   4263  O   ARG C  51      -2.544 114.754  63.934  1.00  0.00      1    O  
ATOM   4264  N   GLU C  52      -4.419 113.543  63.575  1.00  0.00      1    N  
ATOM   4265  HN  GLU C  52      -5.153 112.899  64.012  1.00  0.00      1    H  
ATOM   4266  CA  GLU C  52      -4.607 113.975  62.196  1.00  0.00      1    C  
ATOM   4267  HA  GLU C  52      -3.783 113.585  61.598  1.00  0.00      1    H  
ATOM   4268  CB  GLU C  52      -5.917 113.389  61.656  1.00  0.00      1    C  
ATOM   4269  HB1 GLU C  52      -5.813 112.304  61.625  1.00  0.00      1    H  
ATOM   4270  HB2 GLU C  52      -6.716 113.658  62.347  1.00  0.00      1    H  
ATOM   4271  CG  GLU C  52      -6.317 113.861  60.270  1.00  0.00      1    C  
ATOM   4272  HG1 GLU C  52      -5.416 114.141  59.724  1.00  0.00      1    H  
ATOM   4273  HG2 GLU C  52      -6.816 113.041  59.753  1.00  0.00      1    H  
ATOM   4274  CD  GLU C  52      -7.254 115.054  60.303  1.00  0.00      1    C  
ATOM   4275  OE1 GLU C  52      -8.292 114.967  60.988  1.00  0.00      1    O  
ATOM   4276  OE2 GLU C  52      -6.964 116.068  59.637  1.00  0.00      1    O  
ATOM   4277  C   GLU C  52      -4.611 115.494  62.076  1.00  0.00      1    C  
ATOM   4278  O   GLU C  52      -5.304 116.186  62.834  1.00  0.00      1    O  
ATOM   4279  N   GLY C  53      -3.792 115.990  61.136  1.00  0.00      1    N  
ATOM   4280  HN  GLY C  53      -3.246 115.295  60.533  1.00  0.00      1    H  
ATOM   4281  CA  GLY C  53      -3.595 117.415  60.879  1.00  0.00      1    C  
ATOM   4282  HA1 GLY C  53      -3.271 117.537  59.845  1.00  0.00      1    H  
ATOM   4283  HA2 GLY C  53      -4.547 117.926  61.025  1.00  0.00      1    H  
ATOM   4284  C   GLY C  53      -2.561 118.060  61.784  1.00  0.00      1    C  
ATOM   4285  O   GLY C  53      -2.210 119.237  61.602  1.00  0.00      1    O  
ATOM   4286  N   MET C  54      -2.068 117.290  62.747  1.00  0.00      1    N  
ATOM   4287  HN  MET C  54      -2.352 116.259  62.776  1.00  0.00      1    H  
ATOM   4288  CA  MET C  54      -1.158 117.791  63.763  1.00  0.00      1    C  
ATOM   4289  HA  MET C  54      -0.985 118.852  63.584  1.00  0.00      1    H  
ATOM   4290  CB  MET C  54      -1.803 117.626  65.140  1.00  0.00      1    C  
ATOM   4291  HB1 MET C  54      -1.766 116.573  65.420  1.00  0.00      1    H  
ATOM   4292  HB2 MET C  54      -1.239 118.215  65.863  1.00  0.00      1    H  
ATOM   4293  CG  MET C  54      -3.269 118.091  65.160  1.00  0.00      1    C  
ATOM   4294  HG1 MET C  54      -3.312 119.124  64.815  1.00  0.00      1    H  
ATOM   4295  HG2 MET C  54      -3.845 117.458  64.485  1.00  0.00      1    H  
ATOM   4296  SD  MET C  54      -4.003 118.001  66.798  1.00  0.00      1    S  
ATOM   4297  CE  MET C  54      -5.755 117.902  66.422  1.00  0.00      1    C  
ATOM   4298  HE1 MET C  54      -6.323 117.842  67.350  1.00  0.00      1    H  
ATOM   4299  HE2 MET C  54      -5.948 117.014  65.820  1.00  0.00      1    H  
ATOM   4300  HE3 MET C  54      -6.059 118.790  65.868  1.00  0.00      1    H  
ATOM   4301  C   MET C  54       0.159 117.037  63.556  1.00  0.00      1    C  
ATOM   4302  O   MET C  54       0.772 117.184  62.500  1.00  0.00      1    O  
ATOM   4303  N   GLY C  55       0.588 116.236  64.521  1.00  0.00      1    N  
ATOM   4304  HN  GLY C  55       0.060 116.212  65.451  1.00  0.00      1    H  
ATOM   4305  CA  GLY C  55       1.766 115.382  64.348  1.00  0.00      1    C  
ATOM   4306  HA1 GLY C  55       2.576 115.998  63.957  1.00  0.00      1    H  
ATOM   4307  HA2 GLY C  55       2.046 114.991  65.326  1.00  0.00      1    H  
ATOM   4308  C   GLY C  55       1.575 114.204  63.407  1.00  0.00      1    C  
ATOM   4309  O   GLY C  55       2.553 113.618  62.966  1.00  0.00      1    O  
ATOM   4310  N   GLU C  56       0.321 113.834  63.138  1.00  0.00      1    N  
ATOM   4311  HN  GLU C  56      -0.478 114.258  63.709  1.00  0.00      1    H  
ATOM   4312  CA  GLU C  56       0.007 112.870  62.090  1.00  0.00      1    C  
ATOM   4313  HA  GLU C  56       0.924 112.339  61.834  1.00  0.00      1    H  
ATOM   4314  CB  GLU C  56      -1.035 111.833  62.542  1.00  0.00      1    C  
ATOM   4315  HB1 GLU C  56      -0.596 111.225  63.333  1.00  0.00      1    H  
ATOM   4316  HB2 GLU C  56      -1.904 112.364  62.931  1.00  0.00      1    H  
ATOM   4317  CG  GLU C  56      -1.497 110.905  61.418  1.00  0.00      1    C  
ATOM   4318  HG1 GLU C  56      -2.132 111.481  60.745  1.00  0.00      1    H  
ATOM   4319  HG2 GLU C  56      -0.613 110.562  60.880  1.00  0.00      1    H  
ATOM   4320  CD  GLU C  56      -2.278 109.680  61.867  1.00  0.00      1    C  
ATOM   4321  OE1 GLU C  56      -1.941 109.093  62.918  1.00  0.00      1    O  
ATOM   4322  OE2 GLU C  56      -3.231 109.285  61.144  1.00  0.00      1    O  
ATOM   4323  C   GLU C  56      -0.489 113.577  60.846  1.00  0.00      1    C  
ATOM   4324  O   GLU C  56      -1.458 114.372  60.871  1.00  0.00      1    O  
ATOM   4325  N   ASN C  57       0.200 113.280  59.758  1.00  0.00      1    N  
ATOM   4326  HN  ASN C  57       1.058 112.649  59.858  1.00  0.00      1    H  
ATOM   4327  CA  ASN C  57      -0.146 113.764  58.439  1.00  0.00      1    C  
ATOM   4328  HA  ASN C  57      -0.366 114.830  58.495  1.00  0.00      1    H  
ATOM   4329  CB  ASN C  57       1.043 113.549  57.529  1.00  0.00      1    C  
ATOM   4330  HB1 ASN C  57       1.912 114.036  57.971  1.00  0.00      1    H  
ATOM   4331  HB2 ASN C  57       1.229 112.478  57.446  1.00  0.00      1    H  
ATOM   4332  CG  ASN C  57       0.830 114.107  56.150  1.00  0.00      1    C  
ATOM   4333  OD1 ASN C  57       0.183 113.480  55.320  1.00  0.00      1    O  
ATOM   4334  ND2 ASN C  57       1.386 115.277  55.885  1.00  0.00      1    N  
ATOM   4335 1HD2 ASN C  57       1.956 115.781  56.637  1.00  0.00      1    H  
ATOM   4336 2HD2 ASN C  57       1.266 115.720  54.918  1.00  0.00      1    H  
ATOM   4337  C   ASN C  57      -1.367 113.029  57.919  1.00  0.00      1    C  
ATOM   4338  O   ASN C  57      -1.436 111.805  58.005  1.00  0.00      1    O  
ATOM   4339  N   GLY C  58      -2.326 113.779  57.389  1.00  0.00      1    N  
ATOM   4340  HN  GLY C  58      -2.181 114.838  57.341  1.00  0.00      1    H  
ATOM   4341  CA  GLY C  58      -3.568 113.219  56.870  1.00  0.00      1    C  
ATOM   4342  HA1 GLY C  58      -3.671 112.207  57.261  1.00  0.00      1    H  
ATOM   4343  HA2 GLY C  58      -4.392 113.834  57.231  1.00  0.00      1    H  
ATOM   4344  C   GLY C  58      -3.660 113.150  55.346  1.00  0.00      1    C  
ATOM   4345  O   GLY C  58      -4.704 112.812  54.803  1.00  0.00      1    O  
ATOM   4346  N   THR C  59      -2.565 113.483  54.664  1.00  0.00      1    N  
ATOM   4347  HN  THR C  59      -1.662 113.665  55.208  1.00  0.00      1    H  
ATOM   4348  CA  THR C  59      -2.538 113.611  53.217  1.00  0.00      1    C  
ATOM   4349  HA  THR C  59      -3.560 113.752  52.864  1.00  0.00      1    H  
ATOM   4350  CB  THR C  59      -1.729 114.859  52.865  1.00  0.00      1    C  
ATOM   4351  HB  THR C  59      -0.705 114.724  53.213  1.00  0.00      1    H  
ATOM   4352  OG1 THR C  59      -2.305 115.986  53.547  1.00  0.00      1    O  
ATOM   4353  HG1 THR C  59      -3.302 116.109  53.241  1.00  0.00      1    H  
ATOM   4354  CG2 THR C  59      -1.709 115.109  51.350  1.00  0.00      1    C  
ATOM   4355 1HG2 THR C  59      -1.125 116.004  51.137  1.00  0.00      1    H  
ATOM   4356 2HG2 THR C  59      -2.729 115.247  50.991  1.00  0.00      1    H  
ATOM   4357 3HG2 THR C  59      -1.259 114.254  50.846  1.00  0.00      1    H  
ATOM   4358  C   THR C  59      -1.941 112.400  52.500  1.00  0.00      1    C  
ATOM   4359  O   THR C  59      -2.499 111.907  51.508  1.00  0.00      1    O  
ATOM   4360  N   TYR C  60      -0.811 111.922  52.994  1.00  0.00      1    N  
ATOM   4361  HN  TYR C  60      -0.477 112.255  53.955  1.00  0.00      1    H  
ATOM   4362  CA  TYR C  60      -0.009 110.948  52.254  1.00  0.00      1    C  
ATOM   4363  HA  TYR C  60      -0.115 111.194  51.197  1.00  0.00      1    H  
ATOM   4364  CB  TYR C  60       1.478 111.122  52.599  1.00  0.00      1    C  
ATOM   4365  HB1 TYR C  60       1.603 111.010  53.676  1.00  0.00      1    H  
ATOM   4366  HB2 TYR C  60       2.050 110.350  52.084  1.00  0.00      1    H  
ATOM   4367  CG  TYR C  60       2.006 112.467  52.190  1.00  0.00      1    C  
ATOM   4368  CD1 TYR C  60       1.946 112.888  50.865  1.00  0.00      1    C  
ATOM   4369  HD1 TYR C  60       1.529 112.223  50.108  1.00  0.00      1    H  
ATOM   4370  CE1 TYR C  60       2.412 114.149  50.491  1.00  0.00      1    C  
ATOM   4371  HE1 TYR C  60       2.361 114.466  49.449  1.00  0.00      1    H  
ATOM   4372  CD2 TYR C  60       2.527 113.345  53.136  1.00  0.00      1    C  
ATOM   4373  HD2 TYR C  60       2.559 113.045  54.183  1.00  0.00      1    H  
ATOM   4374  CE2 TYR C  60       3.008 114.599  52.770  1.00  0.00      1    C  
ATOM   4375  HE2 TYR C  60       3.436 115.264  53.521  1.00  0.00      1    H  
ATOM   4376  CZ  TYR C  60       2.939 114.994  51.451  1.00  0.00      1    C  
ATOM   4377  OH  TYR C  60       3.406 116.233  51.091  1.00  0.00      1    O  
ATOM   4378  HH  TYR C  60       4.183 116.125  50.393  1.00  0.00      1    H  
ATOM   4379  C   TYR C  60      -0.448 109.491  52.411  1.00  0.00      1    C  
ATOM   4380  O   TYR C  60      -0.815 109.017  53.508  1.00  0.00      1    O  
ATOM   4381  N   THR C  61      -0.421 108.791  51.276  1.00  0.00      1    N  
ATOM   4382  HN  THR C  61      -0.228 109.300  50.355  1.00  0.00      1    H  
ATOM   4383  CA  THR C  61      -0.647 107.355  51.256  1.00  0.00      1    C  
ATOM   4384  HA  THR C  61      -1.508 107.126  51.883  1.00  0.00      1    H  
ATOM   4385  CB  THR C  61      -0.920 106.837  49.826  1.00  0.00      1    C  
ATOM   4386  HB  THR C  61      -1.088 105.761  49.874  1.00  0.00      1    H  
ATOM   4387  OG1 THR C  61       0.219 107.086  48.978  1.00  0.00      1    O  
ATOM   4388  HG1 THR C  61       0.407 108.118  48.938  1.00  0.00      1    H  
ATOM   4389  CG2 THR C  61      -2.159 107.493  49.239  1.00  0.00      1    C  
ATOM   4390 1HG2 THR C  61      -2.330 107.112  48.232  1.00  0.00      1    H  
ATOM   4391 2HG2 THR C  61      -2.015 108.573  49.199  1.00  0.00      1    H  
ATOM   4392 3HG2 THR C  61      -3.022 107.265  49.865  1.00  0.00      1    H  
ATOM   4393  C   THR C  61       0.578 106.666  51.835  1.00  0.00      1    C  
ATOM   4394  O   THR C  61       1.637 107.277  51.984  1.00  0.00      1    O  
ATOM   4395  N   ARG C  62       0.444 105.380  52.118  1.00  0.00      1    N  
ATOM   4396  HN  ARG C  62      -0.469 104.881  51.870  1.00  0.00      1    H  
ATOM   4397  CA  ARG C  62       1.517 104.630  52.761  1.00  0.00      1    C  
ATOM   4398  HA  ARG C  62       1.687 105.078  53.740  1.00  0.00      1    H  
ATOM   4399  CB  ARG C  62       1.068 103.184  52.989  1.00  0.00      1    C  
ATOM   4400  HB1 ARG C  62       0.213 103.188  53.665  1.00  0.00      1    H  
ATOM   4401  HB2 ARG C  62       0.772 102.757  52.031  1.00  0.00      1    H  
ATOM   4402  CG  ARG C  62       2.151 102.317  53.589  1.00  0.00      1    C  
ATOM   4403  HG1 ARG C  62       3.008 102.305  52.915  1.00  0.00      1    H  
ATOM   4404  HG2 ARG C  62       2.449 102.738  54.549  1.00  0.00      1    H  
ATOM   4405  CD  ARG C  62       1.678 100.905  53.801  1.00  0.00      1    C  
ATOM   4406  HD1 ARG C  62       0.904 100.891  54.569  1.00  0.00      1    H  
ATOM   4407  HD2 ARG C  62       1.273 100.512  52.869  1.00  0.00      1    H  
ATOM   4408  NE  ARG C  62       2.805 100.084  54.228  1.00  0.00      1    N  
ATOM   4409  HE  ARG C  62       2.947  99.953  55.280  1.00  0.00      1    H  
ATOM   4410  CZ  ARG C  62       3.671  99.485  53.415  1.00  0.00      1    C  
ATOM   4411  NH1 ARG C  62       3.543  99.564  52.097  1.00  0.00      1    N  
ATOM   4412 1HH1 ARG C  62       2.732 100.117  51.670  1.00  0.00      1    H  
ATOM   4413 2HH1 ARG C  62       4.250  99.075  51.461  1.00  0.00      1    H  
ATOM   4414  NH2 ARG C  62       4.666  98.778  53.931  1.00  0.00      1    N  
ATOM   4415 1HH2 ARG C  62       4.767  98.693  54.993  1.00  0.00      1    H  
ATOM   4416 2HH2 ARG C  62       5.368  98.292  53.286  1.00  0.00      1    H  
ATOM   4417  C   ARG C  62       2.837 104.684  51.998  1.00  0.00      1    C  
ATOM   4418  O   ARG C  62       3.914 104.834  52.613  1.00  0.00      1    O  
ATOM   4419  N   THR C  63       2.773 104.607  50.669  1.00  0.00      1    N  
ATOM   4420  HN  THR C  63       1.817 104.545  50.193  1.00  0.00      1    H  
ATOM   4421  CA  THR C  63       3.990 104.605  49.844  1.00  0.00      1    C  
ATOM   4422  HA  THR C  63       4.638 103.802  50.195  1.00  0.00      1    H  
ATOM   4423  CB  THR C  63       3.682 104.358  48.361  1.00  0.00      1    C  
ATOM   4424  HB  THR C  63       4.571 104.578  47.770  1.00  0.00      1    H  
ATOM   4425  OG1 THR C  63       2.609 105.216  47.935  1.00  0.00      1    O  
ATOM   4426  HG1 THR C  63       1.751 105.014  48.505  1.00  0.00      1    H  
ATOM   4427  CG2 THR C  63       3.302 102.936  48.156  1.00  0.00      1    C  
ATOM   4428 1HG2 THR C  63       3.084 102.766  47.102  1.00  0.00      1    H  
ATOM   4429 2HG2 THR C  63       2.418 102.706  48.751  1.00  0.00      1    H  
ATOM   4430 3HG2 THR C  63       4.125 102.291  48.465  1.00  0.00      1    H  
ATOM   4431  C   THR C  63       4.767 105.907  49.913  1.00  0.00      1    C  
ATOM   4432  O   THR C  63       5.990 105.928  49.706  1.00  0.00      1    O  
ATOM   4433  N   GLU C  64       4.067 107.001  50.211  1.00  0.00      1    N  
ATOM   4434  HN  GLU C  64       3.039 106.882  50.485  1.00  0.00      1    H  
ATOM   4435  CA  GLU C  64       4.624 108.363  50.186  1.00  0.00      1    C  
ATOM   4436  HA  GLU C  64       5.378 108.412  49.400  1.00  0.00      1    H  
ATOM   4437  CB  GLU C  64       3.502 109.378  49.852  1.00  0.00      1    C  
ATOM   4438  HB1 GLU C  64       2.673 109.218  50.541  1.00  0.00      1    H  
ATOM   4439  HB2 GLU C  64       3.896 110.386  49.984  1.00  0.00      1    H  
ATOM   4440  CG  GLU C  64       2.983 109.244  48.434  1.00  0.00      1    C  
ATOM   4441  HG1 GLU C  64       3.769 109.578  47.757  1.00  0.00      1    H  
ATOM   4442  HG2 GLU C  64       2.771 108.190  48.254  1.00  0.00      1    H  
ATOM   4443  CD  GLU C  64       1.721 110.037  48.112  1.00  0.00      1    C  
ATOM   4444  OE1 GLU C  64       0.701 109.972  48.845  1.00  0.00      1    O  
ATOM   4445  OE2 GLU C  64       1.743 110.682  47.039  1.00  0.00      1    O  
ATOM   4446  C   GLU C  64       5.281 108.767  51.513  1.00  0.00      1    C  
ATOM   4447  O   GLU C  64       4.773 109.666  52.176  1.00  0.00      1    O  
ATOM   4448  N   ASN C  65       6.404 108.139  51.864  1.00  0.00      1    N  
ATOM   4449  HN  ASN C  65       6.730 107.325  51.250  1.00  0.00      1    H  
ATOM   4450  CA  ASN C  65       7.226 108.482  53.031  1.00  0.00      1    C  
ATOM   4451  HA  ASN C  65       8.100 107.831  52.995  1.00  0.00      1    H  
ATOM   4452  CB  ASN C  65       7.749 109.920  52.913  1.00  0.00      1    C  
ATOM   4453  HB1 ASN C  65       6.939 110.559  52.561  1.00  0.00      1    H  
ATOM   4454  HB2 ASN C  65       8.075 110.255  53.897  1.00  0.00      1    H  
ATOM   4455  CG  ASN C  65       8.910 110.035  51.952  1.00  0.00      1    C  
ATOM   4456  OD1 ASN C  65       9.829 109.223  51.965  1.00  0.00      1    O  
ATOM   4457  ND2 ASN C  65       8.866 111.029  51.111  1.00  0.00      1    N  
ATOM   4458 1HD2 ASN C  65       8.039 111.707  51.127  1.00  0.00      1    H  
ATOM   4459 2HD2 ASN C  65       9.657 111.167  50.404  1.00  0.00      1    H  
ATOM   4460  C   ASN C  65       6.586 108.265  54.380  1.00  0.00      1    C  
ATOM   4461  O   ASN C  65       7.092 108.749  55.394  1.00  0.00      1    O  
ATOM   4462  N   VAL C  66       5.501 107.485  54.393  1.00  0.00      1    N  
ATOM   4463  HN  VAL C  66       5.149 107.077  53.469  1.00  0.00      1    H  
ATOM   4464  CA  VAL C  66       4.784 107.172  55.610  1.00  0.00      1    C  
ATOM   4465  HA  VAL C  66       4.986 107.961  56.334  1.00  0.00      1    H  
ATOM   4466  CB  VAL C  66       3.268 107.150  55.336  1.00  0.00      1    C  
ATOM   4467  HB  VAL C  66       3.092 106.526  54.460  1.00  0.00      1    H  
ATOM   4468  CG1 VAL C  66       2.489 106.556  56.503  1.00  0.00      1    C  
ATOM   4469 1HG1 VAL C  66       1.424 106.559  56.269  1.00  0.00      1    H  
ATOM   4470 2HG1 VAL C  66       2.665 107.151  57.399  1.00  0.00      1    H  
ATOM   4471 3HG1 VAL C  66       2.819 105.532  56.677  1.00  0.00      1    H  
ATOM   4472  CG2 VAL C  66       2.816 108.571  55.004  1.00  0.00      1    C  
ATOM   4473 1HG2 VAL C  66       1.744 108.575  54.807  1.00  0.00      1    H  
ATOM   4474 2HG2 VAL C  66       3.349 108.925  54.121  1.00  0.00      1    H  
ATOM   4475 3HG2 VAL C  66       3.032 109.228  55.847  1.00  0.00      1    H  
ATOM   4476  C   VAL C  66       5.284 105.856  56.192  1.00  0.00      1    C  
ATOM   4477  O   VAL C  66       5.619 104.943  55.457  1.00  0.00      1    O  
ATOM   4478  N   LEU C  67       5.323 105.790  57.518  1.00  0.00      1    N  
ATOM   4479  HN  LEU C  67       4.993 106.640  58.077  1.00  0.00      1    H  
ATOM   4480  CA  LEU C  67       5.794 104.614  58.256  1.00  0.00      1    C  
ATOM   4481  HA  LEU C  67       6.561 104.111  57.667  1.00  0.00      1    H  
ATOM   4482  CB  LEU C  67       6.406 105.078  59.570  1.00  0.00      1    C  
ATOM   4483  HB1 LEU C  67       5.651 105.652  60.108  1.00  0.00      1    H  
ATOM   4484  HB2 LEU C  67       6.670 104.193  60.148  1.00  0.00      1    H  
ATOM   4485  CG  LEU C  67       7.654 105.946  59.442  1.00  0.00      1    C  
ATOM   4486  HG  LEU C  67       7.442 106.765  58.754  1.00  0.00      1    H  
ATOM   4487  CD1 LEU C  67       7.984 106.531  60.816  1.00  0.00      1    C  
ATOM   4488 1HD1 LEU C  67       8.875 107.155  60.741  1.00  0.00      1    H  
ATOM   4489 2HD1 LEU C  67       8.166 105.721  61.522  1.00  0.00      1    H  
ATOM   4490 3HD1 LEU C  67       7.146 107.135  61.165  1.00  0.00      1    H  
ATOM   4491  CD2 LEU C  67       8.815 105.121  58.882  1.00  0.00      1    C  
ATOM   4492 1HD2 LEU C  67       9.700 105.751  58.795  1.00  0.00      1    H  
ATOM   4493 2HD2 LEU C  67       8.546 104.735  57.899  1.00  0.00      1    H  
ATOM   4494 3HD2 LEU C  67       9.027 104.288  59.553  1.00  0.00      1    H  
ATOM   4495  C   LEU C  67       4.672 103.616  58.570  1.00  0.00      1    C  
ATOM   4496  O   LEU C  67       3.531 104.000  58.749  1.00  0.00      1    O  
ATOM   4497  N   ASP C  68       5.013 102.334  58.668  1.00  0.00      1    N  
ATOM   4498  HN  ASP C  68       5.962 102.010  58.293  1.00  0.00      1    H  
ATOM   4499  CA  ASP C  68       4.114 101.365  59.278  1.00  0.00      1    C  
ATOM   4500  HA  ASP C  68       3.105 101.563  58.915  1.00  0.00      1    H  
ATOM   4501  CB  ASP C  68       4.486  99.940  58.890  1.00  0.00      1    C  
ATOM   4502  HB1 ASP C  68       5.538  99.779  59.125  1.00  0.00      1    H  
ATOM   4503  HB2 ASP C  68       3.874  99.251  59.471  1.00  0.00      1    H  
ATOM   4504  CG  ASP C  68       4.272  99.655  57.427  1.00  0.00      1    C  
ATOM   4505  OD1 ASP C  68       3.266 100.161  56.864  1.00  0.00      1    O  
ATOM   4506  OD2 ASP C  68       5.106  98.916  56.831  1.00  0.00      1    O  
ATOM   4507  C   ASP C  68       4.096 101.448  60.798  1.00  0.00      1    C  
ATOM   4508  O   ASP C  68       3.092 101.127  61.428  1.00  0.00      1    O  
ATOM   4509  N   LEU C  69       5.219 101.885  61.382  1.00  0.00      1    N  
ATOM   4510  HN  LEU C  69       6.017 102.247  60.768  1.00  0.00      1    H  
ATOM   4511  CA  LEU C  69       5.385 101.881  62.826  1.00  0.00      1    C  
ATOM   4512  HA  LEU C  69       4.432 102.108  63.304  1.00  0.00      1    H  
ATOM   4513  CB  LEU C  69       5.875 100.494  63.282  1.00  0.00      1    C  
ATOM   4514  HB1 LEU C  69       5.057  99.792  63.118  1.00  0.00      1    H  
ATOM   4515  HB2 LEU C  69       6.719 100.224  62.647  1.00  0.00      1    H  
ATOM   4516  CG  LEU C  69       6.328 100.331  64.730  1.00  0.00      1    C  
ATOM   4517  HG  LEU C  69       7.081 101.089  64.944  1.00  0.00      1    H  
ATOM   4518  CD1 LEU C  69       5.178 100.510  65.698  1.00  0.00      1    C  
ATOM   4519 1HD1 LEU C  69       5.539 100.387  66.719  1.00  0.00      1    H  
ATOM   4520 2HD1 LEU C  69       4.410  99.764  65.492  1.00  0.00      1    H  
ATOM   4521 3HD1 LEU C  69       4.756 101.508  65.581  1.00  0.00      1    H  
ATOM   4522  CD2 LEU C  69       6.949  98.963  64.939  1.00  0.00      1    C  
ATOM   4523 1HD2 LEU C  69       7.267  98.862  65.977  1.00  0.00      1    H  
ATOM   4524 2HD2 LEU C  69       7.812  98.851  64.283  1.00  0.00      1    H  
ATOM   4525 3HD2 LEU C  69       6.215  98.191  64.708  1.00  0.00      1    H  
ATOM   4526  C   LEU C  69       6.393 102.940  63.182  1.00  0.00      1    C  
ATOM   4527  O   LEU C  69       7.446 103.012  62.542  1.00  0.00      1    O  
ATOM   4528  N   LEU C  70       6.061 103.727  64.213  1.00  0.00      1    N  
ATOM   4529  HN  LEU C  70       5.063 103.673  64.596  1.00  0.00      1    H  
ATOM   4530  CA  LEU C  70       6.987 104.646  64.833  1.00  0.00      1    C  
ATOM   4531  HA  LEU C  70       7.959 104.554  64.348  1.00  0.00      1    H  
ATOM   4532  CB  LEU C  70       6.510 106.093  64.726  1.00  0.00      1    C  
ATOM   4533  HB1 LEU C  70       6.286 106.301  63.680  1.00  0.00      1    H  
ATOM   4534  HB2 LEU C  70       5.602 106.196  65.320  1.00  0.00      1    H  
ATOM   4535  CG  LEU C  70       7.527 107.140  65.217  1.00  0.00      1    C  
ATOM   4536  HG  LEU C  70       7.870 106.844  66.208  1.00  0.00      1    H  
ATOM   4537  CD1 LEU C  70       8.732 107.180  64.290  1.00  0.00      1    C  
ATOM   4538 1HD1 LEU C  70       9.443 107.924  64.649  1.00  0.00      1    H  
ATOM   4539 2HD1 LEU C  70       8.408 107.444  63.283  1.00  0.00      1    H  
ATOM   4540 3HD1 LEU C  70       9.210 106.201  64.272  1.00  0.00      1    H  
ATOM   4541  CD2 LEU C  70       6.880 108.522  65.328  1.00  0.00      1    C  
ATOM   4542 1HD2 LEU C  70       7.619 109.243  65.677  1.00  0.00      1    H  
ATOM   4543 2HD2 LEU C  70       6.052 108.480  66.036  1.00  0.00      1    H  
ATOM   4544 3HD2 LEU C  70       6.507 108.829  64.351  1.00  0.00      1    H  
ATOM   4545  C   LEU C  70       7.128 104.280  66.304  1.00  0.00      1    C  
ATOM   4546  O   LEU C  70       6.129 104.188  67.029  1.00  0.00      1    O  
ATOM   4547  N   LEU C  71       8.374 104.057  66.718  1.00  0.00      1    N  
ATOM   4548  HN  LEU C  71       9.138 103.930  65.980  1.00  0.00      1    H  
ATOM   4549  CA  LEU C  71       8.750 103.977  68.122  1.00  0.00      1    C  
ATOM   4550  HA  LEU C  71       7.888 103.675  68.716  1.00  0.00      1    H  
ATOM   4551  CB  LEU C  71       9.909 103.017  68.374  1.00  0.00      1    C  
ATOM   4552  HB1 LEU C  71      10.664 103.206  67.611  1.00  0.00      1    H  
ATOM   4553  HB2 LEU C  71      10.320 103.249  69.357  1.00  0.00      1    H  
ATOM   4554  CG  LEU C  71       9.590 101.515  68.348  1.00  0.00      1    C  
ATOM   4555  HG  LEU C  71       8.666 101.344  68.900  1.00  0.00      1    H  
ATOM   4556  CD1 LEU C  71       9.399 101.042  66.923  1.00  0.00      1    C  
ATOM   4557 1HD1 LEU C  71       9.174  99.976  66.921  1.00  0.00      1    H  
ATOM   4558 2HD1 LEU C  71      10.312 101.221  66.355  1.00  0.00      1    H  
ATOM   4559 3HD1 LEU C  71       8.574 101.588  66.466  1.00  0.00      1    H  
ATOM   4560  CD2 LEU C  71      10.710 100.745  69.023  1.00  0.00      1    C  
ATOM   4561 1HD2 LEU C  71      10.482  99.679  69.004  1.00  0.00      1    H  
ATOM   4562 2HD2 LEU C  71      10.808 101.076  70.057  1.00  0.00      1    H  
ATOM   4563 3HD2 LEU C  71      11.646 100.925  68.494  1.00  0.00      1    H  
ATOM   4564  C   LEU C  71       9.180 105.363  68.520  1.00  0.00      1    C  
ATOM   4565  O   LEU C  71      10.188 105.871  68.010  1.00  0.00      1    O  
ATOM   4566  N   THR C  72       8.417 105.980  69.406  1.00  0.00      1    N  
ATOM   4567  HN  THR C  72       7.585 105.465  69.839  1.00  0.00      1    H  
ATOM   4568  CA  THR C  72       8.700 107.359  69.799  1.00  0.00      1    C  
ATOM   4569  HA  THR C  72       9.143 107.870  68.944  1.00  0.00      1    H  
ATOM   4570  CB  THR C  72       7.410 108.106  70.187  1.00  0.00      1    C  
ATOM   4571  HB  THR C  72       7.672 109.110  70.522  1.00  0.00      1    H  
ATOM   4572  OG1 THR C  72       6.738 107.421  71.255  1.00  0.00      1    O  
ATOM   4573  HG1 THR C  72       6.490 106.448  70.946  1.00  0.00      1    H  
ATOM   4574  CG2 THR C  72       6.470 108.215  68.992  1.00  0.00      1    C  
ATOM   4575 1HG2 THR C  72       5.565 108.746  69.288  1.00  0.00      1    H  
ATOM   4576 2HG2 THR C  72       6.207 107.216  68.644  1.00  0.00      1    H  
ATOM   4577 3HG2 THR C  72       6.965 108.761  68.189  1.00  0.00      1    H  
ATOM   4578  C   THR C  72       9.688 107.444  70.969  1.00  0.00      1    C  
ATOM   4579  O   THR C  72       9.580 106.685  71.924  1.00  0.00      1    O  
ATOM   4580  N   ASN C  73      10.650 108.366  70.877  1.00  0.00      1    N  
ATOM   4581  HN  ASN C  73      10.827 108.841  69.935  1.00  0.00      1    H  
ATOM   4582  CA  ASN C  73      11.471 108.746  72.032  1.00  0.00      1    C  
ATOM   4583  HA  ASN C  73      12.171 109.514  71.703  1.00  0.00      1    H  
ATOM   4584  CB  ASN C  73      10.593 109.356  73.127  1.00  0.00      1    C  
ATOM   4585  HB1 ASN C  73       9.938 108.580  73.524  1.00  0.00      1    H  
ATOM   4586  HB2 ASN C  73      11.236 109.733  73.923  1.00  0.00      1    H  
ATOM   4587  CG  ASN C  73       9.740 110.496  72.608  1.00  0.00      1    C  
ATOM   4588  OD1 ASN C  73      10.261 111.491  72.087  1.00  0.00      1    O  
ATOM   4589  ND2 ASN C  73       8.419 110.367  72.749  1.00  0.00      1    N  
ATOM   4590 1HD2 ASN C  73       8.013 109.491  73.210  1.00  0.00      1    H  
ATOM   4591 2HD2 ASN C  73       7.766 111.140  72.401  1.00  0.00      1    H  
ATOM   4592  C   ASN C  73      12.291 107.586  72.619  1.00  0.00      1    C  
ATOM   4593  O   ASN C  73      12.369 107.426  73.831  1.00  0.00      1    O  
ATOM   4594  N   ALA C  74      12.918 106.803  71.751  1.00  0.00      1    N  
ATOM   4595  HN  ALA C  74      12.829 107.015  70.706  1.00  0.00      1    H  
ATOM   4596  CA  ALA C  74      13.722 105.667  72.172  1.00  0.00      1    C  
ATOM   4597  HA  ALA C  74      13.214 105.170  72.998  1.00  0.00      1    H  
ATOM   4598  CB  ALA C  74      13.843 104.689  71.023  1.00  0.00      1    C  
ATOM   4599  HB1 ALA C  74      14.445 103.835  71.334  1.00  0.00      1    H  
ATOM   4600  HB2 ALA C  74      14.321 105.181  70.176  1.00  0.00      1    H  
ATOM   4601  HB3 ALA C  74      12.850 104.346  70.731  1.00  0.00      1    H  
ATOM   4602  C   ALA C  74      15.116 106.074  72.634  1.00  0.00      1    C  
ATOM   4603  O   ALA C  74      15.745 106.910  71.999  1.00  0.00      1    O  
ATOM   4604  N   LEU C  75      15.576 105.481  73.739  1.00  0.00      1    N  
ATOM   4605  HN  LEU C  75      14.899 104.936  74.363  1.00  0.00      1    H  
ATOM   4606  CA  LEU C  75      16.982 105.563  74.110  1.00  0.00      1    C  
ATOM   4607  HA  LEU C  75      17.414 106.441  73.631  1.00  0.00      1    H  
ATOM   4608  CB  LEU C  75      17.201 105.679  75.623  1.00  0.00      1    C  
ATOM   4609  HB1 LEU C  75      16.768 106.623  75.956  1.00  0.00      1    H  
ATOM   4610  HB2 LEU C  75      16.681 104.851  76.104  1.00  0.00      1    H  
ATOM   4611  CG  LEU C  75      18.681 105.644  76.076  1.00  0.00      1    C  
ATOM   4612  HG  LEU C  75      19.070 104.649  75.859  1.00  0.00      1    H  
ATOM   4613  CD1 LEU C  75      19.531 106.651  75.309  1.00  0.00      1    C  
ATOM   4614 1HD1 LEU C  75      20.563 106.595  75.656  1.00  0.00      1    H  
ATOM   4615 2HD1 LEU C  75      19.145 107.656  75.478  1.00  0.00      1    H  
ATOM   4616 3HD1 LEU C  75      19.494 106.422  74.244  1.00  0.00      1    H  
ATOM   4617  CD2 LEU C  75      18.775 105.859  77.579  1.00  0.00      1    C  
ATOM   4618 1HD2 LEU C  75      19.821 105.832  77.886  1.00  0.00      1    H  
ATOM   4619 2HD2 LEU C  75      18.226 105.071  78.094  1.00  0.00      1    H  
ATOM   4620 3HD2 LEU C  75      18.346 106.828  77.835  1.00  0.00      1    H  
ATOM   4621  C   LEU C  75      17.659 104.335  73.555  1.00  0.00      1    C  
ATOM   4622  O   LEU C  75      17.484 103.228  74.055  1.00  0.00      1    O  
ATOM   4623  N   ILE C  76      18.367 104.544  72.463  1.00  0.00      1    N  
ATOM   4624  HN  ILE C  76      18.452 105.544  72.092  1.00  0.00      1    H  
ATOM   4625  CA  ILE C  76      19.037 103.476  71.742  1.00  0.00      1    C  
ATOM   4626  HA  ILE C  76      18.416 102.582  71.784  1.00  0.00      1    H  
ATOM   4627  CB  ILE C  76      19.238 103.875  70.253  1.00  0.00      1    C  
ATOM   4628  HB  ILE C  76      19.642 104.887  70.236  1.00  0.00      1    H  
ATOM   4629  CG2 ILE C  76      20.249 102.963  69.547  1.00  0.00      1    C  
ATOM   4630 1HG2 ILE C  76      20.359 103.277  68.509  1.00  0.00      1    H  
ATOM   4631 2HG2 ILE C  76      19.894 101.933  69.579  1.00  0.00      1    H  
ATOM   4632 3HG2 ILE C  76      21.213 103.030  70.051  1.00  0.00      1    H  
ATOM   4633  CG1 ILE C  76      17.871 103.910  69.552  1.00  0.00      1    C  
ATOM   4634 1HG1 ILE C  76      17.552 102.882  69.382  1.00  0.00      1    H  
ATOM   4635 2HG1 ILE C  76      17.163 104.405  70.216  1.00  0.00      1    H  
ATOM   4636  CD1 ILE C  76      17.853 104.632  68.226  1.00  0.00      1    C  
ATOM   4637 1HD1 ILE C  76      16.846 104.603  67.810  1.00  0.00      1    H  
ATOM   4638 2HD1 ILE C  76      18.544 104.146  67.538  1.00  0.00      1    H  
ATOM   4639 3HD1 ILE C  76      18.155 105.669  68.372  1.00  0.00      1    H  
ATOM   4640  C   ILE C  76      20.368 103.174  72.394  1.00  0.00      1    C  
ATOM   4641  O   ILE C  76      21.149 104.075  72.650  1.00  0.00      1    O  
ATOM   4642  N   LEU C  77      20.607 101.889  72.655  1.00  0.00      1    N  
ATOM   4643  HN  LEU C  77      19.807 101.188  72.536  1.00  0.00      1    H  
ATOM   4644  CA  LEU C  77      21.897 101.395  73.092  1.00  0.00      1    C  
ATOM   4645  HA  LEU C  77      22.600 102.228  73.119  1.00  0.00      1    H  
ATOM   4646  CB  LEU C  77      21.783 100.804  74.497  1.00  0.00      1    C  
ATOM   4647  HB1 LEU C  77      21.740 101.639  75.196  1.00  0.00      1    H  
ATOM   4648  HB2 LEU C  77      20.847 100.247  74.538  1.00  0.00      1    H  
ATOM   4649  CG  LEU C  77      22.887  99.868  74.980  1.00  0.00      1    C  
ATOM   4650  HG  LEU C  77      22.897  98.995  74.327  1.00  0.00      1    H  
ATOM   4651  CD1 LEU C  77      24.256 100.504  74.929  1.00  0.00      1    C  
ATOM   4652 1HD1 LEU C  77      25.001  99.792  75.284  1.00  0.00      1    H  
ATOM   4653 2HD1 LEU C  77      24.269 101.390  75.564  1.00  0.00      1    H  
ATOM   4654 3HD1 LEU C  77      24.487 100.789  73.903  1.00  0.00      1    H  
ATOM   4655  CD2 LEU C  77      22.586  99.391  76.397  1.00  0.00      1    C  
ATOM   4656 1HD2 LEU C  77      23.380  98.724  76.733  1.00  0.00      1    H  
ATOM   4657 2HD2 LEU C  77      21.635  98.858  76.407  1.00  0.00      1    H  
ATOM   4658 3HD2 LEU C  77      22.528 100.250  77.065  1.00  0.00      1    H  
ATOM   4659  C   LEU C  77      22.379 100.387  72.075  1.00  0.00      1    C  
ATOM   4660  O   LEU C  77      21.785  99.309  71.928  1.00  0.00      1    O  
ATOM   4661  N   ASP C  78      23.450 100.745  71.369  1.00  0.00      1    N  
ATOM   4662  HN  ASP C  78      24.004 101.606  71.679  1.00  0.00      1    H  
ATOM   4663  CA  ASP C  78      23.903 100.004  70.180  1.00  0.00      1    C  
ATOM   4664  HA  ASP C  78      23.711  98.940  70.321  1.00  0.00      1    H  
ATOM   4665  CB  ASP C  78      23.102 100.513  68.956  1.00  0.00      1    C  
ATOM   4666  HB1 ASP C  78      22.050 100.575  69.235  1.00  0.00      1    H  
ATOM   4667  HB2 ASP C  78      23.468 101.506  68.694  1.00  0.00      1    H  
ATOM   4668  CG  ASP C  78      23.222  99.623  67.738  1.00  0.00      1    C  
ATOM   4669  OD1 ASP C  78      22.574  98.541  67.703  1.00  0.00      1    O  
ATOM   4670  OD2 ASP C  78      23.950 100.016  66.795  1.00  0.00      1    O  
ATOM   4671  C   ASP C  78      25.405 100.229  69.986  1.00  0.00      1    C  
ATOM   4672  O   ASP C  78      25.960 101.180  70.523  1.00  0.00      1    O  
ATOM   4673  N   TYR C  79      26.064  99.374  69.213  1.00  0.00      1    N  
ATOM   4674  HN  TYR C  79      25.557  98.533  68.788  1.00  0.00      1    H  
ATOM   4675  CA  TYR C  79      27.484  99.586  68.945  1.00  0.00      1    C  
ATOM   4676  HA  TYR C  79      28.006  99.627  69.901  1.00  0.00      1    H  
ATOM   4677  CB  TYR C  79      28.093  98.438  68.117  1.00  0.00      1    C  
ATOM   4678  HB1 TYR C  79      29.158  98.387  68.345  1.00  0.00      1    H  
ATOM   4679  HB2 TYR C  79      27.610  97.510  68.424  1.00  0.00      1    H  
ATOM   4680  CG  TYR C  79      27.942  98.569  66.602  1.00  0.00      1    C  
ATOM   4681  CD1 TYR C  79      26.819  98.067  65.941  1.00  0.00      1    C  
ATOM   4682  HD1 TYR C  79      26.027  97.590  66.519  1.00  0.00      1    H  
ATOM   4683  CE1 TYR C  79      26.691  98.163  64.563  1.00  0.00      1    C  
ATOM   4684  HE1 TYR C  79      25.816  97.743  64.067  1.00  0.00      1    H  
ATOM   4685  CD2 TYR C  79      28.926  99.203  65.830  1.00  0.00      1    C  
ATOM   4686  HD2 TYR C  79      29.809  99.611  66.321  1.00  0.00      1    H  
ATOM   4687  CE2 TYR C  79      28.797  99.322  64.444  1.00  0.00      1    C  
ATOM   4688  HE2 TYR C  79      29.570  99.825  63.863  1.00  0.00      1    H  
ATOM   4689  CZ  TYR C  79      27.680  98.796  63.811  1.00  0.00      1    C  
ATOM   4690  OH  TYR C  79      27.545  98.908  62.446  1.00  0.00      1    O  
ATOM   4691  HH  TYR C  79      27.479  97.950  62.021  1.00  0.00      1    H  
ATOM   4692  C   TYR C  79      27.685 100.931  68.234  1.00  0.00      1    C  
ATOM   4693  O   TYR C  79      28.755 101.532  68.317  1.00  0.00      1    O  
ATOM   4694  N   THR C  80      26.652 101.399  67.531  1.00  0.00      1    N  
ATOM   4695  HN  THR C  80      25.733 100.851  67.524  1.00  0.00      1    H  
ATOM   4696  CA  THR C  80      26.746 102.639  66.773  1.00  0.00      1    C  
ATOM   4697  HA  THR C  80      27.719 102.668  66.283  1.00  0.00      1    H  
ATOM   4698  CB  THR C  80      25.654 102.704  65.687  1.00  0.00      1    C  
ATOM   4699  HB  THR C  80      25.698 103.685  65.213  1.00  0.00      1    H  
ATOM   4700  OG1 THR C  80      24.362 102.547  66.282  1.00  0.00      1    O  
ATOM   4701  HG1 THR C  80      24.311 101.618  66.768  1.00  0.00      1    H  
ATOM   4702  CG2 THR C  80      25.874 101.640  64.615  1.00  0.00      1    C  
ATOM   4703 1HG2 THR C  80      25.087 101.712  63.864  1.00  0.00      1    H  
ATOM   4704 2HG2 THR C  80      25.849 100.651  65.073  1.00  0.00      1    H  
ATOM   4705 3HG2 THR C  80      26.843 101.796  64.141  1.00  0.00      1    H  
ATOM   4706  C   THR C  80      26.599 103.898  67.622  1.00  0.00      1    C  
ATOM   4707  O   THR C  80      26.868 105.008  67.135  1.00  0.00      1    O  
ATOM   4708  N   GLY C  81      26.169 103.751  68.870  1.00  0.00      1    N  
ATOM   4709  HN  GLY C  81      25.989 102.767  69.251  1.00  0.00      1    H  
ATOM   4710  CA  GLY C  81      25.937 104.910  69.734  1.00  0.00      1    C  
ATOM   4711  HA1 GLY C  81      26.880 105.183  70.207  1.00  0.00      1    H  
ATOM   4712  HA2 GLY C  81      25.587 105.737  69.116  1.00  0.00      1    H  
ATOM   4713  C   GLY C  81      24.913 104.653  70.817  1.00  0.00      1    C  
ATOM   4714  O   GLY C  81      24.183 103.669  70.775  1.00  0.00      1    O  
ATOM   4715  N   ILE C  82      24.893 105.557  71.786  1.00  0.00      1    N  
ATOM   4716  HN  ILE C  82      25.653 106.311  71.780  1.00  0.00      1    H  
ATOM   4717  CA  ILE C  82      23.911 105.595  72.855  1.00  0.00      1    C  
ATOM   4718  HA  ILE C  82      23.170 104.812  72.694  1.00  0.00      1    H  
ATOM   4719  CB  ILE C  82      24.562 105.406  74.238  1.00  0.00      1    C  
ATOM   4720  HB  ILE C  82      25.362 106.138  74.349  1.00  0.00      1    H  
ATOM   4721  CG2 ILE C  82      23.540 105.632  75.340  1.00  0.00      1    C  
ATOM   4722 1HG2 ILE C  82      24.016 105.495  76.311  1.00  0.00      1    H  
ATOM   4723 2HG2 ILE C  82      22.724 104.918  75.232  1.00  0.00      1    H  
ATOM   4724 3HG2 ILE C  82      23.146 106.646  75.269  1.00  0.00      1    H  
ATOM   4725  CG1 ILE C  82      25.174 103.990  74.322  1.00  0.00      1    C  
ATOM   4726 1HG1 ILE C  82      24.356 103.273  74.388  1.00  0.00      1    H  
ATOM   4727 2HG1 ILE C  82      25.740 103.813  73.407  1.00  0.00      1    H  
ATOM   4728  CD1 ILE C  82      26.098 103.753  75.496  1.00  0.00      1    C  
ATOM   4729 1HD1 ILE C  82      26.474 102.730  75.463  1.00  0.00      1    H  
ATOM   4730 2HD1 ILE C  82      25.552 103.909  76.426  1.00  0.00      1    H  
ATOM   4731 3HD1 ILE C  82      26.936 104.449  75.446  1.00  0.00      1    H  
ATOM   4732  C   ILE C  82      23.247 106.948  72.728  1.00  0.00      1    C  
ATOM   4733  O   ILE C  82      23.843 107.969  73.049  1.00  0.00      1    O  
ATOM   4734  N   TYR C  83      22.026 106.966  72.214  1.00  0.00      1    N  
ATOM   4735  HN  TYR C  83      21.473 106.056  72.106  1.00  0.00      1    H  
ATOM   4736  CA  TYR C  83      21.444 108.229  71.798  1.00  0.00      1    C  
ATOM   4737  HA  TYR C  83      21.701 108.981  72.544  1.00  0.00      1    H  
ATOM   4738  CB  TYR C  83      22.033 108.677  70.444  1.00  0.00      1    C  
ATOM   4739  HB1 TYR C  83      21.645 109.670  70.217  1.00  0.00      1    H  
ATOM   4740  HB2 TYR C  83      23.117 108.724  70.544  1.00  0.00      1    H  
ATOM   4741  CG  TYR C  83      21.706 107.766  69.283  1.00  0.00      1    C  
ATOM   4742  CD1 TYR C  83      22.463 106.619  69.019  1.00  0.00      1    C  
ATOM   4743  HD1 TYR C  83      23.309 106.376  69.661  1.00  0.00      1    H  
ATOM   4744  CE1 TYR C  83      22.154 105.787  67.954  1.00  0.00      1    C  
ATOM   4745  HE1 TYR C  83      22.767 104.909  67.752  1.00  0.00      1    H  
ATOM   4746  CD2 TYR C  83      20.629 108.029  68.453  1.00  0.00      1    C  
ATOM   4747  HD2 TYR C  83      20.028 108.922  68.625  1.00  0.00      1    H  
ATOM   4748  CE2 TYR C  83      20.300 107.179  67.408  1.00  0.00      1    C  
ATOM   4749  HE2 TYR C  83      19.428 107.390  66.789  1.00  0.00      1    H  
ATOM   4750  CZ  TYR C  83      21.071 106.072  67.152  1.00  0.00      1    C  
ATOM   4751  OH  TYR C  83      20.729 105.246  66.103  1.00  0.00      1    O  
ATOM   4752  HH  TYR C  83      21.528 105.192  65.424  1.00  0.00      1    H  
ATOM   4753  C   TYR C  83      19.939 108.130  71.734  1.00  0.00      1    C  
ATOM   4754  O   TYR C  83      19.371 107.051  71.734  1.00  0.00      1    O  
ATOM   4755  N   LYS C  84      19.316 109.290  71.642  1.00  0.00      1    N  
ATOM   4756  HN  LYS C  84      19.907 110.174  71.525  1.00  0.00      1    H  
ATOM   4757  CA  LYS C  84      17.881 109.431  71.691  1.00  0.00      1    C  
ATOM   4758  HA  LYS C  84      17.438 108.515  72.082  1.00  0.00      1    H  
ATOM   4759  CB  LYS C  84      17.576 110.590  72.636  1.00  0.00      1    C  
ATOM   4760  HB1 LYS C  84      18.081 110.396  73.582  1.00  0.00      1    H  
ATOM   4761  HB2 LYS C  84      17.974 111.502  72.191  1.00  0.00      1    H  
ATOM   4762  CG  LYS C  84      16.109 110.811  72.925  1.00  0.00      1    C  
ATOM   4763  HG1 LYS C  84      15.976 111.801  73.360  1.00  0.00      1    H  
ATOM   4764  HG2 LYS C  84      15.548 110.745  71.993  1.00  0.00      1    H  
ATOM   4765  CD  LYS C  84      15.584 109.762  73.900  1.00  0.00      1    C  
ATOM   4766  HD1 LYS C  84      15.598 108.785  73.417  1.00  0.00      1    H  
ATOM   4767  HD2 LYS C  84      16.223 109.741  74.783  1.00  0.00      1    H  
ATOM   4768  CE  LYS C  84      14.179 110.086  74.316  1.00  0.00      1    C  
ATOM   4769  HE1 LYS C  84      13.559 110.167  73.423  1.00  0.00      1    H  
ATOM   4770  HE2 LYS C  84      13.805 109.279  74.946  1.00  0.00      1    H  
ATOM   4771  NZ  LYS C  84      14.093 111.361  75.074  1.00  0.00      1    N1+
ATOM   4772  HZ1 LYS C  84      13.075 111.546  75.347  1.00  0.00      1    H  
ATOM   4773  HZ2 LYS C  84      14.450 112.164  74.464  1.00  0.00      1    H  
ATOM   4774  HZ3 LYS C  84      14.692 111.292  75.958  1.00  0.00      1    H  
ATOM   4775  C   LYS C  84      17.337 109.704  70.286  1.00  0.00      1    C  
ATOM   4776  O   LYS C  84      17.793 110.637  69.619  1.00  0.00      1    O  
ATOM   4777  N   ALA C  85      16.341 108.925  69.849  1.00  0.00      1    N  
ATOM   4778  HN  ALA C  85      15.957 108.164  70.496  1.00  0.00      1    H  
ATOM   4779  CA  ALA C  85      15.758 109.079  68.512  1.00  0.00      1    C  
ATOM   4780  HA  ALA C  85      15.616 110.141  68.314  1.00  0.00      1    H  
ATOM   4781  CB  ALA C  85      16.671 108.503  67.443  1.00  0.00      1    C  
ATOM   4782  HB1 ALA C  85      16.211 108.632  66.463  1.00  0.00      1    H  
ATOM   4783  HB2 ALA C  85      16.828 107.441  67.632  1.00  0.00      1    H  
ATOM   4784  HB3 ALA C  85      17.630 109.022  67.465  1.00  0.00      1    H  
ATOM   4785  C   ALA C  85      14.411 108.386  68.435  1.00  0.00      1    C  
ATOM   4786  O   ALA C  85      14.110 107.527  69.257  1.00  0.00      1    O  
ATOM   4787  N   ASP C  86      13.598 108.797  67.460  1.00  0.00      1    N  
ATOM   4788  HN  ASP C  86      13.796 109.736  66.987  1.00  0.00      1    H  
ATOM   4789  CA  ASP C  86      12.455 108.019  67.017  1.00  0.00      1    C  
ATOM   4790  HA  ASP C  86      11.983 107.535  67.872  1.00  0.00      1    H  
ATOM   4791  CB  ASP C  86      11.428 108.893  66.281  1.00  0.00      1    C  
ATOM   4792  HB1 ASP C  86      11.932 109.391  65.453  1.00  0.00      1    H  
ATOM   4793  HB2 ASP C  86      10.643 108.245  65.892  1.00  0.00      1    H  
ATOM   4794  CG  ASP C  86      10.776 109.965  67.165  1.00  0.00      1    C  
ATOM   4795  OD1 ASP C  86      10.613 109.744  68.397  1.00  0.00      1    O  
ATOM   4796  OD2 ASP C  86      10.396 111.037  66.592  1.00  0.00      1    O  
ATOM   4797  C   ASP C  86      12.989 106.959  66.048  1.00  0.00      1    C  
ATOM   4798  O   ASP C  86      13.958 107.202  65.311  1.00  0.00      1    O  
ATOM   4799  N   ILE C  87      12.362 105.793  66.035  1.00  0.00      1    N  
ATOM   4800  HN  ILE C  87      11.566 105.620  66.728  1.00  0.00      1    H  
ATOM   4801  CA  ILE C  87      12.732 104.741  65.098  1.00  0.00      1    C  
ATOM   4802  HA  ILE C  87      13.554 105.092  64.475  1.00  0.00      1    H  
ATOM   4803  CB  ILE C  87      13.167 103.450  65.827  1.00  0.00      1    C  
ATOM   4804  HB  ILE C  87      12.319 103.067  66.395  1.00  0.00      1    H  
ATOM   4805  CG2 ILE C  87      13.592 102.399  64.821  1.00  0.00      1    C  
ATOM   4806 1HG2 ILE C  87      13.896 101.494  65.347  1.00  0.00      1    H  
ATOM   4807 2HG2 ILE C  87      14.429 102.776  64.233  1.00  0.00      1    H  
ATOM   4808 3HG2 ILE C  87      12.757 102.170  64.159  1.00  0.00      1    H  
ATOM   4809  CG1 ILE C  87      14.312 103.736  66.793  1.00  0.00      1    C  
ATOM   4810 1HG1 ILE C  87      15.226 103.865  66.213  1.00  0.00      1    H  
ATOM   4811 2HG1 ILE C  87      14.087 104.659  67.327  1.00  0.00      1    H  
ATOM   4812  CD1 ILE C  87      14.546 102.646  67.809  1.00  0.00      1    C  
ATOM   4813 1HD1 ILE C  87      15.376 102.925  68.458  1.00  0.00      1    H  
ATOM   4814 2HD1 ILE C  87      14.785 101.715  67.295  1.00  0.00      1    H  
ATOM   4815 3HD1 ILE C  87      13.647 102.509  68.409  1.00  0.00      1    H  
ATOM   4816  C   ILE C  87      11.540 104.427  64.215  1.00  0.00      1    C  
ATOM   4817  O   ILE C  87      10.465 104.115  64.722  1.00  0.00      1    O  
ATOM   4818  N   GLY C  88      11.746 104.487  62.900  1.00  0.00      1    N  
ATOM   4819  HN  GLY C  88      12.729 104.712  62.542  1.00  0.00      1    H  
ATOM   4820  CA  GLY C  88      10.682 104.257  61.930  1.00  0.00      1    C  
ATOM   4821  HA1 GLY C  88       9.726 104.232  62.452  1.00  0.00      1    H  
ATOM   4822  HA2 GLY C  88      10.680 105.072  61.206  1.00  0.00      1    H  
ATOM   4823  C   GLY C  88      10.876 102.944  61.194  1.00  0.00      1    C  
ATOM   4824  O   GLY C  88      11.958 102.642  60.708  1.00  0.00      1    O  
ATOM   4825  N   VAL C  89       9.800 102.173  61.118  1.00  0.00      1    N  
ATOM   4826  HN  VAL C  89       8.877 102.555  61.500  1.00  0.00      1    H  
ATOM   4827  CA  VAL C  89       9.805 100.839  60.545  1.00  0.00      1    C  
ATOM   4828  HA  VAL C  89      10.794 100.628  60.138  1.00  0.00      1    H  
ATOM   4829  CB  VAL C  89       9.474  99.797  61.637  1.00  0.00      1    C  
ATOM   4830  HB  VAL C  89       8.543 100.106  62.113  1.00  0.00      1    H  
ATOM   4831  CG1 VAL C  89       9.258  98.388  61.074  1.00  0.00      1    C  
ATOM   4832 1HG1 VAL C  89       9.029  97.702  61.889  1.00  0.00      1    H  
ATOM   4833 2HG1 VAL C  89      10.163  98.057  60.564  1.00  0.00      1    H  
ATOM   4834 3HG1 VAL C  89       8.428  98.402  60.367  1.00  0.00      1    H  
ATOM   4835  CG2 VAL C  89      10.550  99.783  62.705  1.00  0.00      1    C  
ATOM   4836 1HG2 VAL C  89      10.299  99.043  63.465  1.00  0.00      1    H  
ATOM   4837 2HG2 VAL C  89      10.617 100.768  63.166  1.00  0.00      1    H  
ATOM   4838 3HG2 VAL C  89      11.508  99.528  62.253  1.00  0.00      1    H  
ATOM   4839  C   VAL C  89       8.772 100.782  59.412  1.00  0.00      1    C  
ATOM   4840  O   VAL C  89       7.659 101.369  59.498  1.00  0.00      1    O  
ATOM   4841  N   LYS C  90       9.162 100.108  58.341  1.00  0.00      1    N  
ATOM   4842  HN  LYS C  90      10.146  99.688  58.331  1.00  0.00      1    H  
ATOM   4843  CA  LYS C  90       8.308  99.913  57.175  1.00  0.00      1    C  
ATOM   4844  HA  LYS C  90       7.275  99.828  57.511  1.00  0.00      1    H  
ATOM   4845  CB  LYS C  90       8.414 101.097  56.222  1.00  0.00      1    C  
ATOM   4846  HB1 LYS C  90       8.362 102.012  56.812  1.00  0.00      1    H  
ATOM   4847  HB2 LYS C  90       9.380 101.042  55.720  1.00  0.00      1    H  
ATOM   4848  CG  LYS C  90       7.331 101.159  55.158  1.00  0.00      1    C  
ATOM   4849  HG1 LYS C  90       7.426 100.305  54.487  1.00  0.00      1    H  
ATOM   4850  HG2 LYS C  90       6.349 101.143  55.631  1.00  0.00      1    H  
ATOM   4851  CD  LYS C  90       7.500 102.449  54.373  1.00  0.00      1    C  
ATOM   4852  HD1 LYS C  90       7.625 103.273  55.076  1.00  0.00      1    H  
ATOM   4853  HD2 LYS C  90       8.390 102.365  53.749  1.00  0.00      1    H  
ATOM   4854  CE  LYS C  90       6.316 102.741  53.491  1.00  0.00      1    C  
ATOM   4855  HE1 LYS C  90       6.246 101.971  52.722  1.00  0.00      1    H  
ATOM   4856  HE2 LYS C  90       5.410 102.733  54.097  1.00  0.00      1    H  
ATOM   4857  NZ  LYS C  90       6.450 104.069  52.837  1.00  0.00      1    N1+
ATOM   4858  HZ1 LYS C  90       5.596 104.250  52.218  1.00  0.00      1    H  
ATOM   4859  HZ2 LYS C  90       7.335 104.084  52.236  1.00  0.00      1    H  
ATOM   4860  HZ3 LYS C  90       6.515 104.831  53.586  1.00  0.00      1    H  
ATOM   4861  C   LYS C  90       8.697  98.626  56.473  1.00  0.00      1    C  
ATOM   4862  O   LYS C  90       9.879  98.306  56.354  1.00  0.00      1    O  
ATOM   4863  N   ASP C  91       7.692  97.873  56.041  1.00  0.00      1    N  
ATOM   4864  HN  ASP C  91       6.690  98.233  56.152  1.00  0.00      1    H  
ATOM   4865  CA  ASP C  91       7.912  96.559  55.414  1.00  0.00      1    C  
ATOM   4866  HA  ASP C  91       6.936  96.087  55.302  1.00  0.00      1    H  
ATOM   4867  CB  ASP C  91       8.509  96.719  53.998  1.00  0.00      1    C  
ATOM   4868  HB1 ASP C  91       9.455  97.255  54.076  1.00  0.00      1    H  
ATOM   4869  HB2 ASP C  91       8.686  95.728  53.579  1.00  0.00      1    H  
ATOM   4870  CG  ASP C  91       7.596  97.481  53.069  1.00  0.00      1    C  
ATOM   4871  OD1 ASP C  91       6.505  96.956  52.765  1.00  0.00      1    O  
ATOM   4872  OD2 ASP C  91       7.965  98.603  52.643  1.00  0.00      1    O  
ATOM   4873  C   ASP C  91       8.766  95.632  56.279  1.00  0.00      1    C  
ATOM   4874  O   ASP C  91       9.512  94.811  55.756  1.00  0.00      1    O  
ATOM   4875  N   GLY C  92       8.648  95.765  57.601  1.00  0.00      1    N  
ATOM   4876  HN  GLY C  92       7.991  96.514  57.990  1.00  0.00      1    H  
ATOM   4877  CA  GLY C  92       9.390  94.917  58.536  1.00  0.00      1    C  
ATOM   4878  HA1 GLY C  92       8.867  94.945  59.492  1.00  0.00      1    H  
ATOM   4879  HA2 GLY C  92       9.375  93.901  58.142  1.00  0.00      1    H  
ATOM   4880  C   GLY C  92      10.830  95.284  58.794  1.00  0.00      1    C  
ATOM   4881  O   GLY C  92      11.499  94.596  59.563  1.00  0.00      1    O  
ATOM   4882  N   TYR C  93      11.295  96.356  58.156  1.00  0.00      1    N  
ATOM   4883  HN  TYR C  93      10.625  96.900  57.524  1.00  0.00      1    H  
ATOM   4884  CA  TYR C  93      12.687  96.833  58.275  1.00  0.00      1    C  
ATOM   4885  HA  TYR C  93      13.237  96.134  58.905  1.00  0.00      1    H  
ATOM   4886  CB  TYR C  93      13.364  96.871  56.880  1.00  0.00      1    C  
ATOM   4887  HB1 TYR C  93      12.655  97.275  56.158  1.00  0.00      1    H  
ATOM   4888  HB2 TYR C  93      14.238  97.520  56.933  1.00  0.00      1    H  
ATOM   4889  CG  TYR C  93      13.800  95.511  56.419  1.00  0.00      1    C  
ATOM   4890  CD1 TYR C  93      12.878  94.590  55.946  1.00  0.00      1    C  
ATOM   4891  HD1 TYR C  93      11.824  94.863  55.888  1.00  0.00      1    H  
ATOM   4892  CE1 TYR C  93      13.285  93.315  55.543  1.00  0.00      1    C  
ATOM   4893  HE1 TYR C  93      12.554  92.600  55.166  1.00  0.00      1    H  
ATOM   4894  CD2 TYR C  93      15.141  95.134  56.478  1.00  0.00      1    C  
ATOM   4895  HD2 TYR C  93      15.882  95.850  56.834  1.00  0.00      1    H  
ATOM   4896  CE2 TYR C  93      15.549  93.873  56.095  1.00  0.00      1    C  
ATOM   4897  HE2 TYR C  93      16.601  93.594  56.163  1.00  0.00      1    H  
ATOM   4898  CZ  TYR C  93      14.622  92.966  55.626  1.00  0.00      1    C  
ATOM   4899  OH  TYR C  93      15.042  91.702  55.257  1.00  0.00      1    O  
ATOM   4900  HH  TYR C  93      14.561  90.985  55.854  1.00  0.00      1    H  
ATOM   4901  C   TYR C  93      12.747  98.219  58.924  1.00  0.00      1    C  
ATOM   4902  O   TYR C  93      11.825  99.035  58.805  1.00  0.00      1    O  
ATOM   4903  N   ILE C  94      13.861  98.497  59.578  1.00  0.00      1    N  
ATOM   4904  HN  ILE C  94      14.573  97.717  59.751  1.00  0.00      1    H  
ATOM   4905  CA  ILE C  94      14.141  99.823  60.063  1.00  0.00      1    C  
ATOM   4906  HA  ILE C  94      13.259 100.214  60.570  1.00  0.00      1    H  
ATOM   4907  CB  ILE C  94      15.325  99.835  61.029  1.00  0.00      1    C  
ATOM   4908  HB  ILE C  94      16.199  99.468  60.491  1.00  0.00      1    H  
ATOM   4909  CG2 ILE C  94      15.623 101.267  61.487  1.00  0.00      1    C  
ATOM   4910 1HG2 ILE C  94      16.469 101.261  62.175  1.00  0.00      1    H  
ATOM   4911 2HG2 ILE C  94      14.748 101.677  61.992  1.00  0.00      1    H  
ATOM   4912 3HG2 ILE C  94      15.864 101.883  60.621  1.00  0.00      1    H  
ATOM   4913  CG1 ILE C  94      15.086  98.903  62.231  1.00  0.00      1    C  
ATOM   4914 1HG1 ILE C  94      14.436  99.410  62.944  1.00  0.00      1    H  
ATOM   4915 2HG1 ILE C  94      14.600  97.994  61.878  1.00  0.00      1    H  
ATOM   4916  CD1 ILE C  94      16.378  98.526  62.930  1.00  0.00      1    C  
ATOM   4917 1HD1 ILE C  94      16.158  97.868  63.771  1.00  0.00      1    H  
ATOM   4918 2HD1 ILE C  94      16.871  99.427  63.294  1.00  0.00      1    H  
ATOM   4919 3HD1 ILE C  94      17.034  98.011  62.228  1.00  0.00      1    H  
ATOM   4920  C   ILE C  94      14.454 100.697  58.853  1.00  0.00      1    C  
ATOM   4921  O   ILE C  94      15.407 100.459  58.152  1.00  0.00      1    O  
ATOM   4922  N   VAL C  95      13.636 101.715  58.608  1.00  0.00      1    N  
ATOM   4923  HN  VAL C  95      12.805 101.895  59.258  1.00  0.00      1    H  
ATOM   4924  CA  VAL C  95      13.862 102.598  57.450  1.00  0.00      1    C  
ATOM   4925  HA  VAL C  95      14.660 102.139  56.866  1.00  0.00      1    H  
ATOM   4926  CB  VAL C  95      12.648 102.698  56.517  1.00  0.00      1    C  
ATOM   4927  HB  VAL C  95      12.946 103.298  55.657  1.00  0.00      1    H  
ATOM   4928  CG1 VAL C  95      12.272 101.323  56.004  1.00  0.00      1    C  
ATOM   4929 1HG1 VAL C  95      11.409 101.405  55.343  1.00  0.00      1    H  
ATOM   4930 2HG1 VAL C  95      12.024 100.676  56.845  1.00  0.00      1    H  
ATOM   4931 3HG1 VAL C  95      13.112 100.898  55.454  1.00  0.00      1    H  
ATOM   4932  CG2 VAL C  95      11.457 103.399  57.175  1.00  0.00      1    C  
ATOM   4933 1HG2 VAL C  95      10.626 103.442  56.471  1.00  0.00      1    H  
ATOM   4934 2HG2 VAL C  95      11.743 104.411  57.461  1.00  0.00      1    H  
ATOM   4935 3HG2 VAL C  95      11.152 102.843  58.062  1.00  0.00      1    H  
ATOM   4936  C   VAL C  95      14.354 103.992  57.827  1.00  0.00      1    C  
ATOM   4937  O   VAL C  95      14.919 104.698  56.996  1.00  0.00      1    O  
ATOM   4938  N   GLY C  96      14.166 104.377  59.081  1.00  0.00      1    N
[truncated: 2,535,284 more chars]
