# Supplementary material for: Synthesis of Phosphonate Derivatives of Benzisoselenazolones and Their Remarkable Antiureolytic Activity in Helicobacter pylori Cells
Source: J Med Chem. 2025 Sep 30;68(19):20324–39. doi: 10.1021/acs.jmedchem.5c01385 (PMC12516687; doi:10.1021/acs.jmedchem.5c01385)
Supplement: Supplementary file 5 [file jm5c01385_si_005.zip › FigS3A_01385a.pdb]

REMARK   BIOVIA PDB file
REMARK   Created:  2025-08-26T09:04:20Z
MODEL        1
ATOM      1  N   MET A   1     112.113 120.415  42.509  1.00 20.99           N1+
ATOM      2  CA  MET A   1     113.350 119.694  42.100  1.00 25.19           C  
ATOM      3  C   MET A   1     113.679 118.505  42.976  1.00 26.50           C  
ATOM      4  O   MET A   1     114.843 118.256  43.260  1.00 27.29           O  
ATOM      5  CB  MET A   1     114.547 120.655  42.088  1.00 25.94           C  
ATOM      6  CG  MET A   1     115.111 121.027  43.451  1.00 27.05           C  
ATOM      7  SD  MET A   1     116.508 122.182  43.319  1.00 29.99           S  
ATOM      8  CE  MET A   1     116.412 123.098  44.869  1.00 29.71           C  
ATOM      9  N   LYS A   2     112.647 117.771  43.392  1.00 29.27           N  
ATOM     10  CA  LYS A   2     112.751 116.578  44.245  1.00 27.85           C  
ATOM     11  C   LYS A   2     114.154 116.184  44.626  1.00 28.56           C  
ATOM     12  O   LYS A   2     114.707 115.218  44.090  1.00 27.92           O  
ATOM     13  CB  LYS A   2     112.074 115.375  43.575  1.00 27.59           C  
ATOM     14  CG  LYS A   2     111.254 115.697  42.332  1.00 29.77           C  
ATOM     15  CD  LYS A   2     110.114 116.654  42.634  1.00 32.98           C  
ATOM     16  CE  LYS A   2     109.581 117.288  41.356  1.00 35.47           C  
ATOM     17  NZ  LYS A   2     109.054 116.254  40.414  1.00 38.45           N1+
ATOM     18  N   LEU A   3     114.737 116.930  45.560  1.00 28.39           N  
ATOM     19  CA  LEU A   3     116.095 116.656  46.036  1.00 28.62           C  
ATOM     20  C   LEU A   3     116.149 115.502  46.998  1.00 29.33           C  
ATOM     21  O   LEU A   3     115.513 115.541  48.049  1.00 30.80           O  
ATOM     22  CB  LEU A   3     116.676 117.897  46.734  1.00 26.24           C  
ATOM     23  CG  LEU A   3     117.742 118.781  46.071  1.00 22.81           C  
ATOM     24  CD1 LEU A   3     117.491 118.897  44.580  1.00 24.87           C  
ATOM     25  CD2 LEU A   3     117.726 120.160  46.728  1.00 19.51           C  
ATOM     26  N   THR A   4     116.896 114.459  46.655  1.00 30.05           N  
ATOM     27  CA  THR A   4     117.010 113.325  47.559  1.00 30.34           C  
ATOM     28  C   THR A   4     117.823 113.687  48.778  1.00 31.11           C  
ATOM     29  O   THR A   4     118.507 114.706  48.784  1.00 30.54           O  
ATOM     30  CB  THR A   4     117.674 112.125  46.869  1.00 29.93           C  
ATOM     31  OG1 THR A   4     119.043 112.425  46.591  1.00 31.27           O  
ATOM     32  CG2 THR A   4     116.969 111.808  45.572  1.00 30.82           C  
ATOM     33  N   PRO A   5     117.753 112.875  49.845  1.00 32.90           N  
ATOM     34  CA  PRO A   5     118.533 113.193  51.042  1.00 32.90           C  
ATOM     35  C   PRO A   5     119.997 113.001  50.723  1.00 33.30           C  
ATOM     36  O   PRO A   5     120.873 113.574  51.375  1.00 34.33           O  
ATOM     37  CB  PRO A   5     118.005 112.196  52.064  1.00 33.02           C  
ATOM     38  CG  PRO A   5     117.703 111.007  51.217  1.00 33.97           C  
ATOM     39  CD  PRO A   5     116.993 111.628  50.040  1.00 34.23           C  
ATOM     40  N   LYS A   6     120.267 112.175  49.715  1.00 32.61           N  
ATOM     41  CA  LYS A   6     121.637 111.955  49.275  1.00 31.45           C  
ATOM     42  C   LYS A   6     122.189 113.214  48.664  1.00 30.30           C  
ATOM     43  O   LYS A   6     123.325 113.604  48.913  1.00 30.16           O  
ATOM     44  CB  LYS A   6     121.696 110.823  48.252  1.00 31.83           C  
ATOM     45  CG  LYS A   6     123.088 110.581  47.668  1.00 33.74           C  
ATOM     46  CD  LYS A   6     123.394 111.500  46.491  1.00 35.52           C  
ATOM     47  CE  LYS A   6     122.631 111.096  45.238  1.00 38.45           C  
ATOM     48  NZ  LYS A   6     121.145 111.086  45.436  1.00 41.22           N1+
ATOM     49  N   GLU A   7     121.365 113.867  47.855  1.00 29.56           N  
ATOM     50  CA  GLU A   7     121.762 115.110  47.221  1.00 29.59           C  
ATOM     51  C   GLU A   7     122.146 116.158  48.237  1.00 29.91           C  
ATOM     52  O   GLU A   7     123.191 116.803  48.114  1.00 29.56           O  
ATOM     53  CB  GLU A   7     120.634 115.620  46.325  1.00 30.42           C  
ATOM     54  CG  GLU A   7     120.305 114.670  45.178  1.00 31.04           C  
ATOM     55  CD  GLU A   7     119.261 115.219  44.237  1.00 31.90           C  
ATOM     56  OE1 GLU A   7     119.586 116.139  43.456  1.00 31.04           O  
ATOM     57  OE2 GLU A   7     118.112 114.733  44.289  1.00 33.59           O  
ATOM     58  N   LEU A   8     121.306 116.344  49.254  1.00 29.79           N  
ATOM     59  CA  LEU A   8     121.638 117.305  50.295  1.00 28.80           C  
ATOM     60  C   LEU A   8     122.966 116.959  50.949  1.00 28.96           C  
ATOM     61  O   LEU A   8     123.745 117.845  51.282  1.00 28.62           O  
ATOM     62  CB  LEU A   8     120.538 117.377  51.358  1.00 27.79           C  
ATOM     63  CG  LEU A   8     119.177 118.015  51.043  1.00 28.81           C  
ATOM     64  CD1 LEU A   8     119.374 119.329  50.324  1.00 28.75           C  
ATOM     65  CD2 LEU A   8     118.354 117.088  50.192  1.00 30.77           C  
ATOM     66  N   ASP A   9     123.230 115.665  51.133  1.00 29.08           N  
ATOM     67  CA  ASP A   9     124.490 115.234  51.723  1.00 31.46           C  
ATOM     68  C   ASP A   9     125.660 115.817  50.957  1.00 32.98           C  
ATOM     69  O   ASP A   9     126.571 116.431  51.527  1.00 33.48           O  
ATOM     70  CB  ASP A   9     124.609 113.701  51.704  1.00 33.85           C  
ATOM     71  CG  ASP A   9     124.430 113.059  53.084  1.00 34.70           C  
ATOM     72  OD1 ASP A   9     124.742 113.704  54.110  1.00 34.96           O  
ATOM     73  OD2 ASP A   9     124.000 111.883  53.131  1.00 33.63           O  
ATOM     74  N   LYS A  10     125.626 115.623  49.641  1.00 32.83           N  
ATOM     75  CA  LYS A  10     126.668 116.125  48.756  1.00 31.69           C  
ATOM     76  C   LYS A  10     126.734 117.643  48.714  1.00 32.44           C  
ATOM     77  O   LYS A  10     127.817 118.220  48.812  1.00 32.63           O  
ATOM     78  CB  LYS A  10     126.456 115.578  47.343  1.00 29.84           C  
ATOM     79  CG  LYS A  10     126.339 114.060  47.253  1.00 25.78           C  
ATOM     80  CD  LYS A  10     127.498 113.359  47.945  1.00 23.17           C  
ATOM     81  CE  LYS A  10     127.610 111.920  47.477  1.00 22.95           C  
ATOM     82  NZ  LYS A  10     128.769 111.224  48.084  1.00 20.21           N1+
ATOM     83  N   LEU A  11     125.582 118.299  48.566  1.00 32.27           N  
ATOM     84  CA  LEU A  11     125.556 119.760  48.536  1.00 32.99           C  
ATOM     85  C   LEU A  11     126.241 120.367  49.739  1.00 34.32           C  
ATOM     86  O   LEU A  11     126.787 121.468  49.677  1.00 36.07           O  
ATOM     87  CB  LEU A  11     124.118 120.289  48.472  1.00 31.04           C  
ATOM     88  CG  LEU A  11     124.034 121.816  48.301  1.00 29.40           C  
ATOM     89  CD1 LEU A  11     124.476 122.172  46.890  1.00 28.50           C  
ATOM     90  CD2 LEU A  11     122.626 122.330  48.543  1.00 26.17           C  
ATOM     91  N   MET A  12     126.191 119.654  50.859  1.00 35.38           N  
ATOM     92  CA  MET A  12     126.840 120.118  52.070  1.00 36.20           C  
ATOM     93  C   MET A  12     128.312 119.855  51.992  1.00 36.61           C  
ATOM     94  O   MET A  12     129.129 120.689  52.370  1.00 36.15           O  
ATOM     95  CB  MET A  12     126.237 119.422  53.293  1.00 36.94           C  
ATOM     96  CG  MET A  12     126.899 119.768  54.627  1.00 36.29           C  
ATOM     97  SD  MET A  12     128.426 118.855  54.918  1.00 36.50           S  
ATOM     98  CE  MET A  12     127.796 117.146  54.846  1.00 35.52           C  
ATOM     99  N   LEU A  13     128.657 118.676  51.485  1.00 37.76           N  
ATOM    100  CA  LEU A  13     130.052 118.305  51.315  1.00 38.24           C  
ATOM    101  C   LEU A  13     130.762 119.294  50.426  1.00 39.94           C  
ATOM    102  O   LEU A  13     131.875 119.735  50.714  1.00 39.36           O  
ATOM    103  CB  LEU A  13     130.148 116.911  50.697  1.00 36.98           C  
ATOM    104  CG  LEU A  13     131.556 116.384  50.424  1.00 36.48           C  
ATOM    105  CD1 LEU A  13     132.350 116.352  51.727  1.00 36.51           C  
ATOM    106  CD2 LEU A  13     131.473 114.991  49.813  1.00 34.92           C  
ATOM    107  N   HIS A  14     130.099 119.655  49.332  1.00 42.19           N  
ATOM    108  CA  HIS A  14     130.658 120.605  48.383  1.00 44.13           C  
ATOM    109  C   HIS A  14     131.091 121.905  49.012  1.00 45.17           C  
ATOM    110  O   HIS A  14     132.190 122.389  48.743  1.00 46.28           O  
ATOM    111  CB  HIS A  14     129.662 120.911  47.260  1.00 44.19           C  
ATOM    112  CG  HIS A  14     130.087 122.051  46.383  1.00 45.36           C  
ATOM    113  ND1 HIS A  14     131.148 121.961  45.507  1.00 44.82           N  
ATOM    114  CD2 HIS A  14     129.635 123.326  46.296  1.00 44.82           C  
ATOM    115  CE1 HIS A  14     131.331 123.131  44.922  1.00 45.46           C  
ATOM    116  NE2 HIS A  14     130.427 123.976  45.383  1.00 43.97           N  
ATOM    117  N   TYR A  15     130.233 122.495  49.839  1.00 46.47           N  
ATOM    118  CA  TYR A  15     130.585 123.754  50.478  1.00 46.90           C  
ATOM    119  C   TYR A  15     131.568 123.585  51.582  1.00 47.70           C  
ATOM    120  O   TYR A  15     132.029 124.545  52.186  1.00 48.83           O  
ATOM    121  CB  TYR A  15     129.328 124.486  50.931  1.00 46.65           C  
ATOM    122  CG  TYR A  15     128.636 125.122  49.746  1.00 48.49           C  
ATOM    123  CD1 TYR A  15     129.174 126.258  49.136  1.00 48.05           C  
ATOM    124  CD2 TYR A  15     127.511 124.534  49.162  1.00 47.30           C  
ATOM    125  CE1 TYR A  15     128.620 126.786  47.972  1.00 47.58           C  
ATOM    126  CE2 TYR A  15     126.953 125.058  47.996  1.00 48.09           C  
ATOM    127  CZ  TYR A  15     127.517 126.181  47.405  1.00 48.22           C  
ATOM    128  OH  TYR A  15     127.013 126.681  46.224  1.00 49.90           O  
ATOM    129  N   ALA A  16     131.899 122.329  51.850  1.00 48.37           N  
ATOM    130  CA  ALA A  16     132.912 122.008  52.833  1.00 48.61           C  
ATOM    131  C   ALA A  16     134.210 121.957  52.089  1.00 48.95           C  
ATOM    132  O   ALA A  16     135.285 122.184  52.633  1.00 49.49           O  
ATOM    133  CB  ALA A  16     132.620 120.666  53.483  1.00 47.87           C  
ATOM    134  N   GLY A  17     134.082 121.652  50.800  1.00 49.53           N  
ATOM    135  CA  GLY A  17     135.227 121.603  49.913  1.00 50.18           C  
ATOM    136  C   GLY A  17     135.526 123.041  49.543  1.00 50.66           C  
ATOM    137  O   GLY A  17     136.674 123.479  49.602  1.00 51.21           O  
ATOM    138  N   GLU A  18     134.480 123.781  49.175  1.00 51.55           N  
ATOM    139  CA  GLU A  18     134.612 125.192  48.815  1.00 52.18           C  
ATOM    140  C   GLU A  18     135.286 125.975  49.913  1.00 52.01           C  
ATOM    141  O   GLU A  18     136.149 126.813  49.656  1.00 52.15           O  
ATOM    142  CB  GLU A  18     133.233 125.795  48.512  1.00 53.22           C  
ATOM    143  CG  GLU A  18     133.078 126.389  47.104  1.00 54.22           C  
ATOM    144  CD  GLU A  18     133.658 127.786  46.982  1.00 55.65           C  
ATOM    145  OE1 GLU A  18     133.270 128.657  47.792  1.00 57.40           O  
ATOM    146  OE2 GLU A  18     134.491 128.018  46.078  1.00 55.74           O  
ATOM    147  N   LEU A  19     134.895 125.714  51.155  1.00 51.74           N  
ATOM    148  CA  LEU A  19     135.540 126.392  52.268  1.00 51.04           C  
ATOM    149  C   LEU A  19     136.987 125.989  52.295  1.00 50.23           C  
ATOM    150  O   LEU A  19     137.891 126.819  52.398  1.00 49.40           O  
ATOM    151  CB  LEU A  19     134.888 126.006  53.600  1.00 50.60           C  
ATOM    152  CG  LEU A  19     134.999 126.996  54.772  1.00 49.92           C  
ATOM    153  CD1 LEU A  19     134.688 126.272  56.064  1.00 49.04           C  
ATOM    154  CD2 LEU A  19     136.390 127.598  54.855  1.00 50.79           C  
ATOM    155  N   ALA A  20     137.199 124.682  52.185  1.00 49.82           N  
ATOM    156  CA  ALA A  20     138.535 124.115  52.176  1.00 50.70           C  
ATOM    157  C   ALA A  20     139.438 124.824  51.197  1.00 51.11           C  
ATOM    158  O   ALA A  20     140.548 125.236  51.549  1.00 51.56           O  
ATOM    159  CB  ALA A  20     138.464 122.624  51.845  1.00 50.52           C  
ATOM    160  N   LYS A  21     138.972 124.975  49.959  1.00 50.30           N  
ATOM    161  CA  LYS A  21     139.776 125.661  48.964  1.00 50.33           C  
ATOM    162  C   LYS A  21     139.942 127.122  49.291  1.00 50.18           C  
ATOM    163  O   LYS A  21     141.060 127.614  49.369  1.00 49.36           O  
ATOM    164  CB  LYS A  21     139.197 125.491  47.547  1.00 50.26           C  
ATOM    165  CG  LYS A  21     137.786 126.008  47.343  1.00 50.79           C  
ATOM    166  CD  LYS A  21     137.505 126.369  45.877  1.00 50.34           C  
ATOM    167  CE  LYS A  21     138.266 127.632  45.461  1.00 47.89           C  
ATOM    168  NZ  LYS A  21     137.692 128.288  44.257  1.00 45.20           N1+
ATOM    169  N   LYS A  22     138.839 127.831  49.506  1.00 51.92           N  
ATOM    170  CA  LYS A  22     138.938 129.246  49.844  1.00 53.11           C  
ATOM    171  C   LYS A  22     139.957 129.508  50.937  1.00 53.89           C  
ATOM    172  O   LYS A  22     140.621 130.541  50.930  1.00 54.70           O  
ATOM    173  CB  LYS A  22     137.571 129.812  50.253  1.00 52.60           C  
ATOM    174  CG  LYS A  22     136.584 129.982  49.099  1.00 53.33           C  
ATOM    175  CD  LYS A  22     135.291 130.692  49.544  1.00 55.22           C  
ATOM    176  CE  LYS A  22     134.421 129.836  50.484  1.00 53.98           C  
ATOM    177  NZ  LYS A  22     133.214 130.572  50.962  1.00 51.81           N1+
ATOM    178  N   ARG A  23     140.095 128.578  51.881  1.00 55.29           N  
ATOM    179  CA  ARG A  23     141.085 128.752  52.943  1.00 56.22           C  
ATOM    180  C   ARG A  23     142.501 128.592  52.422  1.00 56.70           C  
ATOM    181  O   ARG A  23     143.374 129.403  52.732  1.00 56.35           O  
ATOM    182  CB  ARG A  23     140.817 127.789  54.109  1.00 56.36           C  
ATOM    183  CG  ARG A  23     139.850 128.366  55.150  1.00 57.05           C  
ATOM    184  CD  ARG A  23     139.549 127.413  56.312  1.00 56.03           C  
ATOM    185  NE  ARG A  23     138.590 127.997  57.250  1.00 54.87           N  
ATOM    186  CZ  ARG A  23     138.004 127.332  58.242  1.00 54.69           C  
ATOM    187  NH1 ARG A  23     138.273 126.046  58.435  1.00 53.07           N  
ATOM    188  NH2 ARG A  23     137.147 127.952  59.043  1.00 53.34           N  
ATOM    189  N   LYS A  24     142.733 127.552  51.621  1.00 56.97           N  
ATOM    190  CA  LYS A  24     144.047 127.334  51.014  1.00 57.12           C  
ATOM    191  C   LYS A  24     144.452 128.535  50.175  1.00 57.74           C  
ATOM    192  O   LYS A  24     145.624 128.919  50.115  1.00 57.81           O  
ATOM    193  CB  LYS A  24     144.018 126.072  50.143  1.00 55.35           C  
ATOM    194  CG  LYS A  24     145.180 125.928  49.160  1.00 54.21           C  
ATOM    195  CD  LYS A  24     145.136 124.564  48.451  1.00 53.26           C  
ATOM    196  CE  LYS A  24     146.153 124.451  47.315  1.00 51.36           C  
ATOM    197  NZ  LYS A  24     145.826 125.348  46.169  1.00 50.02           N1+
ATOM    198  N   GLU A  25     143.455 129.131  49.525  1.00 58.19           N  
ATOM    199  CA  GLU A  25     143.656 130.315  48.703  1.00 58.20           C  
ATOM    200  C   GLU A  25     144.356 131.371  49.508  1.00 57.87           C  
ATOM    201  O   GLU A  25     145.424 131.867  49.138  1.00 58.64           O  
ATOM    202  CB  GLU A  25     142.299 130.840  48.218  1.00 58.05           C  
ATOM    203  CG  GLU A  25     142.364 131.865  47.101  1.00 59.33           C  
ATOM    204  CD  GLU A  25     140.991 132.194  46.535  1.00 60.78           C  
ATOM    205  OE1 GLU A  25     140.216 131.253  46.247  1.00 59.62           O  
ATOM    206  OE2 GLU A  25     140.690 133.393  46.366  1.00 62.22           O  
ATOM    207  N   LYS A  26     143.748 131.704  50.641  1.00 57.02           N  
ATOM    208  CA  LYS A  26     144.305 132.688  51.550  1.00 56.47           C  
ATOM    209  C   LYS A  26     145.640 132.254  52.093  1.00 55.50           C  
ATOM    210  O   LYS A  26     146.264 132.963  52.882  1.00 55.26           O  
ATOM    211  CB  LYS A  26     143.350 132.934  52.726  1.00 57.18           C  
ATOM    212  CG  LYS A  26     142.170 133.847  52.443  1.00 57.59           C  
ATOM    213  CD  LYS A  26     141.460 134.183  53.748  1.00 59.01           C  
ATOM    214  CE  LYS A  26     140.360 135.218  53.560  1.00 60.78           C  
ATOM    215  NZ  LYS A  26     139.257 134.740  52.678  1.00 62.46           N1+
ATOM    216  N   GLY A  27     146.079 131.069  51.684  1.00 54.78           N  
ATOM    217  CA  GLY A  27     147.354 130.557  52.153  1.00 55.52           C  
ATOM    218  C   GLY A  27     147.358 130.130  53.614  1.00 55.47           C  
ATOM    219  O   GLY A  27     147.960 130.787  54.468  1.00 54.75           O  
ATOM    220  N   ILE A  28     146.678 129.022  53.901  1.00 56.11           N  
ATOM    221  CA  ILE A  28     146.600 128.481  55.253  1.00 54.96           C  
ATOM    222  C   ILE A  28     146.698 126.981  55.274  1.00 53.00           C  
ATOM    223  O   ILE A  28     145.943 126.282  54.605  1.00 51.99           O  
ATOM    224  CB  ILE A  28     145.289 128.892  55.951  1.00 55.83           C  
ATOM    225  CG1 ILE A  28     145.254 128.330  57.369  1.00 56.44           C  
ATOM    226  CG2 ILE A  28     144.098 128.368  55.177  1.00 57.12           C  
ATOM    227  CD1 ILE A  28     143.989 128.680  58.117  1.00 56.65           C  
ATOM    228  N   LYS A  29     147.649 126.480  56.045  1.00 52.08           N  
ATOM    229  CA  LYS A  29     147.858 125.049  56.162  1.00 52.10           C  
ATOM    230  C   LYS A  29     146.576 124.300  56.505  1.00 51.45           C  
ATOM    231  O   LYS A  29     146.117 124.315  57.656  1.00 50.60           O  
ATOM    232  CB  LYS A  29     148.911 124.778  57.242  1.00 53.99           C  
ATOM    233  CG  LYS A  29     150.021 125.827  57.323  1.00 54.57           C  
ATOM    234  CD  LYS A  29     150.998 125.744  56.159  1.00 54.27           C  
ATOM    235  CE  LYS A  29     151.707 124.401  56.155  1.00 56.28           C  
ATOM    236  NZ  LYS A  29     152.295 124.071  57.487  1.00 56.51           N1+
ATOM    237  N   LEU A  30     145.986 123.647  55.508  1.00 49.38           N  
ATOM    238  CA  LEU A  30     144.761 122.888  55.728  1.00 47.27           C  
ATOM    239  C   LEU A  30     144.938 121.798  56.772  1.00 47.33           C  
ATOM    240  O   LEU A  30     146.063 121.470  57.160  1.00 47.63           O  
ATOM    241  CB  LEU A  30     144.293 122.248  54.417  1.00 44.80           C  
ATOM    242  CG  LEU A  30     144.012 123.150  53.217  1.00 42.34           C  
ATOM    243  CD1 LEU A  30     143.625 122.282  52.030  1.00 39.58           C  
ATOM    244  CD2 LEU A  30     142.912 124.142  53.547  1.00 40.84           C  
ATOM    245  N   ASN A  31     143.827 121.234  57.236  1.00 45.43           N  
ATOM    246  CA  ASN A  31     143.878 120.159  58.221  1.00 42.69           C  
ATOM    247  C   ASN A  31     143.211 118.903  57.725  1.00 41.69           C  
ATOM    248  O   ASN A  31     142.872 118.792  56.548  1.00 41.07           O  
ATOM    249  CB  ASN A  31     143.218 120.598  59.531  1.00 41.56           C  
ATOM    250  CG  ASN A  31     141.820 121.125  59.323  1.00 40.74           C  
ATOM    251  OD1 ASN A  31     141.142 120.750  58.361  1.00 39.36           O  
ATOM    252  ND2 ASN A  31     141.371 121.991  60.227  1.00 38.27           N  
ATOM    253  N   TYR A  32     143.015 117.945  58.622  1.00 39.89           N  
ATOM    254  CA  TYR A  32     142.375 116.703  58.241  1.00 39.03           C  
ATOM    255  C   TYR A  32     141.060 116.911  57.527  1.00 38.70           C  
ATOM    256  O   TYR A  32     140.877 116.450  56.393  1.00 37.81           O  
ATOM    257  CB  TYR A  32     142.155 115.829  59.474  1.00 40.43           C  
ATOM    258  CG  TYR A  32     141.406 114.550  59.177  1.00 41.16           C  
ATOM    259  CD1 TYR A  32     142.004 113.514  58.461  1.00 41.03           C  
ATOM    260  CD2 TYR A  32     140.085 114.387  59.591  1.00 41.01           C  
ATOM    261  CE1 TYR A  32     141.299 112.343  58.165  1.00 42.26           C  
ATOM    262  CE2 TYR A  32     139.374 113.225  59.301  1.00 42.28           C  
ATOM    263  CZ  TYR A  32     139.983 112.206  58.590  1.00 41.96           C  
ATOM    264  OH  TYR A  32     139.270 111.057  58.319  1.00 43.69           O  
ATOM    265  N   VAL A  33     140.139 117.610  58.191  1.00 38.04           N  
ATOM    266  CA  VAL A  33     138.811 117.886  57.631  1.00 36.89           C  
ATOM    267  C   VAL A  33     138.861 118.628  56.311  1.00 36.09           C  
ATOM    268  O   VAL A  33     138.259 118.215  55.316  1.00 33.92           O  
ATOM    269  CB  VAL A  33     137.934 118.731  58.620  1.00 37.05           C  
ATOM    270  CG1 VAL A  33     136.550 118.997  58.011  1.00 35.04           C  
ATOM    271  CG2 VAL A  33     137.795 118.015  59.953  1.00 34.77           C  
ATOM    272  N   GLU A  34     139.592 119.738  56.312  1.00 35.85           N  
ATOM    273  CA  GLU A  34     139.726 120.584  55.134  1.00 35.15           C  
ATOM    274  C   GLU A  34     140.308 119.880  53.936  1.00 35.11           C  
ATOM    275  O   GLU A  34     139.809 120.025  52.819  1.00 33.87           O  
ATOM    276  CB  GLU A  34     140.547 121.822  55.506  1.00 34.23           C  
ATOM    277  CG  GLU A  34     139.880 122.623  56.624  1.00 29.77           C  
ATOM    278  CD  GLU A  34     140.799 123.628  57.274  1.00 28.70           C  
ATOM    279  OE1 GLU A  34     142.031 123.412  57.264  1.00 27.56           O  
ATOM    280  OE2 GLU A  34     140.282 124.626  57.817  1.00 27.80           O  
ATOM    281  N   ALA A  35     141.362 119.103  54.163  1.00 35.94           N  
ATOM    282  CA  ALA A  35     141.997 118.357  53.085  1.00 36.46           C  
ATOM    283  C   ALA A  35     141.049 117.370  52.448  1.00 38.07           C  
ATOM    284  O   ALA A  35     140.928 117.305  51.222  1.00 38.57           O  
ATOM    285  CB  ALA A  35     143.223 117.632  53.613  1.00 36.04           C  
ATOM    286  N   VAL A  36     140.363 116.598  53.291  1.00 38.87           N  
ATOM    287  CA  VAL A  36     139.410 115.600  52.822  1.00 38.17           C  
ATOM    288  C   VAL A  36     138.250 116.199  52.077  1.00 39.03           C  
ATOM    289  O   VAL A  36     137.938 115.787  50.955  1.00 40.24           O  
ATOM    290  CB  VAL A  36     138.855 114.769  53.989  1.00 37.87           C  
ATOM    291  CG1 VAL A  36     137.730 113.888  53.500  1.00 36.31           C  
ATOM    292  CG2 VAL A  36     139.969 113.921  54.602  1.00 38.63           C  
ATOM    293  N   ALA A  37     137.587 117.170  52.693  1.00 38.15           N  
ATOM    294  CA  ALA A  37     136.466 117.812  52.026  1.00 37.25           C  
ATOM    295  C   ALA A  37     136.883 118.311  50.663  1.00 36.71           C  
ATOM    296  O   ALA A  37     136.245 118.031  49.649  1.00 35.63           O  
ATOM    297  CB  ALA A  37     135.936 118.960  52.878  1.00 37.00           C  
ATOM    298  N   LEU A  38     137.994 119.040  50.641  1.00 37.36           N  
ATOM    299  CA  LEU A  38     138.534 119.573  49.404  1.00 36.11           C  
ATOM    300  C   LEU A  38     138.661 118.507  48.351  1.00 34.34           C  
ATOM    301  O   LEU A  38     138.100 118.639  47.264  1.00 35.67           O  
ATOM    302  CB  LEU A  38     139.897 120.219  49.665  1.00 37.03           C  
ATOM    303  CG  LEU A  38     140.456 121.166  48.597  1.00 36.99           C  
ATOM    304  CD1 LEU A  38     141.541 122.025  49.227  1.00 37.40           C  
ATOM    305  CD2 LEU A  38     141.003 120.384  47.408  1.00 35.61           C  
ATOM    306  N   ILE A  39     139.391 117.439  48.656  1.00 31.91           N  
ATOM    307  CA  ILE A  39     139.543 116.346  47.694  1.00 32.21           C  
ATOM    308  C   ILE A  39     138.221 115.783  47.249  1.00 32.70           C  
ATOM    309  O   ILE A  39     138.044 115.393  46.095  1.00 32.58           O  
ATOM    310  CB  ILE A  39     140.366 115.183  48.273  1.00 30.85           C  
ATOM    311  CG1 ILE A  39     141.797 115.642  48.531  1.00 27.92           C  
ATOM    312  CG2 ILE A  39     140.350 113.997  47.313  1.00 29.57           C  
ATOM    313  CD1 ILE A  39     142.659 114.562  49.087  1.00 27.78           C  
ATOM    314  N   SER A  40     137.277 115.734  48.179  1.00 34.01           N  
ATOM    315  CA  SER A  40     135.951 115.221  47.883  1.00 34.61           C  
ATOM    316  C   SER A  40     135.169 116.127  46.971  1.00 32.81           C  
ATOM    317  O   SER A  40     134.649 115.690  45.953  1.00 33.01           O  
ATOM    318  CB  SER A  40     135.191 115.005  49.188  1.00 36.69           C  
ATOM    319  OG  SER A  40     135.931 114.155  50.046  1.00 40.67           O  
ATOM    320  N   ALA A  41     135.089 117.403  47.330  1.00 33.20           N  
ATOM    321  CA  ALA A  41     134.369 118.387  46.520  1.00 34.56           C  
ATOM    322  C   ALA A  41     134.861 118.422  45.089  1.00 34.78           C  
ATOM    323  O   ALA A  41     134.093 118.582  44.137  1.00 33.01           O  
ATOM    324  CB  ALA A  41     134.501 119.773  47.151  1.00 34.43           C  
ATOM    325  N   HIS A  42     136.172 118.274  44.948  1.00 35.71           N  
ATOM    326  CA  HIS A  42     136.798 118.262  43.650  1.00 36.96           C  
ATOM    327  C   HIS A  42     136.275 117.155  42.785  1.00 36.64           C  
ATOM    328  O   HIS A  42     135.561 117.410  41.813  1.00 37.60           O  
ATOM    329  CB  HIS A  42     138.308 118.133  43.811  1.00 39.95           C  
ATOM    330  CG  HIS A  42     139.058 118.207  42.519  1.00 43.64           C  
ATOM    331  ND1 HIS A  42     139.238 117.114  41.698  1.00 44.81           N  
ATOM    332  CD2 HIS A  42     139.643 119.251  41.888  1.00 44.25           C  
ATOM    333  CE1 HIS A  42     139.901 117.480  40.617  1.00 44.95           C  
ATOM    334  NE2 HIS A  42     140.159 118.772  40.707  1.00 46.75           N  
ATOM    335  N   ILE A  43     136.621 115.918  43.133  1.00 35.75           N  
ATOM    336  CA  ILE A  43     136.166 114.749  42.382  1.00 35.89           C  
ATOM    337  C   ILE A  43     134.707 114.860  41.977  1.00 38.41           C  
ATOM    338  O   ILE A  43     134.320 114.487  40.866  1.00 36.88           O  
ATOM    339  CB  ILE A  43     136.316 113.448  43.214  1.00 34.18           C  
ATOM    340  CG1 ILE A  43     137.679 113.413  43.906  1.00 32.99           C  
ATOM    341  CG2 ILE A  43     136.156 112.225  42.314  1.00 30.63           C  
ATOM    342  CD1 ILE A  43     138.836 113.254  42.969  1.00 33.30           C  
ATOM    343  N   MET A  44     133.892 115.382  42.893  1.00 41.00           N  
ATOM    344  CA  MET A  44     132.459 115.544  42.655  1.00 44.30           C  
ATOM    345  C   MET A  44     132.137 116.357  41.424  1.00 44.93           C  
ATOM    346  O   MET A  44     131.303 115.967  40.599  1.00 44.20           O  
ATOM    347  CB  MET A  44     131.786 116.185  43.874  1.00 46.42           C  
ATOM    348  CG  MET A  44     131.908 115.372  45.157  1.00 46.90           C  
ATOM    349  SD  MET A  44     130.487 115.607  46.237  1.00 46.55           S  
ATOM    350  CE  MET A  44     129.374 114.379  45.485  1.00 46.57           C  
ATOM    351  N   GLU A  45     132.791 117.508  41.299  1.00 45.39           N  
ATOM    352  CA  GLU A  45     132.567 118.354  40.144  1.00 43.92           C  
ATOM    353  C   GLU A  45     133.019 117.686  38.881  1.00 43.42           C  
ATOM    354  O   GLU A  45     132.276 117.626  37.903  1.00 42.95           O  
ATOM    355  CB  GLU A  45     133.284 119.694  40.317  1.00 43.08           C  
ATOM    356  CG  GLU A  45     132.799 120.462  41.514  1.00 43.58           C  
ATOM    357  CD  GLU A  45     131.287 120.562  41.548  1.00 46.08           C  
ATOM    358  OE1 GLU A  45     130.716 120.615  42.661  1.00 47.00           O  
ATOM    359  OE2 GLU A  45     130.666 120.594  40.464  1.00 46.45           O  
ATOM    360  N   GLU A  46     134.233 117.143  38.908  1.00 42.29           N  
ATOM    361  CA  GLU A  46     134.782 116.477  37.735  1.00 42.45           C  
ATOM    362  C   GLU A  46     133.879 115.422  37.160  1.00 41.74           C  
ATOM    363  O   GLU A  46     133.802 115.262  35.941  1.00 41.96           O  
ATOM    364  CB  GLU A  46     136.155 115.882  38.049  1.00 43.79           C  
ATOM    365  CG  GLU A  46     137.237 116.363  37.084  1.00 45.03           C  
ATOM    366  CD  GLU A  46     137.366 117.883  37.050  1.00 45.07           C  
ATOM    367  OE1 GLU A  46     137.914 118.414  36.062  1.00 46.25           O  
ATOM    368  OE2 GLU A  46     136.931 118.548  38.011  1.00 44.61           O  
ATOM    369  N   ALA A  47     133.190 114.684  38.023  1.00 40.47           N  
ATOM    370  CA  ALA A  47     132.270 113.678  37.532  1.00 38.82           C  
ATOM    371  C   ALA A  47     131.080 114.344  36.897  1.00 38.55           C  
ATOM    372  O   ALA A  47     130.487 113.834  35.949  1.00 38.09           O  
ATOM    373  CB  ALA A  47     131.829 112.773  38.657  1.00 38.96           C  
ATOM    374  N   ARG A  48     130.729 115.513  37.419  1.00 38.03           N  
ATOM    375  CA  ARG A  48     129.611 116.269  36.875  1.00 39.00           C  
ATOM    376  C   ARG A  48     129.863 116.693  35.444  1.00 41.74           C  
ATOM    377  O   ARG A  48     128.970 116.654  34.594  1.00 41.59           O  
ATOM    378  CB  ARG A  48     129.359 117.514  37.719  1.00 35.49           C  
ATOM    379  CG  ARG A  48     128.294 118.409  37.153  1.00 32.22           C  
ATOM    380  CD  ARG A  48     126.956 117.727  37.192  1.00 31.87           C  
ATOM    381  NE  ARG A  48     125.936 118.483  36.481  1.00 32.60           N  
ATOM    382  CZ  ARG A  48     125.650 118.310  35.195  1.00 35.22           C  
ATOM    383  NH1 ARG A  48     126.316 117.399  34.490  1.00 33.58           N  
ATOM    384  NH2 ARG A  48     124.691 119.036  34.618  1.00 35.42           N  
ATOM    385  N   ALA A  49     131.105 117.096  35.186  1.00 44.62           N  
ATOM    386  CA  ALA A  49     131.534 117.549  33.870  1.00 46.46           C  
ATOM    387  C   ALA A  49     131.504 116.463  32.827  1.00 48.38           C  
ATOM    388  O   ALA A  49     131.462 116.742  31.628  1.00 50.63           O  
ATOM    389  CB  ALA A  49     132.924 118.147  33.961  1.00 46.55           C  
ATOM    390  N   GLY A  50     131.538 115.215  33.281  1.00 49.06           N  
ATOM    391  CA  GLY A  50     131.475 114.085  32.369  1.00 50.28           C  
ATOM    392  C   GLY A  50     132.702 113.838  31.517  1.00 50.47           C  
ATOM    393  O   GLY A  50     132.643 113.092  30.532  1.00 49.67           O  
ATOM    394  N   LYS A  51     133.813 114.463  31.891  1.00 50.55           N  
ATOM    395  CA  LYS A  51     135.058 114.294  31.157  1.00 50.81           C  
ATOM    396  C   LYS A  51     135.925 113.185  31.717  1.00 51.14           C  
ATOM    397  O   LYS A  51     135.982 112.088  31.161  1.00 51.51           O  
ATOM    398  CB  LYS A  51     135.838 115.610  31.146  1.00 50.59           C  
ATOM    399  CG  LYS A  51     135.172 116.738  30.364  1.00 48.54           C  
ATOM    400  CD  LYS A  51     135.073 116.410  28.889  1.00 47.65           C  
ATOM    401  CE  LYS A  51     134.517 117.582  28.103  1.00 46.40           C  
ATOM    402  NZ  LYS A  51     133.114 117.895  28.467  1.00 46.04           N1+
ATOM    403  N   LYS A  52     136.598 113.460  32.829  1.00 50.81           N  
ATOM    404  CA  LYS A  52     137.463 112.468  33.454  1.00 50.64           C  
ATOM    405  C   LYS A  52     136.752 111.185  33.836  1.00 50.98           C  
ATOM    406  O   LYS A  52     135.660 111.219  34.403  1.00 51.06           O  
ATOM    407  CB  LYS A  52     138.124 113.048  34.706  1.00 50.52           C  
ATOM    408  CG  LYS A  52     139.199 114.091  34.464  1.00 50.94           C  
ATOM    409  CD  LYS A  52     138.623 115.403  33.963  1.00 51.75           C  
ATOM    410  CE  LYS A  52     139.526 116.562  34.357  1.00 52.75           C  
ATOM    411  NZ  LYS A  52     140.966 116.271  34.084  1.00 53.92           N1+
ATOM    412  N   THR A  53     137.373 110.047  33.524  1.00 50.76           N  
ATOM    413  CA  THR A  53     136.805 108.750  33.872  1.00 50.32           C  
ATOM    414  C   THR A  53     137.055 108.440  35.315  1.00 50.84           C  
ATOM    415  O   THR A  53     137.911 109.057  35.952  1.00 49.23           O  
ATOM    416  CB  THR A  53     137.424 107.568  33.051  1.00 49.88           C  
ATOM    417  OG1 THR A  53     138.709 107.217  33.588  1.00 47.15           O  
ATOM    418  CG2 THR A  53     137.573 107.943  31.589  1.00 50.12           C  
ATOM    419  N   ALA A  54     136.311 107.478  35.846  1.00 51.39           N  
ATOM    420  CA  ALA A  54     136.488 107.081  37.228  1.00 51.70           C  
ATOM    421  C   ALA A  54     137.931 106.773  37.529  1.00 51.80           C  
ATOM    422  O   ALA A  54     138.509 107.293  38.488  1.00 51.81           O  
ATOM    423  CB  ALA A  54     135.627 105.869  37.524  1.00 52.64           C  
ATOM    424  N   ALA A  55     138.523 105.935  36.680  1.00 51.18           N  
ATOM    425  CA  ALA A  55     139.914 105.511  36.818  1.00 49.86           C  
ATOM    426  C   ALA A  55     140.907 106.651  36.875  1.00 49.25           C  
ATOM    427  O   ALA A  55     141.900 106.580  37.598  1.00 48.56           O  
ATOM    428  CB  ALA A  55     140.274 104.563  35.672  1.00 49.01           C  
ATOM    429  N   GLU A  56     140.644 107.709  36.115  1.00 49.05           N  
ATOM    430  CA  GLU A  56     141.539 108.864  36.082  1.00 49.22           C  
ATOM    431  C   GLU A  56     141.494 109.709  37.337  1.00 48.26           C  
ATOM    432  O   GLU A  56     142.531 110.142  37.844  1.00 47.05           O  
ATOM    433  CB  GLU A  56     141.216 109.744  34.874  1.00 50.40           C  
ATOM    434  CG  GLU A  56     141.142 108.993  33.556  1.00 52.95           C  
ATOM    435  CD  GLU A  56     140.502 109.827  32.465  1.00 54.12           C  
ATOM    436  OE1 GLU A  56     140.190 109.273  31.385  1.00 56.00           O  
ATOM    437  OE2 GLU A  56     140.311 111.041  32.690  1.00 53.82           O  
ATOM    438  N   LEU A  57     140.286 109.956  37.839  1.00 47.68           N  
ATOM    439  CA  LEU A  57     140.114 110.755  39.044  1.00 45.36           C  
ATOM    440  C   LEU A  57     140.750 110.125  40.258  1.00 44.57           C  
ATOM    441  O   LEU A  57     141.146 110.817  41.196  1.00 43.78           O  
ATOM    442  CB  LEU A  57     138.630 111.022  39.285  1.00 44.98           C  
ATOM    443  CG  LEU A  57     138.006 111.916  38.214  1.00 44.38           C  
ATOM    444  CD1 LEU A  57     136.508 112.018  38.417  1.00 44.14           C  
ATOM    445  CD2 LEU A  57     138.644 113.291  38.280  1.00 45.43           C  
ATOM    446  N   MET A  58     140.849 108.799  40.251  1.00 43.88           N  
ATOM    447  CA  MET A  58     141.502 108.097  41.347  1.00 45.44           C  
ATOM    448  C   MET A  58     142.869 108.688  41.616  1.00 45.60           C  
ATOM    449  O   MET A  58     143.309 108.824  42.761  1.00 44.67           O  
ATOM    450  CB  MET A  58     141.683 106.617  40.998  1.00 45.75           C  
ATOM    451  CG  MET A  58     140.645 105.685  41.582  1.00 47.30           C  
ATOM    452  SD  MET A  58     141.171 103.968  41.394  1.00 48.76           S  
ATOM    453  CE  MET A  58     142.631 103.932  42.465  1.00 48.74           C  
ATOM    454  N   GLN A  59     143.545 109.035  40.523  1.00 46.74           N  
ATOM    455  CA  GLN A  59     144.879 109.613  40.566  1.00 46.88           C  
ATOM    456  C   GLN A  59     144.881 111.106  40.659  1.00 45.31           C  
ATOM    457  O   GLN A  59     145.479 111.666  41.569  1.00 45.35           O  
ATOM    458  CB  GLN A  59     145.679 109.196  39.329  1.00 48.57           C  
ATOM    459  CG  GLN A  59     145.980 107.710  39.247  1.00 51.71           C  
ATOM    460  CD  GLN A  59     146.708 107.191  40.474  1.00 53.40           C  
ATOM    461  OE1 GLN A  59     147.723 107.755  40.899  1.00 54.40           O  
ATOM    462  NE2 GLN A  59     146.195 106.105  41.050  1.00 54.14           N  
ATOM    463  N   GLU A  60     144.217 111.767  39.716  1.00 44.78           N  
ATOM    464  CA  GLU A  60     144.174 113.226  39.716  1.00 46.21           C  
ATOM    465  C   GLU A  60     143.905 113.812  41.084  1.00 46.99           C  
ATOM    466  O   GLU A  60     144.285 114.948  41.364  1.00 47.04           O  
ATOM    467  CB  GLU A  60     143.118 113.741  38.730  1.00 45.35           C  
ATOM    468  CG  GLU A  60     143.155 115.256  38.542  1.00 45.37           C  
ATOM    469  CD  GLU A  60     142.053 115.780  37.633  1.00 45.29           C  
ATOM    470  OE1 GLU A  60     141.850 115.194  36.546  1.00 45.05           O  
ATOM    471  OE2 GLU A  60     141.402 116.785  37.999  1.00 42.84           O  
ATOM    472  N   GLY A  61     143.245 113.031  41.940  1.00 47.44           N  
ATOM    473  CA  GLY A  61     142.931 113.480  43.284  1.00 46.39           C  
ATOM    474  C   GLY A  61     144.175 113.548  44.140  1.00 46.57           C  
ATOM    475  O   GLY A  61     144.209 114.236  45.162  1.00 46.45           O  
ATOM    476  N   ARG A  62     145.206 112.827  43.717  1.00 46.84           N  
ATOM    477  CA  ARG A  62     146.469 112.813  44.436  1.00 47.53           C  
ATOM    478  C   ARG A  62     147.313 114.029  44.141  1.00 47.33           C  
ATOM    479  O   ARG A  62     148.418 114.165  44.662  1.00 47.87           O  
ATOM    480  CB  ARG A  62     147.263 111.550  44.092  1.00 47.58           C  
ATOM    481  CG  ARG A  62     146.561 110.262  44.447  1.00 48.82           C  
ATOM    482  CD  ARG A  62     147.455 109.065  44.197  1.00 49.95           C  
ATOM    483  NE  ARG A  62     148.709 109.165  44.942  1.00 50.73           N  
ATOM    484  CZ  ARG A  62     149.665 108.239  44.929  1.00 49.92           C  
ATOM    485  NH1 ARG A  62     149.510 107.135  44.210  1.00 48.70           N  
ATOM    486  NH2 ARG A  62     150.779 108.419  45.629  1.00 48.19           N  
ATOM    487  N   THR A  63     146.798 114.923  43.300  1.00 46.80           N  
ATOM    488  CA  THR A  63     147.525 116.138  42.943  1.00 45.77           C  
ATOM    489  C   THR A  63     146.810 117.414  43.328  1.00 47.05           C  
ATOM    490  O   THR A  63     147.141 118.493  42.844  1.00 47.94           O  
ATOM    491  CB  THR A  63     147.825 116.184  41.429  1.00 44.16           C  
ATOM    492  OG1 THR A  63     146.600 116.224  40.687  1.00 41.87           O  
ATOM    493  CG2 THR A  63     148.618 114.959  41.017  1.00 43.61           C  
ATOM    494  N   LEU A  64     145.828 117.298  44.214  1.00 47.84           N  
ATOM    495  CA  LEU A  64     145.059 118.450  44.661  1.00 48.29           C  
ATOM    496  C   LEU A  64     145.715 119.184  45.786  1.00 49.13           C  
ATOM    497  O   LEU A  64     145.379 120.329  46.076  1.00 48.68           O  
ATOM    498  CB  LEU A  64     143.672 118.001  45.106  1.00 49.15           C  
ATOM    499  CG  LEU A  64     142.945 117.139  44.077  1.00 50.19           C  
ATOM    500  CD1 LEU A  64     141.684 116.543  44.690  1.00 49.44           C  
ATOM    501  CD2 LEU A  64     142.633 117.986  42.852  1.00 49.04           C  
ATOM    502  N   LEU A  65     146.664 118.523  46.434  1.00 50.01           N  
ATOM    503  CA  LEU A  65     147.357 119.126  47.556  1.00 52.07           C  
ATOM    504  C   LEU A  65     148.770 118.642  47.726  1.00 53.74           C  
ATOM    505  O   LEU A  65     149.062 117.455  47.569  1.00 54.68           O  
ATOM    506  CB  LEU A  65     146.577 118.859  48.847  1.00 51.05           C  
ATOM    507  CG  LEU A  65     145.185 119.477  48.960  1.00 49.71           C  
ATOM    508  CD1 LEU A  65     144.472 118.915  50.167  1.00 48.41           C  
ATOM    509  CD2 LEU A  65     145.309 120.984  49.061  1.00 50.32           C  
ATOM    510  N   LYS A  66     149.664 119.567  48.048  1.00 54.72           N  
ATOM    511  CA  LYS A  66     151.057 119.216  48.264  1.00 55.01           C  
ATOM    512  C   LYS A  66     151.425 119.329  49.726  1.00 54.50           C  
ATOM    513  O   LYS A  66     150.914 120.191  50.440  1.00 53.37           O  
ATOM    514  CB  LYS A  66     151.967 120.095  47.396  1.00 56.42           C  
ATOM    515  CG  LYS A  66     151.844 121.585  47.655  1.00 58.07           C  
ATOM    516  CD  LYS A  66     152.722 122.382  46.707  1.00 58.71           C  
ATOM    517  CE  LYS A  66     152.684 123.867  47.037  1.00 59.96           C  
ATOM    518  NZ  LYS A  66     153.387 124.667  45.996  1.00 60.65           N1+
ATOM    519  N   PRO A  67     152.328 118.457  50.197  1.00 54.42           N  
ATOM    520  CA  PRO A  67     152.803 118.395  51.582  1.00 54.32           C  
ATOM    521  C   PRO A  67     152.990 119.686  52.336  1.00 54.45           C  
ATOM    522  O   PRO A  67     152.983 119.685  53.564  1.00 55.71           O  
ATOM    523  CB  PRO A  67     154.101 117.593  51.467  1.00 53.98           C  
ATOM    524  CG  PRO A  67     154.520 117.799  50.046  1.00 53.96           C  
ATOM    525  CD  PRO A  67     153.220 117.680  49.321  1.00 53.77           C  
ATOM    526  N   ASP A  68     153.157 120.793  51.625  1.00 54.82           N  
ATOM    527  CA  ASP A  68     153.355 122.083  52.280  1.00 54.84           C  
ATOM    528  C   ASP A  68     152.085 122.873  52.407  1.00 53.49           C  
ATOM    529  O   ASP A  68     152.062 123.944  53.012  1.00 51.74           O  
ATOM    530  CB  ASP A  68     154.385 122.911  51.515  1.00 58.36           C  
ATOM    531  CG  ASP A  68     155.427 122.051  50.837  1.00 61.84           C  
ATOM    532  OD1 ASP A  68     155.121 121.496  49.756  1.00 62.71           O  
ATOM    533  OD2 ASP A  68     156.544 121.917  51.391  1.00 64.04           O  
ATOM    534  N   ASP A  69     151.019 122.340  51.818  1.00 52.85           N  
ATOM    535  CA  ASP A  69     149.706 122.971  51.859  1.00 52.26           C  
ATOM    536  C   ASP A  69     148.932 122.597  53.112  1.00 50.94           C  
ATOM    537  O   ASP A  69     148.082 123.353  53.587  1.00 50.41           O  
ATOM    538  CB  ASP A  69     148.894 122.567  50.617  1.00 53.98           C  
ATOM    539  CG  ASP A  69     149.457 123.143  49.325  1.00 54.16           C  
ATOM    540  OD1 ASP A  69     149.031 122.707  48.232  1.00 54.08           O  
ATOM    541  OD2 ASP A  69     150.317 124.041  49.401  1.00 55.51           O  
ATOM    542  N   VAL A  70     149.246 121.423  53.658  1.00 49.16           N  
ATOM    543  CA  VAL A  70     148.573 120.916  54.849  1.00 47.89           C  
ATOM    544  C   VAL A  70     149.383 121.020  56.132  1.00 47.10           C  
ATOM    545  O   VAL A  70     150.577 121.326  56.119  1.00 48.25           O  
ATOM    546  CB  VAL A  70     148.176 119.435  54.660  1.00 47.25           C  
ATOM    547  CG1 VAL A  70     147.545 119.239  53.297  1.00 46.80           C  
ATOM    548  CG2 VAL A  70     149.394 118.539  54.819  1.00 47.07           C  
ATOM    549  N   MET A  71     148.717 120.765  57.254  1.00 44.57           N  
ATOM    550  CA  MET A  71     149.359 120.791  58.553  1.00 41.10           C  
ATOM    551  C   MET A  71     150.067 119.497  58.808  1.00 40.93           C  
ATOM    552  O   MET A  71     149.678 118.457  58.277  1.00 39.11           O  
ATOM    553  CB  MET A  71     148.320 121.015  59.649  1.00 40.31           C  
ATOM    554  CG  MET A  71     147.637 122.362  59.609  1.00 39.78           C  
ATOM    555  SD  MET A  71     146.215 122.435  60.735  1.00 43.77           S  
ATOM    556  CE  MET A  71     146.998 122.615  62.368  1.00 38.03           C  
ATOM    557  N   ASP A  72     151.118 119.534  59.615  1.00 42.71           N  
ATOM    558  CA  ASP A  72     151.835 118.307  59.900  1.00 44.21           C  
ATOM    559  C   ASP A  72     150.999 117.332  60.675  1.00 44.51           C  
ATOM    560  O   ASP A  72     150.488 117.640  61.755  1.00 44.39           O  
ATOM    561  CB  ASP A  72     153.135 118.580  60.656  1.00 45.66           C  
ATOM    562  CG  ASP A  72     154.009 117.336  60.756  1.00 47.79           C  
ATOM    563  OD1 ASP A  72     154.168 116.639  59.723  1.00 47.75           O  
ATOM    564  OD2 ASP A  72     154.537 117.050  61.852  1.00 48.22           O  
ATOM    565  N   GLY A  73     150.862 116.138  60.116  1.00 43.52           N  
ATOM    566  CA  GLY A  73     150.066 115.112  60.747  1.00 41.31           C  
ATOM    567  C   GLY A  73     149.008 114.713  59.749  1.00 40.21           C  
ATOM    568  O   GLY A  73     148.703 113.534  59.605  1.00 40.52           O  
ATOM    569  N   VAL A  74     148.468 115.698  59.038  1.00 39.37           N  
ATOM    570  CA  VAL A  74     147.432 115.445  58.045  1.00 39.46           C  
ATOM    571  C   VAL A  74     147.772 114.325  57.088  1.00 41.20           C  
ATOM    572  O   VAL A  74     146.931 113.472  56.793  1.00 41.68           O  
ATOM    573  CB  VAL A  74     147.111 116.721  57.236  1.00 37.95           C  
ATOM    574  CG1 VAL A  74     146.076 116.416  56.158  1.00 36.59           C  
ATOM    575  CG2 VAL A  74     146.589 117.801  58.169  1.00 36.29           C  
ATOM    576  N   ALA A  75     149.007 114.310  56.595  1.00 42.45           N  
ATOM    577  CA  ALA A  75     149.431 113.260  55.673  1.00 41.60           C  
ATOM    578  C   ALA A  75     149.279 111.875  56.270  1.00 42.41           C  
ATOM    579  O   ALA A  75     148.539 111.037  55.753  1.00 42.11           O  
ATOM    580  CB  ALA A  75     150.862 113.488  55.262  1.00 40.28           C  
ATOM    581  N   SER A  76     149.982 111.636  57.374  1.00 42.37           N  
ATOM    582  CA  SER A  76     149.926 110.350  58.056  1.00 42.09           C  
ATOM    583  C   SER A  76     148.516 109.955  58.392  1.00 42.83           C  
ATOM    584  O   SER A  76     148.224 108.791  58.678  1.00 44.03           O  
ATOM    585  CB  SER A  76     150.733 110.406  59.353  1.00 41.86           C  
ATOM    586  OG  SER A  76     150.074 111.215  60.316  1.00 41.21           O  
ATOM    587  N   MET A  77     147.624 110.938  58.360  1.00 41.82           N  
ATOM    588  CA  MET A  77     146.232 110.696  58.683  1.00 40.95           C  
ATOM    589  C   MET A  77     145.378 110.285  57.525  1.00 41.31           C  
ATOM    590  O   MET A  77     144.813 109.196  57.546  1.00 43.44           O  
ATOM    591  CB  MET A  77     145.636 111.919  59.369  1.00 39.75           C  
ATOM    592  CG  MET A  77     146.016 112.010  60.831  1.00 38.51           C  
ATOM    593  SD  MET A  77     145.592 113.585  61.540  1.00 41.90           S  
ATOM    594  CE  MET A  77     143.808 113.583  61.291  1.00 40.91           C  
ATOM    595  N   ILE A  78     145.272 111.125  56.502  1.00 40.70           N  
ATOM    596  CA  ILE A  78     144.434 110.778  55.354  1.00 39.54           C  
ATOM    597  C   ILE A  78     144.929 109.585  54.562  1.00 40.38           C  
ATOM    598  O   ILE A  78     145.427 109.749  53.452  1.00 42.22           O  
ATOM    599  CB  ILE A  78     144.271 111.980  54.382  1.00 37.50           C  
ATOM    600  CG1 ILE A  78     143.651 113.171  55.121  1.00 36.71           C  
ATOM    601  CG2 ILE A  78     143.387 111.588  53.201  1.00 35.16           C  
ATOM    602  CD1 ILE A  78     143.501 114.420  54.276  1.00 34.99           C  
ATOM    603  N   HIS A  79     144.801 108.381  55.122  1.00 41.10           N  
ATOM    604  CA  HIS A  79     145.232 107.177  54.419  1.00 41.14           C  
ATOM    605  C   HIS A  79     144.635 107.116  53.047  1.00 41.26           C  
ATOM    606  O   HIS A  79     145.295 106.735  52.085  1.00 42.16           O  
ATOM    607  CB  HIS A  79     144.854 105.922  55.206  1.00 42.86           C  
ATOM    608  CG  HIS A  79     145.783 105.619  56.341  1.00 47.45           C  
ATOM    609  ND1 HIS A  79     146.040 106.517  57.356  1.00 49.49           N  
ATOM    610  CD2 HIS A  79     146.519 104.517  56.621  1.00 49.49           C  
ATOM    611  CE1 HIS A  79     146.894 105.982  58.212  1.00 49.97           C  
ATOM    612  NE2 HIS A  79     147.201 104.768  57.789  1.00 50.78           N  
ATOM    613  N   GLU A  80     143.370 107.510  52.952  1.00 40.56           N  
ATOM    614  CA  GLU A  80     142.665 107.540  51.675  1.00 41.35           C  
ATOM    615  C   GLU A  80     141.340 108.270  51.761  1.00 40.47           C  
ATOM    616  O   GLU A  80     140.785 108.427  52.849  1.00 40.43           O  
ATOM    617  CB  GLU A  80     142.445 106.123  51.141  1.00 40.92           C  
ATOM    618  CG  GLU A  80     141.390 105.333  51.868  1.00 43.88           C  
ATOM    619  CD  GLU A  80     141.179 103.968  51.247  1.00 46.92           C  
ATOM    620  OE1 GLU A  80     142.162 103.192  51.172  1.00 47.57           O  
ATOM    621  OE2 GLU A  80     140.034 103.674  50.833  1.00 47.49           O  
ATOM    622  N   VAL A  81     140.839 108.727  50.615  1.00 37.57           N  
ATOM    623  CA  VAL A  81     139.580 109.455  50.562  1.00 35.37           C  
ATOM    624  C   VAL A  81     138.578 108.888  49.571  1.00 36.17           C  
ATOM    625  O   VAL A  81     138.603 109.207  48.376  1.00 35.80           O  
ATOM    626  CB  VAL A  81     139.825 110.937  50.225  1.00 33.71           C  
ATOM    627  CG1 VAL A  81     138.514 111.709  50.236  1.00 32.17           C  
ATOM    628  CG2 VAL A  81     140.791 111.524  51.216  1.00 33.35           C  
ATOM    629  N   GLY A  82     137.687 108.037  50.072  1.00 35.99           N  
ATOM    630  CA  GLY A  82     136.673 107.447  49.223  1.00 35.91           C  
ATOM    631  C   GLY A  82     135.586 108.471  48.968  1.00 36.97           C  
ATOM    632  O   GLY A  82     135.325 109.334  49.813  1.00 36.84           O  
ATOM    633  N   ILE A  83     134.950 108.384  47.804  1.00 36.78           N  
ATOM    634  CA  ILE A  83     133.887 109.312  47.453  1.00 37.00           C  
ATOM    635  C   ILE A  83     133.102 108.862  46.254  1.00 39.12           C  
ATOM    636  O   ILE A  83     133.666 108.278  45.329  1.00 41.35           O  
ATOM    637  CB  ILE A  83     134.460 110.724  47.178  1.00 35.50           C  
ATOM    638  CG1 ILE A  83     133.361 111.650  46.655  1.00 33.48           C  
ATOM    639  CG2 ILE A  83     135.606 110.638  46.178  1.00 34.21           C  
ATOM    640  CD1 ILE A  83     132.187 111.796  47.585  1.00 31.28           C  
ATOM    641  N   GLU A  84     131.793 109.108  46.274  1.00 39.68           N  
ATOM    642  CA  GLU A  84     130.921 108.748  45.159  1.00 39.32           C  
ATOM    643  C   GLU A  84     130.361 109.943  44.464  1.00 38.64           C  
ATOM    644  O   GLU A  84     129.943 110.911  45.100  1.00 39.61           O  
ATOM    645  CB  GLU A  84     129.755 107.867  45.619  1.00 39.82           C  
ATOM    646  CG  GLU A  84     130.127 106.415  45.868  1.00 42.79           C  
ATOM    647  CD  GLU A  84     128.918 105.522  46.107  1.00 43.64           C  
ATOM    648  OE1 GLU A  84     129.116 104.288  46.211  1.00 43.37           O  
ATOM    649  OE2 GLU A  84     127.781 106.048  46.195  1.00 42.96           O  
ATOM    650  N   ALA A  85     130.353 109.888  43.140  1.00 37.86           N  
ATOM    651  CA  ALA A  85     129.816 110.970  42.335  1.00 37.00           C  
ATOM    652  C   ALA A  85     129.093 110.431  41.138  1.00 36.86           C  
ATOM    653  O   ALA A  85     129.306 109.285  40.752  1.00 35.57           O  
ATOM    654  CB  ALA A  85     130.935 111.914  41.905  1.00 35.32           C  
ATOM    655  N   MET A  86     128.225 111.240  40.545  1.00 39.02           N  
ATOM    656  CA  MET A  86     127.470 110.790  39.386  1.00 40.80           C  
ATOM    657  C   MET A  86     128.107 111.117  38.046  1.00 41.72           C  
ATOM    658  O   MET A  86     128.107 112.270  37.603  1.00 42.91           O  
ATOM    659  CB  MET A  86     126.045 111.360  39.430  1.00 41.20           C  
ATOM    660  CG  MET A  86     125.139 110.804  38.331  1.00 43.72           C  
ATOM    661  SD  MET A  86     123.401 111.283  38.442  1.00 45.85           S  
ATOM    662  CE  MET A  86     122.790 110.072  39.589  1.00 45.97           C  
ATOM    663  N   PHE A  87     128.657 110.082  37.411  1.00 41.81           N  
ATOM    664  CA  PHE A  87     129.282 110.170  36.087  1.00 41.69           C  
ATOM    665  C   PHE A  87     128.232 110.042  35.006  1.00 41.02           C  
ATOM    666  O   PHE A  87     127.095 109.683  35.287  1.00 41.54           O  
ATOM    667  CB  PHE A  87     130.293 109.027  35.899  1.00 41.73           C  
ATOM    668  CG  PHE A  87     131.492 109.107  36.798  1.00 39.03           C  
ATOM    669  CD1 PHE A  87     132.640 109.768  36.386  1.00 37.92           C  
ATOM    670  CD2 PHE A  87     131.476 108.509  38.051  1.00 38.73           C  
ATOM    671  CE1 PHE A  87     133.757 109.832  37.205  1.00 39.00           C  
ATOM    672  CE2 PHE A  87     132.587 108.567  38.884  1.00 38.84           C  
ATOM    673  CZ  PHE A  87     133.732 109.229  38.460  1.00 39.62           C  
ATOM    674  N   PRO A  88     128.579 110.325  33.745  1.00 41.14           N  
ATOM    675  CA  PRO A  88     127.499 110.169  32.769  1.00 41.76           C  
ATOM    676  C   PRO A  88     126.940 108.752  32.769  1.00 42.78           C  
ATOM    677  O   PRO A  88     125.806 108.507  32.335  1.00 42.97           O  
ATOM    678  CB  PRO A  88     128.173 110.559  31.460  1.00 39.90           C  
ATOM    679  CG  PRO A  88     129.070 111.658  31.898  1.00 39.61           C  
ATOM    680  CD  PRO A  88     129.703 111.073  33.159  1.00 40.97           C  
ATOM    681  N   ASP A  89     127.737 107.809  33.266  1.00 42.60           N  
ATOM    682  CA  ASP A  89     127.297 106.421  33.335  1.00 42.45           C  
ATOM    683  C   ASP A  89     126.733 106.038  34.696  1.00 42.72           C  
ATOM    684  O   ASP A  89     126.566 104.862  35.014  1.00 42.33           O  
ATOM    685  CB  ASP A  89     128.439 105.471  32.946  1.00 40.81           C  
ATOM    686  CG  ASP A  89     129.738 105.772  33.671  1.00 40.16           C  
ATOM    687  OD1 ASP A  89     130.499 104.812  33.925  1.00 39.65           O  
ATOM    688  OD2 ASP A  89     130.010 106.956  33.968  1.00 39.09           O  
ATOM    689  N   GLY A  90     126.426 107.051  35.500  1.00 42.93           N  
ATOM    690  CA  GLY A  90     125.870 106.817  36.819  1.00 43.02           C  
ATOM    691  C   GLY A  90     126.908 107.009  37.904  1.00 43.34           C  
ATOM    692  O   GLY A  90     128.064 107.328  37.610  1.00 42.60           O  
ATOM    693  N   THR A  91     126.499 106.828  39.158  1.00 42.98           N  
ATOM    694  CA  THR A  91     127.424 106.963  40.275  1.00 42.06           C  
ATOM    695  C   THR A  91     128.451 105.852  40.290  1.00 41.50           C  
ATOM    696  O   THR A  91     128.161 104.712  39.912  1.00 39.93           O  
ATOM    697  CB  THR A  91     126.680 106.965  41.644  1.00 41.61           C  
ATOM    698  OG1 THR A  91     125.903 105.771  41.773  1.00 42.85           O  
ATOM    699  CG2 THR A  91     125.758 108.165  41.758  1.00 41.47           C  
ATOM    700  N   LYS A  92     129.665 106.194  40.706  1.00 41.79           N  
ATOM    701  CA  LYS A  92     130.762 105.240  40.809  1.00 42.93           C  
ATOM    702  C   LYS A  92     131.646 105.580  41.987  1.00 43.30           C  
ATOM    703  O   LYS A  92     131.775 106.756  42.337  1.00 42.44           O  
ATOM    704  CB  LYS A  92     131.589 105.229  39.517  1.00 44.48           C  
ATOM    705  CG  LYS A  92     130.808 104.848  38.252  1.00 45.16           C  
ATOM    706  CD  LYS A  92     130.208 103.452  38.346  1.00 47.31           C  
ATOM    707  CE  LYS A  92     129.278 103.163  37.177  1.00 47.99           C  
ATOM    708  NZ  LYS A  92     128.448 101.948  37.423  1.00 49.78           N1+
ATOM    709  N   LEU A  93     132.248 104.568  42.614  1.00 43.77           N  
ATOM    710  CA  LEU A  93     133.100 104.804  43.781  1.00 43.74           C  
ATOM    711  C   LEU A  93     134.537 105.082  43.467  1.00 44.88           C  
ATOM    712  O   LEU A  93     135.281 104.199  43.031  1.00 46.48           O  
ATOM    713  CB  LEU A  93     133.047 103.621  44.757  1.00 42.56           C  
ATOM    714  CG  LEU A  93     134.090 103.705  45.886  1.00 40.32           C  
ATOM    715  CD1 LEU A  93     133.770 104.886  46.775  1.00 38.79           C  
ATOM    716  CD2 LEU A  93     134.117 102.416  46.694  1.00 39.02           C  
ATOM    717  N   VAL A  94     134.936 106.323  43.715  1.00 44.98           N  
ATOM    718  CA  VAL A  94     136.305 106.756  43.494  1.00 44.86           C  
ATOM    719  C   VAL A  94     137.098 106.798  44.782  1.00 45.19           C  
ATOM    720  O   VAL A  94     136.740 107.515  45.718  1.00 45.50           O  
ATOM    721  CB  VAL A  94     136.341 108.163  42.851  1.00 44.55           C  
ATOM    722  CG1 VAL A  94     137.776 108.672  42.771  1.00 43.42           C  
ATOM    723  CG2 VAL A  94     135.718 108.114  41.472  1.00 43.76           C  
ATOM    724  N   THR A  95     138.169 106.017  44.850  1.00 44.84           N  
ATOM    725  CA  THR A  95     139.004 106.011  46.041  1.00 44.83           C  
ATOM    726  C   THR A  95     140.361 106.595  45.772  1.00 45.27           C  
ATOM    727  O   THR A  95     141.183 105.989  45.084  1.00 44.59           O  
ATOM    728  CB  THR A  95     139.190 104.585  46.604  1.00 44.32           C  
ATOM    729  OG1 THR A  95     137.913 104.036  46.945  1.00 46.08           O  
ATOM    730  CG2 THR A  95     140.052 104.610  47.846  1.00 42.09           C  
ATOM    731  N   VAL A  96     140.595 107.791  46.300  1.00 45.29           N  
ATOM    732  CA  VAL A  96     141.874 108.459  46.121  1.00 46.27           C  
ATOM    733  C   VAL A  96     142.858 108.073  47.183  1.00 47.63           C  
ATOM    734  O   VAL A  96     142.909 108.686  48.247  1.00 48.74           O  
ATOM    735  CB  VAL A  96     141.715 109.974  46.162  1.00 46.12           C  
ATOM    736  CG1 VAL A  96     143.026 110.626  45.794  1.00 46.87           C  
ATOM    737  CG2 VAL A  96     140.604 110.407  45.224  1.00 47.37           C  
ATOM    738  N   HIS A  97     143.652 107.050  46.898  1.00 48.75           N  
ATOM    739  CA  HIS A  97     144.640 106.546  47.845  1.00 49.36           C  
ATOM    740  C   HIS A  97     145.792 107.502  48.121  1.00 49.25           C  
ATOM    741  O   HIS A  97     146.406 108.032  47.198  1.00 48.40           O  
ATOM    742  CB  HIS A  97     145.176 105.212  47.329  1.00 49.63           C  
ATOM    743  CG  HIS A  97     144.103 104.226  46.979  1.00 50.82           C  
ATOM    744  ND1 HIS A  97     143.533 103.381  47.907  1.00 50.92           N  
ATOM    745  CD2 HIS A  97     143.483 103.964  45.802  1.00 51.74           C  
ATOM    746  CE1 HIS A  97     142.612 102.639  47.318  1.00 51.15           C  
ATOM    747  NE2 HIS A  97     142.561 102.973  46.041  1.00 51.84           N  
ATOM    748  N   THR A  98     146.079 107.716  49.404  1.00 50.36           N  
ATOM    749  CA  THR A  98     147.160 108.599  49.844  1.00 52.19           C  
ATOM    750  C   THR A  98     147.323 109.820  48.977  1.00 54.01           C  
ATOM    751  O   THR A  98     148.248 109.911  48.173  1.00 54.41           O  
ATOM    752  CB  THR A  98     148.507 107.855  49.882  1.00 51.89           C  
ATOM    753  OG1 THR A  98     148.779 107.307  48.589  1.00 52.61           O  
ATOM    754  CG2 THR A  98     148.475 106.727  50.906  1.00 50.66           C  
ATOM    755  N   PRO A  99     146.427 110.798  49.136  1.00 55.54           N  
ATOM    756  CA  PRO A  99     146.420 112.050  48.381  1.00 56.92           C  
ATOM    757  C   PRO A  99     147.599 112.979  48.614  1.00 57.69           C  
ATOM    758  O   PRO A  99     148.054 113.641  47.684  1.00 58.48           O  
ATOM    759  CB  PRO A  99     145.097 112.674  48.795  1.00 57.76           C  
ATOM    760  CG  PRO A  99     144.994 112.271  50.228  1.00 56.46           C  
ATOM    761  CD  PRO A  99     145.368 110.807  50.160  1.00 56.44           C  
ATOM    762  N   ILE A 100     148.082 113.056  49.851  1.00 58.49           N  
ATOM    763  CA  ILE A 100     149.222 113.913  50.171  1.00 58.86           C  
ATOM    764  C   ILE A 100     150.348 113.123  50.779  1.00 59.63           C  
ATOM    765  O   ILE A 100     150.173 111.941  51.056  1.00 59.66           O  
ATOM    766  CB  ILE A 100     148.813 115.048  51.128  1.00 58.73           C  
ATOM    767  CG1 ILE A 100     148.397 114.479  52.484  1.00 59.87           C  
ATOM    768  CG2 ILE A 100     147.643 115.817  50.534  1.00 59.42           C  
ATOM    769  CD1 ILE A 100     148.028 115.544  53.513  1.00 58.80           C  
ATOM    770  N   GLU A 101     151.505 113.743  50.992  1.00 60.85           N  
ATOM    771  CA  GLU A 101     152.635 113.006  51.560  1.00 62.64           C  
ATOM    772  C   GLU A 101     153.144 113.501  52.894  1.00 62.79           C  
ATOM    773  O   GLU A 101     152.999 114.673  53.244  1.00 62.43           O  
ATOM    774  CB  GLU A 101     153.790 112.953  50.559  1.00 64.83           C  
ATOM    775  CG  GLU A 101     153.495 112.127  49.315  1.00 68.23           C  
ATOM    776  CD  GLU A 101     154.748 111.808  48.514  1.00 70.81           C  
ATOM    777  OE1 GLU A 101     155.400 112.755  48.016  1.00 72.06           O  
ATOM    778  OE2 GLU A 101     155.081 110.607  48.388  1.00 71.79           O  
ATOM    779  N   ALA A 102     153.772 112.587  53.631  1.00 63.31           N  
ATOM    780  CA  ALA A 102     154.299 112.857  54.968  1.00 64.20           C  
ATOM    781  C   ALA A 102     155.554 113.713  55.047  1.00 64.84           C  
ATOM    782  O   ALA A 102     156.632 113.227  55.411  1.00 64.80           O  
ATOM    783  CB  ALA A 102     154.532 111.534  55.692  1.00 64.76           C  
ATOM    784  N   ASN A 103     155.414 114.997  54.726  1.00 64.73           N  
ATOM    785  CA  ASN A 103     156.539 115.926  54.794  1.00 64.39           C  
ATOM    786  C   ASN A 103     156.671 116.529  56.168  1.00 62.79           C  
ATOM    787  O   ASN A 103     156.615 117.744  56.334  1.00 61.69           O  
ATOM    788  CB  ASN A 103     156.370 117.056  53.771  1.00 67.60           C  
ATOM    789  CG  ASN A 103     157.586 117.981  53.705  1.00 69.93           C  
ATOM    790  OD1 ASN A 103     157.550 119.038  53.061  1.00 70.87           O  
ATOM    791  ND2 ASN A 103     158.669 117.581  54.365  1.00 70.92           N  
ATOM    792  N   GLY A 104     156.832 115.675  57.172  1.00 62.31           N  
ATOM    793  CA  GLY A 104     156.964 116.173  58.527  1.00 61.16           C  
ATOM    794  C   GLY A 104     157.092 115.102  59.591  1.00 60.71           C  
ATOM    795  O   GLY A 104     157.048 113.900  59.311  1.00 61.20           O  
ATOM    796  N   LYS A 105     157.257 115.554  60.828  1.00 59.88           N  
ATOM    797  CA  LYS A 105     157.390 114.662  61.969  1.00 58.89           C  
ATOM    798  C   LYS A 105     156.063 114.121  62.446  1.00 56.87           C  
ATOM    799  O   LYS A 105     155.661 113.015  62.090  1.00 56.50           O  
ATOM    800  CB  LYS A 105     158.075 115.394  63.133  1.00 60.83           C  
ATOM    801  CG  LYS A 105     159.536 115.788  62.897  1.00 63.11           C  
ATOM    802  CD  LYS A 105     160.082 116.670  64.037  1.00 63.92           C  
ATOM    803  CE  LYS A 105     160.264 115.910  65.353  1.00 63.86           C  
ATOM    804  NZ  LYS A 105     161.403 114.944  65.300  1.00 63.71           N1+
ATOM    805  N   LEU A 106     155.380 114.930  63.249  1.00 54.49           N  
ATOM    806  CA  LEU A 106     154.095 114.583  63.843  1.00 52.42           C  
ATOM    807  C   LEU A 106     153.256 113.586  63.079  1.00 51.44           C  
ATOM    808  O   LEU A 106     152.927 113.760  61.899  1.00 50.20           O  
ATOM    809  CB  LEU A 106     153.273 115.851  64.102  1.00 51.56           C  
ATOM    810  CG  LEU A 106     152.037 115.675  64.988  1.00 50.61           C  
ATOM    811  CD1 LEU A 106     152.456 115.003  66.290  1.00 51.31           C  
ATOM    812  CD2 LEU A 106     151.380 117.025  65.266  1.00 49.34           C  
ATOM    813  N   VAL A 107     152.908 112.522  63.789  1.00 50.15           N  
ATOM    814  CA  VAL A 107     152.085 111.449  63.262  1.00 50.23           C  
ATOM    815  C   VAL A 107     151.111 110.929  64.305  1.00 49.49           C  
ATOM    816  O   VAL A 107     151.425 110.035  65.095  1.00 47.06           O  
ATOM    817  CB  VAL A 107     152.965 110.301  62.742  1.00 51.69           C  
ATOM    818  CG1 VAL A 107     153.535 110.672  61.386  1.00 52.05           C  
ATOM    819  CG2 VAL A 107     154.106 110.034  63.720  1.00 51.65           C  
ATOM    820  N   PRO A 108     149.896 111.501  64.325  1.00 49.95           N  
ATOM    821  CA  PRO A 108     148.826 111.140  65.261  1.00 49.76           C  
ATOM    822  C   PRO A 108     148.661 109.650  65.508  1.00 49.65           C  
ATOM    823  O   PRO A 108     148.625 108.839  64.581  1.00 48.83           O  
ATOM    824  CB  PRO A 108     147.594 111.773  64.625  1.00 49.83           C  
ATOM    825  CG  PRO A 108     148.160 113.016  63.997  1.00 49.90           C  
ATOM    826  CD  PRO A 108     149.417 112.496  63.343  1.00 49.43           C  
ATOM    827  N   GLY A 109     148.568 109.294  66.784  1.00 49.25           N  
ATOM    828  CA  GLY A 109     148.404 107.907  67.163  1.00 50.17           C  
ATOM    829  C   GLY A 109     149.492 106.966  66.687  1.00 51.33           C  
ATOM    830  O   GLY A 109     149.340 105.748  66.800  1.00 52.38           O  
ATOM    831  N   GLU A 110     150.592 107.504  66.166  1.00 51.72           N  
ATOM    832  CA  GLU A 110     151.668 106.647  65.677  1.00 51.93           C  
ATOM    833  C   GLU A 110     152.013 105.535  66.631  1.00 51.44           C  
ATOM    834  O   GLU A 110     151.853 105.669  67.847  1.00 51.11           O  
ATOM    835  CB  GLU A 110     152.927 107.458  65.384  1.00 52.76           C  
ATOM    836  CG  GLU A 110     153.602 108.041  66.610  1.00 54.62           C  
ATOM    837  CD  GLU A 110     155.016 108.504  66.317  1.00 54.80           C  
ATOM    838  OE1 GLU A 110     155.872 107.640  66.038  1.00 55.35           O  
ATOM    839  OE2 GLU A 110     155.268 109.728  66.356  1.00 55.05           O  
ATOM    840  N   LEU A 111     152.499 104.429  66.081  1.00 50.21           N  
ATOM    841  CA  LEU A 111     152.853 103.273  66.890  1.00 49.57           C  
ATOM    842  C   LEU A 111     154.329 103.135  67.145  1.00 48.70           C  
ATOM    843  O   LEU A 111     155.152 103.417  66.281  1.00 47.84           O  
ATOM    844  CB  LEU A 111     152.349 101.990  66.221  1.00 49.56           C  
ATOM    845  CG  LEU A 111     150.876 101.906  65.818  1.00 50.86           C  
ATOM    846  CD1 LEU A 111     150.573 102.879  64.678  1.00 51.90           C  
ATOM    847  CD2 LEU A 111     150.566 100.489  65.381  1.00 50.93           C  
ATOM    848  N   PHE A 112     154.667 102.702  68.352  1.00 48.65           N  
ATOM    849  CA  PHE A 112     156.052 102.480  68.738  1.00 48.30           C  
ATOM    850  C   PHE A 112     156.277 101.037  69.126  1.00 47.99           C  
ATOM    851  O   PHE A 112     156.536 100.713  70.286  1.00 47.33           O  
ATOM    852  CB  PHE A 112     156.447 103.371  69.918  1.00 48.85           C  
ATOM    853  CG  PHE A 112     156.219 104.838  69.690  1.00 50.38           C  
ATOM    854  CD1 PHE A 112     154.946 105.383  69.788  1.00 51.36           C  
ATOM    855  CD2 PHE A 112     157.289 105.687  69.427  1.00 51.76           C  
ATOM    856  CE1 PHE A 112     154.743 106.756  69.633  1.00 52.86           C  
ATOM    857  CE2 PHE A 112     157.096 107.061  69.270  1.00 51.74           C  
ATOM    858  CZ  PHE A 112     155.822 107.596  69.374  1.00 51.72           C  
ATOM    859  N   LEU A 113     156.154 100.150  68.152  1.00 48.14           N  
ATOM    860  CA  LEU A 113     156.345  98.736  68.409  1.00 49.74           C  
ATOM    861  C   LEU A 113     157.706  98.456  68.957  1.00 49.96           C  
ATOM    862  O   LEU A 113     158.528  99.357  69.056  1.00 50.33           O  
ATOM    863  CB  LEU A 113     156.132  97.944  67.121  1.00 50.72           C  
ATOM    864  CG  LEU A 113     154.688  97.759  66.642  1.00 52.48           C  
ATOM    865  CD1 LEU A 113     153.820  98.969  67.009  1.00 51.68           C  
ATOM    866  CD2 LEU A 113     154.706  97.521  65.127  1.00 51.76           C  
ATOM    867  N   LYS A 114     157.963  97.212  69.332  1.00 50.44           N  
ATOM    868  CA  LYS A 114     159.269  96.875  69.863  1.00 51.86           C  
ATOM    869  C   LYS A 114     159.924  95.721  69.167  1.00 53.62           C  
ATOM    870  O   LYS A 114     159.805  94.567  69.591  1.00 53.52           O  
ATOM    871  CB  LYS A 114     159.187  96.604  71.366  1.00 50.85           C  
ATOM    872  CG  LYS A 114     158.085  95.680  71.791  1.00 48.35           C  
ATOM    873  CD  LYS A 114     158.248  95.288  73.253  1.00 48.13           C  
ATOM    874  CE  LYS A 114     159.448  94.367  73.448  1.00 47.40           C  
ATOM    875  NZ  LYS A 114     159.492  93.777  74.816  1.00 47.42           N1+
ATOM    876  N   ASN A 115     160.635  96.045  68.087  1.00 55.25           N  
ATOM    877  CA  ASN A 115     161.330  95.047  67.288  1.00 55.81           C  
ATOM    878  C   ASN A 115     161.586  93.784  68.048  1.00 55.35           C  
ATOM    879  O   ASN A 115     162.325  93.739  69.026  1.00 55.76           O  
ATOM    880  CB  ASN A 115     162.641  95.619  66.723  1.00 57.47           C  
ATOM    881  CG  ASN A 115     163.649  95.973  67.801  1.00 59.12           C  
ATOM    882  OD1 ASN A 115     163.321  96.639  68.784  1.00 60.41           O  
ATOM    883  ND2 ASN A 115     164.890  95.539  67.613  1.00 59.55           N  
ATOM    884  N   GLU A 116     160.905  92.750  67.595  1.00 54.47           N  
ATOM    885  CA  GLU A 116     160.963  91.418  68.157  1.00 54.20           C  
ATOM    886  C   GLU A 116     159.911  90.593  67.511  1.00 53.35           C  
ATOM    887  O   GLU A 116     158.970  91.129  66.926  1.00 54.01           O  
ATOM    888  CB  GLU A 116     160.758  91.445  69.667  1.00 53.91           C  
ATOM    889  CG  GLU A 116     162.050  91.295  70.433  1.00 54.97           C  
ATOM    890  CD  GLU A 116     161.905  91.667  71.885  1.00 56.08           C  
ATOM    891  OE1 GLU A 116     161.080  91.038  72.580  1.00 57.98           O  
ATOM    892  OE2 GLU A 116     162.615  92.591  72.334  1.00 55.85           O  
ATOM    893  N   ASP A 117     160.028  89.285  67.579  1.00 51.43           N  
ATOM    894  CA  ASP A 117     159.021  88.528  66.897  1.00 49.96           C  
ATOM    895  C   ASP A 117     158.153  87.689  67.751  1.00 49.13           C  
ATOM    896  O   ASP A 117     158.607  86.900  68.586  1.00 49.78           O  
ATOM    897  CB  ASP A 117     159.671  87.718  65.773  1.00 50.26           C  
ATOM    898  CG  ASP A 117     160.292  88.618  64.716  1.00 51.14           C  
ATOM    899  OD1 ASP A 117     159.912  89.815  64.704  1.00 50.96           O  
ATOM    900  OD2 ASP A 117     161.139  88.156  63.903  1.00 50.61           O  
ATOM    901  N   ILE A 118     156.858  87.891  67.558  1.00 46.95           N  
ATOM    902  CA  ILE A 118     155.877  87.125  68.281  1.00 44.94           C  
ATOM    903  C   ILE A 118     155.895  85.710  67.780  1.00 43.51           C  
ATOM    904  O   ILE A 118     155.866  85.464  66.574  1.00 42.74           O  
ATOM    905  CB  ILE A 118     154.458  87.715  68.092  1.00 44.60           C  
ATOM    906  CG1 ILE A 118     154.478  89.229  68.307  1.00 43.47           C  
ATOM    907  CG2 ILE A 118     153.501  87.086  69.084  1.00 44.48           C  
ATOM    908  CD1 ILE A 118     154.938  89.640  69.687  1.00 43.74           C  
ATOM    909  N   THR A 119     155.990  84.760  68.692  1.00 42.78           N  
ATOM    910  CA  THR A 119     155.998  83.377  68.277  1.00 42.94           C  
ATOM    911  C   THR A 119     154.601  82.757  68.372  1.00 42.40           C  
ATOM    912  O   THR A 119     154.073  82.505  69.454  1.00 40.60           O  
ATOM    913  CB  THR A 119     157.060  82.594  69.092  1.00 42.80           C  
ATOM    914  OG1 THR A 119     156.994  81.205  68.764  1.00 43.51           O  
ATOM    915  CG2 THR A 119     156.857  82.802  70.583  1.00 44.99           C  
ATOM    916  N   ILE A 120     154.000  82.554  67.202  1.00 42.76           N  
ATOM    917  CA  ILE A 120     152.651  82.000  67.046  1.00 44.32           C  
ATOM    918  C   ILE A 120     152.509  80.509  67.324  1.00 45.65           C  
ATOM    919  O   ILE A 120     153.423  79.723  67.070  1.00 46.55           O  
ATOM    920  CB  ILE A 120     152.138  82.265  65.608  1.00 43.81           C  
ATOM    921  CG1 ILE A 120     151.850  83.750  65.423  1.00 44.42           C  
ATOM    922  CG2 ILE A 120     150.901  81.451  65.320  1.00 44.55           C  
ATOM    923  CD1 ILE A 120     151.424  84.096  64.020  1.00 44.58           C  
ATOM    924  N   ASN A 121     151.343  80.121  67.840  1.00 45.46           N  
ATOM    925  CA  ASN A 121     151.045  78.724  68.128  1.00 44.85           C  
ATOM    926  C   ASN A 121     152.090  78.013  68.932  1.00 45.25           C  
ATOM    927  O   ASN A 121     152.428  76.875  68.637  1.00 45.12           O  
ATOM    928  CB  ASN A 121     150.825  77.970  66.821  1.00 45.09           C  
ATOM    929  CG  ASN A 121     149.666  78.523  66.031  1.00 46.96           C  
ATOM    930  OD1 ASN A 121     149.740  78.665  64.807  1.00 46.64           O  
ATOM    931  ND2 ASN A 121     148.576  78.836  66.725  1.00 48.98           N  
ATOM    932  N   GLU A 122     152.602  78.679  69.958  1.00 46.24           N  
ATOM    933  CA  GLU A 122     153.617  78.102  70.823  1.00 47.39           C  
ATOM    934  C   GLU A 122     153.452  76.604  71.004  1.00 48.65           C  
ATOM    935  O   GLU A 122     152.336  76.101  71.148  1.00 49.25           O  
ATOM    936  CB  GLU A 122     153.560  78.788  72.189  1.00 48.92           C  
ATOM    937  CG  GLU A 122     154.721  78.493  73.139  1.00 51.59           C  
ATOM    938  CD  GLU A 122     155.896  79.452  72.960  1.00 53.07           C  
ATOM    939  OE1 GLU A 122     155.660  80.649  72.669  1.00 52.73           O  
ATOM    940  OE2 GLU A 122     157.056  79.012  73.131  1.00 53.67           O  
ATOM    941  N   GLY A 123     154.573  75.890  70.971  1.00 48.59           N  
ATOM    942  CA  GLY A 123     154.571  74.450  71.163  1.00 47.99           C  
ATOM    943  C   GLY A 123     153.532  73.589  70.468  1.00 48.30           C  
ATOM    944  O   GLY A 123     152.968  72.688  71.084  1.00 48.00           O  
ATOM    945  N   LYS A 124     153.279  73.836  69.191  1.00 48.91           N  
ATOM    946  CA  LYS A 124     152.313  73.017  68.478  1.00 50.48           C  
ATOM    947  C   LYS A 124     152.880  72.289  67.284  1.00 50.81           C  
ATOM    948  O   LYS A 124     152.149  71.960  66.349  1.00 53.00           O  
ATOM    949  CB  LYS A 124     151.099  73.854  68.060  1.00 51.03           C  
ATOM    950  CG  LYS A 124     150.197  74.228  69.227  1.00 51.78           C  
ATOM    951  CD  LYS A 124     149.811  72.993  70.031  1.00 53.89           C  
ATOM    952  CE  LYS A 124     148.877  73.323  71.182  1.00 55.03           C  
ATOM    953  NZ  LYS A 124     147.554  73.794  70.691  1.00 55.86           N1+
ATOM    954  N   LYS A 125     154.184  72.016  67.336  1.00 49.55           N  
ATOM    955  CA  LYS A 125     154.925  71.302  66.284  1.00 48.56           C  
ATOM    956  C   LYS A 125     154.156  71.043  65.003  1.00 46.21           C  
ATOM    957  O   LYS A 125     153.227  70.236  64.961  1.00 46.39           O  
ATOM    958  CB  LYS A 125     155.484  69.974  66.831  1.00 49.16           C  
ATOM    959  CG  LYS A 125     154.441  69.056  67.461  1.00 50.72           C  
ATOM    960  CD  LYS A 125     153.843  69.686  68.713  1.00 51.74           C  
ATOM    961  CE  LYS A 125     152.713  68.859  69.292  1.00 51.75           C  
ATOM    962  NZ  LYS A 125     152.112  69.552  70.466  1.00 52.10           N1+
ATOM    963  N   ALA A 126     154.557  71.726  63.940  1.00 43.82           N  
ATOM    964  CA  ALA A 126     153.890  71.580  62.659  1.00 42.21           C  
ATOM    965  C   ALA A 126     154.308  70.353  61.907  1.00 42.07           C  
ATOM    966  O   ALA A 126     155.146  69.579  62.358  1.00 42.03           O  
ATOM    967  CB  ALA A 126     154.143  72.816  61.807  1.00 40.09           C  
ATOM    968  N   VAL A 127     153.698  70.168  60.747  1.00 41.70           N  
ATOM    969  CA  VAL A 127     154.005  69.059  59.861  1.00 41.84           C  
ATOM    970  C   VAL A 127     153.762  69.467  58.446  1.00 42.17           C  
ATOM    971  O   VAL A 127     152.771  70.130  58.158  1.00 43.37           O  
ATOM    972  CB  VAL A 127     153.149  67.807  60.157  1.00 42.47           C  
ATOM    973  CG1 VAL A 127     153.541  67.204  61.488  1.00 43.09           C  
ATOM    974  CG2 VAL A 127     151.681  68.169  60.150  1.00 43.45           C  
ATOM    975  N   SER A 128     154.664  69.100  57.548  1.00 41.93           N  
ATOM    976  CA  SER A 128     154.492  69.476  56.161  1.00 42.50           C  
ATOM    977  C   SER A 128     153.723  68.465  55.351  1.00 43.24           C  
ATOM    978  O   SER A 128     153.845  67.254  55.556  1.00 43.15           O  
ATOM    979  CB  SER A 128     155.850  69.747  55.533  1.00 42.69           C  
ATOM    980  OG  SER A 128     156.423  70.899  56.119  1.00 43.69           O  
ATOM    981  N   VAL A 129     152.911  68.965  54.426  1.00 42.96           N  
ATOM    982  CA  VAL A 129     152.104  68.096  53.595  1.00 43.79           C  
ATOM    983  C   VAL A 129     152.070  68.511  52.153  1.00 45.26           C  
ATOM    984  O   VAL A 129     151.875  69.687  51.839  1.00 45.22           O  
ATOM    985  CB  VAL A 129     150.655  68.048  54.101  1.00 43.93           C  
ATOM    986  CG1 VAL A 129     149.934  66.858  53.482  1.00 45.23           C  
ATOM    987  CG2 VAL A 129     150.629  67.982  55.620  1.00 42.74           C  
ATOM    988  N   LYS A 130     152.268  67.546  51.262  1.00 46.45           N  
ATOM    989  CA  LYS A 130     152.229  67.835  49.837  1.00 47.40           C  
ATOM    990  C   LYS A 130     150.816  68.032  49.393  1.00 47.39           C  
ATOM    991  O   LYS A 130     149.973  67.145  49.563  1.00 46.90           O  
ATOM    992  CB  LYS A 130     152.860  66.696  49.015  1.00 49.21           C  
ATOM    993  CG  LYS A 130     154.375  66.522  49.168  1.00 49.00           C  
ATOM    994  CD  LYS A 130     155.086  66.589  47.815  1.00 47.84           C  
ATOM    995  CE  LYS A 130     154.618  65.495  46.871  1.00 47.92           C  
ATOM    996  NZ  LYS A 130     155.218  65.651  45.521  1.00 46.73           N1+
ATOM    997  N   VAL A 131     150.544  69.200  48.827  1.00 46.86           N  
ATOM    998  CA  VAL A 131     149.205  69.522  48.368  1.00 47.45           C  
ATOM    999  C   VAL A 131     149.175  70.011  46.945  1.00 48.01           C  
ATOM   1000  O   VAL A 131     149.983  70.856  46.564  1.00 48.51           O  
ATOM   1001  CB  VAL A 131     148.563  70.615  49.274  1.00 47.38           C  
ATOM   1002  CG1 VAL A 131     147.136  70.890  48.834  1.00 47.71           C  
ATOM   1003  CG2 VAL A 131     148.589  70.175  50.733  1.00 45.82           C  
ATOM   1004  N   LYS A 132     148.251  69.477  46.148  1.00 48.25           N  
ATOM   1005  CA  LYS A 132     148.097  69.902  44.755  1.00 48.70           C  
ATOM   1006  C   LYS A 132     146.644  70.089  44.350  1.00 49.06           C  
ATOM   1007  O   LYS A 132     145.775  69.273  44.669  1.00 48.79           O  
ATOM   1008  CB  LYS A 132     148.761  68.912  43.789  1.00 48.18           C  
ATOM   1009  CG  LYS A 132     148.685  69.381  42.339  1.00 48.85           C  
ATOM   1010  CD  LYS A 132     149.267  68.385  41.336  1.00 49.50           C  
ATOM   1011  CE  LYS A 132     149.014  68.867  39.904  1.00 48.77           C  
ATOM   1012  NZ  LYS A 132     149.492  67.911  38.868  1.00 50.35           N1+
ATOM   1013  N   ASN A 133     146.375  71.173  43.634  1.00 48.12           N  
ATOM   1014  CA  ASN A 133     145.023  71.463  43.195  1.00 47.17           C  
ATOM   1015  C   ASN A 133     144.709  70.900  41.817  1.00 47.47           C  
ATOM   1016  O   ASN A 133     144.935  71.539  40.786  1.00 47.98           O  
ATOM   1017  CB  ASN A 133     144.800  72.975  43.228  1.00 46.07           C  
ATOM   1018  CG  ASN A 133     143.349  73.353  43.046  1.00 44.89           C  
ATOM   1019  OD1 ASN A 133     142.995  74.531  43.091  1.00 43.83           O  
ATOM   1020  ND2 ASN A 133     142.495  72.353  42.838  1.00 43.23           N  
ATOM   1021  N   VAL A 134     144.180  69.681  41.813  1.00 46.58           N  
ATOM   1022  CA  VAL A 134     143.813  68.963  40.596  1.00 45.12           C  
ATOM   1023  C   VAL A 134     142.598  69.521  39.870  1.00 45.35           C  
ATOM   1024  O   VAL A 134     142.238  69.047  38.791  1.00 45.25           O  
ATOM   1025  CB  VAL A 134     143.533  67.491  40.934  1.00 45.08           C  
ATOM   1026  CG1 VAL A 134     143.281  66.679  39.663  1.00 45.98           C  
ATOM   1027  CG2 VAL A 134     144.693  66.933  41.726  1.00 43.81           C  
ATOM   1028  N   GLY A 135     141.955  70.525  40.459  1.00 45.68           N  
ATOM   1029  CA  GLY A 135     140.776  71.111  39.841  1.00 45.21           C  
ATOM   1030  C   GLY A 135     141.087  72.282  38.929  1.00 45.59           C  
ATOM   1031  O   GLY A 135     142.220  72.769  38.900  1.00 46.76           O  
ATOM   1032  N   ASP A 136     140.083  72.746  38.191  1.00 44.51           N  
ATOM   1033  CA  ASP A 136     140.270  73.857  37.268  1.00 44.30           C  
ATOM   1034  C   ASP A 136     139.896  75.217  37.826  1.00 43.07           C  
ATOM   1035  O   ASP A 136     139.848  76.207  37.094  1.00 42.76           O  
ATOM   1036  CB  ASP A 136     139.495  73.581  35.979  1.00 46.80           C  
ATOM   1037  CG  ASP A 136     138.038  73.253  36.237  1.00 50.12           C  
ATOM   1038  OD1 ASP A 136     137.227  74.197  36.395  1.00 48.73           O  
ATOM   1039  OD2 ASP A 136     137.711  72.045  36.294  1.00 52.63           O  
ATOM   1040  N   ARG A 137     139.626  75.271  39.128  1.00 41.80           N  
ATOM   1041  CA  ARG A 137     139.281  76.527  39.810  1.00 39.08           C  
ATOM   1042  C   ARG A 137     140.143  76.746  41.048  1.00 36.95           C  
ATOM   1043  O   ARG A 137     140.661  75.788  41.630  1.00 34.93           O  
ATOM   1044  CB  ARG A 137     137.780  76.551  40.166  1.00 38.18           C  
ATOM   1045  CG  ARG A 137     136.856  76.719  38.948  1.00 37.22           C  
ATOM   1046  CD  ARG A 137     135.512  75.994  39.104  1.00 37.16           C  
ATOM   1047  NE  ARG A 137     135.685  74.566  39.385  1.00 36.63           N  
ATOM   1048  CZ  ARG A 137     134.706  73.664  39.369  1.00 34.81           C  
ATOM   1049  NH1 ARG A 137     133.465  74.030  39.079  1.00 34.22           N  
ATOM   1050  NH2 ARG A 137     134.973  72.392  39.643  1.00 33.08           N  
ATOM   1051  N   PRO A 138     140.324  78.011  41.466  1.00 36.00           N  
ATOM   1052  CA  PRO A 138     141.146  78.328  42.644  1.00 35.97           C  
ATOM   1053  C   PRO A 138     140.567  77.803  43.950  1.00 36.81           C  
ATOM   1054  O   PRO A 138     139.359  77.597  44.064  1.00 38.16           O  
ATOM   1055  CB  PRO A 138     141.211  79.861  42.629  1.00 33.86           C  
ATOM   1056  CG  PRO A 138     140.743  80.256  41.249  1.00 33.73           C  
ATOM   1057  CD  PRO A 138     139.715  79.232  40.913  1.00 33.60           C  
ATOM   1058  N   VAL A 139     141.429  77.590  44.942  1.00 37.24           N  
ATOM   1059  CA  VAL A 139     140.999  77.108  46.254  1.00 37.90           C  
ATOM   1060  C   VAL A 139     141.847  77.638  47.405  1.00 40.17           C  
ATOM   1061  O   VAL A 139     143.003  77.245  47.579  1.00 41.06           O  
ATOM   1062  CB  VAL A 139     141.013  75.576  46.318  1.00 36.48           C  
ATOM   1063  CG1 VAL A 139     140.553  75.117  47.689  1.00 36.11           C  
ATOM   1064  CG2 VAL A 139     140.117  75.004  45.242  1.00 36.34           C  
ATOM   1065  N   GLN A 140     141.257  78.519  48.210  1.00 41.22           N  
ATOM   1066  CA  GLN A 140     141.943  79.133  49.346  1.00 40.96           C  
ATOM   1067  C   GLN A 140     141.369  78.747  50.711  1.00 40.82           C  
ATOM   1068  O   GLN A 140     140.204  79.007  51.015  1.00 38.84           O  
ATOM   1069  CB  GLN A 140     141.914  80.645  49.157  1.00 40.88           C  
ATOM   1070  CG  GLN A 140     142.522  81.453  50.264  1.00 41.30           C  
ATOM   1071  CD  GLN A 140     142.654  82.892  49.852  1.00 42.39           C  
ATOM   1072  OE1 GLN A 140     142.801  83.790  50.688  1.00 43.45           O  
ATOM   1073  NE2 GLN A 140     142.611  83.126  48.542  1.00 41.96           N  
ATOM   1074  N   ILE A 141     142.218  78.137  51.536  1.00 39.86           N  
ATOM   1075  CA  ILE A 141     141.844  77.659  52.859  1.00 38.99           C  
ATOM   1076  C   ILE A 141     142.238  78.576  53.982  1.00 38.79           C  
ATOM   1077  O   ILE A 141     143.360  79.083  54.007  1.00 40.19           O  
ATOM   1078  CB  ILE A 141     142.501  76.309  53.144  1.00 39.94           C  
ATOM   1079  CG1 ILE A 141     142.573  75.486  51.861  1.00 39.73           C  
ATOM   1080  CG2 ILE A 141     141.732  75.578  54.222  1.00 40.17           C  
ATOM   1081  CD1 ILE A 141     141.251  75.330  51.168  1.00 42.78           C  
ATOM   1082  N   GLY A 142     141.327  78.751  54.941  1.00 36.82           N  
ATOM   1083  CA  GLY A 142     141.572  79.620  56.082  1.00 33.05           C  
ATOM   1084  C   GLY A 142     142.463  79.033  57.156  1.00 30.51           C  
ATOM   1085  O   GLY A 142     142.699  77.828  57.186  1.00 29.45           O  
ATOM   1086  N   SER A 143     142.940  79.887  58.054  1.00 29.40           N  
ATOM   1087  CA  SER A 143     143.834  79.462  59.125  1.00 29.10           C  
ATOM   1088  C   SER A 143     143.274  78.466  60.120  1.00 28.73           C  
ATOM   1089  O   SER A 143     144.016  77.634  60.628  1.00 27.36           O  
ATOM   1090  CB  SER A 143     144.371  80.684  59.882  1.00 29.92           C  
ATOM   1091  OG  SER A 143     143.346  81.358  60.582  1.00 30.06           O  
ATOM   1092  N   HIS A 144     141.980  78.521  60.415  1.00 30.17           N  
ATOM   1093  CA  HIS A 144     141.418  77.586  61.393  1.00 31.11           C  
ATOM   1094  C   HIS A 144     140.438  76.576  60.858  1.00 31.73           C  
ATOM   1095  O   HIS A 144     139.599  76.065  61.595  1.00 33.08           O  
ATOM   1096  CB  HIS A 144     140.756  78.352  62.530  1.00 31.06           C  
ATOM   1097  CG  HIS A 144     141.726  79.016  63.448  1.00 31.60           C  
ATOM   1098  ND1 HIS A 144     142.628  79.962  63.014  1.00 32.69           N  
ATOM   1099  CD2 HIS A 144     141.923  78.887  64.780  1.00 30.69           C  
ATOM   1100  CE1 HIS A 144     143.337  80.393  64.042  1.00 34.45           C  
ATOM   1101  NE2 HIS A 144     142.928  79.756  65.125  1.00 33.64           N  
ATOM   1102  N   PHE A 145     140.539  76.272  59.576  1.00 30.97           N  
ATOM   1103  CA  PHE A 145     139.648  75.311  58.955  1.00 31.21           C  
ATOM   1104  C   PHE A 145     140.170  73.902  59.067  1.00 32.34           C  
ATOM   1105  O   PHE A 145     141.310  73.651  58.712  1.00 36.00           O  
ATOM   1106  CB  PHE A 145     139.484  75.692  57.479  1.00 29.34           C  
ATOM   1107  CG  PHE A 145     138.414  74.931  56.749  1.00 27.96           C  
ATOM   1108  CD1 PHE A 145     137.387  75.616  56.106  1.00 28.30           C  
ATOM   1109  CD2 PHE A 145     138.454  73.545  56.653  1.00 27.49           C  
ATOM   1110  CE1 PHE A 145     136.417  74.934  55.372  1.00 27.52           C  
ATOM   1111  CE2 PHE A 145     137.491  72.851  55.924  1.00 26.02           C  
ATOM   1112  CZ  PHE A 145     136.472  73.549  55.281  1.00 27.22           C  
ATOM   1113  N   HIS A 146     139.369  72.977  59.586  1.00 33.42           N  
ATOM   1114  CA  HIS A 146     139.809  71.584  59.648  1.00 33.30           C  
ATOM   1115  C   HIS A 146     140.336  71.218  58.277  1.00 33.32           C  
ATOM   1116  O   HIS A 146     139.548  70.951  57.369  1.00 32.67           O  
ATOM   1117  CB  HIS A 146     138.624  70.675  59.989  1.00 31.51           C  
ATOM   1118  CG  HIS A 146     139.004  69.258  60.293  1.00 30.99           C  
ATOM   1119  ND1 HIS A 146     138.092  68.224  60.270  1.00 31.13           N  
ATOM   1120  CD2 HIS A 146     140.177  68.712  60.693  1.00 32.14           C  
ATOM   1121  CE1 HIS A 146     138.684  67.104  60.645  1.00 30.58           C  
ATOM   1122  NE2 HIS A 146     139.950  67.372  60.908  1.00 31.65           N  
ATOM   1123  N   PHE A 147     141.657  71.218  58.111  1.00 33.51           N  
ATOM   1124  CA  PHE A 147     142.256  70.941  56.804  1.00 33.90           C  
ATOM   1125  C   PHE A 147     141.738  69.706  56.107  1.00 34.13           C  
ATOM   1126  O   PHE A 147     141.456  69.728  54.904  1.00 34.59           O  
ATOM   1127  CB  PHE A 147     143.784  70.859  56.902  1.00 34.74           C  
ATOM   1128  CG  PHE A 147     144.482  71.331  55.658  1.00 35.48           C  
ATOM   1129  CD1 PHE A 147     144.663  72.695  55.424  1.00 36.05           C  
ATOM   1130  CD2 PHE A 147     144.853  70.427  54.666  1.00 35.12           C  
ATOM   1131  CE1 PHE A 147     145.191  73.149  54.222  1.00 33.71           C  
ATOM   1132  CE2 PHE A 147     145.381  70.871  53.461  1.00 34.17           C  
ATOM   1133  CZ  PHE A 147     145.548  72.237  53.238  1.00 34.77           C  
ATOM   1134  N   PHE A 148     141.609  68.627  56.869  1.00 33.83           N  
ATOM   1135  CA  PHE A 148     141.123  67.343  56.376  1.00 33.85           C  
ATOM   1136  C   PHE A 148     139.862  67.397  55.531  1.00 34.16           C  
ATOM   1137  O   PHE A 148     139.580  66.450  54.803  1.00 33.87           O  
ATOM   1138  CB  PHE A 148     140.913  66.420  57.577  1.00 36.50           C  
ATOM   1139  CG  PHE A 148     140.331  65.080  57.238  1.00 40.38           C  
ATOM   1140  CD1 PHE A 148     138.964  64.934  56.996  1.00 41.35           C  
ATOM   1141  CD2 PHE A 148     141.148  63.952  57.187  1.00 41.79           C  
ATOM   1142  CE1 PHE A 148     138.417  63.683  56.709  1.00 41.99           C  
ATOM   1143  CE2 PHE A 148     140.611  62.694  56.900  1.00 42.94           C  
ATOM   1144  CZ  PHE A 148     139.242  62.560  56.661  1.00 42.92           C  
ATOM   1145  N   GLU A 149     139.113  68.498  55.594  1.00 34.32           N  
ATOM   1146  CA  GLU A 149     137.861  68.611  54.841  1.00 33.03           C  
ATOM   1147  C   GLU A 149     137.796  69.697  53.787  1.00 33.55           C  
ATOM   1148  O   GLU A 149     136.698  70.101  53.394  1.00 32.26           O  
ATOM   1149  CB  GLU A 149     136.690  68.819  55.805  1.00 32.31           C  
ATOM   1150  CG  GLU A 149     136.521  67.729  56.845  1.00 31.28           C  
ATOM   1151  CD  GLU A 149     135.428  68.050  57.854  1.00 30.30           C  
ATOM   1152  OE1 GLU A 149     134.242  68.147  57.452  1.00 30.54           O  
ATOM   1153  OE2 GLU A 149     135.760  68.203  59.051  1.00 25.82           O  
ATOM   1154  N   VAL A 150     138.933  70.188  53.311  1.00 34.24           N  
ATOM   1155  CA  VAL A 150     138.873  71.235  52.293  1.00 34.96           C  
ATOM   1156  C   VAL A 150     138.361  70.716  50.981  1.00 36.34           C  
ATOM   1157  O   VAL A 150     138.154  69.510  50.826  1.00 37.13           O  
ATOM   1158  CB  VAL A 150     140.247  71.892  52.054  1.00 33.17           C  
ATOM   1159  CG1 VAL A 150     140.766  72.472  53.346  1.00 31.92           C  
ATOM   1160  CG2 VAL A 150     141.221  70.879  51.486  1.00 34.49           C  
ATOM   1161  N   ASN A 151     138.147  71.620  50.029  1.00 37.65           N  
ATOM   1162  CA  ASN A 151     137.658  71.241  48.706  1.00 38.28           C  
ATOM   1163  C   ASN A 151     138.114  69.859  48.318  1.00 39.50           C  
ATOM   1164  O   ASN A 151     139.293  69.526  48.443  1.00 39.50           O  
ATOM   1165  CB  ASN A 151     138.147  72.244  47.657  1.00 36.82           C  
ATOM   1166  CG  ASN A 151     137.229  72.326  46.452  1.00 37.74           C  
ATOM   1167  OD1 ASN A 151     136.835  71.309  45.873  1.00 36.81           O  
ATOM   1168  ND2 ASN A 151     136.885  73.548  46.062  1.00 37.37           N  
ATOM   1169  N   ARG A 152     137.188  69.029  47.863  1.00 41.45           N  
ATOM   1170  CA  ARG A 152     137.558  67.683  47.470  1.00 44.07           C  
ATOM   1171  C   ARG A 152     138.546  67.659  46.330  1.00 45.65           C  
ATOM   1172  O   ARG A 152     138.999  66.601  45.904  1.00 45.10           O  
ATOM   1173  CB  ARG A 152     136.311  66.888  47.100  1.00 45.10           C  
ATOM   1174  CG  ARG A 152     135.519  67.465  45.944  1.00 45.66           C  
ATOM   1175  CD  ARG A 152     134.154  66.819  45.892  1.00 47.42           C  
ATOM   1176  NE  ARG A 152     133.351  67.327  44.790  1.00 49.23           N  
ATOM   1177  CZ  ARG A 152     133.305  66.767  43.590  1.00 50.72           C  
ATOM   1178  NH1 ARG A 152     134.019  65.672  43.347  1.00 52.04           N  
ATOM   1179  NH2 ARG A 152     132.547  67.300  42.639  1.00 51.52           N  
ATOM   1180  N   CYS A 153     138.893  68.837  45.829  1.00 47.85           N  
ATOM   1181  CA  CYS A 153     139.845  68.920  44.740  1.00 51.09           C  
ATOM   1182  C   CYS A 153     141.268  68.806  45.179  1.00 51.44           C  
ATOM   1183  O   CYS A 153     142.050  68.074  44.576  1.00 52.78           O  
ATOM   1184  CB  CYS A 153     139.639  70.206  43.955  1.00 52.55           C  
ATOM   1185  SG  CYS A 153     138.282  70.017  42.779  1.00 63.02           S  
ATOM   1186  N   LEU A 154     141.627  69.516  46.238  1.00 51.34           N  
ATOM   1187  CA  LEU A 154     142.993  69.450  46.733  1.00 50.28           C  
ATOM   1188  C   LEU A 154     143.423  68.040  47.066  1.00 49.93           C  
ATOM   1189  O   LEU A 154     142.944  67.449  48.030  1.00 49.63           O  
ATOM   1190  CB  LEU A 154     143.147  70.337  47.966  1.00 50.06           C  
ATOM   1191  CG  LEU A 154     142.645  71.773  47.789  1.00 50.97           C  
ATOM   1192  CD1 LEU A 154     143.090  72.622  48.974  1.00 50.42           C  
ATOM   1193  CD2 LEU A 154     143.181  72.354  46.493  1.00 50.03           C  
ATOM   1194  N   ASP A 155     144.322  67.485  46.255  1.00 49.83           N  
ATOM   1195  CA  ASP A 155     144.821  66.135  46.492  1.00 48.73           C  
ATOM   1196  C   ASP A 155     146.000  66.111  47.417  1.00 46.94           C  
ATOM   1197  O   ASP A 155     146.929  66.905  47.288  1.00 47.17           O  
ATOM   1198  CB  ASP A 155     145.195  65.444  45.174  1.00 49.71           C  
ATOM   1199  CG  ASP A 155     145.729  64.024  45.385  1.00 51.19           C  
ATOM   1200  OD1 ASP A 155     145.194  63.302  46.255  1.00 50.82           O  
ATOM   1201  OD2 ASP A 155     146.676  63.622  44.673  1.00 50.93           O  
ATOM   1202  N   PHE A 156     145.951  65.191  48.370  1.00 45.65           N  
ATOM   1203  CA  PHE A 156     146.999  65.018  49.364  1.00 44.52           C  
ATOM   1204  C   PHE A 156     146.636  63.947  50.362  1.00 43.43           C  
ATOM   1205  O   PHE A 156     145.560  63.352  50.285  1.00 42.49           O  
ATOM   1206  CB  PHE A 156     147.275  66.345  50.083  1.00 45.78           C  
ATOM   1207  CG  PHE A 156     146.098  66.880  50.845  1.00 46.70           C  
ATOM   1208  CD1 PHE A 156     145.838  66.451  52.141  1.00 47.68           C  
ATOM   1209  CD2 PHE A 156     145.226  67.787  50.251  1.00 47.26           C  
ATOM   1210  CE1 PHE A 156     144.729  66.915  52.833  1.00 48.13           C  
ATOM   1211  CE2 PHE A 156     144.114  68.256  50.933  1.00 47.33           C  
ATOM   1212  CZ  PHE A 156     143.864  67.819  52.227  1.00 47.71           C  
ATOM   1213  N   ASP A 157     147.526  63.693  51.309  1.00 42.54           N  
ATOM   1214  CA  ASP A 157     147.289  62.657  52.298  1.00 42.98           C  
ATOM   1215  C   ASP A 157     146.309  63.063  53.392  1.00 43.83           C  
ATOM   1216  O   ASP A 157     146.710  63.444  54.492  1.00 44.83           O  
ATOM   1217  CB  ASP A 157     148.626  62.244  52.911  1.00 42.00           C  
ATOM   1218  CG  ASP A 157     148.634  60.808  53.385  1.00 43.20           C  
ATOM   1219  OD1 ASP A 157     147.561  60.160  53.377  1.00 41.63           O  
ATOM   1220  OD2 ASP A 157     149.726  60.331  53.770  1.00 43.79           O  
ATOM   1221  N   ARG A 158     145.015  62.988  53.093  1.00 43.26           N  
ATOM   1222  CA  ARG A 158     144.000  63.343  54.075  1.00 42.31           C  
ATOM   1223  C   ARG A 158     144.273  62.727  55.432  1.00 42.38           C  
ATOM   1224  O   ARG A 158     144.241  63.409  56.461  1.00 41.35           O  
ATOM   1225  CB  ARG A 158     142.612  62.909  53.587  1.00 41.52           C  
ATOM   1226  CG  ARG A 158     141.972  63.831  52.554  1.00 41.56           C  
ATOM   1227  CD  ARG A 158     141.969  65.275  53.049  1.00 43.68           C  
ATOM   1228  NE  ARG A 158     140.957  66.142  52.434  1.00 44.47           N  
ATOM   1229  CZ  ARG A 158     140.695  66.203  51.132  1.00 44.86           C  
ATOM   1230  NH1 ARG A 158     141.360  65.437  50.282  1.00 44.94           N  
ATOM   1231  NH2 ARG A 158     139.784  67.053  50.677  1.00 43.94           N  
ATOM   1232  N   GLU A 159     144.559  61.428  55.421  1.00 42.32           N  
ATOM   1233  CA  GLU A 159     144.843  60.662  56.629  1.00 43.21           C  
ATOM   1234  C   GLU A 159     145.775  61.354  57.606  1.00 44.42           C  
ATOM   1235  O   GLU A 159     145.559  61.327  58.827  1.00 42.58           O  
ATOM   1236  CB  GLU A 159     145.403  59.289  56.222  1.00 42.73           C  
ATOM   1237  CG  GLU A 159     146.629  58.786  56.986  1.00 42.91           C  
ATOM   1238  CD  GLU A 159     146.366  58.516  58.457  1.00 44.09           C  
ATOM   1239  OE1 GLU A 159     145.298  57.941  58.769  1.00 46.08           O  
ATOM   1240  OE2 GLU A 159     147.234  58.864  59.296  1.00 40.36           O  
ATOM   1241  N   LYS A 160     146.810  61.990  57.064  1.00 45.26           N  
ATOM   1242  CA  LYS A 160     147.810  62.685  57.869  1.00 45.71           C  
ATOM   1243  C   LYS A 160     147.388  64.023  58.454  1.00 45.16           C  
ATOM   1244  O   LYS A 160     147.994  64.480  59.426  1.00 45.12           O  
ATOM   1245  CB  LYS A 160     149.094  62.884  57.045  1.00 46.92           C  
ATOM   1246  CG  LYS A 160     150.156  61.778  57.201  1.00 49.66           C  
ATOM   1247  CD  LYS A 160     149.650  60.410  56.751  1.00 51.62           C  
ATOM   1248  CE  LYS A 160     150.666  59.302  57.028  1.00 51.76           C  
ATOM   1249  NZ  LYS A 160     150.130  57.944  56.682  1.00 51.88           N1+
ATOM   1250  N   THR A 161     146.358  64.652  57.892  1.00 44.13           N  
ATOM   1251  CA  THR A 161     145.927  65.964  58.381  1.00 44.27           C  
ATOM   1252  C   THR A 161     144.668  65.999  59.218  1.00 42.84           C  
ATOM   1253  O   THR A 161     144.071  67.061  59.387  1.00 42.38           O  
ATOM   1254  CB  THR A 161     145.729  66.944  57.222  1.00 45.18           C  
ATOM   1255  OG1 THR A 161     144.727  66.430  56.338  1.00 45.25           O  
ATOM   1256  CG2 THR A 161     147.033  67.139  56.465  1.00 44.35           C  
ATOM   1257  N   PHE A 162     144.258  64.853  59.748  1.00 41.55           N  
ATOM   1258  CA  PHE A 162     143.065  64.790  60.576  1.00 40.51           C  
ATOM   1259  C   PHE A 162     143.222  65.554  61.869  1.00 41.31           C  
ATOM   1260  O   PHE A 162     144.185  65.352  62.612  1.00 42.70           O  
ATOM   1261  CB  PHE A 162     142.729  63.335  60.900  1.00 39.91           C  
ATOM   1262  CG  PHE A 162     141.465  63.163  61.704  1.00 38.55           C  
ATOM   1263  CD1 PHE A 162     140.217  63.304  61.106  1.00 37.80           C  
ATOM   1264  CD2 PHE A 162     141.524  62.868  63.061  1.00 37.90           C  
ATOM   1265  CE1 PHE A 162     139.042  63.155  61.849  1.00 37.88           C  
ATOM   1266  CE2 PHE A 162     140.354  62.716  63.817  1.00 38.86           C  
ATOM   1267  CZ  PHE A 162     139.110  62.860  63.207  1.00 38.37           C  
ATOM   1268  N   GLY A 163     142.274  66.440  62.148  1.00 39.39           N  
ATOM   1269  CA  GLY A 163     142.340  67.207  63.376  1.00 37.69           C  
ATOM   1270  C   GLY A 163     143.442  68.241  63.387  1.00 36.50           C  
ATOM   1271  O   GLY A 163     143.992  68.556  64.434  1.00 36.06           O  
ATOM   1272  N   LYS A 164     143.764  68.774  62.218  1.00 36.60           N  
ATOM   1273  CA  LYS A 164     144.802  69.784  62.105  1.00 36.19           C  
ATOM   1274  C   LYS A 164     144.359  70.966  61.286  1.00 35.81           C  
ATOM   1275  O   LYS A 164     143.359  70.897  60.566  1.00 35.42           O  
ATOM   1276  CB  LYS A 164     146.067  69.171  61.489  1.00 37.90           C  
ATOM   1277  CG  LYS A 164     146.785  68.156  62.380  1.00 39.41           C  
ATOM   1278  CD  LYS A 164     147.822  67.342  61.596  1.00 37.33           C  
ATOM   1279  CE  LYS A 164     148.677  66.463  62.509  1.00 37.01           C  
ATOM   1280  NZ  LYS A 164     149.594  67.259  63.376  1.00 34.92           N1+
ATOM   1281  N   ARG A 165     145.104  72.061  61.410  1.00 35.73           N  
ATOM   1282  CA  ARG A 165     144.833  73.304  60.695  1.00 35.78           C  
ATOM   1283  C   ARG A 165     146.113  73.993  60.293  1.00 37.57           C  
ATOM   1284  O   ARG A 165     147.151  73.804  60.928  1.00 37.92           O  
ATOM   1285  CB  ARG A 165     144.015  74.257  61.573  1.00 33.05           C  
ATOM   1286  CG  ARG A 165     144.769  74.803  62.796  1.00 30.82           C  
ATOM   1287  CD  ARG A 165     143.867  75.679  63.658  1.00 28.62           C  
ATOM   1288  NE  ARG A 165     144.534  76.319  64.796  1.00 25.96           N  
ATOM   1289  CZ  ARG A 165     145.342  77.376  64.717  1.00 25.84           C  
ATOM   1290  NH1 ARG A 165     145.608  77.929  63.544  1.00 25.20           N  
ATOM   1291  NH2 ARG A 165     145.867  77.903  65.821  1.00 23.99           N  
ATOM   1292  N   LEU A 166     146.043  74.803  59.242  1.00 38.44           N  
ATOM   1293  CA  LEU A 166     147.198  75.536  58.737  1.00 38.46           C  
ATOM   1294  C   LEU A 166     147.907  76.353  59.778  1.00 39.22           C  
ATOM   1295  O   LEU A 166     147.386  77.364  60.237  1.00 39.18           O  
ATOM   1296  CB  LEU A 166     146.760  76.458  57.606  1.00 39.12           C  
ATOM   1297  CG  LEU A 166     146.148  75.677  56.453  1.00 40.59           C  
ATOM   1298  CD1 LEU A 166     145.401  76.600  55.502  1.00 42.41           C  
ATOM   1299  CD2 LEU A 166     147.268  74.934  55.755  1.00 42.82           C  
ATOM   1300  N   ASP A 167     149.112  75.926  60.147  1.00 40.88           N  
ATOM   1301  CA  ASP A 167     149.916  76.636  61.144  1.00 41.04           C  
ATOM   1302  C   ASP A 167     150.347  78.017  60.675  1.00 41.11           C  
ATOM   1303  O   ASP A 167     151.498  78.232  60.309  1.00 41.88           O  
ATOM   1304  CB  ASP A 167     151.145  75.794  61.515  1.00 39.01           C  
ATOM   1305  CG  ASP A 167     152.026  76.471  62.538  1.00 39.00           C  
ATOM   1306  OD1 ASP A 167     151.495  77.250  63.352  1.00 38.21           O  
ATOM   1307  OD2 ASP A 167     153.248  76.215  62.542  1.00 40.77           O  
ATOM   1308  N   ILE A 168     149.402  78.955  60.679  1.00 41.06           N  
ATOM   1309  CA  ILE A 168     149.651  80.327  60.248  1.00 39.76           C  
ATOM   1310  C   ILE A 168     148.939  81.340  61.110  1.00 39.87           C  
ATOM   1311  O   ILE A 168     148.066  80.991  61.908  1.00 39.86           O  
ATOM   1312  CB  ILE A 168     149.197  80.531  58.787  1.00 39.17           C  
ATOM   1313  CG1 ILE A 168     147.686  80.308  58.670  1.00 39.81           C  
ATOM   1314  CG2 ILE A 168     149.902  79.544  57.890  1.00 38.47           C  
ATOM   1315  CD1 ILE A 168     147.149  80.408  57.261  1.00 38.42           C  
ATOM   1316  N   ALA A 169     149.309  82.605  60.956  1.00 39.94           N  
ATOM   1317  CA  ALA A 169     148.681  83.667  61.725  1.00 39.62           C  
ATOM   1318  C   ALA A 169     147.178  83.594  61.628  1.00 40.01           C  
ATOM   1319  O   ALA A 169     146.633  83.427  60.536  1.00 39.36           O  
ATOM   1320  CB  ALA A 169     149.175  85.019  61.233  1.00 39.13           C  
ATOM   1321  N   ALA A 170     146.496  83.705  62.765  1.00 40.33           N  
ATOM   1322  CA  ALA A 170     145.042  83.630  62.774  1.00 40.35           C  
ATOM   1323  C   ALA A 170     144.384  84.595  61.804  1.00 41.06           C  
ATOM   1324  O   ALA A 170     144.740  85.768  61.731  1.00 42.00           O  
ATOM   1325  CB  ALA A 170     144.528  83.863  64.182  1.00 38.55           C  
ATOM   1326  N   GLY A 171     143.434  84.091  61.024  1.00 42.24           N  
ATOM   1327  CA  GLY A 171     142.728  84.935  60.077  1.00 43.10           C  
ATOM   1328  C   GLY A 171     143.205  84.904  58.636  1.00 44.13           C  
ATOM   1329  O   GLY A 171     142.498  85.348  57.726  1.00 44.80           O  
ATOM   1330  N   THR A 172     144.404  84.379  58.416  1.00 44.41           N  
ATOM   1331  CA  THR A 172     144.965  84.319  57.075  1.00 42.69           C  
ATOM   1332  C   THR A 172     144.668  83.038  56.372  1.00 43.51           C  
ATOM   1333  O   THR A 172     144.009  82.141  56.913  1.00 43.39           O  
ATOM   1334  CB  THR A 172     146.474  84.486  57.112  1.00 42.49           C  
ATOM   1335  OG1 THR A 172     147.055  83.376  57.809  1.00 43.83           O  
ATOM   1336  CG2 THR A 172     146.841  85.766  57.829  1.00 40.45           C  
ATOM   1337  N   ALA A 173     145.173  82.931  55.151  1.00 43.57           N  
ATOM   1338  CA  ALA A 173     144.941  81.733  54.367  1.00 43.54           C  
ATOM   1339  C   ALA A 173     146.019  81.429  53.345  1.00 43.36           C  
ATOM   1340  O   ALA A 173     146.902  82.240  53.060  1.00 41.84           O  
ATOM   1341  CB  ALA A 173     143.582  81.838  53.679  1.00 43.57           C  
ATOM   1342  N   VAL A 174     145.928  80.226  52.793  1.00 43.38           N  
ATOM   1343  CA  VAL A 174     146.843  79.732  51.779  1.00 42.38           C  
ATOM   1344  C   VAL A 174     146.123  79.492  50.487  1.00 41.75           C  
ATOM   1345  O   VAL A 174     145.131  78.771  50.462  1.00 42.77           O  
ATOM   1346  CB  VAL A 174     147.478  78.412  52.230  1.00 43.20           C  
ATOM   1347  CG1 VAL A 174     148.229  77.768  51.077  1.00 44.46           C  
ATOM   1348  CG2 VAL A 174     148.410  78.668  53.406  1.00 43.88           C  
ATOM   1349  N   ARG A 175     146.612  80.085  49.404  1.00 41.35           N  
ATOM   1350  CA  ARG A 175     145.974  79.930  48.102  1.00 41.04           C  
ATOM   1351  C   ARG A 175     146.579  78.841  47.238  1.00 41.01           C  
ATOM   1352  O   ARG A 175     147.784  78.613  47.255  1.00 41.69           O  
ATOM   1353  CB  ARG A 175     146.018  81.267  47.363  1.00 40.23           C  
ATOM   1354  CG  ARG A 175     145.179  81.321  46.106  1.00 41.65           C  
ATOM   1355  CD  ARG A 175     145.381  82.649  45.381  1.00 42.56           C  
ATOM   1356  NE  ARG A 175     144.458  82.800  44.260  1.00 43.07           N  
ATOM   1357  CZ  ARG A 175     143.167  83.087  44.392  1.00 43.97           C  
ATOM   1358  NH1 ARG A 175     142.648  83.261  45.600  1.00 45.58           N  
ATOM   1359  NH2 ARG A 175     142.390  83.185  43.320  1.00 43.54           N  
ATOM   1360  N   PHE A 176     145.729  78.160  46.479  1.00 41.49           N  
ATOM   1361  CA  PHE A 176     146.150  77.088  45.575  1.00 42.72           C  
ATOM   1362  C   PHE A 176     145.623  77.283  44.164  1.00 43.70           C  
ATOM   1363  O   PHE A 176     144.459  76.965  43.891  1.00 43.55           O  
ATOM   1364  CB  PHE A 176     145.641  75.731  46.072  1.00 42.93           C  
ATOM   1365  CG  PHE A 176     146.414  75.163  47.222  1.00 41.77           C  
ATOM   1366  CD1 PHE A 176     147.587  74.452  47.002  1.00 43.04           C  
ATOM   1367  CD2 PHE A 176     145.953  75.305  48.520  1.00 41.32           C  
ATOM   1368  CE1 PHE A 176     148.289  73.886  48.063  1.00 42.07           C  
ATOM   1369  CE2 PHE A 176     146.646  74.745  49.585  1.00 41.51           C  
ATOM   1370  CZ  PHE A 176     147.815  74.034  49.357  1.00 42.10           C  
ATOM   1371  N   GLU A 177     146.447  77.805  43.259  1.00 44.17           N  
ATOM   1372  CA  GLU A 177     145.982  77.988  41.890  1.00 45.60           C  
ATOM   1373  C   GLU A 177     145.768  76.677  41.193  1.00 45.88           C  
ATOM   1374  O   GLU A 177     146.497  75.717  41.433  1.00 47.05           O  
ATOM   1375  CB  GLU A 177     146.958  78.848  41.096  1.00 45.72           C  
ATOM   1376  CG  GLU A 177     146.904  80.310  41.475  1.00 48.63           C  
ATOM   1377  CD  GLU A 177     145.510  80.909  41.322  1.00 48.60           C  
ATOM   1378  OE1 GLU A 177     144.577  80.440  41.999  1.00 50.03           O  
ATOM   1379  OE2 GLU A 177     145.341  81.856  40.529  1.00 50.16           O  
ATOM   1380  N   PRO A 178     144.757  76.597  40.318  1.00 46.00           N  
ATOM   1381  CA  PRO A 178     144.552  75.313  39.646  1.00 46.32           C  
ATOM   1382  C   PRO A 178     145.856  74.825  39.078  1.00 47.14           C  
ATOM   1383  O   PRO A 178     146.553  75.557  38.373  1.00 46.57           O  
ATOM   1384  CB  PRO A 178     143.504  75.639  38.581  1.00 45.72           C  
ATOM   1385  CG  PRO A 178     143.752  77.087  38.289  1.00 45.54           C  
ATOM   1386  CD  PRO A 178     143.993  77.669  39.659  1.00 45.67           C  
ATOM   1387  N   GLY A 179     146.207  73.590  39.418  1.00 47.97           N  
ATOM   1388  CA  GLY A 179     147.452  73.021  38.944  1.00 48.81           C  
ATOM   1389  C   GLY A 179     148.560  73.139  39.975  1.00 49.88           C  
ATOM   1390  O   GLY A 179     149.346  72.205  40.152  1.00 50.64           O  
ATOM   1391  N   GLU A 180     148.627  74.279  40.661  1.00 49.94           N  
ATOM   1392  CA  GLU A 180     149.660  74.500  41.669  1.00 50.72           C  
ATOM   1393  C   GLU A 180     149.814  73.374  42.663  1.00 52.06           C  
ATOM   1394  O   GLU A 180     148.862  72.651  42.969  1.00 53.60           O  
ATOM   1395  CB  GLU A 180     149.405  75.808  42.426  1.00 49.82           C  
ATOM   1396  CG  GLU A 180     150.215  75.934  43.717  1.00 50.72           C  
ATOM   1397  CD  GLU A 180     150.294  77.355  44.238  1.00 50.75           C  
ATOM   1398  OE1 GLU A 180     149.243  78.017  44.317  1.00 54.03           O  
ATOM   1399  OE2 GLU A 180     151.407  77.810  44.576  1.00 49.96           O  
ATOM   1400  N   GLU A 181     151.037  73.223  43.166  1.00 52.18           N  
ATOM   1401  CA  GLU A 181     151.365  72.194  44.146  1.00 51.92           C  
ATOM   1402  C   GLU A 181     152.341  72.705  45.190  1.00 51.44           C  
ATOM   1403  O   GLU A 181     153.431  73.182  44.867  1.00 51.86           O  
ATOM   1404  CB  GLU A 181     151.945  70.960  43.441  1.00 52.31           C  
ATOM   1405  CG  GLU A 181     152.150  69.755  44.353  1.00 53.84           C  
ATOM   1406  CD  GLU A 181     152.741  68.553  43.632  1.00 54.68           C  
ATOM   1407  OE1 GLU A 181     152.714  67.445  44.208  1.00 56.15           O  
ATOM   1408  OE2 GLU A 181     153.237  68.713  42.496  1.00 55.26           O  
ATOM   1409  N   LYS A 182     151.946  72.616  46.455  1.00 50.01           N  
ATOM   1410  CA  LYS A 182     152.783  73.090  47.545  1.00 48.22           C  
ATOM   1411  C   LYS A 182     152.699  72.243  48.776  1.00 47.95           C  
ATOM   1412  O   LYS A 182     151.834  71.372  48.908  1.00 48.57           O  
ATOM   1413  CB  LYS A 182     152.407  74.528  47.921  1.00 48.67           C  
ATOM   1414  CG  LYS A 182     152.688  75.568  46.849  1.00 47.20           C  
ATOM   1415  CD  LYS A 182     152.286  76.966  47.305  1.00 45.71           C  
ATOM   1416  CE  LYS A 182     150.780  77.114  47.455  1.00 44.51           C  
ATOM   1417  NZ  LYS A 182     150.400  78.532  47.720  1.00 42.73           N1+
ATOM   1418  N   SER A 183     153.620  72.505  49.694  1.00 46.16           N  
ATOM   1419  CA  SER A 183     153.677  71.798  50.958  1.00 45.43           C  
ATOM   1420  C   SER A 183     153.285  72.728  52.075  1.00 44.12           C  
ATOM   1421  O   SER A 183     153.945  73.741  52.296  1.00 43.44           O  
ATOM   1422  CB  SER A 183     155.094  71.262  51.180  1.00 45.89           C  
ATOM   1423  OG  SER A 183     155.196  70.554  52.401  1.00 47.01           O  
ATOM   1424  N   VAL A 184     152.207  72.410  52.783  1.00 42.57           N  
ATOM   1425  CA  VAL A 184     151.754  73.292  53.853  1.00 41.35           C  
ATOM   1426  C   VAL A 184     152.003  72.800  55.246  1.00 40.38           C  
ATOM   1427  O   VAL A 184     152.029  71.598  55.516  1.00 39.30           O  
ATOM   1428  CB  VAL A 184     150.243  73.602  53.726  1.00 41.46           C  
ATOM   1429  CG1 VAL A 184     149.950  74.211  52.368  1.00 41.70           C  
ATOM   1430  CG2 VAL A 184     149.429  72.341  53.931  1.00 40.13           C  
ATOM   1431  N   GLU A 185     152.200  73.754  56.148  1.00 39.96           N  
ATOM   1432  CA  GLU A 185     152.418  73.448  57.554  1.00 40.29           C  
ATOM   1433  C   GLU A 185     151.093  73.369  58.277  1.00 39.86           C  
ATOM   1434  O   GLU A 185     150.179  74.150  57.995  1.00 39.22           O  
ATOM   1435  CB  GLU A 185     153.291  74.535  58.199  1.00 40.97           C  
ATOM   1436  CG  GLU A 185     154.706  74.609  57.661  1.00 43.10           C  
ATOM   1437  CD  GLU A 185     155.660  73.666  58.374  1.00 45.03           C  
ATOM   1438  OE1 GLU A 185     156.099  73.995  59.500  1.00 46.86           O  
ATOM   1439  OE2 GLU A 185     155.966  72.593  57.811  1.00 43.91           O  
ATOM   1440  N   LEU A 186     150.950  72.422  59.193  1.00 39.22           N  
ATOM   1441  CA  LEU A 186     149.698  72.338  59.917  1.00 38.74           C  
ATOM   1442  C   LEU A 186     149.779  71.682  61.257  1.00 39.14           C  
ATOM   1443  O   LEU A 186     150.115  70.506  61.379  1.00 40.83           O  
ATOM   1444  CB  LEU A 186     148.624  71.676  59.045  1.00 36.63           C  
ATOM   1445  CG  LEU A 186     148.921  70.360  58.352  1.00 33.79           C  
ATOM   1446  CD1 LEU A 186     148.509  69.231  59.234  1.00 33.97           C  
ATOM   1447  CD2 LEU A 186     148.142  70.294  57.071  1.00 34.93           C  
ATOM   1448  N   ILE A 187     149.479  72.481  62.279  1.00 39.52           N  
ATOM   1449  CA  ILE A 187     149.473  72.042  63.670  1.00 39.20           C  
ATOM   1450  C   ILE A 187     148.146  71.440  64.046  1.00 39.22           C  
ATOM   1451  O   ILE A 187     147.193  71.492  63.275  1.00 39.29           O  
ATOM   1452  CB  ILE A 187     149.739  73.221  64.611  1.00 38.65           C  
ATOM   1453  CG1 ILE A 187     148.771  74.361  64.278  1.00 39.37           C  
ATOM   1454  CG2 ILE A 187     151.168  73.691  64.470  1.00 37.42           C  
ATOM   1455  CD1 ILE A 187     148.966  75.603  65.119  1.00 38.80           C  
ATOM   1456  N   ASP A 188     148.068  70.853  65.229  1.00 39.48           N  
ATOM   1457  CA  ASP A 188     146.815  70.268  65.655  1.00 40.30           C  
ATOM   1458  C   ASP A 188     145.898  71.293  66.240  1.00 41.05           C  
ATOM   1459  O   ASP A 188     146.357  72.285  66.821  1.00 42.87           O  
ATOM   1460  CB  ASP A 188     147.062  69.166  66.680  1.00 41.60           C  
ATOM   1461  CG  ASP A 188     147.921  68.057  66.133  1.00 44.17           C  
ATOM   1462  OD1 ASP A 188     149.105  68.335  65.835  1.00 47.94           O  
ATOM   1463  OD2 ASP A 188     147.418  66.919  65.989  1.00 43.60           O  
ATOM   1464  N   ILE A 189     144.595  71.071  66.076  1.00 39.18           N  
ATOM   1465  CA  ILE A 189     143.584  71.969  66.610  1.00 36.74           C  
ATOM   1466  C   ILE A 189     143.585  71.977  68.135  1.00 36.31           C  
ATOM   1467  O   ILE A 189     143.708  70.930  68.773  1.00 37.05           O  
ATOM   1468  CB  ILE A 189     142.186  71.555  66.101  1.00 35.87           C  
ATOM   1469  CG1 ILE A 189     142.176  71.565  64.575  1.00 35.36           C  
ATOM   1470  CG2 ILE A 189     141.123  72.510  66.627  1.00 35.89           C  
ATOM   1471  CD1 ILE A 189     140.950  70.941  63.962  1.00 33.18           C  
ATOM   1472  N   GLY A 190     143.459  73.157  68.729  1.00 34.64           N  
ATOM   1473  CA  GLY A 190     143.453  73.238  70.178  1.00 34.94           C  
ATOM   1474  C   GLY A 190     142.085  73.013  70.803  1.00 34.94           C  
ATOM   1475  O   GLY A 190     141.227  72.331  70.230  1.00 35.44           O  
ATOM   1476  N   GLY A 191     141.886  73.588  71.987  1.00 33.47           N  
ATOM   1477  CA  GLY A 191     140.621  73.452  72.676  1.00 31.22           C  
ATOM   1478  C   GLY A 191     140.236  72.007  72.892  1.00 31.84           C  
ATOM   1479  O   GLY A 191     141.100  71.139  73.044  1.00 32.04           O  
ATOM   1480  N   ASN A 192     138.932  71.750  72.904  1.00 31.60           N  
ATOM   1481  CA  ASN A 192     138.414  70.410  73.116  1.00 31.42           C  
ATOM   1482  C   ASN A 192     138.438  69.564  71.884  1.00 30.97           C  
ATOM   1483  O   ASN A 192     137.939  68.442  71.872  1.00 30.92           O  
ATOM   1484  CB  ASN A 192     136.991  70.483  73.657  1.00 33.16           C  
ATOM   1485  CG  ASN A 192     136.932  71.024  75.068  1.00 34.71           C  
ATOM   1486  OD1 ASN A 192     135.854  71.249  75.602  1.00 37.74           O  
ATOM   1487  ND2 ASN A 192     138.091  71.228  75.683  1.00 33.74           N  
ATOM   1488  N   ARG A 193     139.022  70.101  70.826  1.00 30.54           N  
ATOM   1489  CA  ARG A 193     139.116  69.358  69.585  1.00 31.95           C  
ATOM   1490  C   ARG A 193     137.797  68.771  69.175  1.00 30.79           C  
ATOM   1491  O   ARG A 193     137.693  67.597  68.809  1.00 30.10           O  
ATOM   1492  CB  ARG A 193     140.174  68.249  69.719  1.00 33.86           C  
ATOM   1493  CG  ARG A 193     141.604  68.769  69.940  1.00 35.25           C  
ATOM   1494  CD  ARG A 193     142.595  67.627  70.139  1.00 36.21           C  
ATOM   1495  NE  ARG A 193     142.756  66.795  68.946  1.00 37.57           N  
ATOM   1496  CZ  ARG A 193     143.399  67.178  67.842  1.00 37.62           C  
ATOM   1497  NH1 ARG A 193     143.949  68.384  67.775  1.00 36.73           N  
ATOM   1498  NH2 ARG A 193     143.490  66.357  66.802  1.00 36.81           N  
ATOM   1499  N   ARG A 194     136.768  69.603  69.266  1.00 30.05           N  
ATOM   1500  CA  ARG A 194     135.413  69.219  68.891  1.00 29.27           C  
ATOM   1501  C   ARG A 194     135.074  69.745  67.522  1.00 28.55           C  
ATOM   1502  O   ARG A 194     134.696  70.908  67.349  1.00 27.57           O  
ATOM   1503  CB  ARG A 194     134.413  69.748  69.921  1.00 28.39           C  
ATOM   1504  CG  ARG A 194     134.483  69.067  71.272  1.00 26.84           C  
ATOM   1505  CD  ARG A 194     133.834  67.692  71.253  1.00 28.10           C  
ATOM   1506  NE  ARG A 194     133.447  67.286  72.606  1.00 32.19           N  
ATOM   1507  CZ  ARG A 194     132.809  66.160  72.915  1.00 32.18           C  
ATOM   1508  NH1 ARG A 194     132.476  65.301  71.965  1.00 35.36           N  
ATOM   1509  NH2 ARG A 194     132.498  65.897  74.177  1.00 30.91           N  
ATOM   1510  N   ILE A 195     135.209  68.874  66.534  1.00 27.86           N  
ATOM   1511  CA  ILE A 195     134.968  69.263  65.160  1.00 28.49           C  
ATOM   1512  C   ILE A 195     133.543  69.063  64.664  1.00 29.65           C  
ATOM   1513  O   ILE A 195     133.099  67.938  64.399  1.00 29.83           O  
ATOM   1514  CB  ILE A 195     135.974  68.536  64.225  1.00 27.34           C  
ATOM   1515  CG1 ILE A 195     137.385  68.648  64.816  1.00 25.87           C  
ATOM   1516  CG2 ILE A 195     135.965  69.170  62.849  1.00 25.97           C  
ATOM   1517  CD1 ILE A 195     138.490  68.122  63.925  1.00 25.92           C  
ATOM   1518  N   PHE A 196     132.825  70.181  64.545  1.00 28.17           N  
ATOM   1519  CA  PHE A 196     131.449  70.194  64.064  1.00 25.52           C  
ATOM   1520  C   PHE A 196     131.253  71.176  62.930  1.00 26.22           C  
ATOM   1521  O   PHE A 196     131.659  72.334  63.019  1.00 24.47           O  
ATOM   1522  CB  PHE A 196     130.491  70.539  65.200  1.00 22.58           C  
ATOM   1523  CG  PHE A 196     130.482  69.541  66.303  1.00 21.67           C  
ATOM   1524  CD1 PHE A 196     131.531  69.477  67.209  1.00 22.32           C  
ATOM   1525  CD2 PHE A 196     129.412  68.666  66.453  1.00 23.33           C  
ATOM   1526  CE1 PHE A 196     131.514  68.553  68.259  1.00 23.22           C  
ATOM   1527  CE2 PHE A 196     129.383  67.736  67.499  1.00 23.26           C  
ATOM   1528  CZ  PHE A 196     130.437  67.681  68.404  1.00 22.53           C  
ATOM   1529  N   GLY A 197     130.629  70.712  61.852  1.00 28.05           N  
ATOM   1530  CA  GLY A 197     130.405  71.570  60.704  1.00 30.60           C  
ATOM   1531  C   GLY A 197     131.321  71.240  59.537  1.00 31.96           C  
ATOM   1532  O   GLY A 197     131.557  70.069  59.234  1.00 32.64           O  
ATOM   1533  N   PHE A 198     131.840  72.273  58.882  1.00 32.32           N  
ATOM   1534  CA  PHE A 198     132.726  72.086  57.740  1.00 33.00           C  
ATOM   1535  C   PHE A 198     132.071  71.298  56.634  1.00 34.66           C  
ATOM   1536  O   PHE A 198     131.127  71.781  55.998  1.00 35.95           O  
ATOM   1537  CB  PHE A 198     134.006  71.400  58.200  1.00 30.48           C  
ATOM   1538  CG  PHE A 198     134.672  72.096  59.344  1.00 29.11           C  
ATOM   1539  CD1 PHE A 198     134.787  71.478  60.578  1.00 27.46           C  
ATOM   1540  CD2 PHE A 198     135.159  73.394  59.194  1.00 29.25           C  
ATOM   1541  CE1 PHE A 198     135.379  72.143  61.654  1.00 28.29           C  
ATOM   1542  CE2 PHE A 198     135.749  74.065  60.259  1.00 27.57           C  
ATOM   1543  CZ  PHE A 198     135.859  73.440  61.492  1.00 27.96           C  
ATOM   1544  N   ASN A 199     132.561  70.087  56.383  1.00 35.89           N  
ATOM   1545  CA  ASN A 199     131.968  69.247  55.346  1.00 37.05           C  
ATOM   1546  C   ASN A 199     131.163  68.108  55.926  1.00 36.40           C  
ATOM   1547  O   ASN A 199     130.690  67.219  55.214  1.00 36.85           O  
ATOM   1548  CB  ASN A 199     133.046  68.708  54.394  1.00 38.28           C  
ATOM   1549  CG  ASN A 199     132.998  69.369  53.014  1.00 40.09           C  
ATOM   1550  OD1 ASN A 199     131.953  69.385  52.349  1.00 39.04           O  
ATOM   1551  ND2 ASN A 199     134.135  69.908  52.576  1.00 40.26           N  
ATOM   1552  N   ALA A 200     130.995  68.143  57.241  1.00 35.82           N  
ATOM   1553  CA  ALA A 200     130.226  67.124  57.935  1.00 35.12           C  
ATOM   1554  C   ALA A 200     130.940  65.818  57.982  1.00 34.31           C  
ATOM   1555  O   ALA A 200     130.330  64.763  58.180  1.00 33.34           O  
ATOM   1556  CB  ALA A 200     128.862  66.946  57.260  1.00 36.62           C  
ATOM   1557  N   LEU A 201     132.250  65.874  57.798  1.00 32.71           N  
ATOM   1558  CA  LEU A 201     133.035  64.658  57.822  1.00 33.34           C  
ATOM   1559  C   LEU A 201     133.336  64.132  59.211  1.00 32.33           C  
ATOM   1560  O   LEU A 201     133.612  62.948  59.373  1.00 32.32           O  
ATOM   1561  CB  LEU A 201     134.326  64.860  57.025  1.00 33.71           C  
ATOM   1562  CG  LEU A 201     134.050  65.121  55.541  1.00 33.46           C  
ATOM   1563  CD1 LEU A 201     135.355  65.216  54.771  1.00 31.76           C  
ATOM   1564  CD2 LEU A 201     133.171  64.002  54.991  1.00 34.00           C  
ATOM   1565  N   VAL A 202     133.267  64.994  60.220  1.00 32.13           N  
ATOM   1566  CA  VAL A 202     133.534  64.567  61.590  1.00 30.98           C  
ATOM   1567  C   VAL A 202     132.346  64.727  62.525  1.00 31.31           C  
ATOM   1568  O   VAL A 202     131.781  63.743  62.997  1.00 33.60           O  
ATOM   1569  CB  VAL A 202     134.723  65.333  62.181  1.00 30.18           C  
ATOM   1570  CG1 VAL A 202     135.207  64.634  63.443  1.00 27.56           C  
ATOM   1571  CG2 VAL A 202     135.831  65.445  61.151  1.00 28.45           C  
ATOM   1572  N   ASP A 203     131.964  65.969  62.798  1.00 30.39           N  
ATOM   1573  CA  ASP A 203     130.833  66.268  63.680  1.00 29.42           C  
ATOM   1574  C   ASP A 203     130.818  65.526  65.000  1.00 29.28           C  
ATOM   1575  O   ASP A 203     129.791  64.970  65.404  1.00 29.21           O  
ATOM   1576  CB  ASP A 203     129.501  66.020  62.967  1.00 28.16           C  
ATOM   1577  CG  ASP A 203     129.253  66.995  61.846  1.00 28.05           C  
ATOM   1578  OD1 ASP A 203     129.735  68.147  61.945  1.00 27.03           O  
ATOM   1579  OD2 ASP A 203     128.563  66.611  60.874  1.00 26.61           O  
ATOM   1580  N   ARG A 204     131.958  65.515  65.677  1.00 27.64           N  
ATOM   1581  CA  ARG A 204     132.067  64.877  66.980  1.00 28.41           C  
ATOM   1582  C   ARG A 204     133.437  65.038  67.579  1.00 30.66           C  
ATOM   1583  O   ARG A 204     134.216  65.901  67.162  1.00 31.52           O  
ATOM   1584  CB  ARG A 204     131.703  63.385  66.898  1.00 25.66           C  
ATOM   1585  CG  ARG A 204     132.622  62.526  66.045  1.00 20.57           C  
ATOM   1586  CD  ARG A 204     132.287  61.044  66.171  1.00 16.88           C  
ATOM   1587  NE  ARG A 204     131.205  60.594  65.295  1.00 15.44           N  
ATOM   1588  CZ  ARG A 204     130.690  59.365  65.333  1.00 14.39           C  
ATOM   1589  NH1 ARG A 204     131.163  58.492  66.209  1.00 13.55           N  
ATOM   1590  NH2 ARG A 204     129.729  58.993  64.486  1.00 10.74           N  
ATOM   1591  N   GLN A 205     133.741  64.229  68.581  1.00 32.02           N  
ATOM   1592  CA  GLN A 205     135.049  64.302  69.193  1.00 33.90           C  
ATOM   1593  C   GLN A 205     136.107  63.834  68.246  1.00 35.25           C  
ATOM   1594  O   GLN A 205     136.024  62.733  67.701  1.00 35.84           O  
ATOM   1595  CB  GLN A 205     135.100  63.450  70.459  1.00 35.45           C  
ATOM   1596  CG  GLN A 205     136.414  63.555  71.211  1.00 37.73           C  
ATOM   1597  CD  GLN A 205     136.732  64.981  71.613  1.00 39.15           C  
ATOM   1598  OE1 GLN A 205     135.969  65.612  72.342  1.00 40.71           O  
ATOM   1599  NE2 GLN A 205     137.860  65.498  71.134  1.00 40.12           N  
ATOM   1600  N   ALA A 206     137.109  64.673  68.022  1.00 35.97           N  
ATOM   1601  CA  ALA A 206     138.192  64.302  67.136  1.00 34.96           C  
ATOM   1602  C   ALA A 206     139.191  63.403  67.809  1.00 35.44           C  
ATOM   1603  O   ALA A 206     140.041  63.865  68.565  1.00 36.08           O  
ATOM   1604  CB  ALA A 206     138.882  65.543  66.615  1.00 33.30           C  
ATOM   1605  N   ASP A 207     139.072  62.104  67.561  1.00 36.59           N  
ATOM   1606  CA  ASP A 207     140.001  61.118  68.112  1.00 37.64           C  
ATOM   1607  C   ASP A 207     140.422  60.120  67.043  1.00 38.35           C  
ATOM   1608  O   ASP A 207     140.054  60.288  65.878  1.00 38.28           O  
ATOM   1609  CB  ASP A 207     139.373  60.388  69.309  1.00 37.59           C  
ATOM   1610  CG  ASP A 207     138.134  59.619  68.936  1.00 38.10           C  
ATOM   1611  OD1 ASP A 207     138.129  59.023  67.839  1.00 37.42           O  
ATOM   1612  OD2 ASP A 207     137.174  59.597  69.741  1.00 39.30           O  
ATOM   1613  N   ASN A 208     141.193  59.095  67.399  1.00 38.44           N  
ATOM   1614  CA  ASN A 208     141.616  58.128  66.387  1.00 38.95           C  
ATOM   1615  C   ASN A 208     140.476  57.352  65.780  1.00 38.09           C  
ATOM   1616  O   ASN A 208     140.543  56.939  64.625  1.00 38.36           O  
ATOM   1617  CB  ASN A 208     142.646  57.139  66.949  1.00 40.68           C  
ATOM   1618  CG  ASN A 208     144.059  57.696  66.948  1.00 42.96           C  
ATOM   1619  OD1 ASN A 208     144.476  58.379  66.007  1.00 42.79           O  
ATOM   1620  ND2 ASN A 208     144.815  57.387  67.999  1.00 44.92           N  
ATOM   1621  N   GLU A 209     139.419  57.145  66.555  1.00 37.20           N  
ATOM   1622  CA  GLU A 209     138.269  56.401  66.070  1.00 36.96           C  
ATOM   1623  C   GLU A 209     137.403  57.219  65.144  1.00 36.10           C  
ATOM   1624  O   GLU A 209     136.922  56.737  64.111  1.00 35.67           O  
ATOM   1625  CB  GLU A 209     137.460  55.888  67.256  1.00 38.71           C  
ATOM   1626  CG  GLU A 209     138.293  55.086  68.259  1.00 43.06           C  
ATOM   1627  CD  GLU A 209     139.069  53.937  67.612  1.00 46.56           C  
ATOM   1628  OE1 GLU A 209     138.454  53.150  66.852  1.00 47.49           O  
ATOM   1629  OE2 GLU A 209     140.292  53.819  67.872  1.00 45.84           O  
ATOM   1630  N   SER A 210     137.187  58.475  65.511  1.00 34.85           N  
ATOM   1631  CA  SER A 210     136.408  59.350  64.657  1.00 34.07           C  
ATOM   1632  C   SER A 210     137.079  59.448  63.312  1.00 33.44           C  
ATOM   1633  O   SER A 210     136.434  59.563  62.272  1.00 32.90           O  
ATOM   1634  CB  SER A 210     136.279  60.742  65.296  1.00 34.00           C  
ATOM   1635  OG  SER A 210     137.542  61.344  65.542  1.00 34.09           O  
ATOM   1636  N   LYS A 211     138.408  59.369  63.348  1.00 32.99           N  
ATOM   1637  CA  LYS A 211     139.236  59.430  62.152  1.00 32.85           C  
ATOM   1638  C   LYS A 211     138.828  58.385  61.147  1.00 33.95           C  
ATOM   1639  O   LYS A 211     138.608  58.686  59.965  1.00 32.69           O  
ATOM   1640  CB  LYS A 211     140.699  59.233  62.540  1.00 31.43           C  
ATOM   1641  CG  LYS A 211     141.709  59.589  61.473  1.00 29.30           C  
ATOM   1642  CD  LYS A 211     143.108  59.373  62.019  1.00 30.80           C  
ATOM   1643  CE  LYS A 211     144.184  59.798  61.035  1.00 32.83           C  
ATOM   1644  NZ  LYS A 211     145.547  59.610  61.622  1.00 34.72           N1+
ATOM   1645  N   LYS A 212     138.727  57.144  61.623  1.00 34.04           N  
ATOM   1646  CA  LYS A 212     138.317  56.043  60.773  1.00 35.66           C  
ATOM   1647  C   LYS A 212     137.070  56.418  60.025  1.00 37.26           C  
ATOM   1648  O   LYS A 212     136.961  56.263  58.801  1.00 38.61           O  
ATOM   1649  CB  LYS A 212     138.043  54.792  61.615  1.00 35.09           C  
ATOM   1650  CG  LYS A 212     139.225  54.309  62.446  1.00 35.85           C  
ATOM   1651  CD  LYS A 212     138.875  53.046  63.236  1.00 36.04           C  
ATOM   1652  CE  LYS A 212     140.056  52.559  64.071  1.00 35.86           C  
ATOM   1653  NZ  LYS A 212     139.688  51.405  64.940  1.00 36.99           N1+
ATOM   1654  N   ILE A 213     136.117  56.946  60.782  1.00 37.32           N  
ATOM   1655  CA  ILE A 213     134.846  57.359  60.227  1.00 37.27           C  
ATOM   1656  C   ILE A 213     134.992  58.489  59.235  1.00 36.04           C  
ATOM   1657  O   ILE A 213     134.343  58.494  58.195  1.00 35.21           O  
ATOM   1658  CB  ILE A 213     133.874  57.740  61.377  1.00 38.57           C  
ATOM   1659  CG1 ILE A 213     133.713  56.539  62.314  1.00 40.03           C  
ATOM   1660  CG2 ILE A 213     132.511  58.130  60.831  1.00 37.88           C  
ATOM   1661  CD1 ILE A 213     132.756  56.763  63.465  1.00 41.70           C  
ATOM   1662  N   ALA A 214     135.868  59.441  59.538  1.00 35.95           N  
ATOM   1663  CA  ALA A 214     136.089  60.579  58.651  1.00 36.89           C  
ATOM   1664  C   ALA A 214     136.594  60.167  57.286  1.00 38.80           C  
ATOM   1665  O   ALA A 214     136.072  60.606  56.254  1.00 37.22           O  
ATOM   1666  CB  ALA A 214     137.064  61.552  59.293  1.00 35.77           C  
ATOM   1667  N   LEU A 215     137.627  59.325  57.280  1.00 40.67           N  
ATOM   1668  CA  LEU A 215     138.201  58.829  56.037  1.00 41.64           C  
ATOM   1669  C   LEU A 215     137.195  58.039  55.253  1.00 42.46           C  
ATOM   1670  O   LEU A 215     137.074  58.192  54.032  1.00 42.50           O  
ATOM   1671  CB  LEU A 215     139.427  57.958  56.318  1.00 42.26           C  
ATOM   1672  CG  LEU A 215     140.651  58.719  56.831  1.00 44.48           C  
ATOM   1673  CD1 LEU A 215     141.723  57.750  57.294  1.00 42.92           C  
ATOM   1674  CD2 LEU A 215     141.174  59.631  55.726  1.00 45.40           C  
ATOM   1675  N   HIS A 216     136.455  57.182  55.950  1.00 40.92           N  
ATOM   1676  CA  HIS A 216     135.442  56.399  55.271  1.00 40.22           C  
ATOM   1677  C   HIS A 216     134.445  57.291  54.582  1.00 40.15           C  
ATOM   1678  O   HIS A 216     134.039  57.047  53.447  1.00 39.96           O  
ATOM   1679  CB  HIS A 216     134.708  55.492  56.250  1.00 40.42           C  
ATOM   1680  CG  HIS A 216     133.703  54.606  55.591  1.00 40.76           C  
ATOM   1681  ND1 HIS A 216     134.061  53.585  54.740  1.00 41.54           N  
ATOM   1682  CD2 HIS A 216     132.350  54.621  55.613  1.00 42.20           C  
ATOM   1683  CE1 HIS A 216     132.973  53.008  54.264  1.00 42.03           C  
ATOM   1684  NE2 HIS A 216     131.921  53.618  54.778  1.00 42.45           N  
ATOM   1685  N   ARG A 217     134.050  58.347  55.283  1.00 39.26           N  
ATOM   1686  CA  ARG A 217     133.100  59.304  54.748  1.00 38.57           C  
ATOM   1687  C   ARG A 217     133.642  60.044  53.555  1.00 39.53           C  
ATOM   1688  O   ARG A 217     133.006  60.071  52.498  1.00 39.70           O  
ATOM   1689  CB  ARG A 217     132.693  60.302  55.835  1.00 37.81           C  
ATOM   1690  CG  ARG A 217     131.852  59.691  56.941  1.00 32.38           C  
ATOM   1691  CD  ARG A 217     131.554  60.702  58.019  1.00 29.86           C  
ATOM   1692  NE  ARG A 217     130.631  60.150  58.999  1.00 30.09           N  
ATOM   1693  CZ  ARG A 217     130.270  60.754  60.125  1.00 29.20           C  
ATOM   1694  NH1 ARG A 217     130.747  61.948  60.437  1.00 30.06           N  
ATOM   1695  NH2 ARG A 217     129.441  60.146  60.955  1.00 30.57           N  
ATOM   1696  N   ALA A 218     134.818  60.651  53.718  1.00 39.29           N  
ATOM   1697  CA  ALA A 218     135.455  61.384  52.627  1.00 38.94           C  
ATOM   1698  C   ALA A 218     135.601  60.505  51.404  1.00 39.65           C  
ATOM   1699  O   ALA A 218     135.371  60.917  50.261  1.00 38.67           O  
ATOM   1700  CB  ALA A 218     136.816  61.902  53.077  1.00 37.59           C  
ATOM   1701  N   LYS A 219     135.985  59.264  51.665  1.00 40.87           N  
ATOM   1702  CA  LYS A 219     136.145  58.256  50.630  1.00 43.22           C  
ATOM   1703  C   LYS A 219     134.943  58.217  49.702  1.00 43.42           C  
ATOM   1704  O   LYS A 219     135.053  58.432  48.497  1.00 43.31           O  
ATOM   1705  CB  LYS A 219     136.327  56.896  51.312  1.00 44.36           C  
ATOM   1706  CG  LYS A 219     136.516  55.710  50.397  1.00 44.53           C  
ATOM   1707  CD  LYS A 219     137.903  55.663  49.789  1.00 46.27           C  
ATOM   1708  CE  LYS A 219     138.184  54.269  49.242  1.00 47.38           C  
ATOM   1709  NZ  LYS A 219     137.006  53.659  48.537  1.00 48.49           N1+
ATOM   1710  N   GLU A 220     133.781  57.950  50.290  1.00 43.72           N  
ATOM   1711  CA  GLU A 220     132.520  57.871  49.563  1.00 44.05           C  
ATOM   1712  C   GLU A 220     132.077  59.196  48.976  1.00 44.60           C  
ATOM   1713  O   GLU A 220     131.246  59.243  48.061  1.00 43.90           O  
ATOM   1714  CB  GLU A 220     131.426  57.344  50.500  1.00 44.40           C  
ATOM   1715  CG  GLU A 220     131.693  55.961  51.072  1.00 44.68           C  
ATOM   1716  CD  GLU A 220     130.701  55.578  52.156  1.00 45.74           C  
ATOM   1717  OE1 GLU A 220     130.787  56.122  53.282  1.00 46.36           O  
ATOM   1718  OE2 GLU A 220     129.827  54.734  51.878  1.00 46.58           O  
ATOM   1719  N   ARG A 221     132.630  60.283  49.506  1.00 44.58           N  
ATOM   1720  CA  ARG A 221     132.274  61.612  49.041  1.00 45.88           C  
ATOM   1721  C   ARG A 221     133.195  62.153  47.978  1.00 45.91           C  
ATOM   1722  O   ARG A 221     132.990  63.252  47.461  1.00 45.76           O  
ATOM   1723  CB  ARG A 221     132.183  62.566  50.236  1.00 46.74           C  
ATOM   1724  CG  ARG A 221     130.938  62.336  51.108  1.00 47.25           C  
ATOM   1725  CD  ARG A 221     131.217  62.703  52.559  1.00 50.09           C  
ATOM   1726  NE  ARG A 221     130.637  63.966  53.035  1.00 51.12           N  
ATOM   1727  CZ  ARG A 221     130.384  65.041  52.291  1.00 50.05           C  
ATOM   1728  NH1 ARG A 221     130.638  65.049  50.991  1.00 50.52           N  
ATOM   1729  NH2 ARG A 221     129.899  66.131  52.864  1.00 49.80           N  
ATOM   1730  N   GLY A 222     134.218  61.372  47.649  1.00 46.16           N  
ATOM   1731  CA  GLY A 222     135.150  61.754  46.601  1.00 47.98           C  
ATOM   1732  C   GLY A 222     136.248  62.759  46.896  1.00 49.26           C  
ATOM   1733  O   GLY A 222     136.696  63.459  45.987  1.00 48.57           O  
ATOM   1734  N   PHE A 223     136.692  62.838  48.145  1.00 50.03           N  
ATOM   1735  CA  PHE A 223     137.754  63.770  48.493  1.00 51.63           C  
ATOM   1736  C   PHE A 223     139.125  63.223  48.212  1.00 53.49           C  
ATOM   1737  O   PHE A 223     139.652  62.439  49.005  1.00 53.42           O  
ATOM   1738  CB  PHE A 223     137.663  64.158  49.969  1.00 50.48           C  
ATOM   1739  CG  PHE A 223     136.526  65.084  50.282  1.00 49.55           C  
ATOM   1740  CD1 PHE A 223     135.213  64.644  50.210  1.00 48.97           C  
ATOM   1741  CD2 PHE A 223     136.770  66.408  50.629  1.00 49.67           C  
ATOM   1742  CE1 PHE A 223     134.163  65.506  50.477  1.00 47.21           C  
ATOM   1743  CE2 PHE A 223     135.724  67.282  50.899  1.00 48.24           C  
ATOM   1744  CZ  PHE A 223     134.420  66.829  50.822  1.00 48.07           C  
ATOM   1745  N   HIS A 224     139.710  63.637  47.086  1.00 54.84           N  
ATOM   1746  CA  HIS A 224     141.047  63.189  46.678  1.00 56.47           C  
ATOM   1747  C   HIS A 224     142.011  62.961  47.834  1.00 58.03           C  
ATOM   1748  O   HIS A 224     142.134  63.798  48.726  1.00 58.89           O  
ATOM   1749  CB  HIS A 224     141.677  64.195  45.708  1.00 55.56           C  
ATOM   1750  CG  HIS A 224     141.078  64.182  44.334  1.00 55.52           C  
ATOM   1751  ND1 HIS A 224     139.752  64.469  44.093  1.00 56.63           N  
ATOM   1752  CD2 HIS A 224     141.638  63.950  43.123  1.00 54.97           C  
ATOM   1753  CE1 HIS A 224     139.521  64.418  42.793  1.00 55.38           C  
ATOM   1754  NE2 HIS A 224     140.649  64.105  42.182  1.00 55.55           N  
ATOM   1755  N   GLY A 225     142.700  61.822  47.814  1.00 59.13           N  
ATOM   1756  CA  GLY A 225     143.653  61.508  48.867  1.00 59.47           C  
ATOM   1757  C   GLY A 225     143.039  60.793  50.052  1.00 60.31           C  
ATOM   1758  O   GLY A 225     143.754  60.253  50.895  1.00 59.11           O  
ATOM   1759  N   ALA A 226     141.713  60.802  50.127  1.00 62.59           N  
ATOM   1760  CA  ALA A 226     141.012  60.145  51.216  1.00 65.65           C  
ATOM   1761  C   ALA A 226     141.278  58.663  51.233  1.00 68.48           C  
ATOM   1762  O   ALA A 226     140.392  57.855  50.953  1.00 67.94           O  
ATOM   1763  CB  ALA A 226     139.516  60.407  51.112  1.00 63.39           C  
ATOM   1764  N   LYS A 227     142.520  58.313  51.564  1.00 71.95           N  
ATOM   1765  CA  LYS A 227     142.976  56.929  51.634  1.00 74.80           C  
ATOM   1766  C   LYS A 227     142.101  55.976  50.855  1.00 76.09           C  
ATOM   1767  O   LYS A 227     141.781  56.239  49.695  1.00 77.09           O  
ATOM   1768  CB  LYS A 227     143.067  56.483  53.097  1.00 76.12           C  
ATOM   1769  CG  LYS A 227     144.180  55.478  53.378  1.00 78.61           C  
ATOM   1770  CD  LYS A 227     145.541  56.155  53.616  1.00 80.39           C  
ATOM   1771  CE  LYS A 227     146.012  56.997  52.431  1.00 80.36           C  
ATOM   1772  NZ  LYS A 227     146.095  56.210  51.169  1.00 79.18           N1+
ATOM   1773  N   SER A 228     141.701  54.869  51.477  1.00 77.42           N  
ATOM   1774  CA  SER A 228     140.851  53.892  50.798  1.00 78.27           C  
ATOM   1775  C   SER A 228     139.998  53.046  51.721  1.00 78.95           C  
ATOM   1776  O   SER A 228     140.187  53.048  52.941  1.00 79.61           O  
ATOM   1777  CB  SER A 228     141.706  52.977  49.922  1.00 77.78           C  
ATOM   1778  OG  SER A 228     142.357  53.716  48.905  1.00 76.99           O  
ATOM   1779  N   ASP A 229     139.048  52.320  51.133  1.00 79.03           N  
ATOM   1780  CA  ASP A 229     138.151  51.454  51.894  1.00 79.26           C  
ATOM   1781  C   ASP A 229     138.614  50.023  51.982  1.00 79.28           C  
ATOM   1782  O   ASP A 229     138.069  49.135  51.314  1.00 78.94           O  
ATOM   1783  CB  ASP A 229     136.733  51.477  51.307  1.00 79.56           C  
ATOM   1784  CG  ASP A 229     135.894  52.630  51.838  1.00 80.03           C  
ATOM   1785  OD1 ASP A 229     135.887  52.853  53.067  1.00 80.09           O  
ATOM   1786  OD2 ASP A 229     135.225  53.306  51.029  1.00 80.27           O  
ATOM   1787  N   ASP A 230     139.636  49.797  52.806  1.00 78.90           N  
ATOM   1788  CA  ASP A 230     140.168  48.457  53.017  1.00 77.80           C  
ATOM   1789  C   ASP A 230     139.223  47.659  53.871  1.00 76.16           C  
ATOM   1790  O   ASP A 230     139.610  47.029  54.860  1.00 75.70           O  
ATOM   1791  CB  ASP A 230     141.545  48.526  53.686  1.00 79.43           C  
ATOM   1792  CG  ASP A 230     142.584  49.222  52.817  1.00 80.68           C  
ATOM   1793  OD1 ASP A 230     142.428  50.435  52.552  1.00 81.01           O  
ATOM   1794  OD2 ASP A 230     143.555  48.554  52.395  1.00 80.89           O  
ATOM   1795  N   ASN A 231     137.954  47.714  53.475  1.00 73.91           N  
ATOM   1796  CA  ASN A 231     136.874  47.033  54.164  1.00 70.81           C  
ATOM   1797  C   ASN A 231     136.577  47.646  55.516  1.00 68.05           C  
ATOM   1798  O   ASN A 231     137.221  47.353  56.526  1.00 67.30           O  
ATOM   1799  CB  ASN A 231     137.200  45.542  54.275  1.00 71.98           C  
ATOM   1800  CG  ASN A 231     137.621  44.945  52.934  1.00 73.19           C  
ATOM   1801  OD1 ASN A 231     136.968  45.164  51.906  1.00 72.23           O  
ATOM   1802  ND2 ASN A 231     138.719  44.190  52.939  1.00 73.89           N  
ATOM   1803  N   TYR A 232     135.585  48.533  55.501  1.00 64.82           N  
ATOM   1804  CA  TYR A 232     135.117  49.274  56.667  1.00 61.26           C  
ATOM   1805  C   TYR A 232     134.235  48.455  57.587  1.00 58.90           C  
ATOM   1806  O   TYR A 232     133.485  47.595  57.130  1.00 59.00           O  
ATOM   1807  CB  TYR A 232     134.355  50.510  56.184  1.00 60.82           C  
ATOM   1808  CG  TYR A 232     134.087  51.530  57.254  1.00 60.91           C  
ATOM   1809  CD1 TYR A 232     132.810  51.703  57.779  1.00 60.90           C  
ATOM   1810  CD2 TYR A 232     135.122  52.315  57.758  1.00 60.64           C  
ATOM   1811  CE1 TYR A 232     132.573  52.634  58.784  1.00 61.19           C  
ATOM   1812  CE2 TYR A 232     134.899  53.242  58.757  1.00 60.79           C  
ATOM   1813  CZ  TYR A 232     133.625  53.399  59.270  1.00 61.71           C  
ATOM   1814  OH  TYR A 232     133.415  54.309  60.283  1.00 62.73           O  
ATOM   1815  N   VAL A 233     134.309  48.728  58.886  1.00 55.69           N  
ATOM   1816  CA  VAL A 233     133.512  47.993  59.865  1.00 52.17           C  
ATOM   1817  C   VAL A 233     132.513  48.862  60.623  1.00 50.32           C  
ATOM   1818  O   VAL A 233     132.508  48.888  61.856  1.00 51.01           O  
ATOM   1819  CB  VAL A 233     134.437  47.281  60.881  1.00 51.24           C  
ATOM   1820  CG1 VAL A 233     133.641  46.335  61.755  1.00 50.38           C  
ATOM   1821  CG2 VAL A 233     135.522  46.527  60.144  1.00 51.28           C  
ATOM   1822  N   LYS A 234     131.663  49.565  59.875  1.00 47.14           N  
ATOM   1823  CA  LYS A 234     130.626  50.457  60.417  1.00 44.14           C  
ATOM   1824  C   LYS A 234     130.286  50.299  61.893  1.00 43.25           C  
ATOM   1825  O   LYS A 234     130.016  49.187  62.360  1.00 43.68           O  
ATOM   1826  CB  LYS A 234     129.330  50.293  59.622  1.00 41.36           C  
ATOM   1827  CG  LYS A 234     129.308  50.938  58.257  1.00 39.50           C  
ATOM   1828  CD  LYS A 234     128.002  50.582  57.555  1.00 41.07           C  
ATOM   1829  CE  LYS A 234     127.835  51.313  56.228  1.00 42.15           C  
ATOM   1830  NZ  LYS A 234     128.956  51.038  55.279  1.00 43.10           N1+
ATOM   1831  N   THR A 235     130.288  51.414  62.627  1.00 40.75           N  
ATOM   1832  CA  THR A 235     129.932  51.395  64.046  1.00 39.16           C  
ATOM   1833  C   THR A 235     128.450  51.551  64.225  1.00 37.88           C  
ATOM   1834  O   THR A 235     127.730  51.746  63.245  1.00 37.26           O  
ATOM   1835  CB  THR A 235     130.625  52.509  64.849  1.00 38.66           C  
ATOM   1836  OG1 THR A 235     130.436  53.768  64.192  1.00 40.19           O  
ATOM   1837  CG2 THR A 235     132.095  52.222  64.990  1.00 37.82           C  
ATOM   1838  N   ILE A 236     127.979  51.488  65.468  1.00 36.48           N  
ATOM   1839  CA  ILE A 236     126.546  51.587  65.729  1.00 34.80           C  
ATOM   1840  C   ILE A 236     125.945  52.943  65.459  1.00 35.75           C  
ATOM   1841  O   ILE A 236     124.722  53.120  65.529  1.00 35.48           O  
ATOM   1842  CB  ILE A 236     126.208  51.184  67.170  1.00 32.70           C  
ATOM   1843  CG1 ILE A 236     124.711  50.875  67.266  1.00 32.14           C  
ATOM   1844  CG2 ILE A 236     126.619  52.293  68.129  1.00 30.81           C  
ATOM   1845  CD1 ILE A 236     124.293  50.181  68.534  1.00 31.88           C  
ATOM   1846  N   LYS A 237     126.796  53.912  65.138  1.00 35.09           N  
ATOM   1847  CA  LYS A 237     126.315  55.254  64.853  1.00 34.80           C  
ATOM   1848  C   LYS A 237     127.312  56.084  64.097  1.00 35.62           C  
ATOM   1849  O   LYS A 237     128.403  56.380  64.583  1.00 37.56           O  
ATOM   1850  CB  LYS A 237     125.895  55.936  66.168  1.00 32.41           C  
ATOM   1851  CG  LYS A 237     126.556  57.252  66.486  1.00 27.52           C  
ATOM   1852  CD  LYS A 237     125.776  58.436  65.948  1.00 27.08           C  
ATOM   1853  CE  LYS A 237     126.332  59.741  66.537  1.00 27.00           C  
ATOM   1854  NZ  LYS A 237     125.700  60.993  66.047  1.00 21.36           N1+
ATOM   1855  N   GLU A 238     126.933  56.462  62.883  1.00 35.92           N  
ATOM   1856  CA  GLU A 238     127.794  57.261  62.033  1.00 36.12           C  
ATOM   1857  C   GLU A 238     127.123  57.648  60.746  1.00 36.17           C  
ATOM   1858  O   GLU A 238     125.931  57.322  60.604  1.00 37.79           O  
ATOM   1859  CB  GLU A 238     129.063  56.480  61.726  1.00 37.76           C  
ATOM   1860  CG  GLU A 238     128.822  55.234  60.905  1.00 37.48           C  
ATOM   1861  CD  GLU A 238     129.993  54.289  60.942  1.00 38.71           C  
ATOM   1862  OE1 GLU A 238     130.046  53.386  60.088  1.00 42.18           O  
ATOM   1863  OE2 GLU A 238     130.857  54.440  61.830  1.00 39.26           O  
ATOM   1864  OXT GLU A 238     127.783  58.266  59.888  1.00 36.03           O  
TER    1865      GLU A 238 
ATOM   1866  N   MET B   1     154.878  75.702  65.025  1.00  0.00      1    N1+
ATOM   1867  HT1 MET B   1     154.347  74.905  65.502  1.00  0.00      1    H  
ATOM   1868  HT2 MET B   1     155.918  75.455  64.972  1.00  0.00      1    H  
ATOM   1869  HT3 MET B   1     154.494  75.844  64.036  1.00  0.00      1    H  
ATOM   1870  CA  MET B   1     154.704  76.957  65.811  1.00  0.00      1    C  
ATOM   1871  HA  MET B   1     153.642  77.199  65.850  1.00  0.00      1    H  
ATOM   1872  CB  MET B   1     155.220  76.783  67.243  1.00  0.00      1    C  
ATOM   1873  HB1 MET B   1     154.990  77.691  67.801  1.00  0.00      1    H  
ATOM   1874  HB2 MET B   1     154.700  75.937  67.693  1.00  0.00      1    H  
ATOM   1875  CG  MET B   1     156.716  76.529  67.343  1.00  0.00      1    C  
ATOM   1876  HG1 MET B   1     156.869  75.475  67.573  1.00  0.00      1    H  
ATOM   1877  HG2 MET B   1     157.167  76.760  66.378  1.00  0.00      1    H  
ATOM   1878  SD  MET B   1     157.553  77.518  68.615  1.00  0.00      1    S  
ATOM   1879  CE  MET B   1     158.523  78.679  67.577  1.00  0.00      1    C  
ATOM   1880  HE1 MET B   1     159.092  79.352  68.218  1.00  0.00      1    H  
ATOM   1881  HE2 MET B   1     157.846  79.260  66.951  1.00  0.00      1    H  
ATOM   1882  HE3 MET B   1     159.209  78.115  66.944  1.00  0.00      1    H  
ATOM   1883  C   MET B   1     155.435  78.106  65.176  1.00  0.00      1    C  
ATOM   1884  O   MET B   1     155.905  79.011  65.864  1.00  0.00      1    O  
ATOM   1885  N   LYS B   2     155.542  78.074  63.856  1.00  0.00      1    N  
ATOM   1886  HN  LYS B   2     155.119  77.250  63.319  1.00  0.00      1    H  
ATOM   1887  CA  LYS B   2     156.219  79.129  63.116  1.00  0.00      1    C  
ATOM   1888  HA  LYS B   2     157.291  78.937  63.151  1.00  0.00      1    H  
ATOM   1889  CB  LYS B   2     155.769  79.063  61.657  1.00  0.00      1    C  
ATOM   1890  HB1 LYS B   2     154.736  79.405  61.593  1.00  0.00      1    H  
ATOM   1891  HB2 LYS B   2     156.407  79.718  61.064  1.00  0.00      1    H  
ATOM   1892  CG  LYS B   2     155.854  77.645  61.087  1.00  0.00      1    C  
ATOM   1893  HG1 LYS B   2     156.855  77.254  61.271  1.00  0.00      1    H  
ATOM   1894  HG2 LYS B   2     155.120  77.019  61.595  1.00  0.00      1    H  
ATOM   1895  CD  LYS B   2     155.581  77.602  59.596  1.00  0.00      1    C  
ATOM   1896  HD1 LYS B   2     156.289  78.257  59.088  1.00  0.00      1    H  
ATOM   1897  HD2 LYS B   2     155.713  76.580  59.242  1.00  0.00      1    H  
ATOM   1898  CE  LYS B   2     154.173  78.056  59.273  1.00  0.00      1    C  
ATOM   1899  HE1 LYS B   2     153.468  77.396  59.779  1.00  0.00      1    H  
ATOM   1900  HE2 LYS B   2     154.042  79.075  59.636  1.00  0.00      1    H  
ATOM   1901  NZ  LYS B   2     153.888  78.029  57.810  1.00  0.00      1    N1+
ATOM   1902  HZ1 LYS B   2     152.885  78.357  57.635  1.00  0.00      1    H  
ATOM   1903  HZ2 LYS B   2     154.005  77.031  57.442  1.00  0.00      1    H  
ATOM   1904  HZ3 LYS B   2     154.569  78.679  57.301  1.00  0.00      1    H  
ATOM   1905  C   LYS B   2     155.964  80.507  63.700  1.00  0.00      1    C  
ATOM   1906  O   LYS B   2     154.899  80.747  64.254  1.00  0.00      1    O  
ATOM   1907  N   LYS B   3     156.937  81.413  63.597  1.00  0.00      1    N  
ATOM   1908  HN  LYS B   3     157.851  81.153  63.105  1.00  0.00      1    H  
ATOM   1909  CA  LYS B   3     156.771  82.761  64.149  1.00  0.00      1    C  
ATOM   1910  HA  LYS B   3     155.814  82.770  64.671  1.00  0.00      1    H  
ATOM   1911  CB  LYS B   3     157.850  83.042  65.203  1.00  0.00      1    C  
ATOM   1912  HB1 LYS B   3     157.715  84.066  65.552  1.00  0.00      1    H  
ATOM   1913  HB2 LYS B   3     157.692  82.352  66.032  1.00  0.00      1    H  
ATOM   1914  CG  LYS B   3     159.290  82.895  64.746  1.00  0.00      1    C  
ATOM   1915  HG1 LYS B   3     159.448  81.882  64.375  1.00  0.00      1    H  
ATOM   1916  HG2 LYS B   3     159.488  83.610  63.948  1.00  0.00      1    H  
ATOM   1917  CD  LYS B   3     160.250  83.161  65.914  1.00  0.00      1    C  
ATOM   1918  HD1 LYS B   3     160.070  84.166  66.296  1.00  0.00      1    H  
ATOM   1919  HD2 LYS B   3     160.057  82.433  66.701  1.00  0.00      1    H  
ATOM   1920  CE  LYS B   3     161.712  83.050  65.488  1.00  0.00      1    C  
ATOM   1921  HE1 LYS B   3     161.924  82.009  65.243  1.00  0.00      1    H  
ATOM   1922  HE2 LYS B   3     161.865  83.670  64.605  1.00  0.00      1    H  
ATOM   1923  NZ  LYS B   3     162.665  83.493  66.552  1.00  0.00      1    N1+
ATOM   1924  HZ1 LYS B   3     163.669  83.393  66.196  1.00  0.00      1    H  
ATOM   1925  HZ2 LYS B   3     162.534  82.887  67.424  1.00  0.00      1    H  
ATOM   1926  HZ3 LYS B   3     162.475  84.517  66.798  1.00  0.00      1    H  
ATOM   1927  C   LYS B   3     156.726  83.893  63.134  1.00  0.00      1    C  
ATOM   1928  O   LYS B   3     157.174  83.746  61.999  1.00  0.00      1    O  
ATOM   1929  N   ILE B   4     156.172  85.031  63.558  1.00  0.00      1    N  
ATOM   1930  HN  ILE B   4     155.826  85.084  64.569  1.00  0.00      1    H  
ATOM   1931  CA  ILE B   4     156.016  86.213  62.702  1.00  0.00      1    C  
ATOM   1932  HA  ILE B   4     156.600  86.049  61.797  1.00  0.00      1    H  
ATOM   1933  CB  ILE B   4     154.531  86.371  62.286  1.00  0.00      1    C  
ATOM   1934  HB  ILE B   4     154.243  85.505  61.689  1.00  0.00      1    H  
ATOM   1935  CG2 ILE B   4     153.646  86.423  63.523  1.00  0.00      1    C  
ATOM   1936 1HG2 ILE B   4     152.605  86.534  63.221  1.00  0.00      1    H  
ATOM   1937 2HG2 ILE B   4     153.936  87.271  64.143  1.00  0.00      1    H  
ATOM   1938 3HG2 ILE B   4     153.762  85.501  64.093  1.00  0.00      1    H  
ATOM   1939  CG1 ILE B   4     154.346  87.630  61.438  1.00  0.00      1    C  
ATOM   1940 1HG1 ILE B   4     154.578  88.499  62.054  1.00  0.00      1    H  
ATOM   1941 2HG1 ILE B   4     155.037  87.585  60.597  1.00  0.00      1    H  
ATOM   1942  CD1 ILE B   4     152.936  87.785  60.896  1.00  0.00      1    C  
ATOM   1943 1HD1 ILE B   4     152.872  88.698  60.303  1.00  0.00      1    H  
ATOM   1944 2HD1 ILE B   4     152.231  87.841  61.726  1.00  0.00      1    H  
ATOM   1945 3HD1 ILE B   4     152.691  86.928  60.269  1.00  0.00      1    H  
ATOM   1946  C   ILE B   4     156.500  87.513  63.341  1.00  0.00      1    C  
ATOM   1947  O   ILE B   4     156.483  87.657  64.561  1.00  0.00      1    O  
ATOM   1948  N   SER B   5     156.922  88.468  62.512  1.00  0.00      1    N  
ATOM   1949  HN  SER B   5     156.882  88.294  61.457  1.00  0.00      1    H  
ATOM   1950  CA  SER B   5     157.439  89.750  63.003  1.00  0.00      1    C  
ATOM   1951  HA  SER B   5     158.231  89.533  63.720  1.00  0.00      1    H  
ATOM   1952  CB  SER B   5     158.059  90.557  61.857  1.00  0.00      1    C  
ATOM   1953  HB1 SER B   5     158.656  91.366  62.277  1.00  0.00      1    H  
ATOM   1954  HB2 SER B   5     158.699  89.900  61.268  1.00  0.00      1    H  
ATOM   1955  OG  SER B   5     157.067  91.111  61.010  1.00  0.00      1    O  
ATOM   1956  HG  SER B   5     156.489  90.339  60.595  1.00  0.00      1    H  
ATOM   1957  C   SER B   5     156.420  90.611  63.698  1.00  0.00      1    C  
ATOM   1958  O   SER B   5     155.219  90.444  63.506  1.00  0.00      1    O  
ATOM   1959  N   ARG B   6     156.900  91.552  64.507  1.00  0.00      1    N  
ATOM   1960  HN  ARG B   6     157.958  91.655  64.625  1.00  0.00      1    H  
ATOM   1961  CA  ARG B   6     156.007  92.444  65.235  1.00  0.00      1    C  
ATOM   1962  HA  ARG B   6     155.251  91.831  65.726  1.00  0.00      1    H  
ATOM   1963  CB  ARG B   6     156.764  93.209  66.320  1.00  0.00      1    C  
ATOM   1964  HB1 ARG B   6     157.789  92.839  66.351  1.00  0.00      1    H  
ATOM   1965  HB2 ARG B   6     156.767  94.267  66.057  1.00  0.00      1    H  
ATOM   1966  CG  ARG B   6     156.157  93.060  67.705  1.00  0.00      1    C  
ATOM   1967  HG1 ARG B   6     156.150  94.032  68.199  1.00  0.00      1    H  
ATOM   1968  HG2 ARG B   6     155.135  92.694  67.610  1.00  0.00      1    H  
ATOM   1969  CD  ARG B   6     156.964  92.077  68.547  1.00  0.00      1    C  
ATOM   1970  HD1 ARG B   6     156.921  91.100  68.066  1.00  0.00      1    H  
ATOM   1971  HD2 ARG B   6     157.997  92.423  68.578  1.00  0.00      1    H  
ATOM   1972  NE  ARG B   6     156.488  91.931  69.922  1.00  0.00      1    N  
ATOM   1973  HE  ARG B   6     156.547  90.961  70.370  1.00  0.00      1    H  
ATOM   1974  CZ  ARG B   6     155.987  92.920  70.653  1.00  0.00      1    C  
ATOM   1975  NH1 ARG B   6     155.876  94.140  70.146  1.00  0.00      1    N  
ATOM   1976 1HH1 ARG B   6     156.191  94.333  69.142  1.00  0.00      1    H  
ATOM   1977 2HH1 ARG B   6     155.471  94.932  70.741  1.00  0.00      1    H  
ATOM   1978  NH2 ARG B   6     155.625  92.697  71.908  1.00  0.00      1    N  
ATOM   1979 1HH2 ARG B   6     155.736  91.721  72.332  1.00  0.00      1    H  
ATOM   1980 2HH2 ARG B   6     155.221  93.493  72.498  1.00  0.00      1    H  
ATOM   1981  C   ARG B   6     155.294  93.431  64.348  1.00  0.00      1    C  
ATOM   1982  O   ARG B   6     154.130  93.753  64.583  1.00  0.00      1    O  
ATOM   1983  N   LYS B   7     155.975  93.933  63.324  1.00  0.00      1    N  
ATOM   1984  HN  LYS B   7     156.990  93.643  63.150  1.00  0.00      1    H  
ATOM   1985  CA  LYS B   7     155.317  94.881  62.446  1.00  0.00      1    C  
ATOM   1986  HA  LYS B   7     155.024  95.751  63.034  1.00  0.00      1    H  
ATOM   1987  CB  LYS B   7     156.241  95.347  61.320  1.00  0.00      1    C  
ATOM   1988  HB1 LYS B   7     157.254  95.445  61.711  1.00  0.00      1    H  
ATOM   1989  HB2 LYS B   7     156.229  94.604  60.523  1.00  0.00      1    H  
ATOM   1990  CG  LYS B   7     155.799  96.688  60.752  1.00  0.00      1    C  
ATOM   1991  HG1 LYS B   7     154.720  96.779  60.881  1.00  0.00      1    H  
ATOM   1992  HG2 LYS B   7     156.300  97.481  61.307  1.00  0.00      1    H  
ATOM   1993  CD  LYS B   7     156.124  96.853  59.278  1.00  0.00      1    C  
ATOM   1994  HD1 LYS B   7     157.204  96.927  59.154  1.00  0.00      1    H  
ATOM   1995  HD2 LYS B   7     155.754  95.987  58.729  1.00  0.00      1    H  
ATOM   1996  CE  LYS B   7     155.464  98.121  58.726  1.00  0.00      1    C  
ATOM   1997  HE1 LYS B   7     154.430  98.152  59.071  1.00  0.00      1    H  
ATOM   1998  HE2 LYS B   7     156.002  98.987  59.110  1.00  0.00      1    H  
ATOM   1999  NZ  LYS B   7     155.469  98.182  57.236  1.00  0.00      1    N1+
ATOM   2000  HZ1 LYS B   7     154.996  99.086  56.914  1.00  0.00      1    H  
ATOM   2001  HZ2 LYS B   7     154.936  97.342  56.842  1.00  0.00      1    H  
ATOM   2002  HZ3 LYS B   7     156.478  98.162  56.881  1.00  0.00      1    H  
ATOM   2003  C   LYS B   7     154.084  94.269  61.858  1.00  0.00      1    C  
ATOM   2004  O   LYS B   7     153.006  94.854  61.891  1.00  0.00      1    O  
ATOM   2005  N   GLU B   8     154.232  93.062  61.329  1.00  0.00      1    N  
ATOM   2006  HN  GLU B   8     155.194  92.593  61.335  1.00  0.00      1    H  
ATOM   2007  CA  GLU B   8     153.101  92.374  60.743  1.00  0.00      1    C  
ATOM   2008  HA  GLU B   8     152.717  92.978  59.921  1.00  0.00      1    H  
ATOM   2009  CB  GLU B   8     153.529  91.022  60.191  1.00  0.00      1    C  
ATOM   2010  HB1 GLU B   8     153.988  90.458  61.003  1.00  0.00      1    H  
ATOM   2011  HB2 GLU B   8     152.636  90.501  59.846  1.00  0.00      1    H  
ATOM   2012  CG  GLU B   8     154.510  91.072  59.045  1.00  0.00      1    C  
ATOM   2013  HG1 GLU B   8     154.146  91.776  58.297  1.00  0.00      1    H  
ATOM   2014  HG2 GLU B   8     155.477  91.407  59.420  1.00  0.00      1    H  
ATOM   2015  CD  GLU B   8     154.674  89.711  58.403  1.00  0.00      1    C  
ATOM   2016  OE1 GLU B   8     153.684  89.214  57.813  1.00  0.00      1    O  
ATOM   2017  OE2 GLU B   8     155.781  89.134  58.500  1.00  0.00      1    O  
ATOM   2018  C   GLU B   8     151.997  92.161  61.734  1.00  0.00      1    C  
ATOM   2019  O   GLU B   8     150.912  92.715  61.598  1.00  0.00      1    O  
ATOM   2020  N   TYR B   9     152.280  91.342  62.740  1.00  0.00      1    N  
ATOM   2021  HN  TYR B   9     153.252  90.897  62.780  1.00  0.00      1    H  
ATOM   2022  CA  TYR B   9     151.325  91.023  63.791  1.00  0.00      1    C  
ATOM   2023  HA  TYR B   9     150.685  90.218  63.430  1.00  0.00      1    H  
ATOM   2024  CB  TYR B   9     152.072  90.512  65.035  1.00  0.00      1    C  
ATOM   2025  HB1 TYR B   9     152.672  89.650  64.744  1.00  0.00      1    H  
ATOM   2026  HB2 TYR B   9     152.727  91.307  65.391  1.00  0.00      1    H  
ATOM   2027  CG  TYR B   9     151.164  90.096  66.177  1.00  0.00      1    C  
ATOM   2028  CD1 TYR B   9     150.861  88.754  66.405  1.00  0.00      1    C  
ATOM   2029  HD1 TYR B   9     151.319  87.987  65.780  1.00  0.00      1    H  
ATOM   2030  CE1 TYR B   9     149.982  88.377  67.419  1.00  0.00      1    C  
ATOM   2031  HE1 TYR B   9     149.755  87.324  67.584  1.00  0.00      1    H  
ATOM   2032  CD2 TYR B   9     150.567  91.054  66.998  1.00  0.00      1    C  
ATOM   2033  HD2 TYR B   9     150.795  92.108  66.841  1.00  0.00      1    H  
ATOM   2034  CE2 TYR B   9     149.686  90.691  68.013  1.00  0.00      1    C  
ATOM   2035  HE2 TYR B   9     149.228  91.455  68.641  1.00  0.00      1    H  
ATOM   2036  CZ  TYR B   9     149.395  89.354  68.220  1.00  0.00      1    C  
ATOM   2037  OH  TYR B   9     148.516  89.007  69.224  1.00  0.00      1    O  
ATOM   2038  HH  TYR B   9     147.694  88.501  68.811  1.00  0.00      1    H  
ATOM   2039  C   TYR B   9     150.436  92.187  64.184  1.00  0.00      1    C  
ATOM   2040  O   TYR B   9     149.219  92.039  64.319  1.00  0.00      1    O  
ATOM   2041  N   VAL B  10     151.042  93.355  64.365  1.00  0.00      1    N  
ATOM   2042  HN  VAL B  10     152.097  93.424  64.200  1.00  0.00      1    H  
ATOM   2043  CA  VAL B  10     150.310  94.546  64.783  1.00  0.00      1    C  
ATOM   2044  HA  VAL B  10     149.718  94.266  65.655  1.00  0.00      1    H  
ATOM   2045  CB  VAL B  10     151.298  95.635  65.241  1.00  0.00      1    C  
ATOM   2046  HB  VAL B  10     151.944  95.899  64.403  1.00  0.00      1    H  
ATOM   2047  CG1 VAL B  10     150.548  96.876  65.692  1.00  0.00      1    C  
ATOM   2048 1HG1 VAL B  10     151.261  97.636  66.012  1.00  0.00      1    H  
ATOM   2049 2HG1 VAL B  10     149.891  96.622  66.523  1.00  0.00      1    H  
ATOM   2050 3HG1 VAL B  10     149.953  97.263  64.864  1.00  0.00      1    H  
ATOM   2051  CG2 VAL B  10     152.159  95.094  66.373  1.00  0.00      1    C  
ATOM   2052 1HG2 VAL B  10     152.859  95.864  66.698  1.00  0.00      1    H  
ATOM   2053 2HG2 VAL B  10     152.714  94.223  66.024  1.00  0.00      1    H  
ATOM   2054 3HG2 VAL B  10     151.522  94.807  67.209  1.00  0.00      1    H  
ATOM   2055  C   VAL B  10     149.347  95.125  63.761  1.00  0.00      1    C  
ATOM   2056  O   VAL B  10     148.487  95.936  64.099  1.00  0.00      1    O  
ATOM   2057  N   SER B  11     149.479  94.725  62.504  1.00  0.00      1    N  
ATOM   2058  HN  SER B  11     150.253  94.032  62.248  1.00  0.00      1    H  
ATOM   2059  CA  SER B  11     148.580  95.220  61.466  1.00  0.00      1    C  
ATOM   2060  HA  SER B  11     148.190  96.190  61.776  1.00  0.00      1    H  
ATOM   2061  CB  SER B  11     149.332  95.394  60.144  1.00  0.00      1    C  
ATOM   2062  HB1 SER B  11     148.649  95.800  59.397  1.00  0.00      1    H  
ATOM   2063  HB2 SER B  11     150.160  96.087  60.294  1.00  0.00      1    H  
ATOM   2064  OG  SER B  11     149.844  94.153  59.679  1.00  0.00      1    O  
ATOM   2065  HG  SER B  11     150.506  93.758  60.392  1.00  0.00      1    H  
ATOM   2066  C   SER B  11     147.427  94.280  61.266  1.00  0.00      1    C  
ATOM   2067  O   SER B  11     146.572  94.479  60.403  1.00  0.00      1    O  
ATOM   2068  N   MET B  12     147.416  93.233  62.084  1.00  0.00      1    N  
ATOM   2069  HN  MET B  12     148.205  93.133  62.800  1.00  0.00      1    H  
ATOM   2070  CA  MET B  12     146.374  92.217  62.046  1.00  0.00      1    C  
ATOM   2071  HA  MET B  12     145.690  92.452  61.231  1.00  0.00      1    H  
ATOM   2072  CB  MET B  12     146.978  90.835  61.791  1.00  0.00      1    C  
ATOM   2073  HB1 MET B  12     147.588  90.567  62.654  1.00  0.00      1    H  
ATOM   2074  HB2 MET B  12     146.161  90.121  61.687  1.00  0.00      1    H  
ATOM   2075  CG  MET B  12     147.843  90.743  60.557  1.00  0.00      1    C  
ATOM   2076  HG1 MET B  12     147.275  91.106  59.701  1.00  0.00      1    H  
ATOM   2077  HG2 MET B  12     148.726  91.366  60.699  1.00  0.00      1    H  
ATOM   2078  SD  MET B  12     148.370  89.049  60.231  1.00  0.00      1    S  
ATOM   2079  CE  MET B  12     147.496  88.769  58.692  1.00  0.00      1    C  
ATOM   2080  HE1 MET B  12     147.704  87.761  58.334  1.00  0.00      1    H  
ATOM   2081  HE2 MET B  12     147.828  89.494  57.948  1.00  0.00      1    H  
ATOM   2082  HE3 MET B  12     146.424  88.882  58.856  1.00  0.00      1    H  
ATOM   2083  C   MET B  12     145.594  92.158  63.320  1.00  0.00      1    C  
ATOM   2084  O   MET B  12     144.386  91.960  63.313  1.00  0.00      1    O  
ATOM   2085  N   TYR B  13     146.286  92.339  64.435  1.00  0.00      1    N  
ATOM   2086  HN  TYR B  13     147.336  92.538  64.382  1.00  0.00      1    H  
ATOM   2087  CA  TYR B  13     145.631  92.270  65.729  1.00  0.00      1    C  
ATOM   2088  HA  TYR B  13     144.562  92.143  65.556  1.00  0.00      1    H  
ATOM   2089  CB  TYR B  13     146.135  91.032  66.477  1.00  0.00      1    C  
ATOM   2090  HB1 TYR B  13     147.096  91.266  66.934  1.00  0.00      1    H  
ATOM   2091  HB2 TYR B  13     145.415  90.776  67.255  1.00  0.00      1    H  
ATOM   2092  CG  TYR B  13     146.309  89.841  65.566  1.00  0.00      1    C  
ATOM   2093  CD1 TYR B  13     145.226  89.300  64.875  1.00  0.00      1    C  
ATOM   2094  HD1 TYR B  13     144.231  89.716  65.031  1.00  0.00      1    H  
ATOM   2095  CE1 TYR B  13     145.392  88.237  63.988  1.00  0.00      1    C  
ATOM   2096  HE1 TYR B  13     144.535  87.830  63.451  1.00  0.00      1    H  
ATOM   2097  CD2 TYR B  13     147.566  89.287  65.351  1.00  0.00      1    C  
ATOM   2098  HD2 TYR B  13     148.428  89.693  65.881  1.00  0.00      1    H  
ATOM   2099  CE2 TYR B  13     147.744  88.222  64.470  1.00  0.00      1    C  
ATOM   2100  HE2 TYR B  13     148.737  87.800  64.314  1.00  0.00      1    H  
ATOM   2101  CZ  TYR B  13     146.654  87.703  63.795  1.00  0.00      1    C  
ATOM   2102  OH  TYR B  13     146.829  86.637  62.952  1.00  0.00      1    O  
ATOM   2103  HH  TYR B  13     146.261  85.823  63.294  1.00  0.00      1    H  
ATOM   2104  C   TYR B  13     145.818  93.503  66.579  1.00  0.00      1    C  
ATOM   2105  O   TYR B  13     145.208  93.630  67.643  1.00  0.00      1    O  
ATOM   2106  N   GLY B  14     146.656  94.424  66.112  1.00  0.00      1    N  
ATOM   2107  HN  GLY B  14     147.147  94.272  65.173  1.00  0.00      1    H  
ATOM   2108  CA  GLY B  14     146.907  95.634  66.871  1.00  0.00      1    C  
ATOM   2109  HA1 GLY B  14     147.157  96.441  66.182  1.00  0.00      1    H  
ATOM   2110  HA2 GLY B  14     146.008  95.897  67.429  1.00  0.00      1    H  
ATOM   2111  C   GLY B  14     148.057  95.439  67.846  1.00  0.00      1    C  
ATOM   2112  O   GLY B  14     148.536  94.322  68.032  1.00  0.00      1    O  
ATOM   2113  N   PRO B  15     148.509  96.511  68.505  1.00  0.00      1    N  
ATOM   2114  CD  PRO B  15     147.825  97.810  68.579  1.00  0.00      1    C  
ATOM   2115  HD1 PRO B  15     146.745  97.696  68.488  1.00  0.00      1    H  
ATOM   2116  HD2 PRO B  15     148.185  98.493  67.810  1.00  0.00      1    H  
ATOM   2117  CA  PRO B  15     149.612  96.465  69.465  1.00  0.00      1    C  
ATOM   2118  HA  PRO B  15     150.541  96.269  68.929  1.00  0.00      1    H  
ATOM   2119  CB  PRO B  15     149.647  97.880  70.013  1.00  0.00      1    C  
ATOM   2120  HB1 PRO B  15     150.021  97.897  71.037  1.00  0.00      1    H  
ATOM   2121  HB2 PRO B  15     150.262  98.529  69.390  1.00  0.00      1    H  
ATOM   2122  CG  PRO B  15     148.214  98.279  69.956  1.00  0.00      1    C  
ATOM   2123  HG1 PRO B  15     147.630  97.776  70.727  1.00  0.00      1    H  
ATOM   2124  HG2 PRO B  15     148.097  99.358  70.056  1.00  0.00      1    H  
ATOM   2125  C   PRO B  15     149.460  95.455  70.561  1.00  0.00      1    C  
ATOM   2126  O   PRO B  15     148.374  95.265  71.103  1.00  0.00      1    O  
ATOM   2127  N   THR B  16     150.570  94.804  70.893  1.00  0.00      1    N  
ATOM   2128  HN  THR B  16     151.474  95.016  70.361  1.00  0.00      1    H  
ATOM   2129  CA  THR B  16     150.595  93.815  71.954  1.00  0.00      1    C  
ATOM   2130  HA  THR B  16     149.577  93.683  72.320  1.00  0.00      1    H  
ATOM   2131  CB  THR B  16     151.097  92.454  71.421  1.00  0.00      1    C  
ATOM   2132  HB  THR B  16     150.506  92.177  70.548  1.00  0.00      1    H  
ATOM   2133  OG1 THR B  16     150.933  91.449  72.432  1.00  0.00      1    O  
ATOM   2134  HG1 THR B  16     151.487  91.715  73.284  1.00  0.00      1    H  
ATOM   2135  CG2 THR B  16     152.556  92.550  71.017  1.00  0.00      1    C  
ATOM   2136 1HG2 THR B  16     152.895  91.584  70.644  1.00  0.00      1    H  
ATOM   2137 2HG2 THR B  16     153.155  92.835  71.882  1.00  0.00      1    H  
ATOM   2138 3HG2 THR B  16     152.668  93.301  70.235  1.00  0.00      1    H  
ATOM   2139  C   THR B  16     151.456  94.294  73.110  1.00  0.00      1    C  
ATOM   2140  O   THR B  16     151.919  95.435  73.094  1.00  0.00      1    O  
ATOM   2141  N   THR B  17     151.679  93.444  74.109  1.00  0.00      1    N  
ATOM   2142  HN  THR B  17     151.282  92.452  74.050  1.00  0.00      1    H  
ATOM   2143  CA  THR B  17     152.455  93.836  75.286  1.00  0.00      1    C  
ATOM   2144  HA  THR B  17     151.831  94.506  75.877  1.00  0.00      1    H  
ATOM   2145  CB  THR B  17     152.786  92.619  76.172  1.00  0.00      1    C  
ATOM   2146  HB  THR B  17     153.560  92.019  75.693  1.00  0.00      1    H  
ATOM   2147  OG1 THR B  17     151.611  91.822  76.363  1.00  0.00      1    O  
ATOM   2148  HG1 THR B  17     150.868  92.399  76.830  1.00  0.00      1    H  
ATOM   2149  CG2 THR B  17     153.276  93.089  77.538  1.00  0.00      1    C  
ATOM   2150 1HG2 THR B  17     153.508  92.224  78.159  1.00  0.00      1    H  
ATOM   2151 2HG2 THR B  17     152.499  93.683  78.019  1.00  0.00      1    H  
ATOM   2152 3HG2 THR B  17     154.172  93.697  77.414  1.00  0.00      1    H  
ATOM   2153  C   THR B  17     153.753  94.574  74.987  1.00  0.00      1    C  
ATOM   2154  O   THR B  17     154.458  94.254  74.022  1.00  0.00      1    O  
ATOM   2155  N   GLY B  18     154.065  95.570  75.819  1.00  0.00      1    N  
ATOM   2156  HN  GLY B  18     153.406  95.802  76.629  1.00  0.00      1    H  
ATOM   2157  CA  GLY B  18     155.284  96.347  75.647  1.00  0.00      1    C  
ATOM   2158  HA1 GLY B  18     155.464  96.880  76.580  1.00  0.00      1    H  
ATOM   2159  HA2 GLY B  18     156.096  95.642  75.469  1.00  0.00      1    H  
ATOM   2160  C   GLY B  18     155.320  97.377  74.520  1.00  0.00      1    C  
ATOM   2161  O   GLY B  18     156.236  98.204  74.466  1.00  0.00      1    O  
ATOM   2162  N   ASP B  19     154.348  97.333  73.613  1.00  0.00      1    N  
ATOM   2163  HN  ASP B  19     153.584  96.588  73.696  1.00  0.00      1    H  
ATOM   2164  CA  ASP B  19     154.306  98.284  72.507  1.00  0.00      1    C  
ATOM   2165  HA  ASP B  19     155.329  98.477  72.185  1.00  0.00      1    H  
ATOM   2166  CB  ASP B  19     153.544  97.678  71.332  1.00  0.00      1    C  
ATOM   2167  HB1 ASP B  19     152.488  97.612  71.595  1.00  0.00      1    H  
ATOM   2168  HB2 ASP B  19     153.663  98.327  70.464  1.00  0.00      1    H  
ATOM   2169  CG  ASP B  19     154.045  96.295  70.978  1.00  0.00      1    C  
ATOM   2170  OD1 ASP B  19     153.717  95.787  69.881  1.00  0.00      1    O  
ATOM   2171  OD2 ASP B  19     154.768  95.709  71.812  1.00  0.00      1    O  
ATOM   2172  C   ASP B  19     153.688  99.594  72.923  1.00  0.00      1    C  
ATOM   2173  O   ASP B  19     152.946  99.643  73.895  1.00  0.00      1    O  
ATOM   2174  N   LYS B  20     153.972 100.669  72.202  1.00  0.00      1    N  
ATOM   2175  HN  LYS B  20     154.587 100.591  71.330  1.00  0.00      1    H  
ATOM   2176  CA  LYS B  20     153.436 101.957  72.614  1.00  0.00      1    C  
ATOM   2177  HA  LYS B  20     152.779 101.778  73.465  1.00  0.00      1    H  
ATOM   2178  CB  LYS B  20     154.577 102.852  73.098  1.00  0.00      1    C  
ATOM   2179  HB1 LYS B  20     155.239 103.049  72.255  1.00  0.00      1    H  
ATOM   2180  HB2 LYS B  20     154.149 103.790  73.451  1.00  0.00      1    H  
ATOM   2181  CG  LYS B  20     155.405 102.250  74.225  1.00  0.00      1    C  
ATOM   2182  HG1 LYS B  20     154.785 102.170  75.118  1.00  0.00      1    H  
ATOM   2183  HG2 LYS B  20     155.743 101.258  73.927  1.00  0.00      1    H  
ATOM   2184  CD  LYS B  20     156.625 103.120  74.540  1.00  0.00      1    C  
ATOM   2185  HD1 LYS B  20     157.165 103.317  73.614  1.00  0.00      1    H  
ATOM   2186  HD2 LYS B  20     156.283 104.062  74.969  1.00  0.00      1    H  
ATOM   2187  CE  LYS B  20     157.575 102.445  75.529  1.00  0.00      1    C  
ATOM   2188  HE1 LYS B  20     158.443 103.085  75.685  1.00  0.00      1    H  
ATOM   2189  HE2 LYS B  20     157.058 102.296  76.477  1.00  0.00      1    H  
ATOM   2190  NZ  LYS B  20     158.027 101.130  75.009  1.00  0.00      1    N1+
ATOM   2191  HZ1 LYS B  20     158.690 100.675  75.715  1.00  0.00      1    H  
ATOM   2192  HZ2 LYS B  20     158.538 101.270  74.080  1.00  0.00      1    H  
ATOM   2193  HZ3 LYS B  20     157.179 100.495  74.857  1.00  0.00      1    H  
ATOM   2194  C   LYS B  20     152.638 102.698  71.581  1.00  0.00      1    C  
ATOM   2195  O   LYS B  20     152.918 102.643  70.384  1.00  0.00      1    O  
ATOM   2196  N   VAL B  21     151.621 103.408  72.054  1.00  0.00      1    N  
ATOM   2197  HN  VAL B  21     151.413 103.396  73.103  1.00  0.00      1    H  
ATOM   2198  CA  VAL B  21     150.788 104.200  71.170  1.00  0.00      1    C  
ATOM   2199  HA  VAL B  21     151.176 104.117  70.155  1.00  0.00      1    H  
ATOM   2200  CB  VAL B  21     149.310 103.760  71.175  1.00  0.00      1    C  
ATOM   2201  HB  VAL B  21     148.824 104.199  72.046  1.00  0.00      1    H  
ATOM   2202  CG1 VAL B  21     148.608 104.283  69.916  1.00  0.00      1    C  
ATOM   2203 1HG1 VAL B  21     147.564 103.969  69.925  1.00  0.00      1    H  
ATOM   2204 2HG1 VAL B  21     149.101 103.880  69.031  1.00  0.00      1    H  
ATOM   2205 3HG1 VAL B  21     148.660 105.372  69.896  1.00  0.00      1    H  
ATOM   2206  CG2 VAL B  21     149.202 102.263  71.277  1.00  0.00      1    C  
ATOM   2207 1HG2 VAL B  21     148.151 101.973  71.279  1.00  0.00      1    H  
ATOM   2208 2HG2 VAL B  21     149.673 101.926  72.201  1.00  0.00      1    H  
ATOM   2209 3HG2 VAL B  21     149.704 101.803  70.425  1.00  0.00      1    H  
ATOM   2210  C   VAL B  21     150.785 105.633  71.566  1.00  0.00      1    C  
ATOM   2211  O   VAL B  21     150.760 105.974  72.747  1.00  0.00      1    O  
ATOM   2212  N   ARG B  22     150.844 106.498  70.575  1.00  0.00      1    N  
ATOM   2213  HN  ARG B  22     150.944 106.158  69.565  1.00  0.00      1    H  
ATOM   2214  CA  ARG B  22     150.773 107.898  70.863  1.00  0.00      1    C  
ATOM   2215  HA  ARG B  22     151.195 108.088  71.850  1.00  0.00      1    H  
ATOM   2216  CB  ARG B  22     151.554 108.686  69.815  1.00  0.00      1    C  
ATOM   2217  HB1 ARG B  22     152.534 108.923  70.230  1.00  0.00      1    H  
ATOM   2218  HB2 ARG B  22     151.675 108.054  68.935  1.00  0.00      1    H  
ATOM   2219  CG  ARG B  22     150.902 109.979  69.379  1.00  0.00      1    C  
ATOM   2220  HG1 ARG B  22     150.082 109.757  68.696  1.00  0.00      1    H  
ATOM   2221  HG2 ARG B  22     150.516 110.501  70.254  1.00  0.00      1    H  
ATOM   2222  CD  ARG B  22     151.907 110.854  68.681  1.00  0.00      1    C  
ATOM   2223  HD1 ARG B  22     152.533 110.239  68.035  1.00  0.00      1    H  
ATOM   2224  HD2 ARG B  22     151.382 111.597  68.080  1.00  0.00      1    H  
ATOM   2225  NE  ARG B  22     152.744 111.531  69.659  1.00  0.00      1    N  
ATOM   2226  HE  ARG B  22     152.294 111.826  70.584  1.00  0.00      1    H  
ATOM   2227  CZ  ARG B  22     154.028 111.806  69.478  1.00  0.00      1    C  
ATOM   2228  NH1 ARG B  22     154.619 111.452  68.348  1.00  0.00      1    N  
ATOM   2229 1HH1 ARG B  22     154.061 110.947  67.588  1.00  0.00      1    H  
ATOM   2230 2HH1 ARG B  22     155.655 111.671  68.195  1.00  0.00      1    H  
ATOM   2231  NH2 ARG B  22     154.712 112.437  70.429  1.00  0.00      1    N  
ATOM   2232 1HH2 ARG B  22     154.226 112.722  71.338  1.00  0.00      1    H  
ATOM   2233 2HH2 ARG B  22     155.749 112.660  70.284  1.00  0.00      1    H  
ATOM   2234  C   ARG B  22     149.329 108.267  70.861  1.00  0.00      1    C  
ATOM   2235  O   ARG B  22     148.585 107.828  69.985  1.00  0.00      1    O  
ATOM   2236  N   LEU B  23     148.897 109.025  71.859  1.00  0.00      1    N  
ATOM   2237  HN  LEU B  23     149.580 109.351  72.615  1.00  0.00      1    H  
ATOM   2238  CA  LEU B  23     147.502 109.414  71.929  1.00  0.00      1    C  
ATOM   2239  HA  LEU B  23     146.907 108.608  71.499  1.00  0.00      1    H  
ATOM   2240  CB  LEU B  23     147.079 109.585  73.387  1.00  0.00      1    C  
ATOM   2241  HB1 LEU B  23     147.697 110.366  73.830  1.00  0.00      1    H  
ATOM   2242  HB2 LEU B  23     146.034 109.895  73.403  1.00  0.00      1    H  
ATOM   2243  CG  LEU B  23     147.216 108.325  74.245  1.00  0.00      1    C  
ATOM   2244  HG  LEU B  23     148.269 108.048  74.300  1.00  0.00      1    H  
ATOM   2245  CD1 LEU B  23     146.712 108.614  75.643  1.00  0.00      1    C  
ATOM   2246 1HD1 LEU B  23     146.808 107.718  76.257  1.00  0.00      1    H  
ATOM   2247 2HD1 LEU B  23     145.664 108.912  75.598  1.00  0.00      1    H  
ATOM   2248 3HD1 LEU B  23     147.300 109.420  76.082  1.00  0.00      1    H  
ATOM   2249  CD2 LEU B  23     146.438 107.178  73.625  1.00  0.00      1    C  
ATOM   2250 1HD2 LEU B  23     146.544 106.289  74.246  1.00  0.00      1    H  
ATOM   2251 2HD2 LEU B  23     146.826 106.973  72.627  1.00  0.00      1    H  
ATOM   2252 3HD2 LEU B  23     145.384 107.448  73.556  1.00  0.00      1    H  
ATOM   2253  C   LEU B  23     147.218 110.662  71.152  1.00  0.00      1    C  
ATOM   2254  O   LEU B  23     147.599 111.757  71.562  1.00  0.00      1    O  
ATOM   2255  N   GLY B  24     146.549 110.498  70.012  1.00  0.00      1    N  
ATOM   2256  HN  GLY B  24     146.242 109.517  69.716  1.00  0.00      1    H  
ATOM   2257  CA  GLY B  24     146.232 111.633  69.168  1.00  0.00      1    C  
ATOM   2258  HA1 GLY B  24     145.758 111.283  68.251  1.00  0.00      1    H  
ATOM   2259  HA2 GLY B  24     145.553 112.301  69.697  1.00  0.00      1    H  
ATOM   2260  C   GLY B  24     147.508 112.375  68.827  1.00  0.00      1    C  
ATOM   2261  O   GLY B  24     148.577 111.758  68.745  1.00  0.00      1    O  
ATOM   2262  N   ASP B  25     147.406 113.689  68.629  1.00  0.00      1    N  
ATOM   2263  HN  ASP B  25     146.447 114.158  68.700  1.00  0.00      1    H  
ATOM   2264  CA  ASP B  25     148.578 114.500  68.317  1.00  0.00      1    C  
ATOM   2265  HA  ASP B  25     149.283 113.873  67.771  1.00  0.00      1    H  
ATOM   2266  CB  ASP B  25     148.198 115.681  67.412  1.00  0.00      1    C  
ATOM   2267  HB1 ASP B  25     149.087 116.287  67.238  1.00  0.00      1    H  
ATOM   2268  HB2 ASP B  25     147.833 115.289  66.463  1.00  0.00      1    H  
ATOM   2269  CG  ASP B  25     147.121 116.562  68.020  1.00  0.00      1    C  
ATOM   2270  OD1 ASP B  25     146.912 116.475  69.253  1.00  0.00      1    O  
ATOM   2271  OD2 ASP B  25     146.492 117.348  67.271  1.00  0.00      1    O  
ATOM   2272  C   ASP B  25     149.275 115.009  69.563  1.00  0.00      1    C  
ATOM   2273  O   ASP B  25     150.037 115.970  69.515  1.00  0.00      1    O  
ATOM   2274  N   THR B  26     149.009 114.361  70.692  1.00  0.00      1    N  
ATOM   2275  HN  THR B  26     148.322 113.541  70.677  1.00  0.00      1    H  
ATOM   2276  CA  THR B  26     149.635 114.745  71.950  1.00  0.00      1    C  
ATOM   2277  HA  THR B  26     149.812 115.820  71.934  1.00  0.00      1    H  
ATOM   2278  CB  THR B  26     148.738 114.416  73.159  1.00  0.00      1    C  
ATOM   2279  HB  THR B  26     149.204 114.809  74.063  1.00  0.00      1    H  
ATOM   2280  OG1 THR B  26     148.603 112.995  73.286  1.00  0.00      1    O  
ATOM   2281  HG1 THR B  26     148.168 112.605  72.413  1.00  0.00      1    H  
ATOM   2282  CG2 THR B  26     147.373 115.046  72.996  1.00  0.00      1    C  
ATOM   2283 1HG2 THR B  26     146.754 114.802  73.860  1.00  0.00      1    H  
ATOM   2284 2HG2 THR B  26     146.901 114.662  72.092  1.00  0.00      1    H  
ATOM   2285 3HG2 THR B  26     147.479 116.128  72.919  1.00  0.00      1    H  
ATOM   2286  C   THR B  26     150.955 114.046  72.155  1.00  0.00      1    C  
ATOM   2287  O   THR B  26     151.366 113.228  71.333  1.00  0.00      1    O  
ATOM   2288  N   ASP B  27     151.621 114.362  73.262  1.00  0.00      1    N  
ATOM   2289  HN  ASP B  27     151.194 115.078  73.933  1.00  0.00      1    H  
ATOM   2290  CA  ASP B  27     152.911 113.769  73.595  1.00  0.00      1    C  
ATOM   2291  HA  ASP B  27     153.352 113.375  72.680  1.00  0.00      1    H  
ATOM   2292  CB  ASP B  27     153.849 114.860  74.154  1.00  0.00      1    C  
ATOM   2293  HB1 ASP B  27     153.838 115.710  73.471  1.00  0.00      1    H  
ATOM   2294  HB2 ASP B  27     153.476 115.172  75.129  1.00  0.00      1    H  
ATOM   2295  CG  ASP B  27     155.298 114.383  74.316  1.00  0.00      1    C  
ATOM   2296  OD1 ASP B  27     155.870 113.837  73.339  1.00  0.00      1    O  
ATOM   2297  OD2 ASP B  27     155.864 114.569  75.422  1.00  0.00      1    O  
ATOM   2298  C   ASP B  27     152.763 112.631  74.578  1.00  0.00      1    C  
ATOM   2299  O   ASP B  27     153.736 112.033  75.031  1.00  0.00      1    O  
ATOM   2300  N   LEU B  28     151.514 112.326  74.904  1.00  0.00      1    N  
ATOM   2301  HN  LEU B  28     150.715 112.892  74.472  1.00  0.00      1    H  
ATOM   2302  CA  LEU B  28     151.191 111.251  75.827  1.00  0.00      1    C  
ATOM   2303  HA  LEU B  28     151.882 111.297  76.669  1.00  0.00      1    H  
ATOM   2304  CB  LEU B  28     149.776 111.465  76.349  1.00  0.00      1    C  
ATOM   2305  HB1 LEU B  28     149.076 111.356  75.521  1.00  0.00      1    H  
ATOM   2306  HB2 LEU B  28     149.563 110.711  77.107  1.00  0.00      1    H  
ATOM   2307  CG  LEU B  28     149.596 112.850  76.967  1.00  0.00      1    C  
ATOM   2308  HG  LEU B  28     149.937 113.602  76.255  1.00  0.00      1    H  
ATOM   2309  CD1 LEU B  28     148.142 113.116  77.303  1.00  0.00      1    C  
ATOM   2310 1HD1 LEU B  28     148.046 114.109  77.741  1.00  0.00      1    H  
ATOM   2311 2HD1 LEU B  28     147.791 112.370  78.015  1.00  0.00      1    H  
ATOM   2312 3HD1 LEU B  28     147.543 113.061  76.394  1.00  0.00      1    H  
ATOM   2313  CD2 LEU B  28     150.448 112.931  78.211  1.00  0.00      1    C  
ATOM   2314 1HD2 LEU B  28     150.333 113.914  78.667  1.00  0.00      1    H  
ATOM   2315 2HD2 LEU B  28     151.494 112.774  77.947  1.00  0.00      1    H  
ATOM   2316 3HD2 LEU B  28     150.133 112.164  78.918  1.00  0.00      1    H  
ATOM   2317  C   LEU B  28     151.306 109.886  75.183  1.00  0.00      1    C  
ATOM   2318  O   LEU B  28     150.519 109.535  74.316  1.00  0.00      1    O  
ATOM   2319  N   ILE B  29     152.295 109.108  75.598  1.00  0.00      1    N  
ATOM   2320  HN  ILE B  29     152.953 109.461  76.365  1.00  0.00      1    H  
ATOM   2321  CA  ILE B  29     152.506 107.781  75.032  1.00  0.00      1    C  
ATOM   2322  HA  ILE B  29     151.892 107.707  74.134  1.00  0.00      1    H  
ATOM   2323  CB  ILE B  29     153.991 107.602  74.598  1.00  0.00      1    C  
ATOM   2324  HB  ILE B  29     154.647 107.997  75.374  1.00  0.00      1    H  
ATOM   2325  CG2 ILE B  29     154.298 106.135  74.376  1.00  0.00      1    C  
ATOM   2326 1HG2 ILE B  29     155.339 106.023  74.073  1.00  0.00      1    H  
ATOM   2327 2HG2 ILE B  29     153.648 105.742  73.594  1.00  0.00      1    H  
ATOM   2328 3HG2 ILE B  29     154.128 105.584  75.301  1.00  0.00      1    H  
ATOM   2329  CG1 ILE B  29     154.260 108.339  73.276  1.00  0.00      1    C  
ATOM   2330 1HG1 ILE B  29     155.327 108.270  73.065  1.00  0.00      1    H  
ATOM   2331 2HG1 ILE B  29     153.700 107.832  72.490  1.00  0.00      1    H  
ATOM   2332  CD1 ILE B  29     153.874 109.807  73.251  1.00  0.00      1    C  
ATOM   2333 1HD1 ILE B  29     154.107 110.228  72.273  1.00  0.00      1    H  
ATOM   2334 2HD1 ILE B  29     154.432 110.343  74.019  1.00  0.00      1    H  
ATOM   2335 3HD1 ILE B  29     152.806 109.906  73.444  1.00  0.00      1    H  
ATOM   2336  C   ILE B  29     152.100 106.646  75.956  1.00  0.00      1    C  
ATOM   2337  O   ILE B  29     152.619 106.495  77.066  1.00  0.00      1    O  
ATOM   2338  N   ALA B  30     151.164 105.832  75.476  1.00  0.00      1    N  
ATOM   2339  HN  ALA B  30     150.780 106.013  74.494  1.00  0.00      1    H  
ATOM   2340  CA  ALA B  30     150.641 104.702  76.236  1.00  0.00      1    C  
ATOM   2341  HA  ALA B  30     150.839 104.885  77.292  1.00  0.00      1    H  
ATOM   2342  CB  ALA B  30     149.141 104.617  76.048  1.00  0.00      1    C  
ATOM   2343  HB1 ALA B  30     148.750 103.773  76.616  1.00  0.00      1    H  
ATOM   2344  HB2 ALA B  30     148.914 104.479  74.991  1.00  0.00      1    H  
ATOM   2345  HB3 ALA B  30     148.677 105.538  76.402  1.00  0.00      1    H  
ATOM   2346  C   ALA B  30     151.266 103.393  75.867  1.00  0.00      1    C  
ATOM   2347  O   ALA B  30     151.569 103.155  74.700  1.00  0.00      1    O  
ATOM   2348  N   GLU B  31     151.446 102.523  76.857  1.00  0.00      1    N  
ATOM   2349  HN  GLU B  31     151.142 102.782  77.850  1.00  0.00      1    H  
ATOM   2350  CA  GLU B  31     152.051 101.222  76.607  1.00  0.00      1    C  
ATOM   2351  HA  GLU B  31     152.208 101.136  75.532  1.00  0.00      1    H  
ATOM   2352  CB  GLU B  31     153.422 101.146  77.279  1.00  0.00      1    C  
ATOM   2353  HB1 GLU B  31     153.953 102.079  77.088  1.00  0.00      1    H  
ATOM   2354  HB2 GLU B  31     153.275 101.024  78.352  1.00  0.00      1    H  
ATOM   2355  CG  GLU B  31     154.276  99.994  76.776  1.00  0.00      1    C  
ATOM   2356  HG1 GLU B  31     153.660  99.096  76.732  1.00  0.00      1    H  
ATOM   2357  HG2 GLU B  31     154.638 100.237  75.777  1.00  0.00      1    H  
ATOM   2358  CD  GLU B  31     155.461  99.725  77.667  1.00  0.00      1    C  
ATOM   2359  OE1 GLU B  31     156.162 100.700  78.019  1.00  0.00      1    O  
ATOM   2360  OE2 GLU B  31     155.691  98.544  78.009  1.00  0.00      1    O  
ATOM   2361  C   GLU B  31     151.211 100.029  77.043  1.00  0.00      1    C  
ATOM   2362  O   GLU B  31     150.774  99.933  78.194  1.00  0.00      1    O  
ATOM   2363  N   VAL B  32     150.978  99.113  76.106  1.00  0.00      1    N  
ATOM   2364  HN  VAL B  32     151.372  99.263  75.123  1.00  0.00      1    H  
ATOM   2365  CA  VAL B  32     150.203  97.913  76.381  1.00  0.00      1    C  
ATOM   2366  HA  VAL B  32     149.195  98.208  76.672  1.00  0.00      1    H  
ATOM   2367  CB  VAL B  32     150.113  97.032  75.128  1.00  0.00      1    C  
ATOM   2368  HB  VAL B  32     151.119  96.863  74.743  1.00  0.00      1    H  
ATOM   2369  CG1 VAL B  32     149.485  95.692  75.466  1.00  0.00      1    C  
ATOM   2370 1HG1 VAL B  32     149.429  95.079  74.566  1.00  0.00      1    H  
ATOM   2371 2HG1 VAL B  32     148.481  95.850  75.861  1.00  0.00      1    H  
ATOM   2372 3HG1 VAL B  32     150.093  95.183  76.214  1.00  0.00      1    H  
ATOM   2373  CG2 VAL B  32     149.299  97.745  74.072  1.00  0.00      1    C  
ATOM   2374 1HG2 VAL B  32     149.233  97.121  73.181  1.00  0.00      1    H  
ATOM   2375 2HG2 VAL B  32     149.779  98.690  73.819  1.00  0.00      1    H  
ATOM   2376 3HG2 VAL B  32     148.297  97.938  74.454  1.00  0.00      1    H  
ATOM   2377  C   VAL B  32     150.811  97.121  77.497  1.00  0.00      1    C  
ATOM   2378  O   VAL B  32     151.861  96.515  77.339  1.00  0.00      1    O  
ATOM   2379  N   GLU B  33     150.142  97.117  78.638  1.00  0.00      1    N  
ATOM   2380  HN  GLU B  33     149.206  97.632  78.695  1.00  0.00      1    H  
ATOM   2381  CA  GLU B  33     150.646  96.431  79.816  1.00  0.00      1    C  
ATOM   2382  HA  GLU B  33     151.710  96.658  79.886  1.00  0.00      1    H  
ATOM   2383  CB  GLU B  33     149.978  97.034  81.051  1.00  0.00      1    C  
ATOM   2384  HB1 GLU B  33     148.920  96.773  81.039  1.00  0.00      1    H  
ATOM   2385  HB2 GLU B  33     150.446  96.616  81.942  1.00  0.00      1    H  
ATOM   2386  CG  GLU B  33     150.108  98.550  81.096  1.00  0.00      1    C  
ATOM   2387  HG1 GLU B  33     151.126  98.803  81.391  1.00  0.00      1    H  
ATOM   2388  HG2 GLU B  33     149.909  98.945  80.100  1.00  0.00      1    H  
ATOM   2389  CD  GLU B  33     149.144  99.199  82.076  1.00  0.00      1    C  
ATOM   2390  OE1 GLU B  33     147.927  98.948  81.947  1.00  0.00      1    O  
ATOM   2391  OE2 GLU B  33     149.592  99.965  82.965  1.00  0.00      1    O  
ATOM   2392  C   GLU B  33     150.514  94.920  79.814  1.00  0.00      1    C  
ATOM   2393  O   GLU B  33     151.396  94.231  80.323  1.00  0.00      1    O  
ATOM   2394  N   HIS B  34     149.426  94.393  79.255  1.00  0.00      1    N  
ATOM   2395  HN  HIS B  34     148.686  95.043  78.837  1.00  0.00      1    H  
ATOM   2396  CA  HIS B  34     149.218  92.938  79.199  1.00  0.00      1    C  
ATOM   2397  HA  HIS B  34     150.194  92.458  79.125  1.00  0.00      1    H  
ATOM   2398  CB  HIS B  34     148.523  92.424  80.482  1.00  0.00      1    C  
ATOM   2399  HB1 HIS B  34     147.562  92.931  80.574  1.00  0.00      1    H  
ATOM   2400  HB2 HIS B  34     148.360  91.352  80.373  1.00  0.00      1    H  
ATOM   2401  CG  HIS B  34     149.296  92.653  81.750  1.00  0.00      1    C  
ATOM   2402  CD2 HIS B  34     149.860  91.780  82.620  1.00  0.00      1    C  
ATOM   2403  HD2 HIS B  34     149.878  90.694  82.525  1.00  0.00      1    H  
ATOM   2404  ND1 HIS B  34     149.523  93.909  82.275  1.00  0.00      1    N  
ATOM   2405  HD1 HIS B  34     149.209  94.830  81.830  1.00  0.00      1    H  
ATOM   2406  CE1 HIS B  34     150.189  93.799  83.413  1.00  0.00      1    C  
ATOM   2407  HE1 HIS B  34     150.505  94.625  84.050  1.00  0.00      1    H  
ATOM   2408  NE2 HIS B  34     150.406  92.517  83.646  1.00  0.00      1    N  
ATOM   2409  C   HIS B  34     148.383  92.501  78.008  1.00  0.00      1    C  
ATOM   2410  O   HIS B  34     147.708  93.313  77.388  1.00  0.00      1    O  
ATOM   2411  N   ASP B  35     148.432  91.214  77.678  1.00  0.00      1    N  
ATOM   2412  HN  ASP B  35     149.075  90.554  78.223  1.00  0.00      1    H  
ATOM   2413  CA  ASP B  35     147.621  90.687  76.582  1.00  0.00      1    C  
ATOM   2414  HA  ASP B  35     146.788  91.372  76.424  1.00  0.00      1    H  
ATOM   2415  CB  ASP B  35     148.416  90.607  75.274  1.00  0.00      1    C  
ATOM   2416  HB1 ASP B  35     148.959  91.542  75.137  1.00  0.00      1    H  
ATOM   2417  HB2 ASP B  35     149.125  89.782  75.345  1.00  0.00      1    H  
ATOM   2418  CG  ASP B  35     147.519  90.379  74.060  1.00  0.00      1    C  
ATOM   2419  OD1 ASP B  35     148.034  90.336  72.920  1.00  0.00      1    O  
ATOM   2420  OD2 ASP B  35     146.288  90.247  74.248  1.00  0.00      1    O  
ATOM   2421  C   ASP B  35     147.048  89.332  76.905  1.00  0.00      1    C  
ATOM   2422  O   ASP B  35     147.783  88.368  77.119  1.00  0.00      1    O  
ATOM   2423  N   TYR B  36     145.719  89.254  76.949  1.00  0.00      1    N  
ATOM   2424  HN  TYR B  36     145.137  90.128  76.742  1.00  0.00      1    H  
ATOM   2425  CA  TYR B  36     145.038  88.004  77.273  1.00  0.00      1    C  
ATOM   2426  HA  TYR B  36     145.615  87.514  78.058  1.00  0.00      1    H  
ATOM   2427  CB  TYR B  36     143.636  88.276  77.838  1.00  0.00      1    C  
ATOM   2428  HB1 TYR B  36     143.118  88.947  77.153  1.00  0.00      1    H  
ATOM   2429  HB2 TYR B  36     143.101  87.328  77.892  1.00  0.00      1    H  
ATOM   2430  CG  TYR B  36     143.625  88.901  79.208  1.00  0.00      1    C  
ATOM   2431  CD1 TYR B  36     143.690  90.282  79.367  1.00  0.00      1    C  
ATOM   2432  HD1 TYR B  36     143.729  90.921  78.485  1.00  0.00      1    H  
ATOM   2433  CE1 TYR B  36     143.706  90.865  80.641  1.00  0.00      1    C  
ATOM   2434  HE1 TYR B  36     143.757  91.949  80.745  1.00  0.00      1    H  
ATOM   2435  CD2 TYR B  36     143.573  88.109  80.352  1.00  0.00      1    C  
ATOM   2436  HD2 TYR B  36     143.519  87.025  80.249  1.00  0.00      1    H  
ATOM   2437  CE2 TYR B  36     143.588  88.676  81.634  1.00  0.00      1    C  
ATOM   2438  HE2 TYR B  36     143.546  88.038  82.517  1.00  0.00      1    H  
ATOM   2439  CZ  TYR B  36     143.657  90.057  81.772  1.00  0.00      1    C  
ATOM   2440  OH  TYR B  36     143.692  90.625  83.031  1.00  0.00      1    O  
ATOM   2441  HH  TYR B  36     144.584  91.167  83.146  1.00  0.00      1    H  
ATOM   2442  C   TYR B  36     144.919  87.029  76.128  1.00  0.00      1    C  
ATOM   2443  O   TYR B  36     144.588  85.865  76.346  1.00  0.00      1    O  
ATOM   2444  N   THR B  37     145.181  87.470  74.904  1.00  0.00      1    N  
ATOM   2445  HN  THR B  37     145.477  88.486  74.742  1.00  0.00      1    H  
ATOM   2446  CA  THR B  37     145.059  86.551  73.791  1.00  0.00      1    C  
ATOM   2447  HA  THR B  37     144.081  86.074  73.849  1.00  0.00      1    H  
ATOM   2448  CB  THR B  37     145.158  87.274  72.454  1.00  0.00      1    C  
ATOM   2449  HB  THR B  37     144.623  86.707  71.693  1.00  0.00      1    H  
ATOM   2450  OG1 THR B  37     146.534  87.398  72.079  1.00  0.00      1    O  
ATOM   2451  HG1 THR B  37     147.049  87.946  72.812  1.00  0.00      1    H  
ATOM   2452  CG2 THR B  37     144.548  88.667  72.574  1.00  0.00      1    C  
ATOM   2453 1HG2 THR B  37     144.621  89.180  71.615  1.00  0.00      1    H  
ATOM   2454 2HG2 THR B  37     145.086  89.236  73.332  1.00  0.00      1    H  
ATOM   2455 3HG2 THR B  37     143.500  88.582  72.861  1.00  0.00      1    H  
ATOM   2456  C   THR B  37     146.105  85.479  73.827  1.00  0.00      1    C  
ATOM   2457  O   THR B  37     146.961  85.462  74.713  1.00  0.00      1    O  
ATOM   2458  N   ILE B  38     146.019  84.556  72.876  1.00  0.00      1    N  
ATOM   2459  HN  ILE B  38     145.215  84.611  72.172  1.00  0.00      1    H  
ATOM   2460  CA  ILE B  38     146.984  83.470  72.759  1.00  0.00      1    C  
ATOM   2461  HA  ILE B  38     147.807  83.661  73.448  1.00  0.00      1    H  
ATOM   2462  CB  ILE B  38     146.363  82.089  73.100  1.00  0.00      1    C  
ATOM   2463  HB  ILE B  38     145.545  81.896  72.406  1.00  0.00      1    H  
ATOM   2464  CG2 ILE B  38     147.412  81.002  72.926  1.00  0.00      1    C  
ATOM   2465 1HG2 ILE B  38     146.975  80.033  73.166  1.00  0.00      1    H  
ATOM   2466 2HG2 ILE B  38     148.252  81.196  73.593  1.00  0.00      1    H  
ATOM   2467 3HG2 ILE B  38     147.763  80.997  71.894  1.00  0.00      1    H  
ATOM   2468  CG1 ILE B  38     145.803  82.086  74.528  1.00  0.00      1    C  
ATOM   2469 1HG1 ILE B  38     144.917  82.720  74.548  1.00  0.00      1    H  
ATOM   2470 2HG1 ILE B  38     145.525  81.063  74.783  1.00  0.00      1    H  
ATOM   2471  CD1 ILE B  38     146.778  82.594  75.587  1.00  0.00      1    C  
ATOM   2472 1HD1 ILE B  38     146.302  82.558  76.567  1.00  0.00      1    H  
ATOM   2473 2HD1 ILE B  38     147.061  83.622  75.358  1.00  0.00      1    H  
ATOM   2474 3HD1 ILE B  38     147.668  81.965  75.593  1.00  0.00      1    H  
ATOM   2475  C   ILE B  38     147.535  83.398  71.365  1.00  0.00      1    C  
ATOM   2476  O   ILE B  38     146.994  82.706  70.511  1.00  0.00      1    O  
ATOM   2477  N   TYR B  39     148.610  84.142  71.133  1.00  0.00      1    N  
ATOM   2478  HN  TYR B  39     149.012  84.719  71.940  1.00  0.00      1    H  
ATOM   2479  CA  TYR B  39     149.270  84.213  69.836  1.00  0.00      1    C  
ATOM   2480  HA  TYR B  39     148.840  85.053  69.291  1.00  0.00      1    H  
ATOM   2481  CB  TYR B  39     150.750  84.507  70.047  1.00  0.00      1    C  
ATOM   2482  HB1 TYR B  39     151.192  83.667  70.583  1.00  0.00      1    H  
ATOM   2483  HB2 TYR B  39     151.222  84.603  69.069  1.00  0.00      1    H  
ATOM   2484  CG  TYR B  39     151.026  85.768  70.832  1.00  0.00      1    C  
ATOM   2485  CD1 TYR B  39     151.957  85.766  71.869  1.00  0.00      1    C  
ATOM   2486  HD1 TYR B  39     152.463  84.837  72.131  1.00  0.00      1    H  
ATOM   2487  CE1 TYR B  39     152.253  86.925  72.575  1.00  0.00      1    C  
ATOM   2488  HE1 TYR B  39     152.984  86.904  73.383  1.00  0.00      1    H  
ATOM   2489  CD2 TYR B  39     150.387  86.968  70.517  1.00  0.00      1    C  
ATOM   2490  HD2 TYR B  39     149.652  86.989  69.713  1.00  0.00      1    H  
ATOM   2491  CE2 TYR B  39     150.674  88.138  71.214  1.00  0.00      1    C  
ATOM   2492  HE2 TYR B  39     150.169  89.069  70.955  1.00  0.00      1    H  
ATOM   2493  CZ  TYR B  39     151.611  88.111  72.245  1.00  0.00      1    C  
ATOM   2494  OH  TYR B  39     151.916  89.256  72.949  1.00  0.00      1    O  
ATOM   2495  HH  TYR B  39     151.695  89.112  73.965  1.00  0.00      1    H  
ATOM   2496  C   TYR B  39     149.110  82.980  68.980  1.00  0.00      1    C  
ATOM   2497  O   TYR B  39     149.687  81.924  69.257  1.00  0.00      1    O  
ATOM   2498  N   GLY B  40     148.318  83.132  67.920  1.00  0.00      1    N  
ATOM   2499  HN  GLY B  40     147.870  84.088  67.744  1.00  0.00      1    H  
ATOM   2500  CA  GLY B  40     148.040  82.047  66.993  1.00  0.00      1    C  
ATOM   2501  HA1 GLY B  40     148.386  82.329  65.999  1.00  0.00      1    H  
ATOM   2502  HA2 GLY B  40     148.569  81.152  67.322  1.00  0.00      1    H  
ATOM   2503  C   GLY B  40     146.550  81.753  66.937  1.00  0.00      1    C  
ATOM   2504  O   GLY B  40     146.032  81.266  65.926  1.00  0.00      1    O  
ATOM   2505  N   GLU B  41     145.866  82.081  68.035  1.00  0.00      1    N  
ATOM   2506  HN  GLU B  41     146.398  82.537  68.843  1.00  0.00      1    H  
ATOM   2507  CA  GLU B  41     144.431  81.852  68.196  1.00  0.00      1    C  
ATOM   2508  HA  GLU B  41     144.092  81.261  67.345  1.00  0.00      1    H  
ATOM   2509  CB  GLU B  41     144.188  81.025  69.465  1.00  0.00      1    C  
ATOM   2510  HB1 GLU B  41     144.708  81.510  70.291  1.00  0.00      1    H  
ATOM   2511  HB2 GLU B  41     143.116  81.016  69.664  1.00  0.00      1    H  
ATOM   2512  CG  GLU B  41     144.667  79.584  69.386  1.00  0.00      1    C  
ATOM   2513  HG1 GLU B  41     145.715  79.576  69.085  1.00  0.00      1    H  
ATOM   2514  HG2 GLU B  41     144.567  79.124  70.369  1.00  0.00      1    H  
ATOM   2515  CD  GLU B  41     143.865  78.784  68.388  1.00  0.00      1    C  
ATOM   2516  OE1 GLU B  41     143.044  79.410  67.691  1.00  0.00      1    O  
ATOM   2517  OE2 GLU B  41     144.049  77.546  68.295  1.00  0.00      1    O  
ATOM   2518  C   GLU B  41     143.581  83.112  68.251  1.00  0.00      1    C  
ATOM   2519  O   GLU B  41     142.367  83.043  68.441  1.00  0.00      1    O  
ATOM   2520  N   GLU B  42     144.211  84.270  68.089  1.00  0.00      1    N  
ATOM   2521  HN  GLU B  42     145.269  84.277  67.931  1.00  0.00      1    H  
ATOM   2522  CA  GLU B  42     143.480  85.532  68.123  1.00  0.00      1    C  
ATOM   2523  HA  GLU B  42     143.100  85.665  69.136  1.00  0.00      1    H  
ATOM   2524  CB  GLU B  42     144.438  86.693  67.832  1.00  0.00      1    C  
ATOM   2525  HB1 GLU B  42     143.854  87.526  67.441  1.00  0.00      1    H  
ATOM   2526  HB2 GLU B  42     144.910  86.987  68.769  1.00  0.00      1    H  
ATOM   2527  CG  GLU B  42     145.542  86.370  66.823  1.00  0.00      1    C  
ATOM   2528  HG1 GLU B  42     145.193  85.554  66.190  1.00  0.00      1    H  
ATOM   2529  HG2 GLU B  42     145.711  87.257  66.213  1.00  0.00      1    H  
ATOM   2530  CD  GLU B  42     146.891  85.951  67.440  1.00  0.00      1    C  
ATOM   2531  OE1 GLU B  42     147.748  85.478  66.662  1.00  0.00      1    O  
ATOM   2532  OE2 GLU B  42     147.117  86.096  68.664  1.00  0.00      1    O  
ATOM   2533  C   GLU B  42     142.288  85.560  67.178  1.00  0.00      1    C  
ATOM   2534  O   GLU B  42     142.288  84.913  66.134  1.00  0.00      1    O  
ATOM   2535  N   LEU B  43     141.259  86.312  67.553  1.00  0.00      1    N  
ATOM   2536  HN  LEU B  43     141.326  86.872  68.462  1.00  0.00      1    H  
ATOM   2537  CA  LEU B  43     140.042  86.394  66.758  1.00  0.00      1    C  
ATOM   2538  HA  LEU B  43     139.888  85.421  66.290  1.00  0.00      1    H  
ATOM   2539  CB  LEU B  43     138.839  86.670  67.651  1.00  0.00      1    C  
ATOM   2540  HB1 LEU B  43     138.998  87.648  68.106  1.00  0.00      1    H  
ATOM   2541  HB2 LEU B  43     137.963  86.708  67.003  1.00  0.00      1    H  
ATOM   2542  CG  LEU B  43     138.514  85.700  68.782  1.00  0.00      1    C  
ATOM   2543  HG  LEU B  43     139.311  85.739  69.524  1.00  0.00      1    H  
ATOM   2544  CD1 LEU B  43     137.218  86.150  69.424  1.00  0.00      1    C  
ATOM   2545 1HD1 LEU B  43     136.961  85.473  70.238  1.00  0.00      1    H  
ATOM   2546 2HD1 LEU B  43     136.421  86.142  68.680  1.00  0.00      1    H  
ATOM   2547 3HD1 LEU B  43     137.338  87.160  69.816  1.00  0.00      1    H  
ATOM   2548  CD2 LEU B  43     138.394  84.280  68.257  1.00  0.00      1    C  
ATOM   2549 1HD2 LEU B  43     138.162  83.606  69.081  1.00  0.00      1    H  
ATOM   2550 2HD2 LEU B  43     139.336  83.981  67.798  1.00  0.00      1    H  
ATOM   2551 3HD2 LEU B  43     137.598  84.233  67.514  1.00  0.00      1    H  
ATOM   2552  C   LEU B  43     140.052  87.418  65.674  1.00  0.00      1    C  
ATOM   2553  O   LEU B  43     140.407  88.573  65.882  1.00  0.00      1    O  
ATOM   2554  N   LYS B  44     139.612  86.989  64.500  1.00  0.00      1    N  
ATOM   2555  HN  LYS B  44     139.295  85.971  64.415  1.00  0.00      1    H  
ATOM   2556  CA  LYS B  44     139.540  87.838  63.323  1.00  0.00      1    C  
ATOM   2557  HA  LYS B  44     139.532  88.880  63.643  1.00  0.00      1    H  
ATOM   2558  CB  LYS B  44     140.771  87.605  62.436  1.00  0.00      1    C  
ATOM   2559  HB1 LYS B  44     140.871  86.533  62.267  1.00  0.00      1    H  
ATOM   2560  HB2 LYS B  44     140.605  88.110  61.484  1.00  0.00      1    H  
ATOM   2561  CG  LYS B  44     142.077  88.117  63.024  1.00  0.00      1    C  
ATOM   2562  HG1 LYS B  44     142.148  87.790  64.061  1.00  0.00      1    H  
ATOM   2563  HG2 LYS B  44     142.907  87.700  62.454  1.00  0.00      1    H  
ATOM   2564  CD  LYS B  44     142.166  89.646  62.980  1.00  0.00      1    C  
ATOM   2565  HD1 LYS B  44     141.287  90.067  63.468  1.00  0.00      1    H  
ATOM   2566  HD2 LYS B  44     143.064  89.965  63.510  1.00  0.00      1    H  
ATOM   2567  CE  LYS B  44     142.229  90.157  61.543  1.00  0.00      1    C  
ATOM   2568  HE1 LYS B  44     143.138  89.777  61.077  1.00  0.00      1    H  
ATOM   2569  HE2 LYS B  44     141.359  89.785  61.002  1.00  0.00      1    H  
ATOM   2570  NZ  LYS B  44     142.239  91.643  61.465  1.00  0.00      1    N1+
ATOM   2571  HZ1 LYS B  44     142.284  91.947  60.440  1.00  0.00      1    H  
ATOM   2572  HZ2 LYS B  44     143.093  92.022  61.986  1.00  0.00      1    H  
ATOM   2573  HZ3 LYS B  44     141.348  92.030  61.913  1.00  0.00      1    H  
ATOM   2574  C   LYS B  44     138.293  87.569  62.523  1.00  0.00      1    C  
ATOM   2575  O   LYS B  44     137.943  86.416  62.278  1.00  0.00      1    O  
ATOM   2576  N   PHE B  45     137.605  88.626  62.112  1.00  0.00      1    N  
ATOM   2577  HN  PHE B  45     137.941  89.610  62.365  1.00  0.00      1    H  
ATOM   2578  CA  PHE B  45     136.397  88.456  61.320  1.00  0.00      1    C  
ATOM   2579  HA  PHE B  45     136.115  87.404  61.355  1.00  0.00      1    H  
ATOM   2580  CB  PHE B  45     135.241  89.278  61.906  1.00  0.00      1    C  
ATOM   2581  HB1 PHE B  45     135.029  88.911  62.910  1.00  0.00      1    H  
ATOM   2582  HB2 PHE B  45     135.550  90.322  61.958  1.00  0.00      1    H  
ATOM   2583  CG  PHE B  45     133.983  89.193  61.092  1.00  0.00      1    C  
ATOM   2584  CD1 PHE B  45     133.182  88.057  61.146  1.00  0.00      1    C  
ATOM   2585  HD1 PHE B  45     133.433  87.257  61.842  1.00  0.00      1    H  
ATOM   2586  CD2 PHE B  45     133.647  90.205  60.207  1.00  0.00      1    C  
ATOM   2587  HD2 PHE B  45     134.261  91.104  60.157  1.00  0.00      1    H  
ATOM   2588  CE1 PHE B  45     132.068  87.925  60.328  1.00  0.00      1    C  
ATOM   2589  HE1 PHE B  45     131.452  87.027  60.384  1.00  0.00      1    H  
ATOM   2590  CE2 PHE B  45     132.533  90.084  59.381  1.00  0.00      1    C  
ATOM   2591  HE2 PHE B  45     132.279  90.886  58.687  1.00  0.00      1    H  
ATOM   2592  CZ  PHE B  45     131.741  88.937  59.441  1.00  0.00      1    C  
ATOM   2593  HZ  PHE B  45     130.870  88.838  58.793  1.00  0.00      1    H  
ATOM   2594  C   PHE B  45     136.580  88.845  59.872  1.00  0.00      1    C  
ATOM   2595  O   PHE B  45     137.071  89.941  59.577  1.00  0.00      1    O  
ATOM   2596  N   GLY B  46     136.188  87.962  58.955  1.00  0.00      1    N  
ATOM   2597  HN  GLY B  46     135.774  87.020  59.249  1.00  0.00      1    H  
ATOM   2598  CA  GLY B  46     136.332  88.299  57.547  1.00  0.00      1    C  
ATOM   2599  HA1 GLY B  46     135.542  89.009  57.302  1.00  0.00      1    H  
ATOM   2600  HA2 GLY B  46     137.303  88.780  57.427  1.00  0.00      1    H  
ATOM   2601  C   GLY B  46     136.258  87.175  56.531  1.00  0.00      1    C  
ATOM   2602  O   GLY B  46     136.247  86.000  56.885  1.00  0.00      1    O  
ATOM   2603  N   GLY B  47     136.217  87.565  55.260  1.00  0.00      1    N  
ATOM   2604  HN  GLY B  47     136.243  88.613  55.044  1.00  0.00      1    H  
ATOM   2605  CA  GLY B  47     136.139  86.627  54.154  1.00  0.00      1    C  
ATOM   2606  HA1 GLY B  47     135.093  86.558  53.854  1.00  0.00      1    H  
ATOM   2607  HA2 GLY B  47     136.727  87.036  53.333  1.00  0.00      1    H  
ATOM   2608  C   GLY B  47     136.634  85.219  54.414  1.00  0.00      1    C  
ATOM   2609  O   GLY B  47     135.885  84.251  54.251  1.00  0.00      1    O  
ATOM   2610  N   GLY B  48     137.895  85.087  54.804  1.00  0.00      1    N  
ATOM   2611  HN  GLY B  48     138.517  85.950  54.920  1.00  0.00      1    H  
ATOM   2612  CA  GLY B  48     138.422  83.764  55.071  1.00  0.00      1    C  
ATOM   2613  HA1 GLY B  48     137.617  83.033  55.000  1.00  0.00      1    H  
ATOM   2614  HA2 GLY B  48     139.194  83.527  54.338  1.00  0.00      1    H  
ATOM   2615  C   GLY B  48     139.018  83.720  56.458  1.00  0.00      1    C  
ATOM   2616  O   GLY B  48     139.768  82.799  56.812  1.00  0.00      1    O  
ATOM   2617  N   LYS B  49     138.676  84.725  57.256  1.00  0.00      1    N  
ATOM   2618  HN  LYS B  49     138.006  85.480  56.900  1.00  0.00      1    H  
ATOM   2619  CA  LYS B  49     139.200  84.808  58.600  1.00  0.00      1    C  
ATOM   2620  HA  LYS B  49     140.284  84.736  58.516  1.00  0.00      1    H  
ATOM   2621  CB  LYS B  49     138.900  86.173  59.200  1.00  0.00      1    C  
ATOM   2622  HB1 LYS B  49     137.944  86.517  58.806  1.00  0.00      1    H  
ATOM   2623  HB2 LYS B  49     138.830  86.063  60.282  1.00  0.00      1    H  
ATOM   2624  CG  LYS B  49     139.957  87.238  58.893  1.00  0.00      1    C  
ATOM   2625  HG1 LYS B  49     139.932  87.987  59.684  1.00  0.00      1    H  
ATOM   2626  HG2 LYS B  49     140.936  86.759  58.876  1.00  0.00      1    H  
ATOM   2627  CD  LYS B  49     139.740  87.937  57.561  1.00  0.00      1    C  
ATOM   2628  HD1 LYS B  49     139.918  87.229  56.751  1.00  0.00      1    H  
ATOM   2629  HD2 LYS B  49     138.713  88.299  57.509  1.00  0.00      1    H  
ATOM   2630  CE  LYS B  49     140.703  89.125  57.414  1.00  0.00      1    C  
ATOM   2631  HE1 LYS B  49     141.723  88.742  57.449  1.00  0.00      1    H  
ATOM   2632  HE2 LYS B  49     140.522  89.591  56.445  1.00  0.00      1    H  
ATOM   2633  NZ  LYS B  49     140.563  90.176  58.471  1.00  0.00      1    N1+
ATOM   2634  HZ1 LYS B  49     141.268  90.960  58.291  1.00  0.00      1    H  
ATOM   2635  HZ2 LYS B  49     140.749  89.743  59.432  1.00  0.00      1    H  
ATOM   2636  HZ3 LYS B  49     139.571  90.577  58.447  1.00  0.00      1    H  
ATOM   2637  C   LYS B  49     138.767  83.714  59.543  1.00  0.00      1    C  
ATOM   2638  O   LYS B  49     138.256  82.670  59.136  1.00  0.00      1    O  
ATOM   2639  N   THR B  50     138.958  83.982  60.828  1.00  0.00      1    N  
ATOM   2640  HN  THR B  50     139.321  84.953  61.093  1.00  0.00      1    H  
ATOM   2641  CA  THR B  50     138.702  83.030  61.898  1.00  0.00      1    C  
ATOM   2642  HA  THR B  50     138.965  82.048  61.504  1.00  0.00      1    H  
ATOM   2643  CB  THR B  50     139.699  83.318  63.059  1.00  0.00      1    C  
ATOM   2644  HB  THR B  50     140.620  83.727  62.643  1.00  0.00      1    H  
ATOM   2645  OG1 THR B  50     140.000  82.105  63.752  1.00  0.00      1    O  
ATOM   2646  HG1 THR B  50     139.116  81.698  64.147  1.00  0.00      1    H  
ATOM   2647  CG2 THR B  50     139.114  84.319  64.046  1.00  0.00      1    C  
ATOM   2648 1HG2 THR B  50     139.831  84.502  64.846  1.00  0.00      1    H  
ATOM   2649 2HG2 THR B  50     138.193  83.917  64.469  1.00  0.00      1    H  
ATOM   2650 3HG2 THR B  50     138.899  85.255  63.531  1.00  0.00      1    H  
ATOM   2651  C   THR B  50     137.271  82.905  62.455  1.00  0.00      1    C  
ATOM   2652  O   THR B  50     136.876  81.816  62.876  1.00  0.00      1    O  
ATOM   2653  N   LEU B  51     136.490  83.986  62.470  1.00  0.00      1    N  
ATOM   2654  HN  LEU B  51     136.860  84.910  62.076  1.00  0.00      1    H  
ATOM   2655  CA  LEU B  51     135.130  83.926  63.019  1.00  0.00      1    C  
ATOM   2656  HA  LEU B  51     135.163  83.289  63.903  1.00  0.00      1    H  
ATOM   2657  CB  LEU B  51     134.683  85.317  63.473  1.00  0.00      1    C  
ATOM   2658  HB1 LEU B  51     134.852  86.015  62.653  1.00  0.00      1    H  
ATOM   2659  HB2 LEU B  51     133.618  85.276  63.702  1.00  0.00      1    H  
ATOM   2660  CG  LEU B  51     135.421  85.839  64.709  1.00  0.00      1    C  
ATOM   2661  HG  LEU B  51     136.468  85.543  64.642  1.00  0.00      1    H  
ATOM   2662  CD1 LEU B  51     135.346  87.342  64.737  1.00  0.00      1    C  
ATOM   2663 1HD1 LEU B  51     135.871  87.716  65.616  1.00  0.00      1    H  
ATOM   2664 2HD1 LEU B  51     134.302  87.654  64.778  1.00  0.00      1    H  
ATOM   2665 3HD1 LEU B  51     135.811  87.746  63.838  1.00  0.00      1    H  
ATOM   2666  CD2 LEU B  51     134.827  85.244  65.973  1.00  0.00      1    C  
ATOM   2667 1HD2 LEU B  51     135.363  85.626  66.842  1.00  0.00      1    H  
ATOM   2668 2HD2 LEU B  51     134.915  84.158  65.940  1.00  0.00      1    H  
ATOM   2669 3HD2 LEU B  51     133.775  85.520  66.046  1.00  0.00      1    H  
ATOM   2670  C   LEU B  51     134.106  83.344  62.083  1.00  0.00      1    C  
ATOM   2671  O   LEU B  51     133.342  84.061  61.440  1.00  0.00      1    O  
ATOM   2672  N   ARG B  52     134.081  82.022  62.007  1.00  0.00      1    N  
ATOM   2673  HN  ARG B  52     134.767  81.450  62.596  1.00  0.00      1    H  
ATOM   2674  CA  ARG B  52     133.141  81.332  61.140  1.00  0.00      1    C  
ATOM   2675  HA  ARG B  52     132.275  81.979  60.997  1.00  0.00      1    H  
ATOM   2676  CB  ARG B  52     133.786  81.092  59.772  1.00  0.00      1    C  
ATOM   2677  HB1 ARG B  52     134.562  80.334  59.883  1.00  0.00      1    H  
ATOM   2678  HB2 ARG B  52     133.019  80.730  59.087  1.00  0.00      1    H  
ATOM   2679  CG  ARG B  52     134.412  82.337  59.178  1.00  0.00      1    C  
ATOM   2680  HG1 ARG B  52     133.655  83.120  59.128  1.00  0.00      1    H  
ATOM   2681  HG2 ARG B  52     135.229  82.661  59.823  1.00  0.00      1    H  
ATOM   2682  CD  ARG B  52     134.958  82.098  57.784  1.00  0.00      1    C  
ATOM   2683  HD1 ARG B  52     134.209  81.554  57.208  1.00  0.00      1    H  
ATOM   2684  HD2 ARG B  52     135.146  83.064  57.316  1.00  0.00      1    H  
ATOM   2685  NE  ARG B  52     136.199  81.329  57.773  1.00  0.00      1    N  
ATOM   2686  HE  ARG B  52     136.824  81.367  58.641  1.00  0.00      1    H  
ATOM   2687  CZ  ARG B  52     136.596  80.584  56.745  1.00  0.00      1    C  
ATOM   2688  NH1 ARG B  52     135.847  80.508  55.644  1.00  0.00      1    N  
ATOM   2689 1HH1 ARG B  52     134.924  81.047  55.586  1.00  0.00      1    H  
ATOM   2690 2HH1 ARG B  52     136.169  79.908  54.819  1.00  0.00      1    H  
ATOM   2691  NH2 ARG B  52     137.740  79.914  56.816  1.00  0.00      1    N  
ATOM   2692 1HH2 ARG B  52     138.341  79.974  57.699  1.00  0.00      1    H  
ATOM   2693 2HH2 ARG B  52     138.061  79.314  55.990  1.00  0.00      1    H  
ATOM   2694  C   ARG B  52     132.656  80.018  61.721  1.00  0.00      1    C  
ATOM   2695  O   ARG B  52     133.273  79.446  62.631  1.00  0.00      1    O  
ATOM   2696  N   GLU B  53     131.536  79.543  61.187  1.00  0.00      1    N  
ATOM   2697  HN  GLU B  53     131.070  80.103  60.403  1.00  0.00      1    H  
ATOM   2698  CA  GLU B  53     130.909  78.296  61.615  1.00  0.00      1    C  
ATOM   2699  HA  GLU B  53     130.329  78.507  62.514  1.00  0.00      1    H  
ATOM   2700  CB  GLU B  53     129.933  77.855  60.523  1.00  0.00      1    C  
ATOM   2701  HB1 GLU B  53     129.201  78.651  60.385  1.00  0.00      1    H  
ATOM   2702  HB2 GLU B  53     130.499  77.718  59.602  1.00  0.00      1    H  
ATOM   2703  CG  GLU B  53     129.185  76.580  60.802  1.00  0.00      1    C  
ATOM   2704  HG1 GLU B  53     129.246  76.365  61.869  1.00  0.00      1    H  
ATOM   2705  HG2 GLU B  53     128.142  76.717  60.518  1.00  0.00      1    H  
ATOM   2706  CD  GLU B  53     129.744  75.409  60.040  1.00  0.00      1    C  
ATOM   2707  OE1 GLU B  53     129.943  75.546  58.817  1.00  0.00      1    O  
ATOM   2708  OE2 GLU B  53     129.974  74.351  60.659  1.00  0.00      1    O  
ATOM   2709  C   GLU B  53     131.884  77.169  61.944  1.00  0.00      1    C  
ATOM   2710  O   GLU B  53     132.799  76.875  61.172  1.00  0.00      1    O  
ATOM   2711  N   GLY B  54     131.691  76.548  63.107  1.00  0.00      1    N  
ATOM   2712  HN  GLY B  54     130.892  76.868  63.742  1.00  0.00      1    H  
ATOM   2713  CA  GLY B  54     132.540  75.444  63.537  1.00  0.00      1    C  
ATOM   2714  HA1 GLY B  54     132.045  74.950  64.373  1.00  0.00      1    H  
ATOM   2715  HA2 GLY B  54     132.628  74.747  62.703  1.00  0.00      1    H  
ATOM   2716  C   GLY B  54     133.945  75.814  63.982  1.00  0.00      1    C  
ATOM   2717  O   GLY B  54     134.599  75.064  64.703  1.00  0.00      1    O  
ATOM   2718  N   MET B  55     134.411  76.980  63.555  1.00  0.00      1    N  
ATOM   2719  HN  MET B  55     133.784  77.596  62.945  1.00  0.00      1    H  
ATOM   2720  CA  MET B  55     135.749  77.449  63.889  1.00  0.00      1    C  
ATOM   2721  HA  MET B  55     136.368  76.576  64.096  1.00  0.00      1    H  
ATOM   2722  CB  MET B  55     136.318  78.147  62.657  1.00  0.00      1    C  
ATOM   2723  HB1 MET B  55     135.676  78.990  62.399  1.00  0.00      1    H  
ATOM   2724  HB2 MET B  55     137.320  78.510  62.887  1.00  0.00      1    H  
ATOM   2725  CG  MET B  55     136.395  77.199  61.463  1.00  0.00      1    C  
ATOM   2726  HG1 MET B  55     137.345  76.667  61.518  1.00  0.00      1    H  
ATOM   2727  HG2 MET B  55     135.574  76.487  61.546  1.00  0.00      1    H  
ATOM   2728  SD  MET B  55     136.290  77.979  59.844  1.00  0.00      1    S  
ATOM   2729  CE  MET B  55     138.014  78.066  59.442  1.00  0.00      1    C  
ATOM   2730  HE1 MET B  55     138.136  78.527  58.462  1.00  0.00      1    H  
ATOM   2731  HE2 MET B  55     138.435  77.061  59.425  1.00  0.00      1    H  
ATOM   2732  HE3 MET B  55     138.533  78.664  60.191  1.00  0.00      1    H  
ATOM   2733  C   MET B  55     135.782  78.345  65.113  1.00  0.00      1    C  
ATOM   2734  O   MET B  55     135.569  77.859  66.223  1.00  0.00      1    O  
ATOM   2735  N   SER B  56     136.068  79.636  64.945  1.00  0.00      1    N  
ATOM   2736  HN  SER B  56     136.303  80.009  63.970  1.00  0.00      1    H  
ATOM   2737  CA  SER B  56     136.061  80.543  66.094  1.00  0.00      1    C  
ATOM   2738  HA  SER B  56     136.744  80.162  66.853  1.00  0.00      1    H  
ATOM   2739  CB  SER B  56     136.497  81.951  65.691  1.00  0.00      1    C  
ATOM   2740  HB1 SER B  56     136.478  82.034  64.604  1.00  0.00      1    H  
ATOM   2741  HB2 SER B  56     135.808  82.676  66.123  1.00  0.00      1    H  
ATOM   2742  OG  SER B  56     137.809  82.223  66.155  1.00  0.00      1    O  
ATOM   2743  HG  SER B  56     137.833  82.148  67.202  1.00  0.00      1    H  
ATOM   2744  C   SER B  56     134.680  80.609  66.668  1.00  0.00      1    C  
ATOM   2745  O   SER B  56     134.475  80.697  67.871  1.00  0.00      1    O  
ATOM   2746  N   GLN B  57     133.706  80.594  65.773  1.00  0.00      1    N  
ATOM   2747  HN  GLN B  57     133.952  80.592  64.732  1.00  0.00      1    H  
ATOM   2748  CA  GLN B  57     132.321  80.580  66.171  1.00  0.00      1    C  
ATOM   2749  HA  GLN B  57     132.192  81.190  67.065  1.00  0.00      1    H  
ATOM   2750  CB  GLN B  57     131.453  81.137  65.039  1.00  0.00      1    C  
ATOM   2751  HB1 GLN B  57     131.678  82.198  64.929  1.00  0.00      1    H  
ATOM   2752  HB2 GLN B  57     131.715  80.612  64.120  1.00  0.00      1    H  
ATOM   2753  CG  GLN B  57     129.955  80.990  65.258  1.00  0.00      1    C  
ATOM   2754  HG1 GLN B  57     129.729  79.939  65.440  1.00  0.00      1    H  
ATOM   2755  HG2 GLN B  57     129.668  81.580  66.129  1.00  0.00      1    H  
ATOM   2756  CD  GLN B  57     129.155  81.460  64.069  1.00  0.00      1    C  
ATOM   2757  OE1 GLN B  57     129.155  82.641  63.738  1.00  0.00      1    O  
ATOM   2758  NE2 GLN B  57     128.474  80.532  63.410  1.00  0.00      1    N  
ATOM   2759 1HE2 GLN B  57     128.511  79.512  63.731  1.00  0.00      1    H  
ATOM   2760 2HE2 GLN B  57     127.887  80.803  62.557  1.00  0.00      1    H  
ATOM   2761  C   GLN B  57     131.940  79.147  66.476  1.00  0.00      1    C  
ATOM   2762  O   GLN B  57     132.103  78.257  65.633  1.00  0.00      1    O  
ATOM   2763  N   SER B  58     131.448  78.906  67.684  1.00  0.00      1    N  
ATOM   2764  HN  SER B  58     131.309  79.715  68.371  1.00  0.00      1    H  
ATOM   2765  CA  SER B  58     131.096  77.556  68.083  1.00  0.00      1    C  
ATOM   2766  HA  SER B  58     131.876  76.892  67.710  1.00  0.00      1    H  
ATOM   2767  CB  SER B  58     131.101  77.454  69.610  1.00  0.00      1    C  
ATOM   2768  HB1 SER B  58     132.094  77.710  69.979  1.00  0.00      1    H  
ATOM   2769  HB2 SER B  58     130.371  78.155  70.014  1.00  0.00      1    H  
ATOM   2770  OG  SER B  58     130.772  76.144  70.044  1.00  0.00      1    O  
ATOM   2771  HG  SER B  58     129.814  75.890  69.697  1.00  0.00      1    H  
ATOM   2772  C   SER B  58     129.786  77.046  67.561  1.00  0.00      1    C  
ATOM   2773  O   SER B  58     128.860  77.805  67.261  1.00  0.00      1    O  
ATOM   2774  N   ASN B  59     129.729  75.731  67.405  1.00  0.00      1    N  
ATOM   2775  HN  ASN B  59     130.607  75.146  67.585  1.00  0.00      1    H  
ATOM   2776  CA  ASN B  59     128.507  75.063  66.996  1.00  0.00      1    C  
ATOM   2777  HA  ASN B  59     127.799  75.811  66.640  1.00  0.00      1    H  
ATOM   2778  CB  ASN B  59     128.759  74.046  65.875  1.00  0.00      1    C  
ATOM   2779  HB1 ASN B  59     129.767  73.646  65.987  1.00  0.00      1    H  
ATOM   2780  HB2 ASN B  59     128.034  73.237  65.968  1.00  0.00      1    H  
ATOM   2781  CG  ASN B  59     128.630  74.658  64.492  1.00  0.00      1    C  
ATOM   2782  OD1 ASN B  59     127.714  75.450  64.229  1.00  0.00      1    O  
ATOM   2783  ND2 ASN B  59     129.533  74.282  63.593  1.00  0.00      1    N  
ATOM   2784 1HD2 ASN B  59     130.297  73.583  63.862  1.00  0.00      1    H  
ATOM   2785 2HD2 ASN B  59     129.496  74.678  62.600  1.00  0.00      1    H  
ATOM   2786  C   ASN B  59     127.924  74.377  68.199  1.00  0.00      1    C  
ATOM   2787  O   ASN B  59     126.890  73.734  68.150  1.00  0.00      1    O  
ATOM   2788  N   ASN B  60     128.641  74.537  69.303  1.00  0.00      1    N  
ATOM   2789  HN  ASN B  60     129.552  75.093  69.226  1.00  0.00      1    H  
ATOM   2790  CA  ASN B  60     128.280  74.012  70.611  1.00  0.00      1    C  
ATOM   2791  HA  ASN B  60     127.209  73.814  70.641  1.00  0.00      1    H  
ATOM   2792  CB  ASN B  60     129.047  72.723  70.921  1.00  0.00      1    C  
ATOM   2793  HB1 ASN B  60     130.115  72.925  70.833  1.00  0.00      1    H  
ATOM   2794  HB2 ASN B  60     128.817  72.420  71.942  1.00  0.00      1    H  
ATOM   2795  CG  ASN B  60     128.692  71.579  69.985  1.00  0.00      1    C  
ATOM   2796  OD1 ASN B  60     127.548  71.123  69.951  1.00  0.00      1    O  
ATOM   2797  ND2 ASN B  60     129.681  71.102  69.229  1.00  0.00      1    N  
ATOM   2798 1HD2 ASN B  60     130.661  71.525  69.302  1.00  0.00      1    H  
ATOM   2799 2HD2 ASN B  60     129.494  70.297  68.550  1.00  0.00      1    H  
ATOM   2800  C   ASN B  60     128.631  75.034  71.657  1.00  0.00      1    C  
ATOM   2801  O   ASN B  60     129.355  74.742  72.609  1.00  0.00      1    O  
ATOM   2802  N   PRO B  61     128.122  76.265  71.503  1.00  0.00      1    N  
ATOM   2803  CD  PRO B  61     127.101  76.712  70.538  1.00  0.00      1    C  
ATOM   2804  HD1 PRO B  61     126.362  75.932  70.355  1.00  0.00      1    H  
ATOM   2805  HD2 PRO B  61     127.555  77.012  69.593  1.00  0.00      1    H  
ATOM   2806  CA  PRO B  61     128.419  77.328  72.464  1.00  0.00      1    C  
ATOM   2807  HA  PRO B  61     129.489  77.535  72.452  1.00  0.00      1    H  
ATOM   2808  CB  PRO B  61     127.670  78.525  71.894  1.00  0.00      1    C  
ATOM   2809  HB1 PRO B  61     127.368  79.212  72.684  1.00  0.00      1    H  
ATOM   2810  HB2 PRO B  61     128.278  79.057  71.162  1.00  0.00      1    H  
ATOM   2811  CG  PRO B  61     126.486  77.893  71.250  1.00  0.00      1    C  
ATOM   2812  HG1 PRO B  61     125.757  77.570  71.994  1.00  0.00      1    H  
ATOM   2813  HG2 PRO B  61     126.009  78.574  70.545  1.00  0.00      1    H  
ATOM   2814  C   PRO B  61     127.996  77.032  73.847  1.00  0.00      1    C  
ATOM   2815  O   PRO B  61     127.260  76.091  74.110  1.00  0.00      1    O  
ATOM   2816  N   SER B  62     128.483  77.843  74.765  1.00  0.00      1    N  
ATOM   2817  HN  SER B  62     129.168  78.617  74.486  1.00  0.00      1    H  
ATOM   2818  CA  SER B  62     128.093  77.688  76.145  1.00  0.00      1    C  
ATOM   2819  HA  SER B  62     127.955  76.630  76.370  1.00  0.00      1    H  
ATOM   2820  CB  SER B  62     129.151  78.283  77.087  1.00  0.00      1    C  
ATOM   2821  HB1 SER B  62     128.874  78.061  78.118  1.00  0.00      1    H  
ATOM   2822  HB2 SER B  62     130.118  77.832  76.865  1.00  0.00      1    H  
ATOM   2823  OG  SER B  62     129.249  79.691  76.927  1.00  0.00      1    O  
ATOM   2824  HG  SER B  62     129.520  79.913  75.937  1.00  0.00      1    H  
ATOM   2825  C   SER B  62     126.802  78.409  76.317  1.00  0.00      1    C  
ATOM   2826  O   SER B  62     126.512  79.321  75.549  1.00  0.00      1    O  
ATOM   2827  N   LYS B  63     126.007  77.998  77.292  1.00  0.00      1    N  
ATOM   2828  HN  LYS B  63     126.305  77.172  77.903  1.00  0.00      1    H  
ATOM   2829  CA  LYS B  63     124.742  78.650  77.542  1.00  0.00      1    C  
ATOM   2830  HA  LYS B  63     124.238  78.800  76.587  1.00  0.00      1    H  
ATOM   2831  CB  LYS B  63     123.881  77.741  78.399  1.00  0.00      1    C  
ATOM   2832  HB1 LYS B  63     124.397  77.563  79.343  1.00  0.00      1    H  
ATOM   2833  HB2 LYS B  63     122.932  78.242  78.591  1.00  0.00      1    H  
ATOM   2834  CG  LYS B  63     123.597  76.404  77.745  1.00  0.00      1    C  
ATOM   2835  HG1 LYS B  63     124.518  76.016  77.310  1.00  0.00      1    H  
ATOM   2836  HG2 LYS B  63     123.230  75.708  78.499  1.00  0.00      1    H  
ATOM   2837  CD  LYS B  63     122.559  76.549  76.658  1.00  0.00      1    C  
ATOM   2838  HD1 LYS B  63     121.662  76.997  77.086  1.00  0.00      1    H  
ATOM   2839  HD2 LYS B  63     122.955  77.201  75.879  1.00  0.00      1    H  
ATOM   2840  CE  LYS B  63     122.192  75.221  76.041  1.00  0.00      1    C  
ATOM   2841  HE1 LYS B  63     121.902  74.532  76.834  1.00  0.00      1    H  
ATOM   2842  HE2 LYS B  63     121.352  75.368  75.362  1.00  0.00      1    H  
ATOM   2843  NZ  LYS B  63     123.323  74.632  75.284  1.00  0.00      1    N1+
ATOM   2844  HZ1 LYS B  63     123.022  73.695  74.864  1.00  0.00      1    H  
ATOM   2845  HZ2 LYS B  63     124.152  74.478  75.943  1.00  0.00      1    H  
ATOM   2846  HZ3 LYS B  63     123.612  75.298  74.498  1.00  0.00      1    H  
ATOM   2847  C   LYS B  63     124.922  80.001  78.204  1.00  0.00      1    C  
ATOM   2848  O   LYS B  63     124.293  80.320  79.205  1.00  0.00      1    O  
ATOM   2849  N   GLU B  64     125.838  80.783  77.649  1.00  0.00      1    N  
ATOM   2850  HN  GLU B  64     126.386  80.394  76.817  1.00  0.00      1    H  
ATOM   2851  CA  GLU B  64     126.151  82.136  78.093  1.00  0.00      1    C  
ATOM   2852  HA  GLU B  64     125.271  82.574  78.564  1.00  0.00      1    H  
ATOM   2853  CB  GLU B  64     127.315  82.149  79.084  1.00  0.00      1    C  
ATOM   2854  HB1 GLU B  64     128.076  81.459  78.719  1.00  0.00      1    H  
ATOM   2855  HB2 GLU B  64     127.723  83.159  79.112  1.00  0.00      1    H  
ATOM   2856  CG  GLU B  64     126.960  81.748  80.500  1.00  0.00      1    C  
ATOM   2857  HG1 GLU B  64     127.744  82.101  81.171  1.00  0.00      1    H  
ATOM   2858  HG2 GLU B  64     126.013  82.216  80.769  1.00  0.00      1    H  
ATOM   2859  CD  GLU B  64     126.825  80.262  80.656  1.00  0.00      1    C  
ATOM   2860  OE1 GLU B  64     127.789  79.555  80.292  1.00  0.00      1    O  
ATOM   2861  OE2 GLU B  64     125.769  79.801  81.139  1.00  0.00      1    O  
ATOM   2862  C   GLU B  64     126.527  82.947  76.895  1.00  0.00      1    C  
ATOM   2863  O   GLU B  64     126.818  84.133  76.968  1.00  0.00      1    O  
ATOM   2864  N   GLU B  65     126.538  82.244  75.769  1.00  0.00      1    N  
ATOM   2865  HN  GLU B  65     126.309  81.201  75.836  1.00  0.00      1    H  
ATOM   2866  CA  GLU B  65     126.837  82.781  74.455  1.00  0.00      1    C  
ATOM   2867  HA  GLU B  65     127.866  82.521  74.207  1.00  0.00      1    H  
ATOM   2868  CB  GLU B  65     125.909  82.065  73.463  1.00  0.00      1    C  
ATOM   2869  HB1 GLU B  65     126.188  81.011  73.460  1.00  0.00      1    H  
ATOM   2870  HB2 GLU B  65     124.891  82.171  73.837  1.00  0.00      1    H  
ATOM   2871  CG  GLU B  65     125.911  82.537  72.019  1.00  0.00      1    C  
ATOM   2872  HG1 GLU B  65     125.498  83.545  71.974  1.00  0.00      1    H  
ATOM   2873  HG2 GLU B  65     126.936  82.547  71.650  1.00  0.00      1    H  
ATOM   2874  CD  GLU B  65     125.070  81.612  71.133  1.00  0.00      1    C  
ATOM   2875  OE1 GLU B  65     124.250  80.838  71.691  1.00  0.00      1    O  
ATOM   2876  OE2 GLU B  65     125.231  81.661  69.888  1.00  0.00      1    O  
ATOM   2877  C   GLU B  65     126.698  84.291  74.377  1.00  0.00      1    C  
ATOM   2878  O   GLU B  65     125.683  84.847  74.785  1.00  0.00      1    O  
ATOM   2879  N   LEU B  66     127.734  84.958  73.874  1.00  0.00      1    N  
ATOM   2880  HN  LEU B  66     128.595  84.407  73.558  1.00  0.00      1    H  
ATOM   2881  CA  LEU B  66     127.742  86.422  73.736  1.00  0.00      1    C  
ATOM   2882  HA  LEU B  66     127.415  86.854  74.682  1.00  0.00      1    H  
ATOM   2883  CB  LEU B  66     129.163  86.933  73.442  1.00  0.00      1    C  
ATOM   2884  HB1 LEU B  66     129.590  86.247  72.711  1.00  0.00      1    H  
ATOM   2885  HB2 LEU B  66     129.047  87.919  72.992  1.00  0.00      1    H  
ATOM   2886  CG  LEU B  66     130.203  87.086  74.542  1.00  0.00      1    C  
ATOM   2887  HG  LEU B  66     131.092  87.564  74.131  1.00  0.00      1    H  
ATOM   2888  CD1 LEU B  66     129.629  87.959  75.627  1.00  0.00      1    C  
ATOM   2889 1HD1 LEU B  66     130.363  88.079  76.424  1.00  0.00      1    H  
ATOM   2890 2HD1 LEU B  66     128.729  87.495  76.030  1.00  0.00      1    H  
ATOM   2891 3HD1 LEU B  66     129.379  88.936  75.214  1.00  0.00      1    H  
ATOM   2892  CD2 LEU B  66     130.577  85.753  75.105  1.00  0.00      1    C  
ATOM   2893 1HD2 LEU B  66     131.322  85.885  75.890  1.00  0.00      1    H  
ATOM   2894 2HD2 LEU B  66     130.991  85.127  74.314  1.00  0.00      1    H  
ATOM   2895 3HD2 LEU B  66     129.692  85.273  75.522  1.00  0.00      1    H  
ATOM   2896  C   LEU B  66     126.844  86.953  72.639  1.00  0.00      1    C  
ATOM   2897  O   LEU B  66     126.506  86.232  71.703  1.00  0.00      1    O  
ATOM   2898  N   ASP B  67     126.462  88.224  72.750  1.00  0.00      1    N  
ATOM   2899  HN  ASP B  67     126.758  88.783  73.613  1.00  0.00      1    H  
ATOM   2900  CA  ASP B  67     125.651  88.876  71.728  1.00  0.00      1    C  
ATOM   2901  HA  ASP B  67     125.150  88.115  71.129  1.00  0.00      1    H  
ATOM   2902  CB  ASP B  67     124.601  89.803  72.344  1.00  0.00      1    C  
ATOM   2903  HB1 ASP B  67     125.115  90.574  72.918  1.00  0.00      1    H  
ATOM   2904  HB2 ASP B  67     124.033  90.267  71.537  1.00  0.00      1    H  
ATOM   2905  CG  ASP B  67     123.636  89.087  73.259  1.00  0.00      1    C  
ATOM   2906  OD1 ASP B  67     123.338  87.895  73.025  1.00  0.00      1    O  
ATOM   2907  OD2 ASP B  67     123.156  89.738  74.211  1.00  0.00      1    O  
ATOM   2908  C   ASP B  67     126.514  89.719  70.833  1.00  0.00      1    C  
ATOM   2909  O   ASP B  67     126.094  90.143  69.755  1.00  0.00      1    O  
ATOM   2910  N   LEU B  68     127.743  89.951  71.290  1.00  0.00      1    N  
ATOM   2911  HN  LEU B  68     128.043  89.495  72.210  1.00  0.00      1    H  
ATOM   2912  CA  LEU B  68     128.694  90.800  70.587  1.00  0.00      1    C  
ATOM   2913  HA  LEU B  68     128.706  90.510  69.536  1.00  0.00      1    H  
ATOM   2914  CB  LEU B  68     128.186  92.252  70.689  1.00  0.00      1    C  
ATOM   2915  HB1 LEU B  68     127.149  92.215  70.355  1.00  0.00      1    H  
ATOM   2916  HB2 LEU B  68     128.217  92.491  71.752  1.00  0.00      1    H  
ATOM   2917  CG  LEU B  68     128.790  93.471  69.987  1.00  0.00      1    C  
ATOM   2918  HG  LEU B  68     128.087  94.300  70.070  1.00  0.00      1    H  
ATOM   2919  CD1 LEU B  68     130.079  93.871  70.651  1.00  0.00      1    C  
ATOM   2920 1HD1 LEU B  68     130.497  94.739  70.141  1.00  0.00      1    H  
ATOM   2921 2HD1 LEU B  68     130.787  93.044  70.599  1.00  0.00      1    H  
ATOM   2922 3HD1 LEU B  68     129.888  94.120  71.695  1.00  0.00      1    H  
ATOM   2923  CD2 LEU B  68     128.999  93.165  68.517  1.00  0.00      1    C  
ATOM   2924 1HD2 LEU B  68     129.429  94.035  68.022  1.00  0.00      1    H  
ATOM   2925 2HD2 LEU B  68     128.042  92.922  68.056  1.00  0.00      1    H  
ATOM   2926 3HD2 LEU B  68     129.677  92.318  68.415  1.00  0.00      1    H  
ATOM   2927  C   LEU B  68     130.121  90.701  71.136  1.00  0.00      1    C  
ATOM   2928  O   LEU B  68     130.327  90.736  72.353  1.00  0.00      1    O  
ATOM   2929  N   ILE B  69     131.102  90.556  70.240  1.00  0.00      1    N  
ATOM   2930  HN  ILE B  69     130.846  90.475  69.204  1.00  0.00      1    H  
ATOM   2931  CA  ILE B  69     132.515  90.504  70.625  1.00  0.00      1    C  
ATOM   2932  HA  ILE B  69     132.591  90.644  71.703  1.00  0.00      1    H  
ATOM   2933  CB  ILE B  69     133.250  89.202  70.239  1.00  0.00      1    C  
ATOM   2934  HB  ILE B  69     134.156  89.495  69.708  1.00  0.00      1    H  
ATOM   2935  CG2 ILE B  69     133.693  88.454  71.488  1.00  0.00      1    C  
ATOM   2936 1HG2 ILE B  69     134.210  87.539  71.200  1.00  0.00      1    H  
ATOM   2937 2HG2 ILE B  69     132.820  88.204  72.091  1.00  0.00      1    H  
ATOM   2938 3HG2 ILE B  69     134.367  89.083  72.069  1.00  0.00      1    H  
ATOM   2939  CG1 ILE B  69     132.407  88.393  69.262  1.00  0.00      1    C  
ATOM   2940 1HG1 ILE B  69     131.525  88.028  69.787  1.00  0.00      1    H  
ATOM   2941 2HG1 ILE B  69     132.100  89.048  68.447  1.00  0.00      1    H  
ATOM   2942  CD1 ILE B  69     133.138  87.211  68.676  1.00  0.00      1    C  
ATOM   2943 1HD1 ILE B  69     132.479  86.680  67.989  1.00  0.00      1    H  
ATOM   2944 2HD1 ILE B  69     133.445  86.539  69.478  1.00  0.00      1    H  
ATOM   2945 3HD1 ILE B  69     134.019  87.559  68.137  1.00  0.00      1    H  
ATOM   2946  C   ILE B  69     133.315  91.554  69.949  1.00  0.00      1    C  
ATOM   2947  O   ILE B  69     133.310  91.667  68.726  1.00  0.00      1    O  
ATOM   2948  N   ILE B  70     134.000  92.355  70.739  1.00  0.00      1    N  
ATOM   2949  HN  ILE B  70     133.907  92.269  71.801  1.00  0.00      1    H  
ATOM   2950  CA  ILE B  70     134.874  93.346  70.169  1.00  0.00      1    C  
ATOM   2951  HA  ILE B  70     134.553  93.599  69.159  1.00  0.00      1    H  
ATOM   2952  CB  ILE B  70     134.926  94.597  71.037  1.00  0.00      1    C  
ATOM   2953  HB  ILE B  70     135.369  94.346  72.001  1.00  0.00      1    H  
ATOM   2954  CG2 ILE B  70     135.772  95.634  70.360  1.00  0.00      1    C  
ATOM   2955 1HG2 ILE B  70     135.812  96.531  70.978  1.00  0.00      1    H  
ATOM   2956 2HG2 ILE B  70     135.339  95.880  69.390  1.00  0.00      1    H  
ATOM   2957 3HG2 ILE B  70     136.781  95.245  70.219  1.00  0.00      1    H  
ATOM   2958  CG1 ILE B  70     133.513  95.143  71.259  1.00  0.00      1    C  
ATOM   2959 1HG1 ILE B  70     133.141  95.529  70.310  1.00  0.00      1    H  
ATOM   2960 2HG1 ILE B  70     132.877  94.323  71.593  1.00  0.00      1    H  
ATOM   2961  CD1 ILE B  70     133.440  96.254  72.288  1.00  0.00      1    C  
ATOM   2962 1HD1 ILE B  70     132.408  96.588  72.390  1.00  0.00      1    H  
ATOM   2963 2HD1 ILE B  70     134.062  97.089  71.966  1.00  0.00      1    H  
ATOM   2964 3HD1 ILE B  70     133.798  95.884  73.249  1.00  0.00      1    H  
ATOM   2965  C   ILE B  70     136.230  92.711  70.141  1.00  0.00      1    C  
ATOM   2966  O   ILE B  70     136.838  92.551  71.200  1.00  0.00      1    O  
ATOM   2967  N   THR B  71     136.705  92.310  68.961  1.00  0.00      1    N  
ATOM   2968  HN  THR B  71     136.137  92.493  68.073  1.00  0.00      1    H  
ATOM   2969  CA  THR B  71     137.994  91.623  68.867  1.00  0.00      1    C  
ATOM   2970  HA  THR B  71     138.037  90.921  69.700  1.00  0.00      1    H  
ATOM   2971  CB  THR B  71     138.118  90.784  67.568  1.00  0.00      1    C  
ATOM   2972  HB  THR B  71     139.029  90.188  67.614  1.00  0.00      1    H  
ATOM   2973  OG1 THR B  71     138.185  91.655  66.438  1.00  0.00      1    O  
ATOM   2974  HG1 THR B  71     137.313  92.239  66.393  1.00  0.00      1    H  
ATOM   2975  CG2 THR B  71     136.923  89.856  67.404  1.00  0.00      1    C  
ATOM   2976 1HG2 THR B  71     137.034  89.279  66.486  1.00  0.00      1    H  
ATOM   2977 2HG2 THR B  71     136.008  90.446  67.353  1.00  0.00      1    H  
ATOM   2978 3HG2 THR B  71     136.870  89.177  68.255  1.00  0.00      1    H  
ATOM   2979  C   THR B  71     139.228  92.481  68.958  1.00  0.00      1    C  
ATOM   2980  O   THR B  71     139.281  93.613  68.480  1.00  0.00      1    O  
ATOM   2981  N   ASN B  72     140.238  91.906  69.601  1.00  0.00      1    N  
ATOM   2982  HN  ASN B  72     140.083  90.934  70.021  1.00  0.00      1    H  
ATOM   2983  CA  ASN B  72     141.540  92.526  69.764  1.00  0.00      1    C  
ATOM   2984  HA  ASN B  72     142.033  92.044  70.609  1.00  0.00      1    H  
ATOM   2985  CB  ASN B  72     142.368  92.241  68.522  1.00  0.00      1    C  
ATOM   2986  HB1 ASN B  72     141.997  92.856  67.702  1.00  0.00      1    H  
ATOM   2987  HB2 ASN B  72     143.408  92.496  68.726  1.00  0.00      1    H  
ATOM   2988  CG  ASN B  72     142.292  90.792  68.116  1.00  0.00      1    C  
ATOM   2989  OD1 ASN B  72     142.814  89.915  68.805  1.00  0.00      1    O  
ATOM   2990  ND2 ASN B  72     141.615  90.526  67.005  1.00  0.00      1    N  
ATOM   2991 1HD2 ASN B  72     141.160  91.321  66.452  1.00  0.00      1    H  
ATOM   2992 2HD2 ASN B  72     141.524  89.516  66.663  1.00  0.00      1    H  
ATOM   2993  C   ASN B  72     141.517  93.993  70.029  1.00  0.00      1    C  
ATOM   2994  O   ASN B  72     142.133  94.770  69.309  1.00  0.00      1    O  
ATOM   2995  N   ALA B  73     140.818  94.390  71.082  1.00  0.00      1    N  
ATOM   2996  HN  ALA B  73     140.300  93.668  71.678  1.00  0.00      1    H  
ATOM   2997  CA  ALA B  73     140.748  95.798  71.435  1.00  0.00      1    C  
ATOM   2998  HA  ALA B  73     140.972  96.382  70.542  1.00  0.00      1    H  
ATOM   2999  CB  ALA B  73     139.338  96.141  71.881  1.00  0.00      1    C  
ATOM   3000  HB1 ALA B  73     139.287  97.197  72.145  1.00  0.00      1    H  
ATOM   3001  HB2 ALA B  73     139.074  95.537  72.749  1.00  0.00      1    H  
ATOM   3002  HB3 ALA B  73     138.640  95.936  71.070  1.00  0.00      1    H  
ATOM   3003  C   ALA B  73     141.735  96.192  72.513  1.00  0.00      1    C  
ATOM   3004  O   ALA B  73     142.036  95.406  73.411  1.00  0.00      1    O  
ATOM   3005  N   LEU B  74     142.271  97.405  72.408  1.00  0.00      1    N  
ATOM   3006  HN  LEU B  74     142.026  98.019  71.566  1.00  0.00      1    H  
ATOM   3007  CA  LEU B  74     143.185  97.909  73.420  1.00  0.00      1    C  
ATOM   3008  HA  LEU B  74     143.645  97.063  73.930  1.00  0.00      1    H  
ATOM   3009  CB  LEU B  74     144.289  98.771  72.800  1.00  0.00      1    C  
ATOM   3010  HB1 LEU B  74     144.890  98.136  72.149  1.00  0.00      1    H  
ATOM   3011  HB2 LEU B  74     143.815  99.554  72.208  1.00  0.00      1    H  
ATOM   3012  CG  LEU B  74     145.231  99.442  73.816  1.00  0.00      1    C  
ATOM   3013  HG  LEU B  74     144.655 100.152  74.410  1.00  0.00      1    H  
ATOM   3014  CD1 LEU B  74     145.832  98.409  74.743  1.00  0.00      1    C  
ATOM   3015 1HD1 LEU B  74     146.495  98.901  75.455  1.00  0.00      1    H  
ATOM   3016 2HD1 LEU B  74     146.399  97.683  74.160  1.00  0.00      1    H  
ATOM   3017 3HD1 LEU B  74     145.035  97.898  75.283  1.00  0.00      1    H  
ATOM   3018  CD2 LEU B  74     146.315 100.193  73.083  1.00  0.00      1    C  
ATOM   3019 1HD2 LEU B  74     146.981 100.667  73.804  1.00  0.00      1    H  
ATOM   3020 2HD2 LEU B  74     145.864 100.956  72.449  1.00  0.00      1    H  
ATOM   3021 3HD2 LEU B  74     146.885  99.499  72.465  1.00  0.00      1    H  
ATOM   3022  C   LEU B  74     142.418  98.715  74.419  1.00  0.00      1    C  
ATOM   3023  O   LEU B  74     141.997  99.840  74.152  1.00  0.00      1    O  
ATOM   3024  N   ILE B  75     142.224  98.127  75.587  1.00  0.00      1    N  
ATOM   3025  HN  ILE B  75     142.648  97.159  75.758  1.00  0.00      1    H  
ATOM   3026  CA  ILE B  75     141.455  98.753  76.643  1.00  0.00      1    C  
ATOM   3027  HA  ILE B  75     140.625  99.285  76.178  1.00  0.00      1    H  
ATOM   3028  CB  ILE B  75     140.856  97.674  77.581  1.00  0.00      1    C  
ATOM   3029  HB  ILE B  75     141.655  97.241  78.182  1.00  0.00      1    H  
ATOM   3030  CG2 ILE B  75     139.825  98.290  78.499  1.00  0.00      1    C  
ATOM   3031 1HG2 ILE B  75     139.413  97.521  79.152  1.00  0.00      1    H  
ATOM   3032 2HG2 ILE B  75     139.024  98.728  77.904  1.00  0.00      1    H  
ATOM   3033 3HG2 ILE B  75     140.294  99.066  79.104  1.00  0.00      1    H  
ATOM   3034  CG1 ILE B  75     140.197  96.571  76.759  1.00  0.00      1    C  
ATOM   3035 1HG1 ILE B  75     139.391  97.010  76.171  1.00  0.00      1    H  
ATOM   3036 2HG1 ILE B  75     140.944  96.143  76.090  1.00  0.00      1    H  
ATOM   3037  CD1 ILE B  75     139.624  95.465  77.611  1.00  0.00      1    C  
ATOM   3038 1HD1 ILE B  75     139.169  94.710  76.970  1.00  0.00      1    H  
ATOM   3039 2HD1 ILE B  75     138.868  95.876  78.280  1.00  0.00      1    H  
ATOM   3040 3HD1 ILE B  75     140.420  95.009  78.199  1.00  0.00      1    H  
ATOM   3041  C   ILE B  75     142.211  99.740  77.495  1.00  0.00      1    C  
ATOM   3042  O   ILE B  75     143.144  99.374  78.203  1.00  0.00      1    O  
ATOM   3043  N   VAL B  76     141.812 101.004  77.421  1.00  0.00      1    N  
ATOM   3044  HN  VAL B  76     141.033 101.268  76.736  1.00  0.00      1    H  
ATOM   3045  CA  VAL B  76     142.410 102.039  78.251  1.00  0.00      1    C  
ATOM   3046  HA  VAL B  76     143.325 101.649  78.697  1.00  0.00      1    H  
ATOM   3047  CB  VAL B  76     142.750 103.305  77.444  1.00  0.00      1    C  
ATOM   3048  HB  VAL B  76     141.827 103.743  77.064  1.00  0.00      1    H  
ATOM   3049  CG1 VAL B  76     143.455 104.326  78.340  1.00  0.00      1    C  
ATOM   3050 1HG1 VAL B  76     143.691 105.218  77.759  1.00  0.00      1    H  
ATOM   3051 2HG1 VAL B  76     144.376 103.893  78.730  1.00  0.00      1    H  
ATOM   3052 3HG1 VAL B  76     142.801 104.596  79.169  1.00  0.00      1    H  
ATOM   3053  CG2 VAL B  76     143.633 102.936  76.281  1.00  0.00      1    C  
ATOM   3054 1HG2 VAL B  76     143.874 103.832  75.709  1.00  0.00      1    H  
ATOM   3055 2HG2 VAL B  76     143.112 102.225  75.640  1.00  0.00      1    H  
ATOM   3056 3HG2 VAL B  76     144.553 102.484  76.652  1.00  0.00      1    H  
ATOM   3057  C   VAL B  76     141.444 102.393  79.350  1.00  0.00      1    C  
ATOM   3058  O   VAL B  76     140.395 102.984  79.110  1.00  0.00      1    O  
ATOM   3059  N   ASP B  77     141.792 102.007  80.569  1.00  0.00      1    N  
ATOM   3060  HN  ASP B  77     142.731 101.514  80.711  1.00  0.00      1    H  
ATOM   3061  CA  ASP B  77     140.933 102.236  81.716  1.00  0.00      1    C  
ATOM   3062  HA  ASP B  77     140.341 103.135  81.543  1.00  0.00      1    H  
ATOM   3063  CB  ASP B  77     139.993 101.039  81.853  1.00  0.00      1    C  
ATOM   3064  HB1 ASP B  77     139.682 100.723  80.857  1.00  0.00      1    H  
ATOM   3065  HB2 ASP B  77     140.531 100.226  82.341  1.00  0.00      1    H  
ATOM   3066  CG  ASP B  77     138.774 101.356  82.657  1.00  0.00      1    C  
ATOM   3067  OD1 ASP B  77     137.940 102.150  82.169  1.00  0.00      1    O  
ATOM   3068  OD2 ASP B  77     138.655 100.819  83.772  1.00  0.00      1    O  
ATOM   3069  C   ASP B  77     141.729 102.408  82.988  1.00  0.00      1    C  
ATOM   3070  O   ASP B  77     142.856 101.936  83.073  1.00  0.00      1    O  
ATOM   3071  N   TYR B  78     141.164 103.069  83.989  1.00  0.00      1    N  
ATOM   3072  HN  TYR B  78     140.176 103.464  83.880  1.00  0.00      1    H  
ATOM   3073  CA  TYR B  78     141.890 103.256  85.237  1.00  0.00      1    C  
ATOM   3074  HA  TYR B  78     142.769 103.866  85.028  1.00  0.00      1    H  
ATOM   3075  CB  TYR B  78     141.023 104.005  86.253  1.00  0.00      1    C  
ATOM   3076  HB1 TYR B  78     141.683 104.492  86.971  1.00  0.00      1    H  
ATOM   3077  HB2 TYR B  78     140.446 104.760  85.719  1.00  0.00      1    H  
ATOM   3078  CG  TYR B  78     140.060 103.126  87.016  1.00  0.00      1    C  
ATOM   3079  CD1 TYR B  78     140.367 102.667  88.301  1.00  0.00      1    C  
ATOM   3080  HD1 TYR B  78     141.302 102.971  88.772  1.00  0.00      1    H  
ATOM   3081  CE1 TYR B  78     139.493 101.826  88.987  1.00  0.00      1    C  
ATOM   3082  HE1 TYR B  78     139.740 101.478  89.990  1.00  0.00      1    H  
ATOM   3083  CD2 TYR B  78     138.853 102.722  86.440  1.00  0.00      1    C  
ATOM   3084  HD2 TYR B  78     138.593 103.074  85.442  1.00  0.00      1    H  
ATOM   3085  CE2 TYR B  78     137.980 101.882  87.113  1.00  0.00      1    C  
ATOM   3086  HE2 TYR B  78     137.045 101.577  86.644  1.00  0.00      1    H  
ATOM   3087  CZ  TYR B  78     138.299 101.433  88.380  1.00  0.00      1    C  
ATOM   3088  OH  TYR B  78     137.431 100.576  89.020  1.00  0.00      1    O  
ATOM   3089  HH  TYR B  78     137.918  99.666  89.216  1.00  0.00      1    H  
ATOM   3090  C   TYR B  78     142.359 101.947  85.830  1.00  0.00      1    C  
ATOM   3091  O   TYR B  78     143.214 101.917  86.718  1.00  0.00      1    O  
ATOM   3092  N   THR B  79     141.792 100.850  85.339  1.00  0.00      1    N  
ATOM   3093  HN  THR B  79     141.048 100.944  84.576  1.00  0.00      1    H  
ATOM   3094  CA  THR B  79     142.159  99.521  85.814  1.00  0.00      1    C  
ATOM   3095  HA  THR B  79     142.403  99.587  86.874  1.00  0.00      1    H  
ATOM   3096  CB  THR B  79     141.007  98.536  85.641  1.00  0.00      1    C  
ATOM   3097  HB  THR B  79     141.351  97.536  85.906  1.00  0.00      1    H  
ATOM   3098  OG1 THR B  79     140.578  98.536  84.271  1.00  0.00      1    O  
ATOM   3099  HG1 THR B  79     140.257  99.500  84.004  1.00  0.00      1    H  
ATOM   3100  CG2 THR B  79     139.856  98.921  86.549  1.00  0.00      1    C  
ATOM   3101 1HG2 THR B  79     139.038  98.213  86.419  1.00  0.00      1    H  
ATOM   3102 2HG2 THR B  79     139.512  99.924  86.295  1.00  0.00      1    H  
ATOM   3103 3HG2 THR B  79     140.190  98.904  87.587  1.00  0.00      1    H  
ATOM   3104  C   THR B  79     143.348  98.979  85.084  1.00  0.00      1    C  
ATOM   3105  O   THR B  79     143.928  97.952  85.453  1.00  0.00      1    O  
ATOM   3106  N   GLY B  80     143.704  99.678  84.015  1.00  0.00      1    N  
ATOM   3107  HN  GLY B  80     143.135 100.539  83.732  1.00  0.00      1    H  
ATOM   3108  CA  GLY B  80     144.852  99.289  83.227  1.00  0.00      1    C  
ATOM   3109  HA1 GLY B  80     145.730  99.793  83.631  1.00  0.00      1    H  
ATOM   3110  HA2 GLY B  80     144.978  98.210  83.317  1.00  0.00      1    H  
ATOM   3111  C   GLY B  80     144.743  99.632  81.758  1.00  0.00      1    C  
ATOM   3112  O   GLY B  80     143.729 100.137  81.286  1.00  0.00      1    O  
ATOM   3113  N   ILE B  81     145.834  99.384  81.049  1.00  0.00      1    N  
ATOM   3114  HN  ILE B  81     146.700  99.018  81.561  1.00  0.00      1    H  
ATOM   3115  CA  ILE B  81     145.915  99.583  79.614  1.00  0.00      1    C  
ATOM   3116  HA  ILE B  81     144.931  99.843  79.224  1.00  0.00      1    H  
ATOM   3117  CB  ILE B  81     146.928 100.686  79.241  1.00  0.00      1    C  
ATOM   3118  HB  ILE B  81     147.907 100.410  79.632  1.00  0.00      1    H  
ATOM   3119  CG2 ILE B  81     147.020 100.802  77.728  1.00  0.00      1    C  
ATOM   3120 1HG2 ILE B  81     147.736 101.581  77.466  1.00  0.00      1    H  
ATOM   3121 2HG2 ILE B  81     146.041 101.057  77.322  1.00  0.00      1    H  
ATOM   3122 3HG2 ILE B  81     147.350  99.851  77.310  1.00  0.00      1    H  
ATOM   3123  CG1 ILE B  81     146.509 102.018  79.860  1.00  0.00      1    C  
ATOM   3124 1HG1 ILE B  81     145.481 102.227  79.563  1.00  0.00      1    H  
ATOM   3125 2HG1 ILE B  81     146.563 101.925  80.945  1.00  0.00      1    H  
ATOM   3126  CD1 ILE B  81     147.370 103.177  79.439  1.00  0.00      1    C  
ATOM   3127 1HD1 ILE B  81     147.013 104.089  79.918  1.00  0.00      1    H  
ATOM   3128 2HD1 ILE B  81     147.320 103.293  78.356  1.00  0.00      1    H  
ATOM   3129 3HD1 ILE B  81     148.402 102.991  79.737  1.00  0.00      1    H  
ATOM   3130  C   ILE B  81     146.372  98.285  79.006  1.00  0.00      1    C  
ATOM   3131  O   ILE B  81     147.561  97.968  79.047  1.00  0.00      1    O  
ATOM   3132  N   TYR B  82     145.445  97.507  78.459  1.00  0.00      1    N  
ATOM   3133  HN  TYR B  82     144.424  97.825  78.417  1.00  0.00      1    H  
ATOM   3134  CA  TYR B  82     145.839  96.222  77.921  1.00  0.00      1    C  
ATOM   3135  HA  TYR B  82     146.893  96.291  77.652  1.00  0.00      1    H  
ATOM   3136  CB  TYR B  82     145.716  95.163  79.010  1.00  0.00      1    C  
ATOM   3137  HB1 TYR B  82     146.009  94.200  78.592  1.00  0.00      1    H  
ATOM   3138  HB2 TYR B  82     146.389  95.425  79.827  1.00  0.00      1    H  
ATOM   3139  CG  TYR B  82     144.323  95.042  79.558  1.00  0.00      1    C  
ATOM   3140  CD1 TYR B  82     143.406  94.155  78.998  1.00  0.00      1    C  
ATOM   3141  HD1 TYR B  82     143.712  93.519  78.168  1.00  0.00      1    H  
ATOM   3142  CE1 TYR B  82     142.105  94.070  79.484  1.00  0.00      1    C  
ATOM   3143  HE1 TYR B  82     141.397  93.370  79.039  1.00  0.00      1    H  
ATOM   3144  CD2 TYR B  82     143.906  95.844  80.618  1.00  0.00      1    C  
ATOM   3145  HD2 TYR B  82     144.610  96.543  81.070  1.00  0.00      1    H  
ATOM   3146  CE2 TYR B  82     142.610  95.769  81.108  1.00  0.00      1    C  
ATOM   3147  HE2 TYR B  82     142.299  96.405  81.937  1.00  0.00      1    H  
ATOM   3148  CZ  TYR B  82     141.716  94.882  80.538  1.00  0.00      1    C  
ATOM   3149  OH  TYR B  82     140.436  94.819  81.023  1.00  0.00      1    O  
ATOM   3150  HH  TYR B  82     139.759  95.060  80.258  1.00  0.00      1    H  
ATOM   3151  C   TYR B  82     145.102  95.768  76.714  1.00  0.00      1    C  
ATOM   3152  O   TYR B  82     144.176  96.417  76.240  1.00  0.00      1    O  
ATOM   3153  N   LYS B  83     145.536  94.615  76.218  1.00  0.00      1    N  
ATOM   3154  HN  LYS B  83     146.343  94.122  76.718  1.00  0.00      1    H  
ATOM   3155  CA  LYS B  83     144.977  93.986  75.035  1.00  0.00      1    C  
ATOM   3156  HA  LYS B  83     144.408  94.726  74.473  1.00  0.00      1    H  
ATOM   3157  CB  LYS B  83     146.117  93.461  74.160  1.00  0.00      1    C  
ATOM   3158  HB1 LYS B  83     146.918  94.200  74.169  1.00  0.00      1    H  
ATOM   3159  HB2 LYS B  83     146.476  92.529  74.596  1.00  0.00      1    H  
ATOM   3160  CG  LYS B  83     145.743  93.192  72.720  1.00  0.00      1    C  
ATOM   3161  HG1 LYS B  83     146.530  92.598  72.255  1.00  0.00      1    H  
ATOM   3162  HG2 LYS B  83     144.805  92.637  72.695  1.00  0.00      1    H  
ATOM   3163  CD  LYS B  83     145.573  94.481  71.940  1.00  0.00      1    C  
ATOM   3164  HD1 LYS B  83     144.782  95.077  72.395  1.00  0.00      1    H  
ATOM   3165  HD2 LYS B  83     146.508  95.041  71.961  1.00  0.00      1    H  
ATOM   3166  CE  LYS B  83     145.205  94.172  70.503  1.00  0.00      1    C  
ATOM   3167  HE1 LYS B  83     144.194  93.766  70.473  1.00  0.00      1    H  
ATOM   3168  HE2 LYS B  83     145.245  95.091  69.919  1.00  0.00      1    H  
ATOM   3169  NZ  LYS B  83     146.147  93.179  69.915  1.00  0.00      1    N1+
ATOM   3170  HZ1 LYS B  83     145.867  92.977  68.902  1.00  0.00      1    H  
ATOM   3171  HZ2 LYS B  83     146.110  92.272  70.482  1.00  0.00      1    H  
ATOM   3172  HZ3 LYS B  83     147.142  93.573  69.938  1.00  0.00      1    H  
ATOM   3173  C   LYS B  83     144.073  92.850  75.404  1.00  0.00      1    C  
ATOM   3174  O   LYS B  83     144.428  92.022  76.244  1.00  0.00      1    O  
ATOM   3175  N   ALA B  84     142.900  92.796  74.784  1.00  0.00      1    N  
ATOM   3176  HN  ALA B  84     142.651  93.540  74.057  1.00  0.00      1    H  
ATOM   3177  CA  ALA B  84     141.951  91.736  75.083  1.00  0.00      1    C  
ATOM   3178  HA  ALA B  84     142.403  90.788  74.793  1.00  0.00      1    H  
ATOM   3179  CB  ALA B  84     141.687  91.692  76.576  1.00  0.00      1    C  
ATOM   3180  HB1 ALA B  84     140.975  90.896  76.796  1.00  0.00      1    H  
ATOM   3181  HB2 ALA B  84     141.275  92.647  76.901  1.00  0.00      1    H  
ATOM   3182  HB3 ALA B  84     142.621  91.500  77.105  1.00  0.00      1    H  
ATOM   3183  C   ALA B  84     140.649  91.867  74.360  1.00  0.00      1    C  
ATOM   3184  O   ALA B  84     140.280  92.937  73.905  1.00  0.00      1    O  
ATOM   3185  N   ASP B  85     139.944  90.754  74.241  1.00  0.00      1    N  
ATOM   3186  HN  ASP B  85     140.344  89.836  74.619  1.00  0.00      1    H  
ATOM   3187  CA  ASP B  85     138.644  90.755  73.610  1.00  0.00      1    C  
ATOM   3188  HA  ASP B  85     138.644  91.471  72.788  1.00  0.00      1    H  
ATOM   3189  CB  ASP B  85     138.302  89.361  73.066  1.00  0.00      1    C  
ATOM   3190  HB1 ASP B  85     138.388  88.642  73.881  1.00  0.00      1    H  
ATOM   3191  HB2 ASP B  85     137.275  89.376  72.700  1.00  0.00      1    H  
ATOM   3192  CG  ASP B  85     139.212  88.913  71.930  1.00  0.00      1    C  
ATOM   3193  OD1 ASP B  85     139.421  89.679  70.960  1.00  0.00      1    O  
ATOM   3194  OD2 ASP B  85     139.702  87.770  72.000  1.00  0.00      1    O  
ATOM   3195  C   ASP B  85     137.582  91.153  74.620  1.00  0.00      1    C  
ATOM   3196  O   ASP B  85     137.690  90.826  75.805  1.00  0.00      1    O  
ATOM   3197  N   ILE B  86     136.565  91.875  74.162  1.00  0.00      1    N  
ATOM   3198  HN  ILE B  86     136.555  92.166  73.132  1.00  0.00      1    H  
ATOM   3199  CA  ILE B  86     135.461  92.282  75.026  1.00  0.00      1    C  
ATOM   3200  HA  ILE B  86     135.703  92.013  76.054  1.00  0.00      1    H  
ATOM   3201  CB  ILE B  86     135.208  93.809  74.956  1.00  0.00      1    C  
ATOM   3202  HB  ILE B  86     134.845  94.065  73.961  1.00  0.00      1    H  
ATOM   3203  CG2 ILE B  86     134.158  94.204  75.987  1.00  0.00      1    C  
ATOM   3204 1HG2 ILE B  86     133.983  95.279  75.935  1.00  0.00      1    H  
ATOM   3205 2HG2 ILE B  86     134.511  93.942  76.984  1.00  0.00      1    H  
ATOM   3206 3HG2 ILE B  86     133.228  93.674  75.780  1.00  0.00      1    H  
ATOM   3207  CG1 ILE B  86     136.510  94.575  75.229  1.00  0.00      1    C  
ATOM   3208 1HG1 ILE B  86     136.769  94.444  76.280  1.00  0.00      1    H  
ATOM   3209 2HG1 ILE B  86     137.295  94.147  74.605  1.00  0.00      1    H  
ATOM   3210  CD1 ILE B  86     136.432  96.076  74.938  1.00  0.00      1    C  
ATOM   3211 1HD1 ILE B  86     137.394  96.540  75.158  1.00  0.00      1    H  
ATOM   3212 2HD1 ILE B  86     135.660  96.528  75.561  1.00  0.00      1    H  
ATOM   3213 3HD1 ILE B  86     136.186  96.231  73.887  1.00  0.00      1    H  
ATOM   3214  C   ILE B  86     134.187  91.569  74.622  1.00  0.00      1    C  
ATOM   3215  O   ILE B  86     133.772  91.636  73.457  1.00  0.00      1    O  
ATOM   3216  N   GLY B  87     133.578  90.862  75.568  1.00  0.00      1    N  
ATOM   3217  HN  GLY B  87     133.994  90.823  76.553  1.00  0.00      1    H  
ATOM   3218  CA  GLY B  87     132.352  90.142  75.275  1.00  0.00      1    C  
ATOM   3219  HA1 GLY B  87     132.267  90.013  74.196  1.00  0.00      1    H  
ATOM   3220  HA2 GLY B  87     132.393  89.165  75.756  1.00  0.00      1    H  
ATOM   3221  C   GLY B  87     131.129  90.887  75.779  1.00  0.00      1    C  
ATOM   3222  O   GLY B  87     131.106  91.371  76.914  1.00  0.00      1    O  
ATOM   3223  N   ILE B  88     130.099  90.981  74.946  1.00  0.00      1    N  
ATOM   3224  HN  ILE B  88     130.154  90.540  73.973  1.00  0.00      1    H  
ATOM   3225  CA  ILE B  88     128.900  91.683  75.359  1.00  0.00      1    C  
ATOM   3226  HA  ILE B  88     129.041  91.967  76.402  1.00  0.00      1    H  
ATOM   3227  CB  ILE B  88     128.738  92.988  74.556  1.00  0.00      1    C  
ATOM   3228  HB  ILE B  88     128.717  92.755  73.491  1.00  0.00      1    H  
ATOM   3229  CG2 ILE B  88     127.440  93.688  74.945  1.00  0.00      1    C  
ATOM   3230 1HG2 ILE B  88     127.337  94.609  74.371  1.00  0.00      1    H  
ATOM   3231 2HG2 ILE B  88     127.459  93.924  76.009  1.00  0.00      1    H  
ATOM   3232 3HG2 ILE B  88     126.595  93.032  74.734  1.00  0.00      1    H  
ATOM   3233  CG1 ILE B  88     129.931  93.915  74.850  1.00  0.00      1    C  
ATOM   3234 1HG1 ILE B  88     130.008  94.036  75.930  1.00  0.00      1    H  
ATOM   3235 2HG1 ILE B  88     130.834  93.435  74.473  1.00  0.00      1    H  
ATOM   3236  CD1 ILE B  88     129.833  95.299  74.224  1.00  0.00      1    C  
ATOM   3237 1HD1 ILE B  88     130.717  95.880  74.486  1.00  0.00      1    H  
ATOM   3238 2HD1 ILE B  88     128.943  95.805  74.597  1.00  0.00      1    H  
ATOM   3239 3HD1 ILE B  88     129.769  95.204  73.140  1.00  0.00      1    H  
ATOM   3240  C   ILE B  88     127.629  90.870  75.292  1.00  0.00      1    C  
ATOM   3241  O   ILE B  88     127.287  90.303  74.259  1.00  0.00      1    O  
ATOM   3242  N   LYS B  89     126.925  90.808  76.423  1.00  0.00      1    N  
ATOM   3243  HN  LYS B  89     127.297  91.311  77.291  1.00  0.00      1    H  
ATOM   3244  CA  LYS B  89     125.663  90.077  76.519  1.00  0.00      1    C  
ATOM   3245  HA  LYS B  89     125.255  89.973  75.514  1.00  0.00      1    H  
ATOM   3246  CB  LYS B  89     125.917  88.678  77.075  1.00  0.00      1    C  
ATOM   3247  HB1 LYS B  89     126.696  88.211  76.472  1.00  0.00      1    H  
ATOM   3248  HB2 LYS B  89     126.266  88.781  78.103  1.00  0.00      1    H  
ATOM   3249  CG  LYS B  89     124.713  87.761  77.078  1.00  0.00      1    C  
ATOM   3250  HG1 LYS B  89     123.941  88.184  77.720  1.00  0.00      1    H  
ATOM   3251  HG2 LYS B  89     124.330  87.667  76.062  1.00  0.00      1    H  
ATOM   3252  CD  LYS B  89     125.098  86.388  77.596  1.00  0.00      1    C  
ATOM   3253  HD1 LYS B  89     125.812  85.937  76.908  1.00  0.00      1    H  
ATOM   3254  HD2 LYS B  89     125.558  86.496  78.578  1.00  0.00      1    H  
ATOM   3255  CE  LYS B  89     123.889  85.484  77.714  1.00  0.00      1    C  
ATOM   3256  HE1 LYS B  89     124.216  84.511  78.082  1.00  0.00      1    H  
ATOM   3257  HE2 LYS B  89     123.191  85.926  78.425  1.00  0.00      1    H  
ATOM   3258  NZ  LYS B  89     123.182  85.289  76.407  1.00  0.00      1    N1+
ATOM   3259  HZ1 LYS B  89     122.340  84.645  76.549  1.00  0.00      1    H  
ATOM   3260  HZ2 LYS B  89     123.853  84.847  75.700  1.00  0.00      1    H  
ATOM   3261  HZ3 LYS B  89     122.848  86.236  76.037  1.00  0.00      1    H  
ATOM   3262  C   LYS B  89     124.638  90.792  77.370  1.00  0.00      1    C  
ATOM   3263  O   LYS B  89     124.947  91.282  78.460  1.00  0.00      1    O  
ATOM   3264  N   ASP B  90     123.410  90.847  76.861  1.00  0.00      1    N  
ATOM   3265  HN  ASP B  90     123.228  90.380  75.916  1.00  0.00      1    H  
ATOM   3266  CA  ASP B  90     122.298  91.517  77.534  1.00  0.00      1    C  
ATOM   3267  HA  ASP B  90     121.476  91.593  76.822  1.00  0.00      1    H  
ATOM   3268  CB  ASP B  90     121.800  90.705  78.736  1.00  0.00      1    C  
ATOM   3269  HB1 ASP B  90     122.606  90.638  79.467  1.00  0.00      1    H  
ATOM   3270  HB2 ASP B  90     120.951  91.226  79.178  1.00  0.00      1    H  
ATOM   3271  CG  ASP B  90     121.364  89.297  78.368  1.00  0.00      1    C  
ATOM   3272  OD1 ASP B  90     120.693  89.123  77.327  1.00  0.00      1    O  
ATOM   3273  OD2 ASP B  90     121.684  88.358  79.137  1.00  0.00      1    O  
ATOM   3274  C   ASP B  90     122.631  92.923  78.009  1.00  0.00      1    C  
ATOM   3275  O   ASP B  90     122.485  93.236  79.197  1.00  0.00      1    O  
ATOM   3276  N   GLY B  91     123.095  93.770  77.091  1.00  0.00      1    N  
ATOM   3277  HN  GLY B  91     123.232  93.434  76.084  1.00  0.00      1    H  
ATOM   3278  CA  GLY B  91     123.418  95.146  77.440  1.00  0.00      1    C  
ATOM   3279  HA1 GLY B  91     123.676  95.669  76.519  1.00  0.00      1    H  
ATOM   3280  HA2 GLY B  91     122.525  95.595  77.876  1.00  0.00      1    H  
ATOM   3281  C   GLY B  91     124.560  95.346  78.420  1.00  0.00      1    C  
ATOM   3282  O   GLY B  91     124.929  96.477  78.715  1.00  0.00      1    O  
ATOM   3283  N   LYS B  92     125.125  94.256  78.926  1.00  0.00      1    N  
ATOM   3284  HN  LYS B  92     124.762  93.291  78.638  1.00  0.00      1    H  
ATOM   3285  CA  LYS B  92     126.232  94.356  79.868  1.00  0.00      1    C  
ATOM   3286  HA  LYS B  92     126.407  95.412  80.073  1.00  0.00      1    H  
ATOM   3287  CB  LYS B  92     125.888  93.665  81.193  1.00  0.00      1    C  
ATOM   3288  HB1 LYS B  92     125.913  92.589  81.023  1.00  0.00      1    H  
ATOM   3289  HB2 LYS B  92     126.655  93.937  81.919  1.00  0.00      1    H  
ATOM   3290  CG  LYS B  92     124.536  94.007  81.797  1.00  0.00      1    C  
ATOM   3291  HG1 LYS B  92     123.759  93.680  81.105  1.00  0.00      1    H  
ATOM   3292  HG2 LYS B  92     124.435  93.467  82.739  1.00  0.00      1    H  
ATOM   3293  CD  LYS B  92     124.337  95.492  82.073  1.00  0.00      1    C  
ATOM   3294  HD1 LYS B  92     125.224  95.889  82.567  1.00  0.00      1    H  
ATOM   3295  HD2 LYS B  92     124.181  96.016  81.130  1.00  0.00      1    H  
ATOM   3296  CE  LYS B  92     123.113  95.703  82.980  1.00  0.00      1    C  
ATOM   3297  HE1 LYS B  92     122.327  95.022  82.655  1.00  0.00      1    H  
ATOM   3298  HE2 LYS B  92     123.402  95.464  84.003  1.00  0.00      1    H  
ATOM   3299  NZ  LYS B  92     122.563  97.095  82.962  1.00  0.00      1    N1+
ATOM   3300  HZ1 LYS B  92     121.718  97.154  83.616  1.00  0.00      1    H  
ATOM   3301  HZ2 LYS B  92     122.261  97.347  81.967  1.00  0.00      1    H  
ATOM   3302  HZ3 LYS B  92     123.316  97.781  83.290  1.00  0.00      1    H  
ATOM   3303  C   LYS B  92     127.527  93.754  79.369  1.00  0.00      1    C  
ATOM   3304  O   LYS B  92     127.526  92.809  78.576  1.00  0.00      1    O  
ATOM   3305  N   ILE B  93     128.638  94.326  79.826  1.00  0.00      1    N  
ATOM   3306  HN  ILE B  93     128.557  95.198  80.441  1.00  0.00      1    H  
ATOM   3307  CA  ILE B  93     129.962  93.802  79.515  1.00  0.00      1    C  
ATOM   3308  HA  ILE B  93     130.076  93.674  78.439  1.00  0.00      1    H  
ATOM   3309  CB  ILE B  93     131.051  94.727  80.058  1.00  0.00      1    C  
ATOM   3310  HB  ILE B  93     130.872  94.884  81.122  1.00  0.00      1    H  
ATOM   3311  CG2 ILE B  93     132.415  94.088  79.891  1.00  0.00      1    C  
ATOM   3312 1HG2 ILE B  93     133.181  94.758  80.282  1.00  0.00      1    H  
ATOM   3313 2HG2 ILE B  93     132.602  93.901  78.834  1.00  0.00      1    H  
ATOM   3314 3HG2 ILE B  93     132.444  93.145  80.437  1.00  0.00      1    H  
ATOM   3315  CG1 ILE B  93     130.981  96.077  79.353  1.00  0.00      1    C  
ATOM   3316 1HG1 ILE B  93     131.391  95.968  78.349  1.00  0.00      1    H  
ATOM   3317 2HG1 ILE B  93     129.937  96.383  79.288  1.00  0.00      1    H  
ATOM   3318  CD1 ILE B  93     131.758  97.157  80.079  1.00  0.00      1    C  
ATOM   3319 1HD1 ILE B  93     131.673  98.096  79.532  1.00  0.00      1    H  
ATOM   3320 2HD1 ILE B  93     132.807  96.869  80.144  1.00  0.00      1    H  
ATOM   3321 3HD1 ILE B  93     131.353  97.284  81.083  1.00  0.00      1    H  
ATOM   3322  C   ILE B  93     130.081  92.471  80.217  1.00  0.00      1    C  
ATOM   3323  O   ILE B  93     130.291  92.414  81.432  1.00  0.00      1    O  
ATOM   3324  N   ALA B  94     129.933  91.395  79.455  1.00  0.00      1    N  
ATOM   3325  HN  ALA B  94     129.808  91.521  78.400  1.00  0.00      1    H  
ATOM   3326  CA  ALA B  94     129.935  90.047  80.009  1.00  0.00      1    C  
ATOM   3327  HA  ALA B  94     129.455  90.103  80.986  1.00  0.00      1    H  
ATOM   3328  CB  ALA B  94     129.070  89.153  79.141  1.00  0.00      1    C  
ATOM   3329  HB1 ALA B  94     129.067  88.142  79.549  1.00  0.00      1    H  
ATOM   3330  HB2 ALA B  94     129.470  89.133  78.127  1.00  0.00      1    H  
ATOM   3331  HB3 ALA B  94     128.051  89.540  79.122  1.00  0.00      1    H  
ATOM   3332  C   ALA B  94     131.270  89.402  80.214  1.00  0.00      1    C  
ATOM   3333  O   ALA B  94     131.363  88.435  80.966  1.00  0.00      1    O  
ATOM   3334  N   GLY B  95     132.309  89.904  79.555  1.00  0.00      1    N  
ATOM   3335  HN  GLY B  95     132.186  90.753  78.916  1.00  0.00      1    H  
ATOM   3336  CA  GLY B  95     133.613  89.287  79.712  1.00  0.00      1    C  
ATOM   3337  HA1 GLY B  95     133.829  89.222  80.778  1.00  0.00      1    H  
ATOM   3338  HA2 GLY B  95     133.564  88.284  79.288  1.00  0.00      1    H  
ATOM   3339  C   GLY B  95     134.761  90.023  79.045  1.00  0.00      1    C  
ATOM   3340  O   GLY B  95     134.597  90.635  77.988  1.00  0.00      1    O  
ATOM   3341  N   ILE B  96     135.927  89.957  79.684  1.00  0.00      1    N  
ATOM   3342  HN  ILE B  96     135.975  89.409  80.602  1.00  0.00      1    H  
ATOM   3343  CA  ILE B  96     137.141  90.595  79.193  1.00  0.00      1    C  
ATOM   3344  HA  ILE B  96     136.961  90.942  78.175  1.00  0.00      1    H  
ATOM   3345  CB  ILE B  96     137.514  91.822  80.071  1.00  0.00      1    C  
ATOM   3346  HB  ILE B  96     137.678  91.484  81.094  1.00  0.00      1    H  
ATOM   3347  CG2 ILE B  96     138.801  92.467  79.554  1.00  0.00      1    C  
ATOM   3348 1HG2 ILE B  96     139.053  93.326  80.176  1.00  0.00      1    H  
ATOM   3349 2HG2 ILE B  96     138.656  92.795  78.525  1.00  0.00      1    H  
ATOM   3350 3HG2 ILE B  96     139.613  91.741  79.592  1.00  0.00      1    H  
ATOM   3351  CG1 ILE B  96     136.366  92.837  80.065  1.00  0.00      1    C  
ATOM   3352 1HG1 ILE B  96     136.138  93.090  79.029  1.00  0.00      1    H  
ATOM   3353 2HG1 ILE B  96     135.495  92.371  80.526  1.00  0.00      1    H  
ATOM   3354  CD1 ILE B  96     136.669  94.119  80.811  1.00  0.00      1    C  
ATOM   3355 1HD1 ILE B  96     135.806  94.783  80.759  1.00  0.00      1    H  
ATOM   3356 2HD1 ILE B  96     137.531  94.608  80.358  1.00  0.00      1    H  
ATOM   3357 3HD1 ILE B  96     136.888  93.890  81.854  1.00  0.00      1    H  
ATOM   3358  C   ILE B  96     138.313  89.636  79.171  1.00  0.00      1    C  
ATOM   3359  O   ILE B  96     139.000  89.454  80.177  1.00  0.00      1    O  
ATOM   3360  N   GLY B  97     138.548  89.006  78.026  1.00  0.00      1    N  
ATOM   3361  HN  GLY B  97     137.930  89.193  77.173  1.00  0.00      1    H  
ATOM   3362  CA  GLY B  97     139.647  88.063  77.937  1.00  0.00      1    C  
ATOM   3363  HA1 GLY B  97     140.574  88.579  78.186  1.00  0.00      1    H  
ATOM   3364  HA2 GLY B  97     139.477  87.257  78.650  1.00  0.00      1    H  
ATOM   3365  C   GLY B  97     139.777  87.470  76.554  1.00  0.00      1    C  
ATOM   3366  O   GLY B  97     139.551  88.164  75.562  1.00  0.00      1    O  
ATOM   3367  N   LYS B  98     140.129  86.187  76.490  1.00  0.00      1    N  
ATOM   3368  HN  LYS B  98     140.298  85.650  77.400  1.00  0.00      1    H  
ATOM   3369  CA  LYS B  98     140.291  85.492  75.218  1.00  0.00      1    C  
ATOM   3370  HA  LYS B  98     140.985  86.064  74.602  1.00  0.00      1    H  
ATOM   3371  CB  LYS B  98     140.892  84.100  75.453  1.00  0.00      1    C  
ATOM   3372  HB1 LYS B  98     141.343  84.096  76.445  1.00  0.00      1    H  
ATOM   3373  HB2 LYS B  98     140.077  83.377  75.421  1.00  0.00      1    H  
ATOM   3374  CG  LYS B  98     141.963  83.644  74.450  1.00  0.00      1    C  
ATOM   3375  HG1 LYS B  98     142.539  84.517  74.144  1.00  0.00      1    H  
ATOM   3376  HG2 LYS B  98     142.620  82.933  74.951  1.00  0.00      1    H  
ATOM   3377  CD  LYS B  98     141.397  82.971  73.185  1.00  0.00      1    C  
ATOM   3378  HD1 LYS B  98     142.186  82.375  72.726  1.00  0.00      1    H  
ATOM   3379  HD2 LYS B  98     140.573  82.321  73.477  1.00  0.00      1    H  
ATOM   3380  CE  LYS B  98     140.882  83.977  72.151  1.00  0.00      1    C  
ATOM   3381  HE1 LYS B  98     140.543  83.420  71.277  1.00  0.00      1    H  
ATOM   3382  HE2 LYS B  98     140.040  84.512  72.590  1.00  0.00      1    H  
ATOM   3383  NZ  LYS B  98     141.892  84.991  71.695  1.00  0.00      1    N1+
ATOM   3384  HZ1 LYS B  98     141.442  85.646  70.978  1.00  0.00      1    H  
ATOM   3385  HZ2 LYS B  98     142.724  84.490  71.247  1.00  0.00      1    H  
ATOM   3386  HZ3 LYS B  98     142.230  85.561  72.535  1.00  0.00      1    H  
ATOM   3387  C   LYS B  98     138.992  85.360  74.467  1.00  0.00      1    C  
ATOM   3388  O   LYS B  98     138.681  86.149  73.570  1.00  0.00      1    O  
ATOM   3389  N   GLY B  99     138.202  84.362  74.823  1.00  0.00      1    N  
ATOM   3390  HN  GLY B  99     138.480  83.693  75.610  1.00  0.00      1    H  
ATOM   3391  CA  GLY B  99     136.947  84.201  74.115  1.00  0.00      1    C  
ATOM   3392  HA1 GLY B  99     136.339  83.466  74.642  1.00  0.00      1    H  
ATOM   3393  HA2 GLY B  99     136.428  85.159  74.099  1.00  0.00      1    H  
ATOM   3394  C   GLY B  99     137.151  83.732  72.685  1.00  0.00      1    C  
ATOM   3395  O   GLY B  99     138.096  84.125  72.009  1.00  0.00      1    O  
ATOM   3396  N   GLY B 100     136.237  82.886  72.230  1.00  0.00      1    N  
ATOM   3397  HN  GLY B 100     135.426  82.608  72.871  1.00  0.00      1    H  
ATOM   3398  CA  GLY B 100     136.298  82.324  70.895  1.00  0.00      1    C  
ATOM   3399  HA1 GLY B 100     135.831  82.991  70.171  1.00  0.00      1    H  
ATOM   3400  HA2 GLY B 100     137.330  82.132  70.601  1.00  0.00      1    H  
ATOM   3401  C   GLY B 100     135.523  81.032  71.015  1.00  0.00      1    C  
ATOM   3402  O   GLY B 100     134.494  81.008  71.678  1.00  0.00      1    O  
ATOM   3403  N   ASN B 101     136.011  79.958  70.412  1.00  0.00      1    N  
ATOM   3404  HN  ASN B 101     136.924  80.029  69.859  1.00  0.00      1    H  
ATOM   3405  CA  ASN B 101     135.316  78.684  70.495  1.00  0.00      1    C  
ATOM   3406  HA  ASN B 101     134.379  78.839  71.030  1.00  0.00      1    H  
ATOM   3407  CB  ASN B 101     134.988  78.154  69.095  1.00  0.00      1    C  
ATOM   3408  HB1 ASN B 101     134.340  78.873  68.593  1.00  0.00      1    H  
ATOM   3409  HB2 ASN B 101     135.917  78.049  68.535  1.00  0.00      1    H  
ATOM   3410  CG  ASN B 101     134.284  76.804  69.129  1.00  0.00      1    C  
ATOM   3411  OD1 ASN B 101     134.036  76.189  68.087  1.00  0.00      1    O  
ATOM   3412  ND2 ASN B 101     133.954  76.339  70.327  1.00  0.00      1    N  
ATOM   3413 1HD2 ASN B 101     134.185  76.907  71.204  1.00  0.00      1    H  
ATOM   3414 2HD2 ASN B 101     133.457  75.396  70.416  1.00  0.00      1    H  
ATOM   3415  C   ASN B 101     136.109  77.656  71.227  1.00  0.00      1    C  
ATOM   3416  O   ASN B 101     137.144  77.217  70.734  1.00  0.00      1    O  
ATOM   3417  N   LYS B 102     135.631  77.258  72.407  1.00  0.00      1    N  
ATOM   3418  HN  LYS B 102     134.725  77.690  72.777  1.00  0.00      1    H  
ATOM   3419  CA  LYS B 102     136.316  76.249  73.202  1.00  0.00      1    C  
ATOM   3420  HA  LYS B 102     137.319  76.612  73.424  1.00  0.00      1    H  
ATOM   3421  CB  LYS B 102     135.590  76.018  74.520  1.00  0.00      1    C  
ATOM   3422  HB1 LYS B 102     135.622  76.941  75.099  1.00  0.00      1    H  
ATOM   3423  HB2 LYS B 102     134.553  75.759  74.304  1.00  0.00      1    H  
ATOM   3424  CG  LYS B 102     136.200  74.908  75.349  1.00  0.00      1    C  
ATOM   3425  HG1 LYS B 102     136.559  74.126  74.680  1.00  0.00      1    H  
ATOM   3426  HG2 LYS B 102     137.037  75.313  75.917  1.00  0.00      1    H  
ATOM   3427  CD  LYS B 102     135.204  74.305  76.312  1.00  0.00      1    C  
ATOM   3428  HD1 LYS B 102     134.322  73.992  75.753  1.00  0.00      1    H  
ATOM   3429  HD2 LYS B 102     135.660  73.437  76.788  1.00  0.00      1    H  
ATOM   3430  CE  LYS B 102     134.776  75.280  77.388  1.00  0.00      1    C  
ATOM   3431  HE1 LYS B 102     135.656  75.763  77.813  1.00  0.00      1    H  
ATOM   3432  HE2 LYS B 102     134.119  76.035  76.956  1.00  0.00      1    H  
ATOM   3433  NZ  LYS B 102     134.051  74.541  78.453  1.00  0.00      1    N1+
ATOM   3434  HZ1 LYS B 102     133.745  75.225  79.217  1.00  0.00      1    H  
ATOM   3435  HZ2 LYS B 102     134.696  73.799  78.876  1.00  0.00      1    H  
ATOM   3436  HZ3 LYS B 102     133.188  74.066  78.034  1.00  0.00      1    H  
ATOM   3437  C   LYS B 102     136.440  74.939  72.473  1.00  0.00      1    C  
ATOM   3438  O   LYS B 102     137.311  74.126  72.782  1.00  0.00      1    O  
ATOM   3439  N   ASP B 103     135.554  74.730  71.503  1.00  0.00      1    N  
ATOM   3440  HN  ASP B 103     134.812  75.477  71.311  1.00  0.00      1    H  
ATOM   3441  CA  ASP B 103     135.558  73.516  70.690  1.00  0.00      1    C  
ATOM   3442  HA  ASP B 103     135.506  72.655  71.357  1.00  0.00      1    H  
ATOM   3443  CB  ASP B 103     134.329  73.491  69.772  1.00  0.00      1    C  
ATOM   3444  HB1 ASP B 103     134.026  74.518  69.569  1.00  0.00      1    H  
ATOM   3445  HB2 ASP B 103     134.604  73.002  68.838  1.00  0.00      1    H  
ATOM   3446  CG  ASP B 103     133.151  72.751  70.376  1.00  0.00      1    C  
ATOM   3447  OD1 ASP B 103     132.089  72.703  69.714  1.00  0.00      1    O  
ATOM   3448  OD2 ASP B 103     133.286  72.212  71.499  1.00  0.00      1    O  
ATOM   3449  C   ASP B 103     136.803  73.379  69.825  1.00  0.00      1    C  
ATOM   3450  O   ASP B 103     137.203  72.273  69.461  1.00  0.00      1    O  
ATOM   3451  N   MET B 104     137.424  74.511  69.503  1.00  0.00      1    N  
ATOM   3452  HN  MET B 104     137.048  75.437  69.885  1.00  0.00      1    H  
ATOM   3453  CA  MET B 104     138.606  74.525  68.642  1.00  0.00      1    C  
ATOM   3454  HA  MET B 104     138.957  73.498  68.538  1.00  0.00      1    H  
ATOM   3455  CB  MET B 104     138.195  75.025  67.256  1.00  0.00      1    C  
ATOM   3456  HB1 MET B 104     137.906  76.072  67.343  1.00  0.00      1    H  
ATOM   3457  HB2 MET B 104     139.056  74.939  66.594  1.00  0.00      1    H  
ATOM   3458  CG  MET B 104     137.037  74.263  66.631  1.00  0.00      1    C  
ATOM   3459  HG1 MET B 104     136.448  73.810  67.428  1.00  0.00      1    H  
ATOM   3460  HG2 MET B 104     136.417  74.966  66.075  1.00  0.00      1    H  
ATOM   3461  SD  MET B 104     137.582  72.964  65.509  1.00  0.00      1    S  
ATOM   3462  CE  MET B 104     138.196  73.968  64.148  1.00  0.00      1    C  
ATOM   3463  HE1 MET B 104     138.575  73.319  63.359  1.00  0.00      1    H  
ATOM   3464  HE2 MET B 104     139.000  74.612  64.505  1.00  0.00      1    H  
ATOM   3465  HE3 MET B 104     137.386  74.583  63.755  1.00  0.00      1    H  
ATOM   3466  C   MET B 104     139.775  75.374  69.145  1.00  0.00      1    C  
ATOM   3467  O   MET B 104     140.782  75.510  68.455  1.00  0.00      1    O  
ATOM   3468  N   GLN B 105     139.651  75.948  70.337  1.00  0.00      1    N  
ATOM   3469  HN  GLN B 105     138.763  75.787  70.913  1.00  0.00      1    H  
ATOM   3470  CA  GLN B 105     140.711  76.793  70.867  1.00  0.00      1    C  
ATOM   3471  HA  GLN B 105     141.647  76.492  70.397  1.00  0.00      1    H  
ATOM   3472  CB  GLN B 105     140.446  78.252  70.499  1.00  0.00      1    C  
ATOM   3473  HB1 GLN B 105     139.711  78.653  71.197  1.00  0.00      1    H  
ATOM   3474  HB2 GLN B 105     141.380  78.805  70.598  1.00  0.00      1    H  
ATOM   3475  CG  GLN B 105     139.924  78.451  69.096  1.00  0.00      1    C  
ATOM   3476  HG1 GLN B 105     140.692  78.140  68.388  1.00  0.00      1    H  
ATOM   3477  HG2 GLN B 105     139.034  77.836  68.962  1.00  0.00      1    H  
ATOM   3478  CD  GLN B 105     139.566  79.890  68.823  1.00  0.00      1    C  
ATOM   3479  OE1 GLN B 105     138.829  80.195  67.888  1.00  0.00      1    O  
ATOM   3480  NE2 GLN B 105     140.092  80.788  69.637  1.00  0.00      1    N  
ATOM   3481 1HE2 GLN B 105     140.732  80.476  70.435  1.00  0.00      1    H  
ATOM   3482 2HE2 GLN B 105     139.878  81.827  69.498  1.00  0.00      1    H  
ATOM   3483  C   GLN B 105     140.886  76.692  72.358  1.00  0.00      1    C  
ATOM   3484  O   GLN B 105     139.922  76.703  73.130  1.00  0.00      1    O  
ATOM   3485  N   ASP B 106     142.142  76.602  72.770  1.00  0.00      1    N  
ATOM   3486  HN  ASP B 106     142.929  76.601  72.045  1.00  0.00      1    H  
ATOM   3487  CA  ASP B 106     142.481  76.504  74.180  1.00  0.00      1    C  
ATOM   3488  HA  ASP B 106     141.936  75.666  74.615  1.00  0.00      1    H  
ATOM   3489  CB  ASP B 106     143.984  76.250  74.333  1.00  0.00      1    C  
ATOM   3490  HB1 ASP B 106     144.500  77.210  74.354  1.00  0.00      1    H  
ATOM   3491  HB2 ASP B 106     144.155  75.724  75.272  1.00  0.00      1    H  
ATOM   3492  CG  ASP B 106     144.554  75.418  73.201  1.00  0.00      1    C  
ATOM   3493  OD1 ASP B 106     144.278  74.200  73.166  1.00  0.00      1    O  
ATOM   3494  OD2 ASP B 106     145.269  75.990  72.338  1.00  0.00      1    O  
ATOM   3495  C   ASP B 106     142.121  77.764  74.933  1.00  0.00      1    C  
ATOM   3496  O   ASP B 106     141.998  78.841  74.343  1.00  0.00      1    O  
ATOM   3497  N   GLY B 107     141.946  77.626  76.245  1.00  0.00      1    N  
ATOM   3498  HN  GLY B 107     142.036  76.655  76.684  1.00  0.00      1    H  
ATOM   3499  CA  GLY B 107     141.635  78.763  77.096  1.00  0.00      1    C  
ATOM   3500  HA1 GLY B 107     141.299  78.364  78.053  1.00  0.00      1    H  
ATOM   3501  HA2 GLY B 107     142.562  79.319  77.239  1.00  0.00      1    H  
ATOM   3502  C   GLY B 107     140.585  79.758  76.635  1.00  0.00      1    C  
ATOM   3503  O   GLY B 107     140.892  80.783  76.021  1.00  0.00      1    O  
ATOM   3504  N   VAL B 108     139.336  79.460  76.954  1.00  0.00      1    N  
ATOM   3505  HN  VAL B 108     139.138  78.554  77.488  1.00  0.00      1    H  
ATOM   3506  CA  VAL B 108     138.228  80.325  76.601  1.00  0.00      1    C  
ATOM   3507  HA  VAL B 108     138.575  81.357  76.643  1.00  0.00      1    H  
ATOM   3508  CB  VAL B 108     137.758  80.031  75.158  1.00  0.00      1    C  
ATOM   3509  HB  VAL B 108     138.364  80.617  74.467  1.00  0.00      1    H  
ATOM   3510  CG1 VAL B 108     137.957  78.557  74.849  1.00  0.00      1    C  
ATOM   3511 1HG1 VAL B 108     137.625  78.351  73.831  1.00  0.00      1    H  
ATOM   3512 2HG1 VAL B 108     137.376  77.957  75.549  1.00  0.00      1    H  
ATOM   3513 3HG1 VAL B 108     139.013  78.305  74.945  1.00  0.00      1    H  
ATOM   3514  CG2 VAL B 108     136.304  80.424  74.981  1.00  0.00      1    C  
ATOM   3515 1HG2 VAL B 108     135.991  80.210  73.959  1.00  0.00      1    H  
ATOM   3516 2HG2 VAL B 108     136.188  81.489  75.180  1.00  0.00      1    H  
ATOM   3517 3HG2 VAL B 108     135.686  79.856  75.676  1.00  0.00      1    H  
ATOM   3518  C   VAL B 108     137.094  80.171  77.576  1.00  0.00      1    C  
ATOM   3519  O   VAL B 108     136.325  79.214  77.503  1.00  0.00      1    O  
ATOM   3520  N   LYS B 109     137.008  81.100  78.526  1.00  0.00      1    N  
ATOM   3521  HN  LYS B 109     137.721  81.897  78.554  1.00  0.00      1    H  
ATOM   3522  CA  LYS B 109     135.958  81.042  79.523  1.00  0.00      1    C  
ATOM   3523  HA  LYS B 109     136.051  80.099  80.061  1.00  0.00      1    H  
ATOM   3524  CB  LYS B 109     136.098  82.187  80.534  1.00  0.00      1    C  
ATOM   3525  HB1 LYS B 109     135.919  83.122  80.003  1.00  0.00      1    H  
ATOM   3526  HB2 LYS B 109     135.333  82.050  81.298  1.00  0.00      1    H  
ATOM   3527  CG  LYS B 109     137.454  82.306  81.246  1.00  0.00      1    C  
ATOM   3528  HG1 LYS B 109     138.023  83.103  80.768  1.00  0.00      1    H  
ATOM   3529  HG2 LYS B 109     137.272  82.565  82.289  1.00  0.00      1    H  
ATOM   3530  CD  LYS B 109     138.294  81.023  81.207  1.00  0.00      1    C  
ATOM   3531  HD1 LYS B 109     138.420  80.726  80.166  1.00  0.00      1    H  
ATOM   3532  HD2 LYS B 109     139.269  81.237  81.645  1.00  0.00      1    H  
ATOM   3533  CE  LYS B 109     137.667  79.854  81.971  1.00  0.00      1    C  
ATOM   3534  HE1 LYS B 109     137.680  80.083  83.037  1.00  0.00      1    H  
ATOM   3535  HE2 LYS B 109     136.637  79.729  81.638  1.00  0.00      1    H  
ATOM   3536  NZ  LYS B 109     138.413  78.563  81.742  1.00  0.00      1    N1+
ATOM   3537  HZ1 LYS B 109     137.942  77.776  82.293  1.00  0.00      1    H  
ATOM   3538  HZ2 LYS B 109     139.425  78.672  82.072  1.00  0.00      1    H  
ATOM   3539  HZ3 LYS B 109     138.402  78.324  80.699  1.00  0.00      1    H  
ATOM   3540  C   LYS B 109     134.605  81.083  78.880  1.00  0.00      1    C  
ATOM   3541  O   LYS B 109     134.422  81.726  77.841  1.00  0.00      1    O  
ATOM   3542  N   ASN B 110     133.640  80.399  79.485  1.00  0.00      1    N  
ATOM   3543  HN  ASN B 110     133.845  79.888  80.402  1.00  0.00      1    H  
ATOM   3544  CA  ASN B 110     132.308  80.342  78.907  1.00  0.00      1    C  
ATOM   3545  HA  ASN B 110     132.439  80.062  77.862  1.00  0.00      1    H  
ATOM   3546  CB  ASN B 110     131.510  79.214  79.556  1.00  0.00      1    C  
ATOM   3547  HB1 ASN B 110     131.786  79.148  80.609  1.00  0.00      1    H  
ATOM   3548  HB2 ASN B 110     130.447  79.441  79.472  1.00  0.00      1    H  
ATOM   3549  CG  ASN B 110     131.778  77.879  78.897  1.00  0.00      1    C  
ATOM   3550  OD1 ASN B 110     131.259  76.854  79.322  1.00  0.00      1    O  
ATOM   3551  ND2 ASN B 110     132.593  77.887  77.841  1.00  0.00      1    N  
ATOM   3552 1HD2 ASN B 110     133.020  78.808  77.502  1.00  0.00      1    H  
ATOM   3553 2HD2 ASN B 110     132.820  76.973  77.333  1.00  0.00      1    H  
ATOM   3554  C   ASN B 110     131.532  81.634  78.906  1.00  0.00      1    C  
ATOM   3555  O   ASN B 110     130.460  81.722  78.305  1.00  0.00      1    O  
ATOM   3556  N   ASN B 111     132.060  82.646  79.580  1.00  0.00      1    N  
ATOM   3557  HN  ASN B 111     132.968  82.502  80.127  1.00  0.00      1    H  
ATOM   3558  CA  ASN B 111     131.420  83.944  79.583  1.00  0.00      1    C  
ATOM   3559  HA  ASN B 111     130.342  83.815  79.487  1.00  0.00      1    H  
ATOM   3560  CB  ASN B 111     131.725  84.684  80.874  1.00  0.00      1    C  
ATOM   3561  HB1 ASN B 111     131.231  85.655  80.846  1.00  0.00      1    H  
ATOM   3562  HB2 ASN B 111     131.337  84.103  81.710  1.00  0.00      1    H  
ATOM   3563  CG  ASN B 111     133.204  84.899  81.079  1.00  0.00      1    C  
ATOM   3564  OD1 ASN B 111     133.958  83.948  81.248  1.00  0.00      1    O  
ATOM   3565  ND2 ASN B 111     133.631  86.154  81.060  1.00  0.00      1    N  
ATOM   3566 1HD2 ASN B 111     132.937  86.953  80.905  1.00  0.00      1    H  
ATOM   3567 2HD2 ASN B 111     134.670  86.368  81.200  1.00  0.00      1    H  
ATOM   3568  C   ASN B 111     131.933  84.745  78.415  1.00  0.00      1    C  
ATOM   3569  O   ASN B 111     131.624  85.934  78.253  1.00  0.00      1    O  
ATOM   3570  N   LEU B 112     132.740  84.072  77.594  1.00  0.00      1    N  
ATOM   3571  HN  LEU B 112     132.954  83.047  77.815  1.00  0.00      1    H  
ATOM   3572  CA  LEU B 112     133.344  84.670  76.408  1.00  0.00      1    C  
ATOM   3573  HA  LEU B 112     132.859  85.629  76.227  1.00  0.00      1    H  
ATOM   3574  CB  LEU B 112     134.836  84.927  76.644  1.00  0.00      1    C  
ATOM   3575  HB1 LEU B 112     135.273  84.018  77.057  1.00  0.00      1    H  
ATOM   3576  HB2 LEU B 112     135.296  85.147  75.681  1.00  0.00      1    H  
ATOM   3577  CG  LEU B 112     135.158  86.084  77.598  1.00  0.00      1    C  
ATOM   3578  HG  LEU B 112     134.437  86.071  78.415  1.00  0.00      1    H  
ATOM   3579  CD1 LEU B 112     136.563  85.924  78.186  1.00  0.00      1    C  
ATOM   3580 1HD1 LEU B 112     136.772  86.755  78.860  1.00  0.00      1    H  
ATOM   3581 2HD1 LEU B 112     137.296  85.918  77.380  1.00  0.00      1    H  
ATOM   3582 3HD1 LEU B 112     136.622  84.986  78.738  1.00  0.00      1    H  
ATOM   3583  CD2 LEU B 112     135.013  87.401  76.844  1.00  0.00      1    C  
ATOM   3584 1HD2 LEU B 112     135.240  88.231  77.514  1.00  0.00      1    H  
ATOM   3585 2HD2 LEU B 112     133.991  87.500  76.477  1.00  0.00      1    H  
ATOM   3586 3HD2 LEU B 112     135.704  87.416  76.001  1.00  0.00      1    H  
ATOM   3587  C   LEU B 112     133.177  83.825  75.183  1.00  0.00      1    C  
ATOM   3588  O   LEU B 112     133.812  84.071  74.157  1.00  0.00      1    O  
ATOM   3589  N   SER B 113     132.307  82.822  75.282  1.00  0.00      1    N  
ATOM   3590  HN  SER B 113     131.787  82.676  76.205  1.00  0.00      1    H  
ATOM   3591  CA  SER B 113     132.041  81.914  74.167  1.00  0.00      1    C  
ATOM   3592  HA  SER B 113     133.002  81.553  73.799  1.00  0.00      1    H  
ATOM   3593  CB  SER B 113     131.251  80.706  74.654  1.00  0.00      1    C  
ATOM   3594  HB1 SER B 113     131.777  80.243  75.489  1.00  0.00      1    H  
ATOM   3595  HB2 SER B 113     130.262  81.028  74.980  1.00  0.00      1    H  
ATOM   3596  OG  SER B 113     131.116  79.767  73.607  1.00  0.00      1    O  
ATOM   3597  HG  SER B 113     130.609  80.211  72.802  1.00  0.00      1    H  
ATOM   3598  C   SER B 113     131.313  82.546  73.002  1.00  0.00      1    C  
ATOM   3599  O   SER B 113     130.308  83.230  73.166  1.00  0.00      1    O  
ATOM   3600  N   VAL B 114     131.826  82.300  71.806  1.00  0.00      1    N  
ATOM   3601  HN  VAL B 114     132.698  81.684  71.737  1.00  0.00      1    H  
ATOM   3602  CA  VAL B 114     131.248  82.836  70.580  1.00  0.00      1    C  
ATOM   3603  HA  VAL B 114     130.613  83.683  70.840  1.00  0.00      1    H  
ATOM   3604  CB  VAL B 114     132.363  83.334  69.646  1.00  0.00      1    C  
ATOM   3605  HB  VAL B 114     133.039  82.505  69.436  1.00  0.00      1    H  
ATOM   3606  CG1 VAL B 114     131.778  83.823  68.343  1.00  0.00      1    C  
ATOM   3607 1HG1 VAL B 114     132.580  84.172  67.693  1.00  0.00      1    H  
ATOM   3608 2HG1 VAL B 114     131.087  84.643  68.539  1.00  0.00      1    H  
ATOM   3609 3HG1 VAL B 114     131.244  83.007  67.855  1.00  0.00      1    H  
ATOM   3610  CG2 VAL B 114     133.145  84.435  70.330  1.00  0.00      1    C  
ATOM   3611 1HG2 VAL B 114     133.935  84.787  69.666  1.00  0.00      1    H  
ATOM   3612 2HG2 VAL B 114     133.588  84.050  71.249  1.00  0.00      1    H  
ATOM   3613 3HG2 VAL B 114     132.476  85.262  70.568  1.00  0.00      1    H  
ATOM   3614  C   VAL B 114     130.409  81.820  69.839  1.00  0.00      1    C  
ATOM   3615  O   VAL B 114     130.918  80.787  69.411  1.00  0.00      1    O  
ATOM   3616  N   GLY B 115     129.119  82.105  69.690  1.00  0.00      1    N  
ATOM   3617  HN  GLY B 115     128.734  83.023  70.082  1.00  0.00      1    H  
ATOM   3618  CA  GLY B 115     128.223  81.188  69.003  1.00  0.00      1    C  
ATOM   3619  HA1 GLY B 115     128.810  80.358  68.610  1.00  0.00      1    H  
ATOM   3620  HA2 GLY B 115     127.494  80.811  69.720  1.00  0.00      1    H  
ATOM   3621  C   GLY B 115     127.478  81.841  67.854  1.00  0.00      1    C  
ATOM   3622  O   GLY B 115     127.716  83.008  67.539  1.00  0.00      1    O  
ATOM   3623  N   PRO B 116     126.550  81.125  67.210  1.00  0.00      1    N  
ATOM   3624  CD  PRO B 116     126.121  79.731  67.415  1.00  0.00      1    C  
ATOM   3625  HD1 PRO B 116     126.034  79.495  68.476  1.00  0.00      1    H  
ATOM   3626  HD2 PRO B 116     126.810  79.031  66.942  1.00  0.00      1    H  
ATOM   3627  CA  PRO B 116     125.831  81.745  66.094  1.00  0.00      1    C  
ATOM   3628  HA  PRO B 116     126.554  82.031  65.330  1.00  0.00      1    H  
ATOM   3629  CB  PRO B 116     124.979  80.602  65.556  1.00  0.00      1    C  
ATOM   3630  HB1 PRO B 116     124.022  80.970  65.187  1.00  0.00      1    H  
ATOM   3631  HB2 PRO B 116     125.498  80.073  64.756  1.00  0.00      1    H  
ATOM   3632  CG  PRO B 116     124.788  79.716  66.746  1.00  0.00      1    C  
ATOM   3633  HG1 PRO B 116     124.017  80.113  67.406  1.00  0.00      1    H  
ATOM   3634  HG2 PRO B 116     124.519  78.705  66.439  1.00  0.00      1    H  
ATOM   3635  C   PRO B 116     125.020  82.953  66.464  1.00  0.00      1    C  
ATOM   3636  O   PRO B 116     124.522  83.662  65.599  1.00  0.00      1    O  
ATOM   3637  N   ALA B 117     124.895  83.218  67.756  1.00  0.00      1    N  
ATOM   3638  HN  ALA B 117     125.376  82.589  68.476  1.00  0.00      1    H  
ATOM   3639  CA  ALA B 117     124.107  84.360  68.205  1.00  0.00      1    C  
ATOM   3640  HA  ALA B 117     123.398  84.605  67.414  1.00  0.00      1    H  
ATOM   3641  CB  ALA B 117     123.306  83.986  69.444  1.00  0.00      1    C  
ATOM   3642  HB1 ALA B 117     122.721  84.845  69.772  1.00  0.00      1    H  
ATOM   3643  HB2 ALA B 117     123.987  83.686  70.240  1.00  0.00      1    H  
ATOM   3644  HB3 ALA B 117     122.636  83.159  69.208  1.00  0.00      1    H  
ATOM   3645  C   ALA B 117     124.917  85.584  68.484  1.00  0.00      1    C  
ATOM   3646  O   ALA B 117     124.363  86.643  68.747  1.00  0.00      1    O  
ATOM   3647  N   THR B 118     126.238  85.458  68.431  1.00  0.00      1    N  
ATOM   3648  HN  THR B 118     126.675  84.511  68.190  1.00  0.00      1    H  
ATOM   3649  CA  THR B 118     127.093  86.605  68.700  1.00  0.00      1    C  
ATOM   3650  HA  THR B 118     126.523  87.289  69.329  1.00  0.00      1    H  
ATOM   3651  CB  THR B 118     128.347  86.182  69.507  1.00  0.00      1    C  
ATOM   3652  HB  THR B 118     128.080  86.116  70.562  1.00  0.00      1    H  
ATOM   3653  OG1 THR B 118     129.372  87.173  69.352  1.00  0.00      1    O  
ATOM   3654  HG1 THR B 118     129.623  87.262  68.336  1.00  0.00      1    H  
ATOM   3655  CG2 THR B 118     128.847  84.846  69.052  1.00  0.00      1    C  
ATOM   3656 1HG2 THR B 118     129.727  84.570  69.632  1.00  0.00      1    H  
ATOM   3657 2HG2 THR B 118     129.110  84.897  67.995  1.00  0.00      1    H  
ATOM   3658 3HG2 THR B 118     128.068  84.097  69.196  1.00  0.00      1    H  
ATOM   3659  C   THR B 118     127.522  87.383  67.471  1.00  0.00      1    C  
ATOM   3660  O   THR B 118     127.839  86.810  66.435  1.00  0.00      1    O  
ATOM   3661  N   GLU B 119     127.501  88.707  67.581  1.00  0.00      1    N  
ATOM   3662  HN  GLU B 119     127.176  89.150  68.499  1.00  0.00      1    H  
ATOM   3663  CA  GLU B 119     127.910  89.571  66.480  1.00  0.00      1    C  
ATOM   3664  HA  GLU B 119     127.760  89.036  65.542  1.00  0.00      1    H  
ATOM   3665  CB  GLU B 119     127.066  90.853  66.454  1.00  0.00      1    C  
ATOM   3666  HB1 GLU B 119     126.051  90.583  66.164  1.00  0.00      1    H  
ATOM   3667  HB2 GLU B 119     127.057  91.272  67.460  1.00  0.00      1    H  
ATOM   3668  CG  GLU B 119     127.567  91.948  65.483  1.00  0.00      1    C  
ATOM   3669  HG1 GLU B 119     127.113  92.896  65.772  1.00  0.00      1    H  
ATOM   3670  HG2 GLU B 119     128.651  92.020  65.577  1.00  0.00      1    H  
ATOM   3671  CD  GLU B 119     127.229  91.680  64.018  1.00  0.00      1    C  
ATOM   3672  OE1 GLU B 119     126.565  92.538  63.400  1.00  0.00      1    O  
ATOM   3673  OE2 GLU B 119     127.624  90.626  63.483  1.00  0.00      1    O  
ATOM   3674  C   GLU B 119     129.364  89.928  66.603  1.00  0.00      1    C  
ATOM   3675  O   GLU B 119     129.929  89.879  67.698  1.00  0.00      1    O  
ATOM   3676  N   ALA B 120     129.985  90.299  65.491  1.00  0.00      1    N  
ATOM   3677  HN  ALA B 120     129.442  90.352  64.571  1.00  0.00      1    H  
ATOM   3678  CA  ALA B 120     131.399  90.634  65.515  1.00  0.00      1    C  
ATOM   3679  HA  ALA B 120     131.776  90.374  66.504  1.00  0.00      1    H  
ATOM   3680  CB  ALA B 120     132.140  89.777  64.512  1.00  0.00      1    C  
ATOM   3681  HB1 ALA B 120     133.200  90.029  64.531  1.00  0.00      1    H  
ATOM   3682  HB2 ALA B 120     131.742  89.959  63.514  1.00  0.00      1    H  
ATOM   3683  HB3 ALA B 120     132.013  88.725  64.768  1.00  0.00      1    H  
ATOM   3684  C   ALA B 120     131.733  92.080  65.277  1.00  0.00      1    C  
ATOM   3685  O   ALA B 120     131.253  92.727  64.338  1.00  0.00      1    O  
ATOM   3686  N   LEU B 121     132.571  92.604  66.156  1.00  0.00      1    N  
ATOM   3687  HN  LEU B 121     132.906  92.013  66.983  1.00  0.00      1    H  
ATOM   3688  CA  LEU B 121     133.042  93.965  66.016  1.00  0.00      1    C  
ATOM   3689  HA  LEU B 121     132.727  94.343  65.043  1.00  0.00      1    H  
ATOM   3690  CB  LEU B 121     132.455  94.875  67.108  1.00  0.00      1    C  
ATOM   3691  HB1 LEU B 121     131.370  94.777  67.065  1.00  0.00      1    H  
ATOM   3692  HB2 LEU B 121     132.816  94.506  68.068  1.00  0.00      1    H  
ATOM   3693  CG  LEU B 121     132.784  96.381  67.041  1.00  0.00      1    C  
ATOM   3694  HG  LEU B 121     133.857  96.511  67.179  1.00  0.00      1    H  
ATOM   3695  CD1 LEU B 121     132.401  96.911  65.673  1.00  0.00      1    C  
ATOM   3696 1HD1 LEU B 121     132.631  97.975  65.618  1.00  0.00      1    H  
ATOM   3697 2HD1 LEU B 121     131.334  96.761  65.511  1.00  0.00      1    H  
ATOM   3698 3HD1 LEU B 121     132.963  96.378  64.906  1.00  0.00      1    H  
ATOM   3699  CD2 LEU B 121     132.048  97.163  68.137  1.00  0.00      1    C  
ATOM   3700 1HD2 LEU B 121     132.301  98.220  68.062  1.00  0.00      1    H  
ATOM   3701 2HD2 LEU B 121     132.347  96.787  69.115  1.00  0.00      1    H  
ATOM   3702 3HD2 LEU B 121     130.972  97.038  68.013  1.00  0.00      1    H  
ATOM   3703  C   LEU B 121     134.550  93.980  66.072  1.00  0.00      1    C  
ATOM   3704  O   LEU B 121     135.147  93.558  67.072  1.00  0.00      1    O  
ATOM   3705  N   ALA B 122     135.171  94.413  64.976  1.00  0.00      1    N  
ATOM   3706  HN  ALA B 122     134.589  94.709  64.128  1.00  0.00      1    H  
ATOM   3707  CA  ALA B 122     136.622  94.494  64.903  1.00  0.00      1    C  
ATOM   3708  HA  ALA B 122     137.038  93.564  65.290  1.00  0.00      1    H  
ATOM   3709  CB  ALA B 122     137.069  94.654  63.451  1.00  0.00      1    C  
ATOM   3710  HB1 ALA B 122     138.157  94.713  63.410  1.00  0.00      1    H  
ATOM   3711  HB2 ALA B 122     136.640  95.566  63.037  1.00  0.00      1    H  
ATOM   3712  HB3 ALA B 122     136.730  93.797  62.869  1.00  0.00      1    H  
ATOM   3713  C   ALA B 122     137.154  95.633  65.730  1.00  0.00      1    C  
ATOM   3714  O   ALA B 122     136.666  96.754  65.616  1.00  0.00      1    O  
ATOM   3715  N   GLY B 123     138.149  95.354  66.567  1.00  0.00      1    N  
ATOM   3716  HN  GLY B 123     138.533  94.357  66.622  1.00  0.00      1    H  
ATOM   3717  CA  GLY B 123     138.716  96.392  67.405  1.00  0.00      1    C  
ATOM   3718  HA1 GLY B 123     138.269  97.346  67.124  1.00  0.00      1    H  
ATOM   3719  HA2 GLY B 123     138.474  96.168  68.444  1.00  0.00      1    H  
ATOM   3720  C   GLY B 123     140.221  96.511  67.277  1.00  0.00      1    C  
ATOM   3721  O   GLY B 123     140.828  97.424  67.845  1.00  0.00      1    O  
ATOM   3722  N   GLU B 124     140.839  95.587  66.544  1.00  0.00      1    N  
ATOM   3723  HN  GLU B 124     140.278  94.801  66.083  1.00  0.00      1    H  
ATOM   3724  CA  GLU B 124     142.281  95.653  66.375  1.00  0.00      1    C  
ATOM   3725  HA  GLU B 124     142.740  95.556  67.359  1.00  0.00      1    H  
ATOM   3726  CB  GLU B 124     142.805  94.512  65.493  1.00  0.00      1    C  
ATOM   3727  HB1 GLU B 124     143.860  94.702  65.294  1.00  0.00      1    H  
ATOM   3728  HB2 GLU B 124     142.702  93.583  66.054  1.00  0.00      1    H  
ATOM   3729  CG  GLU B 124     142.110  94.330  64.167  1.00  0.00      1    C  
ATOM   3730  HG1 GLU B 124     141.733  95.296  63.830  1.00  0.00      1    H  
ATOM   3731  HG2 GLU B 124     142.827  93.946  63.442  1.00  0.00      1    H  
ATOM   3732  CD  GLU B 124     140.959  93.367  64.272  1.00  0.00      1    C  
ATOM   3733  OE1 GLU B 124     140.433  92.939  63.224  1.00  0.00      1    O  
ATOM   3734  OE2 GLU B 124     140.581  93.035  65.412  1.00  0.00      1    O  
ATOM   3735  C   GLU B 124     142.708  96.956  65.795  1.00  0.00      1    C  
ATOM   3736  O   GLU B 124     142.197  97.387  64.763  1.00  0.00      1    O  
ATOM   3737  N   GLY B 125     143.647  97.610  66.465  1.00  0.00      1    N  
ATOM   3738  HN  GLY B 125     144.047  97.197  67.367  1.00  0.00      1    H  
ATOM   3739  CA  GLY B 125     144.130  98.882  65.975  1.00  0.00      1    C  
ATOM   3740  HA1 GLY B 125     145.195  98.971  66.187  1.00  0.00      1    H  
ATOM   3741  HA2 GLY B 125     143.967  98.941  64.899  1.00  0.00      1    H  
ATOM   3742  C   GLY B 125     143.391 100.000  66.653  1.00  0.00      1    C  
ATOM   3743  O   GLY B 125     143.795 101.159  66.575  1.00  0.00      1    O  
ATOM   3744  N   LEU B 126     142.298  99.659  67.324  1.00  0.00      1    N  
ATOM   3745  HN  LEU B 126     141.991  98.634  67.356  1.00  0.00      1    H  
ATOM   3746  CA  LEU B 126     141.517 100.668  68.015  1.00  0.00      1    C  
ATOM   3747  HA  LEU B 126     141.888 101.646  67.709  1.00  0.00      1    H  
ATOM   3748  CB  LEU B 126     140.042 100.576  67.607  1.00  0.00      1    C  
ATOM   3749  HB1 LEU B 126     139.705  99.565  67.838  1.00  0.00      1    H  
ATOM   3750  HB2 LEU B 126     139.492 101.291  68.219  1.00  0.00      1    H  
ATOM   3751  CG  LEU B 126     139.676 100.854  66.144  1.00  0.00      1    C  
ATOM   3752  HG  LEU B 126     140.107 101.809  65.842  1.00  0.00      1    H  
ATOM   3753  CD1 LEU B 126     140.234  99.757  65.268  1.00  0.00      1    C  
ATOM   3754 1HD1 LEU B 126     139.974  99.954  64.228  1.00  0.00      1    H  
ATOM   3755 2HD1 LEU B 126     139.812  98.799  65.572  1.00  0.00      1    H  
ATOM   3756 3HD1 LEU B 126     141.319  99.725  65.371  1.00  0.00      1    H  
ATOM   3757  CD2 LEU B 126     138.163 100.913  65.983  1.00  0.00      1    C  
ATOM   3758 1HD2 LEU B 126     137.916 101.111  64.940  1.00  0.00      1    H  
ATOM   3759 2HD2 LEU B 126     137.761 101.710  66.609  1.00  0.00      1    H  
ATOM   3760 3HD2 LEU B 126     137.728  99.960  66.285  1.00  0.00      1    H  
ATOM   3761  C   LEU B 126     141.633 100.578  69.516  1.00  0.00      1    C  
ATOM   3762  O   LEU B 126     142.030  99.551  70.074  1.00  0.00      1    O  
ATOM   3763  N   ILE B 127     141.303 101.682  70.176  1.00  0.00      1    N  
ATOM   3764  HN  ILE B 127     141.006 102.548  69.622  1.00  0.00      1    H  
ATOM   3765  CA  ILE B 127     141.332 101.751  71.624  1.00  0.00      1    C  
ATOM   3766  HA  ILE B 127     141.771 100.832  72.012  1.00  0.00      1    H  
ATOM   3767  CB  ILE B 127     142.179 102.943  72.097  1.00  0.00      1    C  
ATOM   3768  HB  ILE B 127     141.876 103.826  71.535  1.00  0.00      1    H  
ATOM   3769  CG2 ILE B 127     141.939 103.209  73.581  1.00  0.00      1    C  
ATOM   3770 1HG2 ILE B 127     142.546 104.056  73.902  1.00  0.00      1    H  
ATOM   3771 2HG2 ILE B 127     142.215 102.326  74.158  1.00  0.00      1    H  
ATOM   3772 3HG2 ILE B 127     140.885 103.435  73.744  1.00  0.00      1    H  
ATOM   3773  CG1 ILE B 127     143.656 102.665  71.805  1.00  0.00      1    C  
ATOM   3774 1HG1 ILE B 127     143.963 101.792  72.381  1.00  0.00      1    H  
ATOM   3775 2HG1 ILE B 127     143.763 102.455  70.741  1.00  0.00      1    H  
ATOM   3776  CD1 ILE B 127     144.569 103.815  72.159  1.00  0.00      1    C  
ATOM   3777 1HD1 ILE B 127     145.599 103.547  71.925  1.00  0.00      1    H  
ATOM   3778 2HD1 ILE B 127     144.483 104.033  73.224  1.00  0.00      1    H  
ATOM   3779 3HD1 ILE B 127     144.284 104.696  71.584  1.00  0.00      1    H  
ATOM   3780  C   ILE B 127     139.947 101.898  72.178  1.00  0.00      1    C  
ATOM   3781  O   ILE B 127     139.180 102.747  71.731  1.00  0.00      1    O  
ATOM   3782  N   VAL B 128     139.609 101.061  73.148  1.00  0.00      1    N  
ATOM   3783  HN  VAL B 128     140.317 100.332  73.485  1.00  0.00      1    H  
ATOM   3784  CA  VAL B 128     138.294 101.116  73.762  1.00  0.00      1    C  
ATOM   3785  HA  VAL B 128     137.671 101.771  73.154  1.00  0.00      1    H  
ATOM   3786  CB  VAL B 128     137.631  99.705  73.772  1.00  0.00      1    C  
ATOM   3787  HB  VAL B 128     138.268  99.028  74.341  1.00  0.00      1    H  
ATOM   3788  CG1 VAL B 128     136.253  99.758  74.445  1.00  0.00      1    C  
ATOM   3789 1HG1 VAL B 128     135.808  98.763  74.441  1.00  0.00      1    H  
ATOM   3790 2HG1 VAL B 128     135.608 100.446  73.899  1.00  0.00      1    H  
ATOM   3791 3HG1 VAL B 128     136.363 100.102  75.473  1.00  0.00      1    H  
ATOM   3792  CG2 VAL B 128     137.520  99.181  72.346  1.00  0.00      1    C  
ATOM   3793 1HG2 VAL B 128     137.056  98.195  72.356  1.00  0.00      1    H  
ATOM   3794 2HG2 VAL B 128     138.515  99.110  71.906  1.00  0.00      1    H  
ATOM   3795 3HG2 VAL B 128     136.909  99.863  71.754  1.00  0.00      1    H  
ATOM   3796  C   VAL B 128     138.302 101.669  75.179  1.00  0.00      1    C  
ATOM   3797  O   VAL B 128     139.072 101.232  76.039  1.00  0.00      1    O  
ATOM   3798  N   THR B 129     137.457 102.666  75.414  1.00  0.00      1    N  
ATOM   3799  HN  THR B 129     136.868 103.058  74.611  1.00  0.00      1    H  
ATOM   3800  CA  THR B 129     137.320 103.233  76.744  1.00  0.00      1    C  
ATOM   3801  HA  THR B 129     137.836 102.587  77.455  1.00  0.00      1    H  
ATOM   3802  CB  THR B 129     137.913 104.653  76.844  1.00  0.00      1    C  
ATOM   3803  HB  THR B 129     138.017 104.916  77.897  1.00  0.00      1    H  
ATOM   3804  OG1 THR B 129     137.025 105.593  76.218  1.00  0.00      1    O  
ATOM   3805  HG1 THR B 129     136.901 105.338  75.207  1.00  0.00      1    H  
ATOM   3806  CG2 THR B 129     139.288 104.702  76.189  1.00  0.00      1    C  
ATOM   3807 1HG2 THR B 129     139.693 105.711  76.268  1.00  0.00      1    H  
ATOM   3808 2HG2 THR B 129     139.200 104.428  75.138  1.00  0.00      1    H  
ATOM   3809 3HG2 THR B 129     139.956 104.003  76.692  1.00  0.00      1    H  
ATOM   3810  C   THR B 129     135.867 103.315  77.131  1.00  0.00      1    C  
ATOM   3811  O   THR B 129     134.982 103.191  76.273  1.00  0.00      1    O  
ATOM   3812  N   ALA B 130     135.604 103.498  78.419  1.00  0.00      1    N  
ATOM   3813  HN  ALA B 130     136.405 103.550  79.127  1.00  0.00      1    H  
ATOM   3814  CA  ALA B 130     134.232 103.627  78.866  1.00  0.00      1    C  
ATOM   3815  HA  ALA B 130     133.646 102.809  78.447  1.00  0.00      1    H  
ATOM   3816  CB  ALA B 130     134.167 103.552  80.386  1.00  0.00      1    C  
ATOM   3817  HB1 ALA B 130     133.131 103.650  80.711  1.00  0.00      1    H  
ATOM   3818  HB2 ALA B 130     134.760 104.359  80.816  1.00  0.00      1    H  
ATOM   3819  HB3 ALA B 130     134.563 102.593  80.720  1.00  0.00      1    H  
ATOM   3820  C   ALA B 130     133.660 104.932  78.387  1.00  0.00      1    C  
ATOM   3821  O   ALA B 130     134.389 105.796  77.919  1.00  0.00      1    O  
ATOM   3822  N   GLY B 131     132.350 105.091  78.478  1.00  0.00      1    N  
ATOM   3823  HN  GLY B 131     131.732 104.311  78.871  1.00  0.00      1    H  
ATOM   3824  CA  GLY B 131     131.769 106.339  78.036  1.00  0.00      1    C  
ATOM   3825  HA1 GLY B 131     132.171 106.614  77.061  1.00  0.00      1    H  
ATOM   3826  HA2 GLY B 131     130.685 106.245  77.970  1.00  0.00      1    H  
ATOM   3827  C   GLY B 131     132.138 107.386  79.065  1.00  0.00      1    C  
ATOM   3828  O   GLY B 131     132.436 107.039  80.217  1.00  0.00      1    O  
ATOM   3829  N   GLY B 132     132.135 108.655  78.655  1.00  0.00      1    N  
ATOM   3830  HN  GLY B 132     131.891 108.881  77.638  1.00  0.00      1    H  
ATOM   3831  CA  GLY B 132     132.457 109.730  79.568  1.00  0.00      1    C  
ATOM   3832  HA1 GLY B 132     133.256 109.409  80.236  1.00  0.00      1    H  
ATOM   3833  HA2 GLY B 132     132.785 110.600  79.000  1.00  0.00      1    H  
ATOM   3834  C   GLY B 132     131.236 110.095  80.385  1.00  0.00      1    C  
ATOM   3835  O   GLY B 132     130.115 109.800  79.981  1.00  0.00      1    O  
ATOM   3836  N   ILE B 133     131.442 110.733  81.533  1.00  0.00      1    N  
ATOM   3837  HN  ILE B 133     132.443 110.962  81.835  1.00  0.00      1    H  
ATOM   3838  CA  ILE B 133     130.331 111.126  82.387  1.00  0.00      1    C  
ATOM   3839  HA  ILE B 133     129.412 111.032  81.808  1.00  0.00      1    H  
ATOM   3840  CB  ILE B 133     130.218 110.207  83.605  1.00  0.00      1    C  
ATOM   3841  HB  ILE B 133     131.130 110.284  84.197  1.00  0.00      1    H  
ATOM   3842  CG2 ILE B 133     129.037 110.613  84.457  1.00  0.00      1    C  
ATOM   3843 1HG2 ILE B 133     128.967 109.952  85.321  1.00  0.00      1    H  
ATOM   3844 2HG2 ILE B 133     128.122 110.540  83.869  1.00  0.00      1    H  
ATOM   3845 3HG2 ILE B 133     129.169 111.640  84.796  1.00  0.00      1    H  
ATOM   3846  CG1 ILE B 133     130.037 108.763  83.148  1.00  0.00      1    C  
ATOM   3847 1HG1 ILE B 133     129.101 108.690  82.594  1.00  0.00      1    H  
ATOM   3848 2HG1 ILE B 133     130.869 108.500  82.494  1.00  0.00      1    H  
ATOM   3849  CD1 ILE B 133     129.995 107.776  84.293  1.00  0.00      1    C  
ATOM   3850 1HD1 ILE B 133     129.864 106.768  83.900  1.00  0.00      1    H  
ATOM   3851 2HD1 ILE B 133     129.162 108.019  84.952  1.00  0.00      1    H  
ATOM   3852 3HD1 ILE B 133     130.929 107.829  84.853  1.00  0.00      1    H  
ATOM   3853  C   ILE B 133     130.431 112.543  82.872  1.00  0.00      1    C  
ATOM   3854  O   ILE B 133     131.140 112.834  83.828  1.00  0.00      1    O  
ATOM   3855  N   ASP B 134     129.716 113.439  82.202  1.00  0.00      1    N  
ATOM   3856  HN  ASP B 134     129.128 113.114  81.369  1.00  0.00      1    H  
ATOM   3857  CA  ASP B 134     129.706 114.849  82.563  1.00  0.00      1    C  
ATOM   3858  HA  ASP B 134     130.695 115.130  82.924  1.00  0.00      1    H  
ATOM   3859  CB  ASP B 134     129.382 115.667  81.312  1.00  0.00      1    C  
ATOM   3860  HB1 ASP B 134     129.962 115.270  80.479  1.00  0.00      1    H  
ATOM   3861  HB2 ASP B 134     128.318 115.565  81.097  1.00  0.00      1    H  
ATOM   3862  CG  ASP B 134     129.703 117.139  81.464  1.00  0.00      1    C  
ATOM   3863  OD1 ASP B 134     129.781 117.820  80.422  1.00  0.00      1    O  
ATOM   3864  OD2 ASP B 134     129.866 117.616  82.606  1.00  0.00      1    O  
ATOM   3865  C   ASP B 134     128.693 115.100  83.657  1.00  0.00      1    C  
ATOM   3866  O   ASP B 134     127.499 114.904  83.447  1.00  0.00      1    O  
ATOM   3867  N   THR B 135     129.158 115.532  84.827  1.00  0.00      1    N  
ATOM   3868  HN  THR B 135     130.205 115.729  84.929  1.00  0.00      1    H  
ATOM   3869  CA  THR B 135     128.282 115.745  85.974  1.00  0.00      1    C  
ATOM   3870  HA  THR B 135     127.336 115.247  85.761  1.00  0.00      1    H  
ATOM   3871  CB  THR B 135     128.875 115.090  87.213  1.00  0.00      1    C  
ATOM   3872  HB  THR B 135     128.192 115.226  88.052  1.00  0.00      1    H  
ATOM   3873  OG1 THR B 135     130.130 115.714  87.520  1.00  0.00      1    O  
ATOM   3874  HG1 THR B 135     130.788 115.596  86.710  1.00  0.00      1    H  
ATOM   3875  CG2 THR B 135     129.086 113.596  86.975  1.00  0.00      1    C  
ATOM   3876 1HG2 THR B 135     129.511 113.141  87.870  1.00  0.00      1    H  
ATOM   3877 2HG2 THR B 135     129.769 113.454  86.137  1.00  0.00      1    H  
ATOM   3878 3HG2 THR B 135     128.130 113.125  86.748  1.00  0.00      1    H  
ATOM   3879  C   THR B 135     127.970 117.182  86.326  1.00  0.00      1    C  
ATOM   3880  O   THR B 135     127.469 117.474  87.410  1.00  0.00      1    O  
ATOM   3881  N   HIS B 136     128.257 118.099  85.423  1.00  0.00      1    N  
ATOM   3882  HN  HIS B 136     128.698 117.808  84.492  1.00  0.00      1    H  
ATOM   3883  CA  HIS B 136     127.980 119.500  85.681  1.00  0.00      1    C  
ATOM   3884  HA  HIS B 136     127.342 119.578  86.561  1.00  0.00      1    H  
ATOM   3885  CB  HIS B 136     129.304 120.214  85.963  1.00  0.00      1    C  
ATOM   3886  HB1 HIS B 136     129.825 119.667  86.749  1.00  0.00      1    H  
ATOM   3887  HB2 HIS B 136     129.901 120.197  85.051  1.00  0.00      1    H  
ATOM   3888  CG  HIS B 136     129.160 121.635  86.400  1.00  0.00      1    C  
ATOM   3889  CD2 HIS B 136     128.069 122.426  86.532  1.00  0.00      1    C  
ATOM   3890  HD2 HIS B 136     127.035 122.140  86.342  1.00  0.00      1    H  
ATOM   3891  ND1 HIS B 136     130.244 122.412  86.746  1.00  0.00      1    N  
ATOM   3892  HD1 HIS B 136     131.263 122.087  86.750  1.00  0.00      1    H  
ATOM   3893  CE1 HIS B 136     129.826 123.623  87.072  1.00  0.00      1    C  
ATOM   3894  HE1 HIS B 136     130.459 124.452  87.388  1.00  0.00      1    H  
ATOM   3895  NE2 HIS B 136     128.511 123.657  86.950  1.00  0.00      1    N  
ATOM   3896  C   HIS B 136     127.259 120.107  84.497  1.00  0.00      1    C  
ATOM   3897  O   HIS B 136     127.697 121.082  83.892  1.00  0.00      1    O  
ATOM   3898  N   ILE B 137     126.132 119.493  84.160  1.00  0.00      1    N  
ATOM   3899  HN  ILE B 137     125.803 118.658  84.743  1.00  0.00      1    H  
ATOM   3900  CA  ILE B 137     125.334 119.916  83.031  1.00  0.00      1    C  
ATOM   3901  HA  ILE B 137     125.982 120.468  82.351  1.00  0.00      1    H  
ATOM   3902  CB  ILE B 137     124.782 118.697  82.273  1.00  0.00      1    C  
ATOM   3903  HB  ILE B 137     124.170 118.103  82.952  1.00  0.00      1    H  
ATOM   3904  CG2 ILE B 137     123.930 119.140  81.099  1.00  0.00      1    C  
ATOM   3905 1HG2 ILE B 137     123.548 118.264  80.575  1.00  0.00      1    H  
ATOM   3906 2HG2 ILE B 137     124.534 119.737  80.416  1.00  0.00      1    H  
ATOM   3907 3HG2 ILE B 137     123.094 119.739  81.461  1.00  0.00      1    H  
ATOM   3908  CG1 ILE B 137     125.935 117.841  81.766  1.00  0.00      1    C  
ATOM   3909 1HG1 ILE B 137     126.477 117.449  82.627  1.00  0.00      1    H  
ATOM   3910 2HG1 ILE B 137     125.521 117.014  81.189  1.00  0.00      1    H  
ATOM   3911  CD1 ILE B 137     126.915 118.595  80.887  1.00  0.00      1    C  
ATOM   3912 1HD1 ILE B 137     127.708 117.920  80.564  1.00  0.00      1    H  
ATOM   3913 2HD1 ILE B 137     127.349 119.421  81.451  1.00  0.00      1    H  
ATOM   3914 3HD1 ILE B 137     126.394 118.986  80.013  1.00  0.00      1    H  
ATOM   3915  C   ILE B 137     124.177 120.797  83.379  1.00  0.00      1    C  
ATOM   3916  O   ILE B 137     123.487 120.600  84.382  1.00  0.00      1    O  
ATOM   3917  N   HIS B 138     123.977 121.803  82.539  1.00  0.00      1    N  
ATOM   3918  HN  HIS B 138     124.668 121.946  81.735  1.00  0.00      1    H  
ATOM   3919  CA  HIS B 138     122.858 122.718  82.667  1.00  0.00      1    C  
ATOM   3920  HA  HIS B 138     122.402 122.620  83.652  1.00  0.00      1    H  
ATOM   3921  CB  HIS B 138     123.318 124.163  82.438  1.00  0.00      1    C  
ATOM   3922  HB1 HIS B 138     123.947 124.183  81.548  1.00  0.00      1    H  
ATOM   3923  HB2 HIS B 138     122.434 124.780  82.273  1.00  0.00      1    H  
ATOM   3924  CG  HIS B 138     124.096 124.754  83.576  1.00  0.00      1    C  
ATOM   3925  CD2 HIS B 138     125.410 124.678  83.893  1.00  0.00      1    C  
ATOM   3926  HD2 HIS B 138     126.174 124.116  83.355  1.00  0.00      1    H  
ATOM   3927  ND1 HIS B 138     123.519 125.566  84.531  1.00  0.00      1    N  
ATOM   3928  HD1 HIS B 138     122.483 125.829  84.574  1.00  0.00      1    H  
ATOM   3929  CE1 HIS B 138     124.445 125.968  85.384  1.00  0.00      1    C  
ATOM   3930  HE1 HIS B 138     124.283 126.621  86.241  1.00  0.00      1    H  
ATOM   3931  NE2 HIS B 138     125.601 125.442  85.019  1.00  0.00      1    N  
ATOM   3932  C   HIS B 138     121.870 122.339  81.597  1.00  0.00      1    C  
ATOM   3933  O   HIS B 138     122.146 122.527  80.417  1.00  0.00      1    O  
ATOM   3934  N   PHE B 139     120.729 121.777  81.971  1.00  0.00      1    N  
ATOM   3935  HN  PHE B 139     120.511 121.626  83.008  1.00  0.00      1    H  
ATOM   3936  CA  PHE B 139     119.779 121.369  80.950  1.00  0.00      1    C  
ATOM   3937  HA  PHE B 139     120.351 120.867  80.170  1.00  0.00      1    H  
ATOM   3938  CB  PHE B 139     118.801 120.340  81.513  1.00  0.00      1    C  
ATOM   3939  HB1 PHE B 139     118.390 120.726  82.446  1.00  0.00      1    H  
ATOM   3940  HB2 PHE B 139     117.996 120.196  80.793  1.00  0.00      1    H  
ATOM   3941  CG  PHE B 139     119.440 119.012  81.786  1.00  0.00      1    C  
ATOM   3942  CD1 PHE B 139     120.004 118.737  83.030  1.00  0.00      1    C  
ATOM   3943  HD1 PHE B 139     119.929 119.474  83.829  1.00  0.00      1    H  
ATOM   3944  CD2 PHE B 139     119.541 118.062  80.777  1.00  0.00      1    C  
ATOM   3945  HD2 PHE B 139     119.102 118.264  79.800  1.00  0.00      1    H  
ATOM   3946  CE1 PHE B 139     120.662 117.534  83.266  1.00  0.00      1    C  
ATOM   3947  HE1 PHE B 139     121.099 117.333  84.244  1.00  0.00      1    H  
ATOM   3948  CE2 PHE B 139     120.199 116.853  81.002  1.00  0.00      1    C  
ATOM   3949  HE2 PHE B 139     120.274 116.115  80.203  1.00  0.00      1    H  
ATOM   3950  CZ  PHE B 139     120.761 116.589  82.250  1.00  0.00      1    C  
ATOM   3951  HZ  PHE B 139     121.276 115.645  82.429  1.00  0.00      1    H  
ATOM   3952  C   PHE B 139     119.069 122.505  80.300  1.00  0.00      1    C  
ATOM   3953  O   PHE B 139     117.839 122.629  80.319  1.00  0.00      1    O  
ATOM   3954  N   ILE B 140     119.898 123.344  79.691  1.00  0.00      1    N  
ATOM   3955  HN  ILE B 140     120.945 123.125  79.723  1.00  0.00      1    H  
ATOM   3956  CA  ILE B 140     119.476 124.536  78.986  1.00  0.00      1    C  
ATOM   3957  HA  ILE B 140     118.749 125.057  79.608  1.00  0.00      1    H  
ATOM   3958  CB  ILE B 140     120.686 125.463  78.789  1.00  0.00      1    C  
ATOM   3959  HB  ILE B 140     121.444 124.920  78.224  1.00  0.00      1    H  
ATOM   3960  CG2 ILE B 140     120.287 126.695  77.991  1.00  0.00      1    C  
ATOM   3961 1HG2 ILE B 140     121.155 127.341  77.860  1.00  0.00      1    H  
ATOM   3962 2HG2 ILE B 140     119.508 127.238  78.526  1.00  0.00      1    H  
ATOM   3963 3HG2 ILE B 140     119.912 126.390  77.014  1.00  0.00      1    H  
ATOM   3964  CG1 ILE B 140     121.266 125.804  80.165  1.00  0.00      1    C  
ATOM   3965 1HG1 ILE B 140     120.442 126.095  80.816  1.00  0.00      1    H  
ATOM   3966 2HG1 ILE B 140     121.744 124.908  80.561  1.00  0.00      1    H  
ATOM   3967  CD1 ILE B 140     122.279 126.914  80.173  1.00  0.00      1    C  
ATOM   3968 1HD1 ILE B 140     122.629 127.080  81.192  1.00  0.00      1    H  
ATOM   3969 2HD1 ILE B 140     121.821 127.828  79.794  1.00  0.00      1    H  
ATOM   3970 3HD1 ILE B 140     123.123 126.641  79.539  1.00  0.00      1    H  
ATOM   3971  C   ILE B 140     118.833 124.248  77.661  1.00  0.00      1    C  
ATOM   3972  O   ILE B 140     117.787 124.797  77.338  1.00  0.00      1    O  
ATOM   3973  N   SER B 141     119.461 123.381  76.879  1.00  0.00      1    N  
ATOM   3974  HN  SER B 141     120.377 122.942  77.213  1.00  0.00      1    H  
ATOM   3975  CA  SER B 141     118.929 123.015  75.575  1.00  0.00      1    C  
ATOM   3976  HA  SER B 141     117.855 123.202  75.579  1.00  0.00      1    H  
ATOM   3977  CB  SER B 141     119.564 123.875  74.476  1.00  0.00      1    C  
ATOM   3978  HB1 SER B 141     119.024 123.716  73.543  1.00  0.00      1    H  
ATOM   3979  HB2 SER B 141     119.495 124.925  74.762  1.00  0.00      1    H  
ATOM   3980  OG  SER B 141     120.926 123.536  74.285  1.00  0.00      1    O  
ATOM   3981  HG  SER B 141     121.454 123.691  75.179  1.00  0.00      1    H  
ATOM   3982  C   SER B 141     119.154 121.559  75.268  1.00  0.00      1    C  
ATOM   3983  O   SER B 141     120.253 121.036  75.458  1.00  0.00      1    O  
ATOM   3984  N   PRO B 142     118.114 120.865  74.788  1.00  0.00      1    N  
ATOM   3985  CD  PRO B 142     116.706 121.270  74.640  1.00  0.00      1    C  
ATOM   3986  HD1 PRO B 142     116.624 122.265  74.203  1.00  0.00      1    H  
ATOM   3987  HD2 PRO B 142     116.185 121.248  75.597  1.00  0.00      1    H  
ATOM   3988  CA  PRO B 142     118.295 119.444  74.481  1.00  0.00      1    C  
ATOM   3989  HA  PRO B 142     118.611 118.937  75.393  1.00  0.00      1    H  
ATOM   3990  CB  PRO B 142     116.872 118.977  74.143  1.00  0.00      1    C  
ATOM   3991  HB1 PRO B 142     116.886 118.242  73.338  1.00  0.00      1    H  
ATOM   3992  HB2 PRO B 142     116.386 118.548  75.019  1.00  0.00      1    H  
ATOM   3993  CG  PRO B 142     116.180 120.224  73.711  1.00  0.00      1    C  
ATOM   3994  HG1 PRO B 142     116.426 120.465  72.677  1.00  0.00      1    H  
ATOM   3995  HG2 PRO B 142     115.100 120.123  73.814  1.00  0.00      1    H  
ATOM   3996  C   PRO B 142     119.319 119.139  73.389  1.00  0.00      1    C  
ATOM   3997  O   PRO B 142     119.762 117.993  73.237  1.00  0.00      1    O  
ATOM   3998  N   GLN B 143     119.716 120.165  72.637  1.00  0.00      1    N  
ATOM   3999  HN  GLN B 143     119.311 121.139  72.817  1.00  0.00      1    H  
ATOM   4000  CA  GLN B 143     120.695 119.979  71.571  1.00  0.00      1    C  
ATOM   4001  HA  GLN B 143     120.370 119.137  70.960  1.00  0.00      1    H  
ATOM   4002  CB  GLN B 143     120.757 121.212  70.675  1.00  0.00      1    C  
ATOM   4003  HB1 GLN B 143     120.917 122.087  71.305  1.00  0.00      1    H  
ATOM   4004  HB2 GLN B 143     121.598 121.098  69.990  1.00  0.00      1    H  
ATOM   4005  CG  GLN B 143     119.512 121.433  69.864  1.00  0.00      1    C  
ATOM   4006  HG1 GLN B 143     119.635 122.341  69.273  1.00  0.00      1    H  
ATOM   4007  HG2 GLN B 143     119.372 120.582  69.198  1.00  0.00      1    H  
ATOM   4008  CD  GLN B 143     118.280 121.580  70.730  1.00  0.00      1    C  
ATOM   4009  OE1 GLN B 143     118.260 122.374  71.672  1.00  0.00      1    O  
ATOM   4010  NE2 GLN B 143     117.239 120.813  70.414  1.00  0.00      1    N  
ATOM   4011 1HE2 GLN B 143     117.303 120.139  69.585  1.00  0.00      1    H  
ATOM   4012 2HE2 GLN B 143     116.338 120.871  70.988  1.00  0.00      1    H  
ATOM   4013  C   GLN B 143     122.069 119.667  72.097  1.00  0.00      1    C  
ATOM   4014  O   GLN B 143     122.956 119.238  71.355  1.00  0.00      1    O  
ATOM   4015  N   GLN B 144     122.262 119.894  73.389  1.00  0.00      1    N  
ATOM   4016  HN  GLN B 144     121.471 120.304  73.982  1.00  0.00      1    H  
ATOM   4017  CA  GLN B 144     123.540 119.590  74.003  1.00  0.00      1    C  
ATOM   4018  HA  GLN B 144     124.323 120.114  73.454  1.00  0.00      1    H  
ATOM   4019  CB  GLN B 144     123.555 120.072  75.452  1.00  0.00      1    C  
ATOM   4020  HB1 GLN B 144     122.734 119.587  75.980  1.00  0.00      1    H  
ATOM   4021  HB2 GLN B 144     124.503 119.773  75.900  1.00  0.00      1    H  
ATOM   4022  CG  GLN B 144     123.405 121.567  75.618  1.00  0.00      1    C  
ATOM   4023  HG1 GLN B 144     124.191 122.064  75.049  1.00  0.00      1    H  
ATOM   4024  HG2 GLN B 144     122.431 121.867  75.231  1.00  0.00      1    H  
ATOM   4025  CD  GLN B 144     123.507 121.994  77.066  1.00  0.00      1    C  
ATOM   4026  OE1 GLN B 144     124.161 121.336  77.873  1.00  0.00      1    O  
ATOM   4027  NE2 GLN B 144     122.872 123.112  77.400  1.00  0.00      1    N  
ATOM   4028 1HE2 GLN B 144     122.326 123.659  76.660  1.00  0.00      1    H  
ATOM   4029 2HE2 GLN B 144     122.907 123.466  78.409  1.00  0.00      1    H  
ATOM   4030  C   GLN B 144     123.843 118.107  73.979  1.00  0.00      1    C  
ATOM   4031  O   GLN B 144     124.970 117.695  73.727  1.00  0.00      1    O  
ATOM   4032  N   ILE B 145     122.822 117.298  74.239  1.00  0.00      1    N  
ATOM   4033  HN  ILE B 145     121.858 117.724  74.423  1.00  0.00      1    H  
ATOM   4034  CA  ILE B 145     122.972 115.851  74.282  1.00  0.00      1    C  
ATOM   4035  HA  ILE B 145     123.541 115.610  75.180  1.00  0.00      1    H  
ATOM   4036  CB  ILE B 145     121.611 115.149  74.400  1.00  0.00      1    C  
ATOM   4037  HB  ILE B 145     121.088 115.217  73.446  1.00  0.00      1    H  
ATOM   4038  CG2 ILE B 145     121.826 113.706  74.743  1.00  0.00      1    C  
ATOM   4039 1HG2 ILE B 145     120.862 113.205  74.828  1.00  0.00      1    H  
ATOM   4040 2HG2 ILE B 145     122.357 113.633  75.692  1.00  0.00      1    H  
ATOM   4041 3HG2 ILE B 145     122.415 113.230  73.959  1.00  0.00      1    H  
ATOM   4042  CG1 ILE B 145     120.766 115.808  75.483  1.00  0.00      1    C  
ATOM   4043 1HG1 ILE B 145     120.525 116.822  75.165  1.00  0.00      1    H  
ATOM   4044 2HG1 ILE B 145     119.846 115.235  75.601  1.00  0.00      1    H  
ATOM   4045  CD1 ILE B 145     121.458 115.877  76.812  1.00  0.00      1    C  
ATOM   4046 1HD1 ILE B 145     120.803 116.357  77.539  1.00  0.00      1    H  
ATOM   4047 2HD1 ILE B 145     122.377 116.455  76.714  1.00  0.00      1    H  
ATOM   4048 3HD1 ILE B 145     121.698 114.869  77.150  1.00  0.00      1    H  
ATOM   4049  C   ILE B 145     123.707 115.250  73.109  1.00  0.00      1    C  
ATOM   4050  O   ILE B 145     124.748 114.631  73.294  1.00  0.00      1    O  
ATOM   4051  N   PRO B 146     123.185 115.411  71.876  1.00  0.00      1    N  
ATOM   4052  CD  PRO B 146     121.960 116.112  71.453  1.00  0.00      1    C  
ATOM   4053  HD1 PRO B 146     121.849 117.063  71.975  1.00  0.00      1    H  
ATOM   4054  HD2 PRO B 146     121.075 115.498  71.623  1.00  0.00      1    H  
ATOM   4055  CA  PRO B 146     123.879 114.832  70.720  1.00  0.00      1    C  
ATOM   4056  HA  PRO B 146     123.950 113.754  70.864  1.00  0.00      1    H  
ATOM   4057  CB  PRO B 146     122.917 115.104  69.561  1.00  0.00      1    C  
ATOM   4058  HB1 PRO B 146     123.464 115.274  68.633  1.00  0.00      1    H  
ATOM   4059  HB2 PRO B 146     122.224 114.274  69.428  1.00  0.00      1    H  
ATOM   4060  CG  PRO B 146     122.204 116.322  69.982  1.00  0.00      1    C  
ATOM   4061  HG1 PRO B 146     122.817 117.207  69.814  1.00  0.00      1    H  
ATOM   4062  HG2 PRO B 146     121.262 116.424  69.444  1.00  0.00      1    H  
ATOM   4063  C   PRO B 146     125.277 115.381  70.499  1.00  0.00      1    C  
ATOM   4064  O   PRO B 146     126.077 114.813  69.753  1.00  0.00      1    O  
ATOM   4065  N   THR B 147     125.569 116.497  71.156  1.00  0.00      1    N  
ATOM   4066  HN  THR B 147     124.811 116.955  71.756  1.00  0.00      1    H  
ATOM   4067  CA  THR B 147     126.884 117.121  71.090  1.00  0.00      1    C  
ATOM   4068  HA  THR B 147     127.266 117.033  70.073  1.00  0.00      1    H  
ATOM   4069  CB  THR B 147     126.790 118.635  71.467  1.00  0.00      1    C  
ATOM   4070  HB  THR B 147     126.052 118.753  72.261  1.00  0.00      1    H  
ATOM   4071  OG1 THR B 147     126.359 119.381  70.323  1.00  0.00      1    O  
ATOM   4072  HG1 THR B 147     127.050 119.255  69.542  1.00  0.00      1    H  
ATOM   4073  CG2 THR B 147     128.119 119.179  71.952  1.00  0.00      1    C  
ATOM   4074 1HG2 THR B 147     128.010 120.234  72.204  1.00  0.00      1    H  
ATOM   4075 2HG2 THR B 147     128.866 119.069  71.166  1.00  0.00      1    H  
ATOM   4076 3HG2 THR B 147     128.438 118.626  72.836  1.00  0.00      1    H  
ATOM   4077  C   THR B 147     127.826 116.404  72.032  1.00  0.00      1    C  
ATOM   4078  O   THR B 147     128.895 115.924  71.639  1.00  0.00      1    O  
ATOM   4079  N   ALA B 148     127.412 116.311  73.291  1.00  0.00      1    N  
ATOM   4080  HN  ALA B 148     126.479 116.754  73.571  1.00  0.00      1    H  
ATOM   4081  CA  ALA B 148     128.201 115.619  74.295  1.00  0.00      1    C  
ATOM   4082  HA  ALA B 148     129.169 116.113  74.380  1.00  0.00      1    H  
ATOM   4083  CB  ALA B 148     127.496 115.693  75.642  1.00  0.00      1    C  
ATOM   4084  HB1 ALA B 148     128.091 115.173  76.393  1.00  0.00      1    H  
ATOM   4085  HB2 ALA B 148     126.516 115.223  75.566  1.00  0.00      1    H  
ATOM   4086  HB3 ALA B 148     127.376 116.737  75.933  1.00  0.00      1    H  
ATOM   4087  C   ALA B 148     128.426 114.181  73.906  1.00  0.00      1    C  
ATOM   4088  O   ALA B 148     129.476 113.596  74.170  1.00  0.00      1    O  
ATOM   4089  N   PHE B 149     127.416 113.617  73.254  1.00  0.00      1    N  
ATOM   4090  HN  PHE B 149     126.544 114.206  73.058  1.00  0.00      1    H  
ATOM   4091  CA  PHE B 149     127.438 112.237  72.794  1.00  0.00      1    C  
ATOM   4092  HA  PHE B 149     127.651 111.592  73.646  1.00  0.00      1    H  
ATOM   4093  CB  PHE B 149     126.058 111.869  72.238  1.00  0.00      1    C  
ATOM   4094  HB1 PHE B 149     125.309 112.461  72.764  1.00  0.00      1    H  
ATOM   4095  HB2 PHE B 149     126.039 112.118  71.177  1.00  0.00      1    H  
ATOM   4096  CG  PHE B 149     125.702 110.415  72.388  1.00  0.00      1    C  
ATOM   4097  CD1 PHE B 149     125.955 109.741  73.576  1.00  0.00      1    C  
ATOM   4098  HD1 PHE B 149     126.446 110.265  74.396  1.00  0.00      1    H  
ATOM   4099  CD2 PHE B 149     125.076 109.728  71.354  1.00  0.00      1    C  
ATOM   4100  HD2 PHE B 149     124.872 110.240  70.414  1.00  0.00      1    H  
ATOM   4101  CE1 PHE B 149     125.590 108.404  73.736  1.00  0.00      1    C  
ATOM   4102  HE1 PHE B 149     125.795 107.889  74.675  1.00  0.00      1    H  
ATOM   4103  CE2 PHE B 149     124.708 108.398  71.504  1.00  0.00      1    C  
ATOM   4104  HE2 PHE B 149     124.216 107.873  70.685  1.00  0.00      1    H  
ATOM   4105  CZ  PHE B 149     124.968 107.735  72.700  1.00  0.00      1    C  
ATOM   4106  HZ  PHE B 149     124.681 106.690  72.819  1.00  0.00      1    H  
ATOM   4107  C   PHE B 149     128.503 112.016  71.749  1.00  0.00      1    C  
ATOM   4108  O   PHE B 149     129.343 111.122  71.867  1.00  0.00      1    O  
ATOM   4109  N   ALA B 150     128.472 112.847  70.716  1.00  0.00      1    N  
ATOM   4110  HN  ALA B 150     127.706 113.593  70.670  1.00  0.00      1    H  
ATOM   4111  CA  ALA B 150     129.453 112.772  69.642  1.00  0.00      1    C  
ATOM   4112  HA  ALA B 150     129.334 111.814  69.136  1.00  0.00      1    H  
ATOM   4113  CB  ALA B 150     129.186 113.877  68.638  1.00  0.00      1    C  
ATOM   4114  HB1 ALA B 150     129.919 113.823  67.833  1.00  0.00      1    H  
ATOM   4115  HB2 ALA B 150     129.262 114.845  69.133  1.00  0.00      1    H  
ATOM   4116  HB3 ALA B 150     128.184 113.759  68.225  1.00  0.00      1    H  
ATOM   4117  C   ALA B 150     130.876 112.868  70.152  1.00  0.00      1    C  
ATOM   4118  O   ALA B 150     131.817 112.455  69.480  1.00  0.00      1    O  
ATOM   4119  N   SER B 151     131.025 113.399  71.365  1.00  0.00      1    N  
ATOM   4120  HN  SER B 151     130.150 113.707  71.899  1.00  0.00      1    H  
ATOM   4121  CA  SER B 151     132.330 113.580  71.999  1.00  0.00      1    C  
ATOM   4122  HA  SER B 151     133.071 113.673  71.205  1.00  0.00      1    H  
ATOM   4123  CB  SER B 151     132.352 114.875  72.802  1.00  0.00      1    C  
ATOM   4124  HB1 SER B 151     131.492 114.895  73.471  1.00  0.00      1    H  
ATOM   4125  HB2 SER B 151     133.270 114.917  73.388  1.00  0.00      1    H  
ATOM   4126  OG  SER B 151     132.298 115.998  71.942  1.00  0.00      1    O  
ATOM   4127  HG  SER B 151     133.126 115.985  71.296  1.00  0.00      1    H  
ATOM   4128  C   SER B 151     132.773 112.475  72.903  1.00  0.00      1    C  
ATOM   4129  O   SER B 151     133.743 112.645  73.631  1.00  0.00      1    O  
ATOM   4130  N   GLY B 152     132.071 111.349  72.893  1.00  0.00      1    N  
ATOM   4131  HN  GLY B 152     131.212 111.258  72.261  1.00  0.00      1    H  
ATOM   4132  CA  GLY B 152     132.472 110.241  73.742  1.00  0.00      1    C  
ATOM   4133  HA1 GLY B 152     132.220 109.317  73.222  1.00  0.00      1    H  
ATOM   4134  HA2 GLY B 152     133.552 110.300  73.876  1.00  0.00      1    H  
ATOM   4135  C   GLY B 152     131.838 110.182  75.122  1.00  0.00      1    C  
ATOM   4136  O   GLY B 152     132.245 109.373  75.956  1.00  0.00      1    O  
ATOM   4137  N   VAL B 153     130.848 111.035  75.368  1.00  0.00      1    N  
ATOM   4138  HN  VAL B 153     130.554 111.724  74.604  1.00  0.00      1    H  
ATOM   4139  CA  VAL B 153     130.149 111.058  76.652  1.00  0.00      1    C  
ATOM   4140  HA  VAL B 153     130.774 110.554  77.389  1.00  0.00      1    H  
ATOM   4141  CB  VAL B 153     129.913 112.506  77.131  1.00  0.00      1    C  
ATOM   4142  HB  VAL B 153     129.420 113.065  76.335  1.00  0.00      1    H  
ATOM   4143  CG1 VAL B 153     129.014 112.503  78.362  1.00  0.00      1    C  
ATOM   4144 1HG1 VAL B 153     128.851 113.528  78.696  1.00  0.00      1    H  
ATOM   4145 2HG1 VAL B 153     129.491 111.933  79.160  1.00  0.00      1    H  
ATOM   4146 3HG1 VAL B 153     128.056 112.046  78.112  1.00  0.00      1    H  
ATOM   4147  CG2 VAL B 153     131.242 113.172  77.451  1.00  0.00      1    C  
ATOM   4148 1HG2 VAL B 153     131.065 114.193  77.788  1.00  0.00      1    H  
ATOM   4149 2HG2 VAL B 153     131.866 113.188  76.557  1.00  0.00      1    H  
ATOM   4150 3HG2 VAL B 153     131.749 112.613  78.237  1.00  0.00      1    H  
ATOM   4151  C   VAL B 153     128.805 110.350  76.607  1.00  0.00      1    C  
ATOM   4152  O   VAL B 153     127.941 110.710  75.820  1.00  0.00      1    O  
ATOM   4153  N   THR B 154     128.621 109.343  77.455  1.00  0.00      1    N  
ATOM   4154  HN  THR B 154     129.408 109.073  78.127  1.00  0.00      1    H  
ATOM   4155  CA  THR B 154     127.366 108.599  77.487  1.00  0.00      1    C  
ATOM   4156  HA  THR B 154     126.800 108.863  76.593  1.00  0.00      1    H  
ATOM   4157  CB  THR B 154     127.615 107.092  77.453  1.00  0.00      1    C  
ATOM   4158  HB  THR B 154     126.700 106.579  77.750  1.00  0.00      1    H  
ATOM   4159  OG1 THR B 154     128.648 106.768  78.390  1.00  0.00      1    O  
ATOM   4160  HG1 THR B 154     129.529 107.278  78.131  1.00  0.00      1    H  
ATOM   4161  CG2 THR B 154     127.993 106.644  76.051  1.00  0.00      1    C  
ATOM   4162 1HG2 THR B 154     128.166 105.568  76.047  1.00  0.00      1    H  
ATOM   4163 2HG2 THR B 154     128.901 107.159  75.737  1.00  0.00      1    H  
ATOM   4164 3HG2 THR B 154     127.183 106.883  75.362  1.00  0.00      1    H  
ATOM   4165  C   THR B 154     126.492 108.881  78.685  1.00  0.00      1    C  
ATOM   4166  O   THR B 154     125.386 108.354  78.794  1.00  0.00      1    O  
ATOM   4167  N   THR B 155     126.970 109.714  79.594  1.00  0.00      1    N  
ATOM   4168  HN  THR B 155     127.930 110.165  79.455  1.00  0.00      1    H  
ATOM   4169  CA  THR B 155     126.194 110.014  80.774  1.00  0.00      1    C  
ATOM   4170  HA  THR B 155     125.148 109.811  80.542  1.00  0.00      1    H  
ATOM   4171  CB  THR B 155     126.606 109.079  81.932  1.00  0.00      1    C  
ATOM   4172  HB  THR B 155     127.661 109.233  82.158  1.00  0.00      1    H  
ATOM   4173  OG1 THR B 155     126.403 107.712  81.536  1.00  0.00      1    O  
ATOM   4174  HG1 THR B 155     125.390 107.560  81.306  1.00  0.00      1    H  
ATOM   4175  CG2 THR B 155     125.775 109.372  83.187  1.00  0.00      1    C  
ATOM   4176 1HG2 THR B 155     126.081 108.702  83.991  1.00  0.00      1    H  
ATOM   4177 2HG2 THR B 155     124.718 109.217  82.968  1.00  0.00      1    H  
ATOM   4178 3HG2 THR B 155     125.934 110.405  83.495  1.00  0.00      1    H  
ATOM   4179  C   THR B 155     126.293 111.447  81.214  1.00  0.00      1    C  
ATOM   4180  O   THR B 155     127.382 111.963  81.463  1.00  0.00      1    O  
ATOM   4181  N   MET B 156     125.141 112.106  81.296  1.00  0.00      1    N  
ATOM   4182  HN  MET B 156     124.237 111.594  81.040  1.00  0.00      1    H  
ATOM   4183  CA  MET B 156     125.060 113.499  81.721  1.00  0.00      1    C  
ATOM   4184  HA  MET B 156     126.071 113.851  81.927  1.00  0.00      1    H  
ATOM   4185  CB  MET B 156     124.461 114.381  80.614  1.00  0.00      1    C  
ATOM   4186  HB1 MET B 156     123.583 113.872  80.215  1.00  0.00      1    H  
ATOM   4187  HB2 MET B 156     124.160 115.328  81.063  1.00  0.00      1    H  
ATOM   4188  CG  MET B 156     125.405 114.689  79.443  1.00  0.00      1    C  
ATOM   4189  HG1 MET B 156     126.068 115.502  79.738  1.00  0.00      1    H  
ATOM   4190  HG2 MET B 156     125.995 113.797  79.231  1.00  0.00      1    H  
ATOM   4191  SD  MET B 156     124.529 115.181  77.918  1.00  0.00      1    S  
ATOM   4192  CE  MET B 156     124.452 116.954  78.089  1.00  0.00      1    C  
ATOM   4193  HE1 MET B 156     123.942 117.381  77.226  1.00  0.00      1    H  
ATOM   4194  HE2 MET B 156     125.463 117.358  78.150  1.00  0.00      1    H  
ATOM   4195  HE3 MET B 156     123.904 117.209  78.996  1.00  0.00      1    H  
ATOM   4196  C   MET B 156     124.240 113.668  82.970  1.00  0.00      1    C  
ATOM   4197  O   MET B 156     123.086 113.253  83.035  1.00  0.00      1    O  
ATOM   4198  N   ILE B 157     124.858 114.265  83.981  1.00  0.00      1    N  
ATOM   4199  HN  ILE B 157     125.881 114.552  83.857  1.00  0.00      1    H  
ATOM   4200  CA  ILE B 157     124.210 114.545  85.245  1.00  0.00      1    C  
ATOM   4201  HA  ILE B 157     123.181 114.190  85.198  1.00  0.00      1    H  
ATOM   4202  CB  ILE B 157     124.934 113.812  86.379  1.00  0.00      1    C  
ATOM   4203  HB  ILE B 157     126.007 113.928  86.230  1.00  0.00      1    H  
ATOM   4204  CG2 ILE B 157     124.573 114.416  87.722  1.00  0.00      1    C  
ATOM   4205 1HG2 ILE B 157     125.097 113.882  88.514  1.00  0.00      1    H  
ATOM   4206 2HG2 ILE B 157     123.498 114.335  87.880  1.00  0.00      1    H  
ATOM   4207 3HG2 ILE B 157     124.864 115.466  87.739  1.00  0.00      1    H  
ATOM   4208  CG1 ILE B 157     124.599 112.326  86.302  1.00  0.00      1    C  
ATOM   4209 1HG1 ILE B 157     123.521 112.227  86.172  1.00  0.00      1    H  
ATOM   4210 2HG1 ILE B 157     125.110 111.907  85.435  1.00  0.00      1    H  
ATOM   4211  CD1 ILE B 157     124.999 111.531  87.509  1.00  0.00      1    C  
ATOM   4212 1HD1 ILE B 157     124.722 110.487  87.365  1.00  0.00      1    H  
ATOM   4213 2HD1 ILE B 157     124.489 111.924  88.389  1.00  0.00      1    H  
ATOM   4214 3HD1 ILE B 157     126.077 111.604  87.652  1.00  0.00      1    H  
ATOM   4215  C   ILE B 157     124.200 116.034  85.501  1.00  0.00      1    C  
ATOM   4216  O   ILE B 157     125.236 116.688  85.386  1.00  0.00      1    O  
ATOM   4217  N   GLY B 158     123.033 116.589  85.813  1.00  0.00      1    N  
ATOM   4218  HN  GLY B 158     122.156 115.980  85.883  1.00  0.00      1    H  
ATOM   4219  CA  GLY B 158     122.943 118.018  86.059  1.00  0.00      1    C  
ATOM   4220  HA1 GLY B 158     123.640 118.282  86.854  1.00  0.00      1    H  
ATOM   4221  HA2 GLY B 158     123.214 118.549  85.146  1.00  0.00      1    H  
ATOM   4222  C   GLY B 158     121.547 118.440  86.474  1.00  0.00      1    C  
ATOM   4223  O   GLY B 158     120.837 117.674  87.126  1.00  0.00      1    O  
ATOM   4224  N   GLY B 159     121.142 119.654  86.108  1.00  0.00      1    N  
ATOM   4225  HN  GLY B 159     121.792 120.290  85.544  1.00  0.00      1    H  
ATOM   4226  CA  GLY B 159     119.816 120.112  86.476  1.00  0.00      1    C  
ATOM   4227  HA1 GLY B 159     119.144 119.254  86.498  1.00  0.00      1    H  
ATOM   4228  HA2 GLY B 159     119.865 120.561  87.468  1.00  0.00      1    H  
ATOM   4229  C   GLY B 159     119.265 121.134  85.508  1.00  0.00      1    C  
ATOM   4230  O   GLY B 159     119.984 121.595  84.621  1.00  0.00      1    O  
ATOM   4231  N   GLY B 160     117.988 121.477  85.665  1.00  0.00      1    N  
ATOM   4232  HN  GLY B 160     117.403 121.018  86.435  1.00  0.00      1    H  
ATOM   4233  CA  GLY B 160     117.388 122.471  84.795  1.00  0.00      1    C  
ATOM   4234  HA1 GLY B 160     117.280 123.390  85.371  1.00  0.00      1    H  
ATOM   4235  HA2 GLY B 160     118.075 122.640  83.965  1.00  0.00      1    H  
ATOM   4236  C   GLY B 160     116.032 122.139  84.206  1.00  0.00      1    C  
ATOM   4237  O   GLY B 160     115.495 121.045  84.402  1.00  0.00      1    O  
ATOM   4238  N   THR B 161     115.480 123.107  83.480  1.00  0.00      1    N  
ATOM   4239  HN  THR B 161     116.007 124.032  83.371  1.00  0.00      1    H  
ATOM   4240  CA  THR B 161     114.191 122.957  82.830  1.00  0.00      1    C  
ATOM   4241  HA  THR B 161     113.974 121.892  82.745  1.00  0.00      1    H  
ATOM   4242  CB  THR B 161     113.047 123.623  83.651  1.00  0.00      1    C  
ATOM   4243  HB  THR B 161     112.124 123.573  83.074  1.00  0.00      1    H  
ATOM   4244  OG1 THR B 161     113.360 125.001  83.908  1.00  0.00      1    O  
ATOM   4245  HG1 THR B 161     114.255 125.061  84.454  1.00  0.00      1    H  
ATOM   4246  CG2 THR B 161     112.844 122.900  84.964  1.00  0.00      1    C  
ATOM   4247 1HG2 THR B 161     112.041 123.380  85.523  1.00  0.00      1    H  
ATOM   4248 2HG2 THR B 161     113.765 122.938  85.546  1.00  0.00      1    H  
ATOM   4249 3HG2 THR B 161     112.580 121.860  84.770  1.00  0.00      1    H  
ATOM   4250  C   THR B 161     114.175 123.552  81.448  1.00  0.00      1    C  
ATOM   4251  O   THR B 161     113.119 123.895  80.921  1.00  0.00      1    O  
ATOM   4252  N   GLY B 162     115.347 123.675  80.840  1.00  0.00      1    N  
ATOM   4253  HN  GLY B 162     116.243 123.341  81.320  1.00  0.00      1    H  
ATOM   4254  CA  GLY B 162     115.400 124.268  79.516  1.00  0.00      1    C  
ATOM   4255  HA1 GLY B 162     115.997 123.629  78.865  1.00  0.00      1    H  
ATOM   4256  HA2 GLY B 162     114.387 124.344  79.121  1.00  0.00      1    H  
ATOM   4257  C   GLY B 162     116.022 125.656  79.553  1.00  0.00      1    C  
ATOM   4258  O   GLY B 162     116.660 126.002  80.540  1.00  0.00      1    O  
ATOM   4259  N   PRO B 163     115.835 126.487  78.513  1.00  0.00      1    N  
ATOM   4260  CD  PRO B 163     115.055 126.223  77.290  1.00  0.00      1    C  
ATOM   4261  HD1 PRO B 163     114.071 125.821  77.530  1.00  0.00      1    H  
ATOM   4262  HD2 PRO B 163     115.579 125.532  76.630  1.00  0.00      1    H  
ATOM   4263  CA  PRO B 163     116.411 127.832  78.472  1.00  0.00      1    C  
ATOM   4264  HA  PRO B 163     117.480 127.740  78.664  1.00  0.00      1    H  
ATOM   4265  CB  PRO B 163     116.235 128.229  77.008  1.00  0.00      1    C  
ATOM   4266  HB1 PRO B 163     116.196 129.313  76.897  1.00  0.00      1    H  
ATOM   4267  HB2 PRO B 163     117.041 127.829  76.393  1.00  0.00      1    H  
ATOM   4268  CG  PRO B 163     114.946 127.613  76.660  1.00  0.00      1    C  
ATOM   4269  HG1 PRO B 163     114.115 128.174  77.087  1.00  0.00      1    H  
ATOM   4270  HG2 PRO B 163     114.822 127.546  75.579  1.00  0.00      1    H  
ATOM   4271  C   PRO B 163     115.856 128.867  79.436  1.00  0.00      1    C  
ATOM   4272  O   PRO B 163     115.699 130.035  79.094  1.00  0.00      1    O  
ATOM   4273  N   ALA B 164     115.547 128.448  80.653  1.00  0.00      1    N  
ATOM   4274  HN  ALA B 164     115.654 127.414  80.906  1.00  0.00      1    H  
ATOM   4275  CA  ALA B 164     115.062 129.392  81.646  1.00  0.00      1    C  
ATOM   4276  HA  ALA B 164     114.597 130.232  81.130  1.00  0.00      1    H  
ATOM   4277  CB  ALA B 164     114.020 128.733  82.540  1.00  0.00      1    C  
ATOM   4278  HB1 ALA B 164     113.667 129.453  83.278  1.00  0.00      1    H  
ATOM   4279  HB2 ALA B 164     114.466 127.879  83.050  1.00  0.00      1    H  
ATOM   4280  HB3 ALA B 164     113.181 128.395  81.932  1.00  0.00      1    H  
ATOM   4281  C   ALA B 164     116.217 129.913  82.474  1.00  0.00      1    C  
ATOM   4282  O   ALA B 164     117.124 129.158  82.846  1.00  0.00      1    O  
ATOM   4283  N   ASP B 165     116.192 131.210  82.756  1.00  0.00      1    N  
ATOM   4284  HN  ASP B 165     115.367 131.795  82.407  1.00  0.00      1    H  
ATOM   4285  CA  ASP B 165     117.244 131.870  83.522  1.00  0.00      1    C  
ATOM   4286  HA  ASP B 165     118.091 132.022  82.853  1.00  0.00      1    H  
ATOM   4287  CB  ASP B 165     116.750 133.240  83.954  1.00  0.00      1    C  
ATOM   4288  HB1 ASP B 165     116.045 133.118  84.776  1.00  0.00      1    H  
ATOM   4289  HB2 ASP B 165     117.601 133.832  84.290  1.00  0.00      1    H  
ATOM   4290  CG  ASP B 165     116.065 133.966  82.828  1.00  0.00      1    C  
ATOM   4291  OD1 ASP B 165     116.758 134.644  82.035  1.00  0.00      1    O  
ATOM   4292  OD2 ASP B 165     114.828 133.829  82.719  1.00  0.00      1    O  
ATOM   4293  C   ASP B 165     117.739 131.093  84.713  1.00  0.00      1    C  
ATOM   4294  O   ASP B 165     118.947 131.036  84.957  1.00  0.00      1    O  
ATOM   4295  N   GLY B 166     116.825 130.494  85.472  1.00  0.00      1    N  
ATOM   4296  HN  GLY B 166     115.785 130.585  85.235  1.00  0.00      1    H  
ATOM   4297  CA  GLY B 166     117.247 129.715  86.625  1.00  0.00      1    C  
ATOM   4298  HA1 GLY B 166     117.756 130.368  87.334  1.00  0.00      1    H  
ATOM   4299  HA2 GLY B 166     116.371 129.274  87.101  1.00  0.00      1    H  
ATOM   4300  C   GLY B 166     118.196 128.606  86.192  1.00  0.00      1    C  
ATOM   4301  O   GLY B 166     119.218 128.335  86.832  1.00  0.00      1    O  
ATOM   4302  N   THR B 167     117.849 127.962  85.086  1.00  0.00      1    N  
ATOM   4303  HN  THR B 167     116.948 128.239  84.579  1.00  0.00      1    H  
ATOM   4304  CA  THR B 167     118.662 126.894  84.551  1.00  0.00      1    C  
ATOM   4305  HA  THR B 167     118.890 126.203  85.362  1.00  0.00      1    H  
ATOM   4306  CB  THR B 167     117.887 126.137  83.490  1.00  0.00      1    C  
ATOM   4307  HB  THR B 167     117.651 126.812  82.667  1.00  0.00      1    H  
ATOM   4308  OG1 THR B 167     116.670 125.654  84.068  1.00  0.00      1    O  
ATOM   4309  HG1 THR B 167     116.893 125.015  84.871  1.00  0.00      1    H  
ATOM   4310  CG2 THR B 167     118.705 124.970  82.962  1.00  0.00      1    C  
ATOM   4311 1HG2 THR B 167     118.132 124.439  82.202  1.00  0.00      1    H  
ATOM   4312 2HG2 THR B 167     118.939 124.290  83.781  1.00  0.00      1    H  
ATOM   4313 3HG2 THR B 167     119.631 125.343  82.524  1.00  0.00      1    H  
ATOM   4314  C   THR B 167     119.972 127.390  83.971  1.00  0.00      1    C  
ATOM   4315  O   THR B 167     121.017 126.772  84.172  1.00  0.00      1    O  
ATOM   4316  N   ASN B 168     119.922 128.508  83.246  1.00  0.00      1    N  
ATOM   4317  HN  ASN B 168     118.980 128.991  83.092  1.00  0.00      1    H  
ATOM   4318  CA  ASN B 168     121.126 129.086  82.659  1.00  0.00      1    C  
ATOM   4319  HA  ASN B 168     121.573 128.354  81.986  1.00  0.00      1    H  
ATOM   4320  CB  ASN B 168     120.799 130.348  81.862  1.00  0.00      1    C  
ATOM   4321  HB1 ASN B 168     120.536 131.143  82.560  1.00  0.00      1    H  
ATOM   4322  HB2 ASN B 168     121.682 130.640  81.294  1.00  0.00      1    H  
ATOM   4323  CG  ASN B 168     119.659 130.152  80.908  1.00  0.00      1    C  
ATOM   4324  OD1 ASN B 168     119.600 129.157  80.195  1.00  0.00      1    O  
ATOM   4325  ND2 ASN B 168     118.747 131.111  80.878  1.00  0.00      1    N  
ATOM   4326 1HD2 ASN B 168     118.849 131.966  81.513  1.00  0.00      1    H  
ATOM   4327 2HD2 ASN B 168     117.908 131.031  80.218  1.00  0.00      1    H  
ATOM   4328  C   ASN B 168     122.136 129.453  83.710  1.00  0.00      1    C  
ATOM   4329  O   ASN B 168     123.342 129.454  83.465  1.00  0.00      1    O  
ATOM   4330  N   ALA B 169     121.620 129.838  84.887  1.00  0.00      1    N  
ATOM   4331  HN  ALA B 169     120.639 130.037  84.920  1.00  0.00      1    H  
ATOM   4332  CA  ALA B 169     122.475 130.177  86.022  1.00  0.00      1    C  
ATOM   4333  HA  ALA B 169     123.352 130.716  85.657  1.00  0.00      1    H  
ATOM   4334  CB  ALA B 169     121.643 131.081  86.933  1.00  0.00      1    C  
ATOM   4335  HB1 ALA B 169     122.203 131.346  87.827  1.00  0.00      1    H  
ATOM   4336  HB2 ALA B 169     120.711 130.610  87.245  1.00  0.00      1    H  
ATOM   4337  HB3 ALA B 169     121.380 132.009  86.425  1.00  0.00      1    H  
ATOM   4338  C   ALA B 169     122.954 128.907  86.771  1.00  0.00      1    C  
ATOM   4339  O   ALA B 169     124.133 128.682  87.059  1.00  0.00      1    O  
ATOM   4340  N   THR B 170     121.959 128.037  87.059  1.00  0.00      1    N  
ATOM   4341  HN  THR B 170     120.996 128.150  86.606  1.00  0.00      1    H  
ATOM   4342  CA  THR B 170     122.220 126.860  87.892  1.00  0.00      1    C  
ATOM   4343  HA  THR B 170     123.293 126.816  88.081  1.00  0.00      1    H  
ATOM   4344  CB  THR B 170     121.507 126.993  89.248  1.00  0.00      1    C  
ATOM   4345  HB  THR B 170     121.978 126.333  89.977  1.00  0.00      1    H  
ATOM   4346  OG1 THR B 170     120.129 126.638  89.095  1.00  0.00      1    O  
ATOM   4347  HG1 THR B 170     119.677 127.279  88.397  1.00  0.00      1    H  
ATOM   4348  CG2 THR B 170     121.569 128.430  89.743  1.00  0.00      1    C  
ATOM   4349 1HG2 THR B 170     121.060 128.506  90.704  1.00  0.00      1    H  
ATOM   4350 2HG2 THR B 170     121.081 129.085  89.021  1.00  0.00      1    H  
ATOM   4351 3HG2 THR B 170     122.610 128.730  89.860  1.00  0.00      1    H  
ATOM   4352  C   THR B 170     121.798 125.530  87.296  1.00  0.00      1    C  
ATOM   4353  O   THR B 170     120.899 125.459  86.453  1.00  0.00      1    O  
ATOM   4354  N   THR B 171     122.463 124.466  87.739  1.00  0.00      1    N  
ATOM   4355  HN  THR B 171     123.253 124.608  88.446  1.00  0.00      1    H  
ATOM   4356  CA  THR B 171     122.152 123.110  87.293  1.00  0.00      1    C  
ATOM   4357  HA  THR B 171     121.725 123.154  86.291  1.00  0.00      1    H  
ATOM   4358  CB  THR B 171     123.412 122.214  87.265  1.00  0.00      1    C  
ATOM   4359  HB  THR B 171     123.189 121.296  86.721  1.00  0.00      1    H  
ATOM   4360  OG1 THR B 171     123.803 121.890  88.598  1.00  0.00      1    O  
ATOM   4361  HG1 THR B 171     124.016 122.773  89.125  1.00  0.00      1    H  
ATOM   4362  CG2 THR B 171     124.559 122.923  86.596  1.00  0.00      1    C  
ATOM   4363 1HG2 THR B 171     125.434 122.273  86.588  1.00  0.00      1    H  
ATOM   4364 2HG2 THR B 171     124.791 123.837  87.143  1.00  0.00      1    H  
ATOM   4365 3HG2 THR B 171     124.284 123.173  85.571  1.00  0.00      1    H  
ATOM   4366  C   THR B 171     121.142 122.494  88.233  1.00  0.00      1    C  
ATOM   4367  O   THR B 171     121.432 121.582  89.009  1.00  0.00      1    O  
ATOM   4368  N   ILE B 172     119.927 123.014  88.157  1.00  0.00      1    N  
ATOM   4369  HN  ILE B 172     119.728 123.772  87.429  1.00  0.00      1    H  
ATOM   4370  CA  ILE B 172     118.864 122.582  89.034  1.00  0.00      1    C  
ATOM   4371  HA  ILE B 172     119.156 121.627  89.470  1.00  0.00      1    H  
ATOM   4372  CB  ILE B 172     118.713 123.612  90.192  1.00  0.00      1    C  
ATOM   4373  HB  ILE B 172     118.687 124.609  89.752  1.00  0.00      1    H  
ATOM   4374  CG2 ILE B 172     117.401 123.399  90.947  1.00  0.00      1    C  
ATOM   4375 1HG2 ILE B 172     117.320 124.131  91.750  1.00  0.00      1    H  
ATOM   4376 2HG2 ILE B 172     117.383 122.394  91.369  1.00  0.00      1    H  
ATOM   4377 3HG2 ILE B 172     116.563 123.520  90.261  1.00  0.00      1    H  
ATOM   4378  CG1 ILE B 172     119.931 123.537  91.111  1.00  0.00      1    C  
ATOM   4379 1HG1 ILE B 172     119.874 122.614  91.688  1.00  0.00      1    H  
ATOM   4380 2HG1 ILE B 172     120.830 123.526  90.495  1.00  0.00      1    H  
ATOM   4381  CD1 ILE B 172     120.020 124.693  92.067  1.00  0.00      1    C  
ATOM   4382 1HD1 ILE B 172     120.906 124.581  92.692  1.00  0.00      1    H  
ATOM   4383 2HD1 ILE B 172     119.131 124.713  92.698  1.00  0.00      1    H  
ATOM   4384 3HD1 ILE B 172     120.087 125.625  91.506  1.00  0.00      1    H  
ATOM   4385  C   ILE B 172     117.509 122.404  88.384  1.00  0.00      1    C  
ATOM   4386  O   ILE B 172     117.042 123.237  87.608  1.00  0.00      1    O  
ATOM   4387  N   THR B 173     116.885 121.282  88.700  1.00  0.00      1    N  
ATOM   4388  HN  THR B 173     117.398 120.560  89.301  1.00  0.00      1    H  
ATOM   4389  CA  THR B 173     115.533 120.992  88.264  1.00  0.00      1    C  
ATOM   4390  HA  THR B 173     115.189 121.772  87.585  1.00  0.00      1    H  
ATOM   4391  CB  THR B 173     115.454 119.618  87.566  1.00  0.00      1    C  
ATOM   4392  HB  THR B 173     115.767 118.840  88.262  1.00  0.00      1    H  
ATOM   4393  OG1 THR B 173     116.319 119.610  86.423  1.00  0.00      1    O  
ATOM   4394  HG1 THR B 173     116.020 120.360  85.752  1.00  0.00      1    H  
ATOM   4395  CG2 THR B 173     114.046 119.343  87.108  1.00  0.00      1    C  
ATOM   4396 1HG2 THR B 173     114.006 118.370  86.618  1.00  0.00      1    H  
ATOM   4397 2HG2 THR B 173     113.734 120.116  86.406  1.00  0.00      1    H  
ATOM   4398 3HG2 THR B 173     113.377 119.343  87.969  1.00  0.00      1    H  
ATOM   4399  C   THR B 173     114.695 121.009  89.538  1.00  0.00      1    C  
ATOM   4400  O   THR B 173     114.574 120.003  90.238  1.00  0.00      1    O  
ATOM   4401  N   PRO B 174     114.135 122.179  89.881  1.00  0.00      1    N  
ATOM   4402  CD  PRO B 174     114.170 123.390  89.040  1.00  0.00      1    C  
ATOM   4403  HD1 PRO B 174     113.872 123.166  88.016  1.00  0.00      1    H  
ATOM   4404  HD2 PRO B 174     115.163 123.839  89.040  1.00  0.00      1    H  
ATOM   4405  CA  PRO B 174     113.318 122.413  91.075  1.00  0.00      1    C  
ATOM   4406  HA  PRO B 174     113.879 122.047  91.935  1.00  0.00      1    H  
ATOM   4407  CB  PRO B 174     113.291 123.934  91.158  1.00  0.00      1    C  
ATOM   4408  HB1 PRO B 174     112.442 124.286  91.744  1.00  0.00      1    H  
ATOM   4409  HB2 PRO B 174     114.215 124.326  91.583  1.00  0.00      1    H  
ATOM   4410  CG  PRO B 174     113.152 124.304  89.722  1.00  0.00      1    C  
ATOM   4411  HG1 PRO B 174     112.143 124.106  89.361  1.00  0.00      1    H  
ATOM   4412  HG2 PRO B 174     113.397 125.354  89.561  1.00  0.00      1    H  
ATOM   4413  C   PRO B 174     111.935 121.842  91.161  1.00  0.00      1    C  
ATOM   4414  O   PRO B 174     111.156 121.952  90.221  1.00  0.00      1    O  
ATOM   4415  N   GLY B 175     111.632 121.265  92.326  1.00  0.00      1    N  
ATOM   4416  HN  GLY B 175     112.384 121.214  93.086  1.00  0.00      1    H  
ATOM   4417  CA  GLY B 175     110.321 120.703  92.602  1.00  0.00      1    C  
ATOM   4418  HA1 GLY B 175     110.258 120.520  93.675  1.00  0.00      1    H  
ATOM   4419  HA2 GLY B 175     109.575 121.444  92.315  1.00  0.00      1    H  
ATOM   4420  C   GLY B 175     109.981 119.411  91.894  1.00  0.00      1    C  
ATOM   4421  O   GLY B 175     110.480 119.143  90.792  1.00  0.00      1    O  
ATOM   4422  N   ARG B 176     109.101 118.611  92.495  1.00  0.00      1    N  
ATOM   4423  HN  ARG B 176     108.652 118.901  93.422  1.00  0.00      1    H  
ATOM   4424  CA  ARG B 176     108.757 117.339  91.878  1.00  0.00      1    C  
ATOM   4425  HA  ARG B 176     109.696 116.822  91.683  1.00  0.00      1    H  
ATOM   4426  CB  ARG B 176     107.959 116.454  92.842  1.00  0.00      1    C  
ATOM   4427  HB1 ARG B 176     108.117 115.416  92.548  1.00  0.00      1    H  
ATOM   4428  HB2 ARG B 176     108.356 116.613  93.845  1.00  0.00      1    H  
ATOM   4429  CG  ARG B 176     106.472 116.695  92.893  1.00  0.00      1    C  
ATOM   4430  HG1 ARG B 176     106.283 117.762  93.015  1.00  0.00      1    H  
ATOM   4431  HG2 ARG B 176     106.018 116.349  91.964  1.00  0.00      1    H  
ATOM   4432  CD  ARG B 176     105.862 115.936  94.067  1.00  0.00      1    C  
ATOM   4433  HD1 ARG B 176     106.388 116.215  94.980  1.00  0.00      1    H  
ATOM   4434  HD2 ARG B 176     104.810 116.207  94.156  1.00  0.00      1    H  
ATOM   4435  NE  ARG B 176     105.965 114.492  93.883  1.00  0.00      1    N  
ATOM   4436  HE  ARG B 176     105.440 114.061  93.056  1.00  0.00      1    H  
ATOM   4437  CZ  ARG B 176     106.660 113.671  94.662  1.00  0.00      1    C  
ATOM   4438  NH1 ARG B 176     107.344 114.136  95.701  1.00  0.00      1    N  
ATOM   4439 1HH1 ARG B 176     107.340 115.184  95.919  1.00  0.00      1    H  
ATOM   4440 2HH1 ARG B 176     107.900 113.463  96.320  1.00  0.00      1    H  
ATOM   4441  NH2 ARG B 176     106.644 112.368  94.414  1.00  0.00      1    N  
ATOM   4442 1HH2 ARG B 176     106.075 111.987  93.592  1.00  0.00      1    H  
ATOM   4443 2HH2 ARG B 176     107.201 111.698  95.036  1.00  0.00      1    H  
ATOM   4444  C   ARG B 176     108.045 117.457  90.554  1.00  0.00      1    C  
ATOM   4445  O   ARG B 176     108.181 116.555  89.713  1.00  0.00      1    O  
ATOM   4446  N   ARG B 177     107.304 118.545  90.327  1.00  0.00      1    N  
ATOM   4447  HN  ARG B 177     107.211 119.310  91.069  1.00  0.00      1    H  
ATOM   4448  CA  ARG B 177     106.625 118.664  89.041  1.00  0.00      1    C  
ATOM   4449  HA  ARG B 177     106.085 117.735  88.859  1.00  0.00      1    H  
ATOM   4450  CB  ARG B 177     105.617 119.804  89.015  1.00  0.00      1    C  
ATOM   4451  HB1 ARG B 177     104.908 119.663  89.831  1.00  0.00      1    H  
ATOM   4452  HB2 ARG B 177     106.150 120.745  89.154  1.00  0.00      1    H  
ATOM   4453  CG  ARG B 177     104.842 119.870  87.699  1.00  0.00      1    C  
ATOM   4454  HG1 ARG B 177     104.362 120.846  87.622  1.00  0.00      1    H  
ATOM   4455  HG2 ARG B 177     105.541 119.742  86.872  1.00  0.00      1    H  
ATOM   4456  CD  ARG B 177     103.771 118.785  87.613  1.00  0.00      1    C  
ATOM   4457  HD1 ARG B 177     104.178 117.866  88.035  1.00  0.00      1    H  
ATOM   4458  HD2 ARG B 177     102.910 119.105  88.201  1.00  0.00      1    H  
ATOM   4459  NE  ARG B 177     103.320 118.506  86.250  1.00  0.00      1    N  
ATOM   4460  HE  ARG B 177     102.311 118.754  85.994  1.00  0.00      1    H  
ATOM   4461  CZ  ARG B 177     104.090 117.961  85.306  1.00  0.00      1    C  
ATOM   4462  NH1 ARG B 177     105.351 117.646  85.584  1.00  0.00      1    N  
ATOM   4463 1HH1 ARG B 177     105.745 117.830  86.562  1.00  0.00      1    H  
ATOM   4464 2HH1 ARG B 177     105.972 117.209  84.830  1.00  0.00      1    H  
ATOM   4465  NH2 ARG B 177     103.606 117.704  84.092  1.00  0.00      1    N  
ATOM   4466 1HH2 ARG B 177     102.587 117.935  83.863  1.00  0.00      1    H  
ATOM   4467 2HH2 ARG B 177     104.236 117.267  83.346  1.00  0.00      1    H  
ATOM   4468  C   ARG B 177     107.601 118.855  87.924  1.00  0.00      1    C  
ATOM   4469  O   ARG B 177     107.507 118.179  86.901  1.00  0.00      1    O  
ATOM   4470  N   ASN B 178     108.553 119.768  88.110  1.00  0.00      1    N  
ATOM   4471  HN  ASN B 178     108.576 120.331  89.020  1.00  0.00      1    H  
ATOM   4472  CA  ASN B 178     109.562 120.008  87.088  1.00  0.00      1    C  
ATOM   4473  HA  ASN B 178     109.054 120.133  86.132  1.00  0.00      1    H  
ATOM   4474  CB  ASN B 178     110.368 121.274  87.369  1.00  0.00      1    C  
ATOM   4475  HB1 ASN B 178     110.850 121.173  88.341  1.00  0.00      1    H  
ATOM   4476  HB2 ASN B 178     111.128 121.384  86.595  1.00  0.00      1    H  
ATOM   4477  CG  ASN B 178     109.504 122.520  87.382  1.00  0.00      1    C  
ATOM   4478  OD1 ASN B 178     108.637 122.699  86.521  1.00  0.00      1    O  
ATOM   4479  ND2 ASN B 178     109.738 123.394  88.360  1.00  0.00      1    N  
ATOM   4480 1HD2 ASN B 178     110.503 123.197  89.082  1.00  0.00      1    H  
ATOM   4481 2HD2 ASN B 178     109.161 124.293  88.423  1.00  0.00      1    H  
ATOM   4482  C   ASN B 178     110.482 118.848  86.976  1.00  0.00      1    C  
ATOM   4483  O   ASN B 178     111.178 118.692  85.976  1.00  0.00      1    O  
ATOM   4484  N   LEU B 179     110.517 118.017  88.012  1.00  0.00      1    N  
ATOM   4485  HN  LEU B 179     109.951 118.226  88.896  1.00  0.00      1    H  
ATOM   4486  CA  LEU B 179     111.337 116.817  87.926  1.00  0.00      1    C  
ATOM   4487  HA  LEU B 179     112.306 117.075  87.499  1.00  0.00      1    H  
ATOM   4488  CB  LEU B 179     111.545 116.187  89.306  1.00  0.00      1    C  
ATOM   4489  HB1 LEU B 179     110.565 116.025  89.754  1.00  0.00      1    H  
ATOM   4490  HB2 LEU B 179     112.045 115.228  89.167  1.00  0.00      1    H  
ATOM   4491  CG  LEU B 179     112.379 117.019  90.280  1.00  0.00      1    C  
ATOM   4492  HG  LEU B 179     111.936 118.011  90.366  1.00  0.00      1    H  
ATOM   4493  CD1 LEU B 179     112.397 116.369  91.650  1.00  0.00      1    C  
ATOM   4494 1HD1 LEU B 179     112.995 116.974  92.332  1.00  0.00      1    H  
ATOM   4495 2HD1 LEU B 179     112.831 115.372  91.574  1.00  0.00      1    H  
ATOM   4496 3HD1 LEU B 179     111.378 116.294  92.030  1.00  0.00      1    H  
ATOM   4497  CD2 LEU B 179     113.790 117.156  89.734  1.00  0.00      1    C  
ATOM   4498 1HD2 LEU B 179     114.391 117.749  90.424  1.00  0.00      1    H  
ATOM   4499 2HD2 LEU B 179     113.758 117.651  88.763  1.00  0.00      1    H  
ATOM   4500 3HD2 LEU B 179     114.235 116.167  89.623  1.00  0.00      1    H  
ATOM   4501  C   LEU B 179     110.635 115.854  87.012  1.00  0.00      1    C  
ATOM   4502  O   LEU B 179     111.246 115.160  86.212  1.00  0.00      1    O  
ATOM   4503  N   LYS B 180     109.312 115.839  87.123  1.00  0.00      1    N  
ATOM   4504  HN  LYS B 180     108.842 116.463  87.854  1.00  0.00      1    H  
ATOM   4505  CA  LYS B 180     108.491 114.997  86.277  1.00  0.00      1    C  
ATOM   4506  HA  LYS B 180     108.787 113.959  86.428  1.00  0.00      1    H  
ATOM   4507  CB  LYS B 180     107.021 115.149  86.675  1.00  0.00      1    C  
ATOM   4508  HB1 LYS B 180     106.896 114.742  87.678  1.00  0.00      1    H  
ATOM   4509  HB2 LYS B 180     106.778 116.211  86.680  1.00  0.00      1    H  
ATOM   4510  CG  LYS B 180     106.049 114.446  85.755  1.00  0.00      1    C  
ATOM   4511  HG1 LYS B 180     106.066 114.934  84.781  1.00  0.00      1    H  
ATOM   4512  HG2 LYS B 180     106.353 113.405  85.646  1.00  0.00      1    H  
ATOM   4513  CD  LYS B 180     104.635 114.492  86.306  1.00  0.00      1    C  
ATOM   4514  HD1 LYS B 180     104.613 113.994  87.275  1.00  0.00      1    H  
ATOM   4515  HD2 LYS B 180     104.331 115.532  86.424  1.00  0.00      1    H  
ATOM   4516  CE  LYS B 180     103.670 113.796  85.367  1.00  0.00      1    C  
ATOM   4517  HE1 LYS B 180     103.560 114.408  84.472  1.00  0.00      1    H  
ATOM   4518  HE2 LYS B 180     104.092 112.828  85.096  1.00  0.00      1    H  
ATOM   4519  NZ  LYS B 180     102.313 113.571  85.955  1.00  0.00      1    N1+
ATOM   4520  HZ1 LYS B 180     101.690 113.078  85.238  1.00  0.00      1    H  
ATOM   4521  HZ2 LYS B 180     101.877 114.512  86.218  1.00  0.00      1    H  
ATOM   4522  HZ3 LYS B 180     102.400 112.962  86.830  1.00  0.00      1    H  
ATOM   4523  C   LYS B 180     108.688 115.348  84.813  1.00  0.00      1    C  
ATOM   4524  O   LYS B 180     109.034 114.496  84.000  1.00  0.00      1    O  
ATOM   4525  N   TRP B 181     108.484 116.615  84.469  1.00  0.00      1    N  
ATOM   4526  HN  TRP B 181     108.181 117.322  85.213  1.00  0.00      1    H  
ATOM   4527  CA  TRP B 181     108.668 117.054  83.089  1.00  0.00      1    C  
ATOM   4528  HA  TRP B 181     107.826 116.696  82.497  1.00  0.00      1    H  
ATOM   4529  CB  TRP B 181     108.717 118.580  82.991  1.00  0.00      1    C  
ATOM   4530  HB1 TRP B 181     109.355 118.943  83.797  1.00  0.00      1    H  
ATOM   4531  HB2 TRP B 181     109.163 118.836  82.030  1.00  0.00      1    H  
ATOM   4532  CG  TRP B 181     107.428 119.285  83.088  1.00  0.00      1    C  
ATOM   4533  CD2 TRP B 181     106.474 119.471  82.038  1.00  0.00      1    C  
ATOM   4534  CE2 TRP B 181     105.412 120.224  82.568  1.00  0.00      1    C  
ATOM   4535  CE3 TRP B 181     106.413 119.074  80.703  1.00  0.00      1    C  
ATOM   4536  HE3 TRP B 181     107.219 118.489  80.260  1.00  0.00      1    H  
ATOM   4537  CD1 TRP B 181     106.924 119.913  84.181  1.00  0.00      1    C  
ATOM   4538  HD1 TRP B 181     107.410 119.958  85.155  1.00  0.00      1    H  
ATOM   4539  NE1 TRP B 181     105.711 120.484  83.879  1.00  0.00      1    N  
ATOM   4540  HE1 TRP B 181     105.100 121.041  84.558  1.00  0.00      1    H  
ATOM   4541  CZ2 TRP B 181     104.300 120.588  81.806  1.00  0.00      1    C  
ATOM   4542  HZ2 TRP B 181     103.488 121.174  82.237  1.00  0.00      1    H  
ATOM   4543  CZ3 TRP B 181     105.305 119.438  79.949  1.00  0.00      1    C  
ATOM   4544  HZ3 TRP B 181     105.246 119.134  78.904  1.00  0.00      1    H  
ATOM   4545  CH2 TRP B 181     104.266 120.185  80.504  1.00  0.00      1    C  
ATOM   4546  HH2 TRP B 181     103.410 120.452  79.884  1.00  0.00      1    H  
ATOM   4547  C   TRP B 181     109.943 116.541  82.468  1.00  0.00      1    C  
ATOM   4548  O   TRP B 181     109.946 116.010  81.356  1.00  0.00      1    O  
ATOM   4549  N   MET B 182     111.043 116.718  83.190  1.00  0.00      1    N  
ATOM   4550  HN  MET B 182     110.962 117.169  84.157  1.00  0.00      1    H  
ATOM   4551  CA  MET B 182     112.358 116.316  82.704  1.00  0.00      1    C  
ATOM   4552  HA  MET B 182     112.470 116.737  81.705  1.00  0.00      1    H  
ATOM   4553  CB  MET B 182     113.440 116.950  83.580  1.00  0.00      1    C  
ATOM   4554  HB1 MET B 182     113.288 116.622  84.608  1.00  0.00      1    H  
ATOM   4555  HB2 MET B 182     114.413 116.607  83.229  1.00  0.00      1    H  
ATOM   4556  CG  MET B 182     113.427 118.476  83.553  1.00  0.00      1    C  
ATOM   4557  HG1 MET B 182     112.476 118.825  83.955  1.00  0.00      1    H  
ATOM   4558  HG2 MET B 182     114.242 118.844  84.176  1.00  0.00      1    H  
ATOM   4559  SD  MET B 182     113.629 119.139  81.881  1.00  0.00      1    S  
ATOM   4560  CE  MET B 182     115.332 118.799  81.640  1.00  0.00      1    C  
ATOM   4561  HE1 MET B 182     115.635 119.143  80.651  1.00  0.00      1    H  
ATOM   4562  HE2 MET B 182     115.503 117.725  81.719  1.00  0.00      1    H  
ATOM   4563  HE3 MET B 182     115.917 119.317  82.400  1.00  0.00      1    H  
ATOM   4564  C   MET B 182     112.575 114.826  82.582  1.00  0.00      1    C  
ATOM   4565  O   MET B 182     113.191 114.368  81.619  1.00  0.00      1    O  
ATOM   4566  N   LEU B 183     112.089 114.057  83.554  1.00  0.00      1    N  
ATOM   4567  HN  LEU B 183     111.594 114.507  84.389  1.00  0.00      1    H  
ATOM   4568  CA  LEU B 183     112.226 112.604  83.491  1.00  0.00      1    C  
ATOM   4569  HA  LEU B 183     113.280 112.362  83.358  1.00  0.00      1    H  
ATOM   4570  CB  LEU B 183     111.741 111.966  84.803  1.00  0.00      1    C  
ATOM   4571  HB1 LEU B 183     110.750 112.363  85.024  1.00  0.00      1    H  
ATOM   4572  HB2 LEU B 183     111.675 110.889  84.649  1.00  0.00      1    H  
ATOM   4573  CG  LEU B 183     112.640 112.217  86.034  1.00  0.00      1    C  
ATOM   4574  HG  LEU B 183     112.964 113.258  86.019  1.00  0.00      1    H  
ATOM   4575  CD1 LEU B 183     111.899 111.956  87.353  1.00  0.00      1    C  
ATOM   4576 1HD1 LEU B 183     112.570 112.145  88.191  1.00  0.00      1    H  
ATOM   4577 2HD1 LEU B 183     111.564 110.919  87.383  1.00  0.00      1    H  
ATOM   4578 3HD1 LEU B 183     111.036 112.618  87.423  1.00  0.00      1    H  
ATOM   4579  CD2 LEU B 183     113.863 111.330  85.916  1.00  0.00      1    C  
ATOM   4580 1HD2 LEU B 183     114.513 111.491  86.776  1.00  0.00      1    H  
ATOM   4581 2HD2 LEU B 183     114.403 111.575  85.002  1.00  0.00      1    H  
ATOM   4582 3HD2 LEU B 183     113.553 110.285  85.885  1.00  0.00      1    H  
ATOM   4583  C   LEU B 183     111.459 112.061  82.312  1.00  0.00      1    C  
ATOM   4584  O   LEU B 183     111.918 111.180  81.582  1.00  0.00      1    O  
ATOM   4585  N   ARG B 184     110.277 112.621  82.100  1.00  0.00      1    N  
ATOM   4586  HN  ARG B 184     109.927 113.388  82.759  1.00  0.00      1    H  
ATOM   4587  CA  ARG B 184     109.456 112.202  80.983  1.00  0.00      1    C  
ATOM   4588  HA  ARG B 184     109.434 111.112  80.968  1.00  0.00      1    H  
ATOM   4589  CB  ARG B 184     108.030 112.703  81.169  1.00  0.00      1    C  
ATOM   4590  HB1 ARG B 184     108.042 113.793  81.147  1.00  0.00      1    H  
ATOM   4591  HB2 ARG B 184     107.423 112.329  80.345  1.00  0.00      1    H  
ATOM   4592  CG  ARG B 184     107.402 112.260  82.462  1.00  0.00      1    C  
ATOM   4593  HG1 ARG B 184     107.732 111.248  82.695  1.00  0.00      1    H  
ATOM   4594  HG2 ARG B 184     107.707 112.935  83.261  1.00  0.00      1    H  
ATOM   4595  CD  ARG B 184     105.888 112.279  82.339  1.00  0.00      1    C  
ATOM   4596  HD1 ARG B 184     105.449 112.264  83.337  1.00  0.00      1    H  
ATOM   4597  HD2 ARG B 184     105.584 113.188  81.821  1.00  0.00      1    H  
ATOM   4598  NE  ARG B 184     105.412 111.121  81.591  1.00  0.00      1    N  
ATOM   4599  HE  ARG B 184     105.988 110.222  81.651  1.00  0.00      1    H  
ATOM   4600  CZ  ARG B 184     104.318 111.100  80.842  1.00  0.00      1    C  
ATOM   4601  NH1 ARG B 184     103.550 112.174  80.709  1.00  0.00      1    N  
ATOM   4602 1HH1 ARG B 184     103.809 113.082  81.212  1.00  0.00      1    H  
ATOM   4603 2HH1 ARG B 184     102.672 112.132  80.099  1.00  0.00      1    H  
ATOM   4604  NH2 ARG B 184     103.990 109.984  80.223  1.00  0.00      1    N  
ATOM   4605 1HH2 ARG B 184     104.603 109.113  80.329  1.00  0.00      1    H  
ATOM   4606 2HH2 ARG B 184     103.111 109.948  79.614  1.00  0.00      1    H  
ATOM   4607  C   ARG B 184     110.014 112.680  79.661  1.00  0.00      1    C  
ATOM   4608  O   ARG B 184     109.801 112.062  78.619  1.00  0.00      1    O  
ATOM   4609  N   ALA B 185     110.731 113.797  79.694  1.00  0.00      1    N  
ATOM   4610  HN  ALA B 185     110.858 114.320  80.619  1.00  0.00      1    H  
ATOM   4611  CA  ALA B 185     111.346 114.315  78.479  1.00  0.00      1    C  
ATOM   4612  HA  ALA B 185     110.613 114.285  77.673  1.00  0.00      1    H  
ATOM   4613  CB  ALA B 185     111.785 115.740  78.684  1.00  0.00      1    C  
ATOM   4614  HB1 ALA B 185     112.243 116.115  77.769  1.00  0.00      1    H  
ATOM   4615  HB2 ALA B 185     112.510 115.784  79.497  1.00  0.00      1    H  
ATOM   4616  HB3 ALA B 185     110.920 116.354  78.935  1.00  0.00      1    H  
ATOM   4617  C   ALA B 185     112.530 113.480  78.090  1.00  0.00      1    C  
ATOM   4618  O   ALA B 185     112.770 113.216  76.911  1.00  0.00      1    O  
ATOM   4619  N   ALA B 186     113.264 113.038  79.105  1.00  0.00      1    N  
ATOM   4620  HN  ALA B 186     112.964 113.288  80.101  1.00  0.00      1    H  
ATOM   4621  CA  ALA B 186     114.457 112.229  78.921  1.00  0.00      1    C  
ATOM   4622  HA  ALA B 186     115.187 112.840  78.390  1.00  0.00      1    H  
ATOM   4623  CB  ALA B 186     115.053 111.885  80.280  1.00  0.00      1    C  
ATOM   4624  HB1 ALA B 186     115.948 111.278  80.142  1.00  0.00      1    H  
ATOM   4625  HB2 ALA B 186     114.323 111.327  80.867  1.00  0.00      1    H  
ATOM   4626  HB3 ALA B 186     115.315 112.803  80.805  1.00  0.00      1    H  
ATOM   4627  C   ALA B 186     114.248 110.976  78.114  1.00  0.00      1    C  
ATOM   4628  O   ALA B 186     115.174 110.492  77.475  1.00  0.00      1    O  
ATOM   4629  N   GLU B 187     113.041 110.432  78.142  1.00  0.00      1    N  
ATOM   4630  HN  GLU B 187     112.273 110.884  78.735  1.00  0.00      1    H  
ATOM   4631  CA  GLU B 187     112.740 109.222  77.375  1.00  0.00      1    C  
ATOM   4632  HA  GLU B 187     113.243 108.380  77.850  1.00  0.00      1    H  
ATOM   4633  CB  GLU B 187     111.236 108.958  77.393  1.00  0.00      1    C  
ATOM   4634  HB1 GLU B 187     110.730 109.837  76.994  1.00  0.00      1    H  
ATOM   4635  HB2 GLU B 187     111.032 108.099  76.754  1.00  0.00      1    H  
ATOM   4636  CG  GLU B 187     110.679 108.673  78.759  1.00  0.00      1    C  
ATOM   4637  HG1 GLU B 187     111.171 109.324  79.481  1.00  0.00      1    H  
ATOM   4638  HG2 GLU B 187     109.609 108.881  78.752  1.00  0.00      1    H  
ATOM   4639  CD  GLU B 187     110.892 107.238  79.174  1.00  0.00      1    C  
ATOM   4640  OE1 GLU B 187     110.188 106.356  78.633  1.00  0.00      1    O  
ATOM   4641  OE2 GLU B 187     111.764 106.993  80.034  1.00  0.00      1    O  
ATOM   4642  C   GLU B 187     113.200 109.303  75.930  1.00  0.00      1    C  
ATOM   4643  O   GLU B 187     113.610 108.312  75.326  1.00  0.00      1    O  
ATOM   4644  N   GLU B 188     113.137 110.516  75.393  1.00  0.00      1    N  
ATOM   4645  HN  GLU B 188     112.805 111.317  76.020  1.00  0.00      1    H  
ATOM   4646  CA  GLU B 188     113.488 110.842  74.006  1.00  0.00      1    C  
ATOM   4647  HA  GLU B 188     112.904 110.187  73.359  1.00  0.00      1    H  
ATOM   4648  CB  GLU B 188     113.049 112.284  73.716  1.00  0.00      1    C  
ATOM   4649  HB1 GLU B 188     111.959 112.307  73.723  1.00  0.00      1    H  
ATOM   4650  HB2 GLU B 188     113.431 112.915  74.518  1.00  0.00      1    H  
ATOM   4651  CG  GLU B 188     113.517 112.879  72.396  1.00  0.00      1    C  
ATOM   4652  HG1 GLU B 188     113.429 113.964  72.455  1.00  0.00      1    H  
ATOM   4653  HG2 GLU B 188     114.561 112.606  72.245  1.00  0.00      1    H  
ATOM   4654  CD  GLU B 188     112.719 112.398  71.207  1.00  0.00      1    C  
ATOM   4655  OE1 GLU B 188     113.333 111.816  70.287  1.00  0.00      1    O  
ATOM   4656  OE2 GLU B 188     111.481 112.604  71.186  1.00  0.00      1    O  
ATOM   4657  C   GLU B 188     114.937 110.707  73.597  1.00  0.00      1    C  
ATOM   4658  O   GLU B 188     115.207 110.376  72.448  1.00  0.00      1    O  
ATOM   4659  N   TYR B 189     115.865 110.936  74.520  1.00  0.00      1    N  
ATOM   4660  HN  TYR B 189     115.567 111.123  75.530  1.00  0.00      1    H  
ATOM   4661  CA  TYR B 189     117.288 110.937  74.179  1.00  0.00      1    C  
ATOM   4662  HA  TYR B 189     117.345 111.191  73.121  1.00  0.00      1    H  
ATOM   4663  CB  TYR B 189     117.981 112.079  74.927  1.00  0.00      1    C  
ATOM   4664  HB1 TYR B 189     118.175 111.756  75.950  1.00  0.00      1    H  
ATOM   4665  HB2 TYR B 189     118.926 112.297  74.429  1.00  0.00      1    H  
ATOM   4666  CG  TYR B 189     117.158 113.343  74.970  1.00  0.00      1    C  
ATOM   4667  CD1 TYR B 189     116.553 113.763  76.155  1.00  0.00      1    C  
ATOM   4668  HD1 TYR B 189     116.699 113.182  77.066  1.00  0.00      1    H  
ATOM   4669  CE1 TYR B 189     115.763 114.916  76.194  1.00  0.00      1    C  
ATOM   4670  HE1 TYR B 189     115.294 115.229  77.127  1.00  0.00      1    H  
ATOM   4671  CD2 TYR B 189     116.958 114.104  73.824  1.00  0.00      1    C  
ATOM   4672  HD2 TYR B 189     117.421 113.794  72.887  1.00  0.00      1    H  
ATOM   4673  CE2 TYR B 189     116.177 115.255  73.853  1.00  0.00      1    C  
ATOM   4674  HE2 TYR B 189     116.033 115.841  72.945  1.00  0.00      1    H  
ATOM   4675  CZ  TYR B 189     115.581 115.656  75.041  1.00  0.00      1    C  
ATOM   4676  OH  TYR B 189     114.802 116.787  75.074  1.00  0.00      1    O  
ATOM   4677  HH  TYR B 189     113.828 116.533  75.372  1.00  0.00      1    H  
ATOM   4678  C   TYR B 189     118.115 109.683  74.353  1.00  0.00      1    C  
ATOM   4679  O   TYR B 189     117.716 108.705  74.985  1.00  0.00      1    O  
ATOM   4680  N   SER B 190     119.298 109.745  73.742  1.00  0.00      1    N  
ATOM   4681  HN  SER B 190     119.520 110.631  73.185  1.00  0.00      1    H  
ATOM   4682  CA  SER B 190     120.310 108.700  73.775  1.00  0.00      1    C  
ATOM   4683  HA  SER B 190     119.879 107.794  74.202  1.00  0.00      1    H  
ATOM   4684  CB  SER B 190     120.837 108.396  72.367  1.00  0.00      1    C  
ATOM   4685  HB1 SER B 190     120.803 109.310  71.775  1.00  0.00      1    H  
ATOM   4686  HB2 SER B 190     121.868 108.051  72.445  1.00  0.00      1    H  
ATOM   4687  OG  SER B 190     120.072 107.402  71.714  1.00  0.00      1    O  
ATOM   4688  HG  SER B 190     120.102 106.513  72.272  1.00  0.00      1    H  
ATOM   4689  C   SER B 190     121.453 109.157  74.632  1.00  0.00      1    C  
ATOM   4690  O   SER B 190     122.457 109.669  74.135  1.00  0.00      1    O  
ATOM   4691  N   MET B 191     121.280 108.982  75.939  1.00  0.00      1    N  
ATOM   4692  HN  MET B 191     120.376 108.516  76.271  1.00  0.00      1    H  
ATOM   4693  CA  MET B 191     122.253 109.390  76.943  1.00  0.00      1    C  
ATOM   4694  HA  MET B 191     123.187 108.848  76.794  1.00  0.00      1    H  
ATOM   4695  CB  MET B 191     122.506 110.898  76.834  1.00  0.00      1    C  
ATOM   4696  HB1 MET B 191     121.685 111.332  76.263  1.00  0.00      1    H  
ATOM   4697  HB2 MET B 191     122.505 111.309  77.844  1.00  0.00      1    H  
ATOM   4698  CG  MET B 191     123.823 111.321  76.157  1.00  0.00      1    C  
ATOM   4699  HG1 MET B 191     124.026 110.636  75.334  1.00  0.00      1    H  
ATOM   4700  HG2 MET B 191     123.704 112.332  75.768  1.00  0.00      1    H  
ATOM   4701  SD  MET B 191     125.227 111.301  77.276  1.00  0.00      1    S  
ATOM   4702  CE  MET B 191     124.483 111.905  78.651  1.00  0.00      1    C  
ATOM   4703  HE1 MET B 191     125.209 111.964  79.461  1.00  0.00      1    H  
ATOM   4704  HE2 MET B 191     123.667 111.244  78.943  1.00  0.00      1    H  
ATOM   4705  HE3 MET B 191     124.088 112.900  78.444  1.00  0.00      1    H  
ATOM   4706  C   MET B 191     121.725 109.119  78.309  1.00  0.00      1    C  
ATOM   4707  O   MET B 191     120.636 109.589  78.610  1.00  0.00      1    O  
ATOM   4708  N   ASN B 192     122.436 108.367  79.148  1.00  0.00      1    N  
ATOM   4709  HN  ASN B 192     123.361 107.928  78.838  1.00  0.00      1    H  
ATOM   4710  CA  ASN B 192     121.925 108.154  80.501  1.00  0.00      1    C  
ATOM   4711  HA  ASN B 192     120.967 107.637  80.441  1.00  0.00      1    H  
ATOM   4712  CB  ASN B 192     122.893 107.310  81.326  1.00  0.00      1    C  
ATOM   4713  HB1 ASN B 192     123.858 107.816  81.359  1.00  0.00      1    H  
ATOM   4714  HB2 ASN B 192     122.498 107.213  82.337  1.00  0.00      1    H  
ATOM   4715  CG  ASN B 192     123.088 105.937  80.750  1.00  0.00      1    C  
ATOM   4716  OD1 ASN B 192     122.180 105.383  80.129  1.00  0.00      1    O  
ATOM   4717  ND2 ASN B 192     124.267 105.367  80.958  1.00  0.00      1    N  
ATOM   4718 1HD2 ASN B 192     125.021 105.885  81.512  1.00  0.00      1    H  
ATOM   4719 2HD2 ASN B 192     124.464 104.389  80.571  1.00  0.00      1    H  
ATOM   4720  C   ASN B 192     121.722 109.486  81.179  1.00  0.00      1    C  
ATOM   4721  O   ASN B 192     122.493 110.404  80.949  1.00  0.00      1    O  
ATOM   4722  N   LEU B 193     120.690 109.631  81.999  1.00  0.00      1    N  
ATOM   4723  HN  LEU B 193     120.025 108.813  82.180  1.00  0.00      1    H  
ATOM   4724  CA  LEU B 193     120.470 110.917  82.653  1.00  0.00      1    C  
ATOM   4725  HA  LEU B 193     121.375 111.510  82.521  1.00  0.00      1    H  
ATOM   4726  CB  LEU B 193     119.332 111.661  81.961  1.00  0.00      1    C  
ATOM   4727  HB1 LEU B 193     118.419 111.072  82.053  1.00  0.00      1    H  
ATOM   4728  HB2 LEU B 193     119.194 112.625  82.450  1.00  0.00      1    H  
ATOM   4729  CG  LEU B 193     119.618 111.896  80.483  1.00  0.00      1    C  
ATOM   4730  HG  LEU B 193     119.916 110.950  80.032  1.00  0.00      1    H  
ATOM   4731  CD1 LEU B 193     118.384 112.407  79.764  1.00  0.00      1    C  
ATOM   4732 1HD1 LEU B 193     118.616 112.566  78.711  1.00  0.00      1    H  
ATOM   4733 2HD1 LEU B 193     118.066 113.349  80.212  1.00  0.00      1    H  
ATOM   4734 3HD1 LEU B 193     117.582 111.674  79.852  1.00  0.00      1    H  
ATOM   4735  CD2 LEU B 193     120.773 112.867  80.374  1.00  0.00      1    C  
ATOM   4736 1HD2 LEU B 193     120.996 113.051  79.323  1.00  0.00      1    H  
ATOM   4737 2HD2 LEU B 193     121.651 112.444  80.863  1.00  0.00      1    H  
ATOM   4738 3HD2 LEU B 193     120.505 113.806  80.858  1.00  0.00      1    H  
ATOM   4739  C   LEU B 193     120.193 110.842  84.123  1.00  0.00      1    C  
ATOM   4740  O   LEU B 193     119.707 109.833  84.627  1.00  0.00      1    O  
ATOM   4741  N   GLY B 194     120.522 111.931  84.812  1.00  0.00      1    N  
ATOM   4742  HN  GLY B 194     120.967 112.753  84.292  1.00  0.00      1    H  
ATOM   4743  CA  GLY B 194     120.301 112.049  86.245  1.00  0.00      1    C  
ATOM   4744  HA1 GLY B 194     119.436 111.456  86.541  1.00  0.00      1    H  
ATOM   4745  HA2 GLY B 194     121.181 111.706  86.790  1.00  0.00      1    H  
ATOM   4746  C   GLY B 194     120.050 113.519  86.532  1.00  0.00      1    C  
ATOM   4747  O   GLY B 194     120.645 114.370  85.887  1.00  0.00      1    O  
ATOM   4748  N   PHE B 195     119.178 113.844  87.476  1.00  0.00      1    N  
ATOM   4749  HN  PHE B 195     118.670 113.080  88.027  1.00  0.00      1    H  
ATOM   4750  CA  PHE B 195     118.918 115.248  87.757  1.00  0.00      1    C  
ATOM   4751  HA  PHE B 195     119.574 115.841  87.120  1.00  0.00      1    H  
ATOM   4752  CB  PHE B 195     117.480 115.604  87.403  1.00  0.00      1    C  
ATOM   4753  HB1 PHE B 195     116.817 115.081  88.092  1.00  0.00      1    H  
ATOM   4754  HB2 PHE B 195     117.353 116.680  87.523  1.00  0.00      1    H  
ATOM   4755  CG  PHE B 195     117.091 115.237  86.006  1.00  0.00      1    C  
ATOM   4756  CD1 PHE B 195     116.817 113.916  85.672  1.00  0.00      1    C  
ATOM   4757  HD1 PHE B 195     116.887 113.141  86.436  1.00  0.00      1    H  
ATOM   4758  CD2 PHE B 195     116.997 116.214  85.020  1.00  0.00      1    C  
ATOM   4759  HD2 PHE B 195     117.209 117.253  85.271  1.00  0.00      1    H  
ATOM   4760  CE1 PHE B 195     116.455 113.572  84.378  1.00  0.00      1    C  
ATOM   4761  HE1 PHE B 195     116.242 112.532  84.131  1.00  0.00      1    H  
ATOM   4762  CE2 PHE B 195     116.636 115.882  83.715  1.00  0.00      1    C  
ATOM   4763  HE2 PHE B 195     116.568 116.658  82.952  1.00  0.00      1    H  
ATOM   4764  CZ  PHE B 195     116.363 114.558  83.390  1.00  0.00      1    C  
ATOM   4765  HZ  PHE B 195     116.079 114.290  82.372  1.00  0.00      1    H  
ATOM   4766  C   PHE B 195     119.166 115.662  89.183  1.00  0.00      1    C  
ATOM   4767  O   PHE B 195     118.980 114.887  90.115  1.00  0.00      1    O  
ATOM   4768  N   LEU B 196     119.607 116.899  89.356  1.00  0.00      1    N  
ATOM   4769  HN  LEU B 196     119.798 117.512  88.500  1.00  0.00      1    H  
ATOM   4770  CA  LEU B 196     119.835 117.437  90.676  1.00  0.00      1    C  
ATOM   4771  HA  LEU B 196     119.836 116.618  91.395  1.00  0.00      1    H  
ATOM   4772  CB  LEU B 196     121.188 118.164  90.748  1.00  0.00      1    C  
ATOM   4773  HB1 LEU B 196     121.235 118.811  89.872  1.00  0.00      1    H  
ATOM   4774  HB2 LEU B 196     121.160 118.775  91.650  1.00  0.00      1    H  
ATOM   4775  CG  LEU B 196     122.518 117.394  90.789  1.00  0.00      1    C  
ATOM   4776  HG  LEU B 196     123.271 118.012  91.279  1.00  0.00      1    H  
ATOM   4777  CD1 LEU B 196     122.353 116.096  91.575  1.00  0.00      1    C  
ATOM   4778 1HD1 LEU B 196     123.302 115.560  91.596  1.00  0.00      1    H  
ATOM   4779 2HD1 LEU B 196     121.596 115.474  91.096  1.00  0.00      1    H  
ATOM   4780 3HD1 LEU B 196     122.043 116.325  92.595  1.00  0.00      1    H  
ATOM   4781  CD2 LEU B 196     122.974 117.085  89.386  1.00  0.00      1    C  
ATOM   4782 1HD2 LEU B 196     123.917 116.539  89.422  1.00  0.00      1    H  
ATOM   4783 2HD2 LEU B 196     123.114 118.015  88.836  1.00  0.00      1    H  
ATOM   4784 3HD2 LEU B 196     122.221 116.476  88.885  1.00  0.00      1    H  
ATOM   4785  C   LEU B 196     118.729 118.394  91.030  1.00  0.00      1    C  
ATOM   4786  O   LEU B 196     118.221 119.103  90.168  1.00  0.00      1    O  
ATOM   4787  N   ALA B 197     118.336 118.409  92.297  1.00  0.00      1    N  
ATOM   4788  HN  ALA B 197     118.811 117.754  92.998  1.00  0.00      1    H  
ATOM   4789  CA  ALA B 197     117.273 119.295  92.760  1.00  0.00      1    C  
ATOM   4790  HA  ALA B 197     116.717 119.638  91.888  1.00  0.00      1    H  
ATOM   4791  CB  ALA B 197     116.311 118.527  93.659  1.00  0.00      1    C  
ATOM   4792  HB1 ALA B 197     115.520 119.195  94.001  1.00  0.00      1    H  
ATOM   4793  HB2 ALA B 197     116.852 118.135  94.520  1.00  0.00      1    H  
ATOM   4794  HB3 ALA B 197     115.872 117.701  93.100  1.00  0.00      1    H  
ATOM   4795  C   ALA B 197     117.792 120.513  93.492  1.00  0.00      1    C  
ATOM   4796  O   ALA B 197     118.975 120.597  93.833  1.00  0.00      1    O  
ATOM   4797  N   LYS B 198     116.894 121.459  93.745  1.00  0.00      1    N  
ATOM   4798  HN  LYS B 198     115.880 121.310  93.438  1.00  0.00      1    H  
ATOM   4799  CA  LYS B 198     117.252 122.691  94.427  1.00  0.00      1    C  
ATOM   4800  HA  LYS B 198     118.145 123.091  93.946  1.00  0.00      1    H  
ATOM   4801  CB  LYS B 198     116.134 123.719  94.267  1.00  0.00      1    C  
ATOM   4802  HB1 LYS B 198     115.966 123.881  93.202  1.00  0.00      1    H  
ATOM   4803  HB2 LYS B 198     115.229 123.316  94.721  1.00  0.00      1    H  
ATOM   4804  CG  LYS B 198     116.435 125.050  94.908  1.00  0.00      1    C  
ATOM   4805  HG1 LYS B 198     116.645 124.895  95.966  1.00  0.00      1    H  
ATOM   4806  HG2 LYS B 198     117.308 125.488  94.424  1.00  0.00      1    H  
ATOM   4807  CD  LYS B 198     115.261 126.007  94.771  1.00  0.00      1    C  
ATOM   4808  HD1 LYS B 198     114.350 125.488  95.070  1.00  0.00      1    H  
ATOM   4809  HD2 LYS B 198     115.427 126.860  95.429  1.00  0.00      1    H  
ATOM   4810  CE  LYS B 198     115.089 126.512  93.354  1.00  0.00      1    C  
ATOM   4811  HE1 LYS B 198     115.949 127.125  93.084  1.00  0.00      1    H  
ATOM   4812  HE2 LYS B 198     115.021 125.662  92.675  1.00  0.00      1    H  
ATOM   4813  NZ  LYS B 198     113.852 127.327  93.243  1.00  0.00      1    N1+
ATOM   4814  HZ1 LYS B 198     113.744 127.677  92.238  1.00  0.00      1    H  
ATOM   4815  HZ2 LYS B 198     113.915 128.164  93.906  1.00  0.00      1    H  
ATOM   4816  HZ3 LYS B 198     113.005 126.728  93.505  1.00  0.00      1    H  
ATOM   4817  C   LYS B 198     117.558 122.514  95.895  1.00  0.00      1    C  
ATOM   4818  O   LYS B 198     116.656 122.370  96.727  1.00  0.00      1    O  
ATOM   4819  N   GLY B 199     118.842 122.531  96.224  1.00  0.00      1    N  
ATOM   4820  HN  GLY B 199     119.589 122.647  95.466  1.00  0.00      1    H  
ATOM   4821  CA  GLY B 199     119.231 122.392  97.610  1.00  0.00      1    C  
ATOM   4822  HA1 GLY B 199     118.566 121.680  98.098  1.00  0.00      1    H  
ATOM   4823  HA2 GLY B 199     120.256 122.025  97.658  1.00  0.00      1    H  
ATOM   4824  C   GLY B 199     119.146 123.725  98.329  1.00  0.00      1    C  
ATOM   4825  O   GLY B 199     119.293 123.799  99.549  1.00  0.00      1    O  
ATOM   4826  N   ASN B 200     118.921 124.784  97.565  1.00  0.00      1    N  
ATOM   4827  HN  ASN B 200     118.820 124.659  96.507  1.00  0.00      1    H  
ATOM   4828  CA  ASN B 200     118.809 126.110  98.142  1.00  0.00      1    C  
ATOM   4829  HA  ASN B 200     119.610 126.234  98.870  1.00  0.00      1    H  
ATOM   4830  CB  ASN B 200     118.989 127.160  97.050  1.00  0.00      1    C  
ATOM   4831  HB1 ASN B 200     118.271 126.964  96.254  1.00  0.00      1    H  
ATOM   4832  HB2 ASN B 200     118.799 128.145  97.477  1.00  0.00      1    H  
ATOM   4833  CG  ASN B 200     120.383 127.146  96.461  1.00  0.00      1    C  
ATOM   4834  OD1 ASN B 200     121.237 127.941  96.845  1.00  0.00      1    O  
ATOM   4835  ND2 ASN B 200     120.625 126.230  95.536  1.00  0.00      1    N  
ATOM   4836 1HD2 ASN B 200     119.853 125.549  95.242  1.00  0.00      1    H  
ATOM   4837 2HD2 ASN B 200     121.592 126.170  95.082  1.00  0.00      1    H  
ATOM   4838  C   ASN B 200     117.494 126.297  98.851  1.00  0.00      1    C  
ATOM   4839  O   ASN B 200     116.602 127.007  98.399  1.00  0.00      1    O  
ATOM   4840  N   ALA B 201     117.373 125.622  99.981  1.00  0.00      1    N  
ATOM   4841  HN  ALA B 201     118.191 125.016 100.310  1.00  0.00      1    H  
ATOM   4842  CA  ALA B 201     116.173 125.674 100.789  1.00  0.00      1    C  
ATOM   4843  HA  ALA B 201     115.814 126.702 100.826  1.00  0.00      1    H  
ATOM   4844  CB  ALA B 201     115.077 124.780 100.178  1.00  0.00      1    C  
ATOM   4845  HB1 ALA B 201     114.181 124.829 100.796  1.00  0.00      1    H  
ATOM   4846  HB2 ALA B 201     115.431 123.750 100.133  1.00  0.00      1    H  
ATOM   4847  HB3 ALA B 201     114.843 125.128  99.172  1.00  0.00      1    H  
ATOM   4848  C   ALA B 201     116.480 125.215 102.175  1.00  0.00      1    C  
ATOM   4849  O   ALA B 201     117.246 124.271 102.357  1.00  0.00      1    O  
ATOM   4850  N   SER B 202     115.916 125.887 103.168  1.00  0.00      1    N  
ATOM   4851  HN  SER B 202     115.292 126.730 102.956  1.00  0.00      1    H  
ATOM   4852  CA  SER B 202     116.143 125.483 104.541  1.00  0.00      1    C  
ATOM   4853  HA  SER B 202     117.003 124.814 104.573  1.00  0.00      1    H  
ATOM   4854  CB  SER B 202     116.445 126.711 105.392  1.00  0.00      1    C  
ATOM   4855  HB1 SER B 202     115.553 127.335 105.454  1.00  0.00      1    H  
ATOM   4856  HB2 SER B 202     116.737 126.393 106.393  1.00  0.00      1    H  
ATOM   4857  OG  SER B 202     117.502 127.460 104.811  1.00  0.00      1    O  
ATOM   4858  HG  SER B 202     118.363 126.862 104.751  1.00  0.00      1    H  
ATOM   4859  C   SER B 202     114.936 124.748 105.064  1.00  0.00      1    C  
ATOM   4860  O   SER B 202     114.707 124.625 106.265  1.00  0.00      1    O  
ATOM   4861  N   ASN B 203     114.149 124.253 104.110  1.00  0.00      1    N  
ATOM   4862  HN  ASN B 203     114.430 124.409 103.089  1.00  0.00      1    H  
ATOM   4863  CA  ASN B 203     112.930 123.512 104.383  1.00  0.00      1    C  
ATOM   4864  HA  ASN B 203     112.650 123.668 105.425  1.00  0.00      1    H  
ATOM   4865  CB  ASN B 203     111.808 124.038 103.486  1.00  0.00      1    C  
ATOM   4866  HB1 ASN B 203     111.775 125.124 103.570  1.00  0.00      1    H  
ATOM   4867  HB2 ASN B 203     112.027 123.760 102.455  1.00  0.00      1    H  
ATOM   4868  CG  ASN B 203     110.448 123.482 103.859  1.00  0.00      1    C  
ATOM   4869  OD1 ASN B 203     110.291 122.286 104.065  1.00  0.00      1    O  
ATOM   4870  ND2 ASN B 203     109.455 124.351 103.932  1.00  0.00      1    N  
ATOM   4871 1HD2 ASN B 203     109.635 125.387 103.732  1.00  0.00      1    H  
ATOM   4872 2HD2 ASN B 203     108.471 124.019 104.191  1.00  0.00      1    H  
ATOM   4873  C   ASN B 203     113.114 122.043 104.147  1.00  0.00      1    C  
ATOM   4874  O   ASN B 203     113.044 121.583 103.013  1.00  0.00      1    O  
ATOM   4875  N   ASP B 204     113.348 121.293 105.215  1.00  0.00      1    N  
ATOM   4876  HN  ASP B 204     113.380 121.754 106.180  1.00  0.00      1    H  
ATOM   4877  CA  ASP B 204     113.562 119.856 105.105  1.00  0.00      1    C  
ATOM   4878  HA  ASP B 204     114.533 119.706 104.632  1.00  0.00      1    H  
ATOM   4879  CB  ASP B 204     113.638 119.255 106.505  1.00  0.00      1    C  
ATOM   4880  HB1 ASP B 204     112.640 119.257 106.942  1.00  0.00      1    H  
ATOM   4881  HB2 ASP B 204     113.999 118.229 106.427  1.00  0.00      1    H  
ATOM   4882  CG  ASP B 204     114.576 120.037 107.419  1.00  0.00      1    C  
ATOM   4883  OD1 ASP B 204     115.768 120.174 107.067  1.00  0.00      1    O  
ATOM   4884  OD2 ASP B 204     114.123 120.522 108.485  1.00  0.00      1    O  
ATOM   4885  C   ASP B 204     112.522 119.123 104.257  1.00  0.00      1    C  
ATOM   4886  O   ASP B 204     112.874 118.312 103.389  1.00  0.00      1    O  
ATOM   4887  N   ALA B 205     111.240 119.410 104.489  1.00  0.00      1    N  
ATOM   4888  HN  ALA B 205     110.988 120.124 105.245  1.00  0.00      1    H  
ATOM   4889  CA  ALA B 205     110.174 118.763 103.725  1.00  0.00      1    C  
ATOM   4890  HA  ALA B 205     110.204 117.696 103.945  1.00  0.00      1    H  
ATOM   4891  CB  ALA B 205     108.836 119.289 104.168  1.00  0.00      1    C  
ATOM   4892  HB1 ALA B 205     108.046 118.803 103.595  1.00  0.00      1    H  
ATOM   4893  HB2 ALA B 205     108.795 120.365 104.002  1.00  0.00      1    H  
ATOM   4894  HB3 ALA B 205     108.696 119.080 105.229  1.00  0.00      1    H  
ATOM   4895  C   ALA B 205     110.340 118.936 102.224  1.00  0.00      1    C  
ATOM   4896  O   ALA B 205     110.290 117.963 101.472  1.00  0.00      1    O  
ATOM   4897  N   SER B 206     110.549 120.173 101.783  1.00  0.00      1    N  
ATOM   4898  HN  SER B 206     110.570 120.978 102.487  1.00  0.00      1    H  
ATOM   4899  CA  SER B 206     110.751 120.466 100.368  1.00  0.00      1    C  
ATOM   4900  HA  SER B 206     109.901 120.086  99.802  1.00  0.00      1    H  
ATOM   4901  CB  SER B 206     110.859 121.973 100.150  1.00  0.00      1    C  
ATOM   4902  HB1 SER B 206     111.796 122.327 100.579  1.00  0.00      1    H  
ATOM   4903  HB2 SER B 206     110.848 122.179  99.080  1.00  0.00      1    H  
ATOM   4904  OG  SER B 206     109.784 122.659 100.762  1.00  0.00      1    O  
ATOM   4905  HG  SER B 206     108.877 122.326 100.351  1.00  0.00      1    H  
ATOM   4906  C   SER B 206     112.011 119.828  99.847  1.00  0.00      1    C  
ATOM   4907  O   SER B 206     112.141 119.509  98.661  1.00  0.00      1    O  
ATOM   4908  N   LEU B 207     112.961 119.637 100.754  1.00  0.00      1    N  
ATOM   4909  HN  LEU B 207     112.781 119.914 101.772  1.00  0.00      1    H  
ATOM   4910  CA  LEU B 207     114.238 119.059 100.387  1.00  0.00      1    C  
ATOM   4911  HA  LEU B 207     114.594 119.590  99.504  1.00  0.00      1    H  
ATOM   4912  CB  LEU B 207     115.249 119.304 101.506  1.00  0.00      1    C  
ATOM   4913  HB1 LEU B 207     114.769 119.936 102.253  1.00  0.00      1    H  
ATOM   4914  HB2 LEU B 207     115.494 118.338 101.948  1.00  0.00      1    H  
ATOM   4915  CG  LEU B 207     116.565 119.978 101.103  1.00  0.00      1    C  
ATOM   4916  HG  LEU B 207     117.218 119.236 100.644  1.00  0.00      1    H  
ATOM   4917  CD1 LEU B 207     116.325 121.105 100.113  1.00  0.00      1    C  
ATOM   4918 1HD1 LEU B 207     117.277 121.564  99.846  1.00  0.00      1    H  
ATOM   4919 2HD1 LEU B 207     115.675 121.854 100.565  1.00  0.00      1    H  
ATOM   4920 3HD1 LEU B 207     115.850 120.707  99.216  1.00  0.00      1    H  
ATOM   4921  CD2 LEU B 207     117.233 120.514 102.368  1.00  0.00      1    C  
ATOM   4922 1HD2 LEU B 207     118.173 120.999 102.105  1.00  0.00      1    H  
ATOM   4923 2HD2 LEU B 207     117.429 119.689 103.053  1.00  0.00      1    H  
ATOM   4924 3HD2 LEU B 207     116.574 121.237 102.849  1.00  0.00      1    H  
ATOM   4925  C   LEU B 207     114.176 117.596 100.037  1.00  0.00      1    C  
ATOM   4926  O   LEU B 207     114.736 117.179  99.033  1.00  0.00      1    O  
ATOM   4927  N   ALA B 208     113.488 116.803 100.850  1.00  0.00      1    N  
ATOM   4928  HN  ALA B 208     113.007 117.217 101.711  1.00  0.00      1    H  
ATOM   4929  CA  ALA B 208     113.381 115.371 100.581  1.00  0.00      1    C  
ATOM   4930  HA  ALA B 208     114.363 115.021 100.262  1.00  0.00      1    H  
ATOM   4931  CB  ALA B 208     113.012 114.614 101.867  1.00  0.00      1    C  
ATOM   4932  HB1 ALA B 208     112.935 113.548 101.653  1.00  0.00      1    H  
ATOM   4933  HB2 ALA B 208     112.055 114.978 102.242  1.00  0.00      1    H  
ATOM   4934  HB3 ALA B 208     113.783 114.778 102.620  1.00  0.00      1    H  
ATOM   4935  C   ALA B 208     112.394 115.046  99.474  1.00  0.00      1    C  
ATOM   4936  O   ALA B 208     112.603 114.119  98.690  1.00  0.00      1    O  
ATOM   4937  N   ASP B 209     111.318 115.817  99.389  1.00  0.00      1    N
[truncated: 1,456,389 more chars]
