# Supplementary material for: Synthesis of Phosphonate Derivatives of Benzisoselenazolones and Their Remarkable Antiureolytic Activity in Helicobacter pylori Cells
Source: J Med Chem. 2025 Sep 30;68(19):20324–39. doi: 10.1021/acs.jmedchem.5c01385 (PMC12516687; doi:10.1021/acs.jmedchem.5c01385)
Supplement: Supplementary file 5 [file jm5c01385_si_005.zip › FigS3C_01385a.pdb]

REMARK   BIOVIA PDB file
REMARK   Created:  2025-08-26T09:14:15Z
MODEL        1
ATOM      1  N   MET A   1     112.113 120.415  42.509  1.00 20.99           N1+
ATOM      2  HT1 MET A   1     111.945 121.239  41.848  1.00 26.58           H  
ATOM      3  HT2 MET A   1     112.225 120.778  43.509  1.00 26.58           H  
ATOM      4  HT3 MET A   1     111.279 119.747  42.464  1.00 26.58           H  
ATOM      5  CA  MET A   1     113.350 119.694  42.100  1.00 25.19           C  
ATOM      6  HA  MET A   1     113.204 119.330  41.083  1.00 26.58           H  
ATOM      7  CB  MET A   1     114.547 120.655  42.088  1.00 25.94           C  
ATOM      8  HB1 MET A   1     115.346 120.187  41.512  1.00 26.58           H  
ATOM      9  HB2 MET A   1     114.233 121.574  41.594  1.00 26.58           H  
ATOM     10  CG  MET A   1     115.111 121.027  43.451  1.00 27.05           C  
ATOM     11  HG1 MET A   1     114.323 121.494  44.042  1.00 26.58           H  
ATOM     12  HG2 MET A   1     115.451 120.120  43.950  1.00 26.58           H  
ATOM     13  SD  MET A   1     116.508 122.182  43.319  1.00 29.99           S  
ATOM     14  CE  MET A   1     116.412 123.098  44.869  1.00 29.71           C  
ATOM     15  HE1 MET A   1     117.214 123.835  44.907  1.00 26.58           H  
ATOM     16  HE2 MET A   1     116.514 122.408  45.706  1.00 26.58           H  
ATOM     17  HE3 MET A   1     115.450 123.606  44.932  1.00 26.58           H  
ATOM     18  C   MET A   1     113.679 118.505  42.976  1.00 26.50           C  
ATOM     19  O   MET A   1     114.843 118.256  43.260  1.00 27.29           O  
ATOM     20  N   LYS A   2     112.647 117.771  43.392  1.00 29.27           N  
ATOM     21  HN  LYS A   2     111.669 118.073  43.082  1.00 30.87           H  
ATOM     22  CA  LYS A   2     112.751 116.578  44.245  1.00 27.85           C  
ATOM     23  HA  LYS A   2     112.208 116.787  45.167  1.00 30.87           H  
ATOM     24  CB  LYS A   2     112.074 115.375  43.575  1.00 27.59           C  
ATOM     25  HB1 LYS A   2     112.852 114.666  43.291  1.00 30.87           H  
ATOM     26  HB2 LYS A   2     111.410 114.913  44.306  1.00 30.87           H  
ATOM     27  CG  LYS A   2     111.254 115.697  42.332  1.00 29.77           C  
ATOM     28  HG1 LYS A   2     111.907 116.152  41.588  1.00 30.87           H  
ATOM     29  HG2 LYS A   2     110.840 114.771  41.934  1.00 30.87           H  
ATOM     30  CD  LYS A   2     110.114 116.654  42.634  1.00 32.98           C  
ATOM     31  HD1 LYS A   2     109.309 116.106  43.123  1.00 30.87           H  
ATOM     32  HD2 LYS A   2     110.475 117.440  43.298  1.00 30.87           H  
ATOM     33  CE  LYS A   2     109.581 117.288  41.356  1.00 35.47           C  
ATOM     34  HE1 LYS A   2     108.777 117.978  41.611  1.00 30.87           H  
ATOM     35  HE2 LYS A   2     110.388 117.834  40.868  1.00 30.87           H  
ATOM     36  NZ  LYS A   2     109.054 116.254  40.414  1.00 38.45           N1+
ATOM     37  HZ1 LYS A   2     108.688 116.731  39.529  1.00 30.87           H  
ATOM     38  HZ2 LYS A   2     108.257 115.716  40.884  1.00 30.87           H  
ATOM     39  HZ3 LYS A   2     109.839 115.574  40.154  1.00 30.87           H  
ATOM     40  C   LYS A   2     114.154 116.184  44.626  1.00 28.56           C  
ATOM     41  O   LYS A   2     114.707 115.218  44.090  1.00 27.92           O  
ATOM     42  N   LEU A   3     114.737 116.930  45.560  1.00 28.39           N  
ATOM     43  HN  LEU A   3     114.198 117.755  45.976  1.00 26.32           H  
ATOM     44  CA  LEU A   3     116.095 116.656  46.036  1.00 28.62           C  
ATOM     45  HA  LEU A   3     116.721 116.418  45.176  1.00 26.32           H  
ATOM     46  CB  LEU A   3     116.676 117.897  46.734  1.00 26.24           C  
ATOM     47  HB1 LEU A   3     115.830 118.550  46.949  1.00 26.32           H  
ATOM     48  HB2 LEU A   3     117.111 117.545  47.669  1.00 26.32           H  
ATOM     49  CG  LEU A   3     117.742 118.781  46.071  1.00 22.81           C  
ATOM     50  HG  LEU A   3     118.721 118.328  46.228  1.00 26.32           H  
ATOM     51  CD1 LEU A   3     117.491 118.897  44.580  1.00 24.87           C  
ATOM     52 1HD1 LEU A   3     118.258 119.528  44.130  1.00 26.32           H  
ATOM     53 2HD1 LEU A   3     116.510 119.341  44.410  1.00 26.32           H  
ATOM     54 3HD1 LEU A   3     117.524 117.906  44.127  1.00 26.32           H  
ATOM     55  CD2 LEU A   3     117.726 120.160  46.728  1.00 19.51           C  
ATOM     56 1HD2 LEU A   3     118.481 120.794  46.262  1.00 26.32           H  
ATOM     57 2HD2 LEU A   3     117.943 120.059  47.791  1.00 26.32           H  
ATOM     58 3HD2 LEU A   3     116.743 120.613  46.600  1.00 26.32           H  
ATOM     59  C   LEU A   3     116.149 115.502  46.998  1.00 29.33           C  
ATOM     60  O   LEU A   3     115.513 115.541  48.049  1.00 30.80           O  
ATOM     61  N   THR A   4     116.896 114.459  46.655  1.00 30.05           N  
ATOM     62  HN  THR A   4     117.412 114.453  45.718  1.00 30.58           H  
ATOM     63  CA  THR A   4     117.010 113.325  47.559  1.00 30.34           C  
ATOM     64  HA  THR A   4     116.010 113.033  47.881  1.00 30.58           H  
ATOM     65  CB  THR A   4     117.674 112.125  46.869  1.00 29.93           C  
ATOM     66  HB  THR A   4     117.622 111.258  47.527  1.00 30.58           H  
ATOM     67  OG1 THR A   4     119.043 112.425  46.591  1.00 31.27           O  
ATOM     68  HG1 THR A   4     119.097 113.262  45.960  1.00 30.58           H  
ATOM     69  CG2 THR A   4     116.969 111.808  45.572  1.00 30.82           C  
ATOM     70 1HG2 THR A   4     117.451 110.955  45.095  1.00 30.58           H  
ATOM     71 2HG2 THR A   4     117.021 112.672  44.909  1.00 30.58           H  
ATOM     72 3HG2 THR A   4     115.925 111.568  45.774  1.00 30.58           H  
ATOM     73  C   THR A   4     117.823 113.687  48.778  1.00 31.11           C  
ATOM     74  O   THR A   4     118.507 114.706  48.784  1.00 30.54           O  
ATOM     75  N   PRO A   5     117.753 112.875  49.845  1.00 32.90           N  
ATOM     76  CD  PRO A   5     116.993 111.628  50.040  1.00 34.23           C  
ATOM     77  HD1 PRO A   5     117.051 110.987  49.160  1.00 33.52           H  
ATOM     78  HD2 PRO A   5     115.948 111.834  50.272  1.00 33.52           H  
ATOM     79  CA  PRO A   5     118.533 113.193  51.042  1.00 32.90           C  
ATOM     80  HA  PRO A   5     118.341 114.216  51.367  1.00 33.52           H  
ATOM     81  CB  PRO A   5     118.005 112.196  52.064  1.00 33.02           C  
ATOM     82  HB1 PRO A   5     118.759 111.964  52.816  1.00 33.52           H  
ATOM     83  HB2 PRO A   5     117.106 112.571  52.554  1.00 33.52           H  
ATOM     84  CG  PRO A   5     117.703 111.007  51.217  1.00 33.97           C  
ATOM     85  HG1 PRO A   5     118.617 110.501  50.905  1.00 33.52           H  
ATOM     86  HG2 PRO A   5     117.058 110.302  51.741  1.00 33.52           H  
ATOM     87  C   PRO A   5     119.997 113.001  50.723  1.00 33.30           C  
ATOM     88  O   PRO A   5     120.873 113.574  51.375  1.00 34.33           O  
ATOM     89  N   LYS A   6     120.267 112.175  49.715  1.00 32.61           N  
ATOM     90  HN  LYS A   6     119.466 111.666  49.221  1.00 33.92           H  
ATOM     91  CA  LYS A   6     121.637 111.955  49.275  1.00 31.45           C  
ATOM     92  HA  LYS A   6     122.246 111.684  50.137  1.00 33.92           H  
ATOM     93  CB  LYS A   6     121.696 110.823  48.252  1.00 31.83           C  
ATOM     94  HB1 LYS A   6     121.364 109.905  48.738  1.00 33.92           H  
ATOM     95  HB2 LYS A   6     121.019 111.066  47.433  1.00 33.92           H  
ATOM     96  CG  LYS A   6     123.088 110.581  47.668  1.00 33.74           C  
ATOM     97  HG1 LYS A   6     123.829 110.754  48.448  1.00 33.92           H  
ATOM     98  HG2 LYS A   6     123.150 109.547  47.329  1.00 33.92           H  
ATOM     99  CD  LYS A   6     123.394 111.500  46.491  1.00 35.52           C  
ATOM    100  HD1 LYS A   6     123.116 112.519  46.759  1.00 33.92           H  
ATOM    101  HD2 LYS A   6     124.463 111.458  46.281  1.00 33.92           H  
ATOM    102  CE  LYS A   6     122.631 111.096  45.238  1.00 38.45           C  
ATOM    103  HE1 LYS A   6     122.871 111.802  44.443  1.00 33.92           H  
ATOM    104  HE2 LYS A   6     122.949 110.096  44.945  1.00 33.92           H  
ATOM    105  NZ  LYS A   6     121.145 111.086  45.436  1.00 41.22           N1+
ATOM    106  HZ1 LYS A   6     120.665 110.796  44.525  1.00 33.92           H  
ATOM    107  HZ2 LYS A   6     120.815 112.065  45.716  1.00 33.92           H  
ATOM    108  HZ3 LYS A   6     120.892 110.390  46.209  1.00 33.92           H  
ATOM    109  C   LYS A   6     122.189 113.214  48.664  1.00 30.30           C  
ATOM    110  O   LYS A   6     123.325 113.604  48.913  1.00 30.16           O  
ATOM    111  N   GLU A   7     121.365 113.867  47.855  1.00 29.56           N  
ATOM    112  HN  GLU A   7     120.390 113.470  47.667  1.00 30.73           H  
ATOM    113  CA  GLU A   7     121.762 115.110  47.221  1.00 29.59           C  
ATOM    114  HA  GLU A   7     122.631 114.910  46.594  1.00 30.73           H  
ATOM    115  CB  GLU A   7     120.634 115.620  46.325  1.00 30.42           C  
ATOM    116  HB1 GLU A   7     119.740 115.751  46.934  1.00 30.73           H  
ATOM    117  HB2 GLU A   7     120.932 116.581  45.905  1.00 30.73           H  
ATOM    118  CG  GLU A   7     120.305 114.670  45.178  1.00 31.04           C  
ATOM    119  HG1 GLU A   7     121.217 114.481  44.612  1.00 30.73           H  
ATOM    120  HG2 GLU A   7     119.936 113.734  45.598  1.00 30.73           H  
ATOM    121  CD  GLU A   7     119.261 115.219  44.237  1.00 31.90           C  
ATOM    122  OE1 GLU A   7     119.586 116.139  43.456  1.00 31.04           O  
ATOM    123  OE2 GLU A   7     118.112 114.733  44.289  1.00 33.59           O  
ATOM    124  C   GLU A   7     122.146 116.158  48.237  1.00 29.91           C  
ATOM    125  O   GLU A   7     123.191 116.803  48.114  1.00 29.56           O  
ATOM    126  N   LEU A   8     121.306 116.344  49.254  1.00 29.79           N  
ATOM    127  HN  LEU A   8     120.392 115.790  49.305  1.00 29.04           H  
ATOM    128  CA  LEU A   8     121.638 117.305  50.295  1.00 28.80           C  
ATOM    129  HA  LEU A   8     121.731 118.288  49.834  1.00 29.04           H  
ATOM    130  CB  LEU A   8     120.538 117.377  51.358  1.00 27.79           C  
ATOM    131  HB1 LEU A   8     120.336 116.351  51.665  1.00 29.04           H  
ATOM    132  HB2 LEU A   8     120.954 117.933  52.198  1.00 29.04           H  
ATOM    133  CG  LEU A   8     119.177 118.015  51.043  1.00 28.81           C  
ATOM    134  HG  LEU A   8     118.648 118.200  51.978  1.00 29.04           H  
ATOM    135  CD1 LEU A   8     119.374 119.329  50.324  1.00 28.75           C  
ATOM    136 1HD1 LEU A   8     118.403 119.773  50.105  1.00 29.04           H  
ATOM    137 2HD1 LEU A   8     119.912 119.157  49.392  1.00 29.04           H  
ATOM    138 3HD1 LEU A   8     119.949 120.007  50.955  1.00 29.04           H  
ATOM    139  CD2 LEU A   8     118.354 117.088  50.192  1.00 30.77           C  
ATOM    140 1HD2 LEU A   8     117.391 117.551  49.975  1.00 29.04           H  
ATOM    141 2HD2 LEU A   8     118.194 116.151  50.725  1.00 29.04           H  
ATOM    142 3HD2 LEU A   8     118.879 116.889  49.258  1.00 29.04           H  
ATOM    143  C   LEU A   8     122.966 116.959  50.949  1.00 28.96           C  
ATOM    144  O   LEU A   8     123.745 117.845  51.282  1.00 28.62           O  
ATOM    145  N   ASP A   9     123.230 115.665  51.133  1.00 29.08           N  
ATOM    146  HN  ASP A   9     122.506 114.933  50.843  1.00 33.02           H  
ATOM    147  CA  ASP A   9     124.490 115.234  51.723  1.00 31.46           C  
ATOM    148  HA  ASP A   9     124.535 115.580  52.756  1.00 33.02           H  
ATOM    149  CB  ASP A   9     124.609 113.701  51.704  1.00 33.85           C  
ATOM    150  HB1 ASP A   9     123.844 113.304  51.036  1.00 33.02           H  
ATOM    151  HB2 ASP A   9     125.596 113.436  51.325  1.00 33.02           H  
ATOM    152  CG  ASP A   9     124.430 113.059  53.084  1.00 34.70           C  
ATOM    153  OD1 ASP A   9     124.742 113.704  54.110  1.00 34.96           O  
ATOM    154  OD2 ASP A   9     124.000 111.883  53.131  1.00 33.63           O  
ATOM    155  C   ASP A   9     125.660 115.817  50.957  1.00 32.98           C  
ATOM    156  O   ASP A   9     126.571 116.431  51.527  1.00 33.48           O  
ATOM    157  N   LYS A  10     125.626 115.623  49.641  1.00 32.83           N  
ATOM    158  HN  LYS A  10     124.806 115.080  49.219  1.00 27.95           H  
ATOM    159  CA  LYS A  10     126.668 116.125  48.756  1.00 31.69           C  
ATOM    160  HA  LYS A  10     127.627 115.756  49.120  1.00 27.95           H  
ATOM    161  CB  LYS A  10     126.456 115.578  47.343  1.00 29.84           C  
ATOM    162  HB1 LYS A  10     125.538 116.012  46.946  1.00 27.95           H  
ATOM    163  HB2 LYS A  10     127.301 115.889  46.729  1.00 27.95           H  
ATOM    164  CG  LYS A  10     126.339 114.060  47.253  1.00 25.78           C  
ATOM    165  HG1 LYS A  10     125.407 113.750  47.726  1.00 27.95           H  
ATOM    166  HG2 LYS A  10     126.328 113.769  46.203  1.00 27.95           H  
ATOM    167  CD  LYS A  10     127.498 113.359  47.945  1.00 23.17           C  
ATOM    168  HD1 LYS A  10     128.424 113.884  47.712  1.00 27.95           H  
ATOM    169  HD2 LYS A  10     127.333 113.373  49.022  1.00 27.95           H  
ATOM    170  CE  LYS A  10     127.610 111.920  47.477  1.00 22.95           C  
ATOM    171  HE1 LYS A  10     126.698 111.389  47.752  1.00 27.95           H  
ATOM    172  HE2 LYS A  10     127.723 111.911  46.393  1.00 27.95           H  
ATOM    173  NZ  LYS A  10     128.769 111.224  48.084  1.00 20.21           N1+
ATOM    174  HZ1 LYS A  10     128.808 110.216  47.726  1.00 27.95           H  
ATOM    175  HZ2 LYS A  10     128.666 111.220  49.149  1.00 27.95           H  
ATOM    176  HZ3 LYS A  10     129.672 111.732  47.815  1.00 27.95           H  
ATOM    177  C   LYS A  10     126.734 117.643  48.714  1.00 32.44           C  
ATOM    178  O   LYS A  10     127.817 118.220  48.812  1.00 32.63           O  
ATOM    179  N   LEU A  11     125.582 118.299  48.566  1.00 32.27           N  
ATOM    180  HN  LEU A  11     124.668 117.751  48.468  1.00 31.34           H  
ATOM    181  CA  LEU A  11     125.556 119.760  48.536  1.00 32.99           C  
ATOM    182  HA  LEU A  11     126.082 120.092  47.641  1.00 31.34           H  
ATOM    183  CB  LEU A  11     124.118 120.289  48.472  1.00 31.04           C  
ATOM    184  HB1 LEU A  11     123.615 119.819  47.627  1.00 31.34           H  
ATOM    185  HB2 LEU A  11     123.609 120.017  49.396  1.00 31.34           H  
ATOM    186  CG  LEU A  11     124.034 121.816  48.301  1.00 29.40           C  
ATOM    187  HG  LEU A  11     124.710 122.289  49.013  1.00 31.34           H  
ATOM    188  CD1 LEU A  11     124.476 122.172  46.890  1.00 28.50           C  
ATOM    189 1HD1 LEU A  11     124.422 123.252  46.753  1.00 31.34           H  
ATOM    190 2HD1 LEU A  11     123.822 121.682  46.169  1.00 31.34           H  
ATOM    191 3HD1 LEU A  11     125.502 121.838  46.735  1.00 31.34           H  
ATOM    192  CD2 LEU A  11     122.626 122.330  48.543  1.00 26.17           C  
ATOM    193 1HD2 LEU A  11     122.606 123.412  48.413  1.00 31.34           H  
ATOM    194 2HD2 LEU A  11     122.317 122.081  49.558  1.00 31.34           H  
ATOM    195 3HD2 LEU A  11     121.942 121.867  47.832  1.00 31.34           H  
ATOM    196  C   LEU A  11     126.241 120.367  49.739  1.00 34.32           C  
ATOM    197  O   LEU A  11     126.787 121.468  49.677  1.00 36.07           O  
ATOM    198  N   MET A  12     126.191 119.654  50.859  1.00 35.38           N  
ATOM    199  HN  MET A  12     125.664 118.723  50.868  1.00 36.20           H  
ATOM    200  CA  MET A  12     126.840 120.118  52.070  1.00 36.20           C  
ATOM    201  HA  MET A  12     126.680 121.192  52.164  1.00 36.20           H  
ATOM    202  CB  MET A  12     126.237 119.422  53.293  1.00 36.94           C  
ATOM    203  HB1 MET A  12     125.185 119.701  53.356  1.00 36.20           H  
ATOM    204  HB2 MET A  12     126.320 118.345  53.144  1.00 36.20           H  
ATOM    205  CG  MET A  12     126.899 119.768  54.627  1.00 36.29           C  
ATOM    206  HG1 MET A  12     127.126 120.834  54.635  1.00 36.20           H  
ATOM    207  HG2 MET A  12     126.199 119.539  55.431  1.00 36.20           H  
ATOM    208  SD  MET A  12     128.426 118.855  54.918  1.00 36.50           S  
ATOM    209  CE  MET A  12     127.796 117.146  54.846  1.00 35.52           C  
ATOM    210  HE1 MET A  12     128.618 116.448  55.007  1.00 36.20           H  
ATOM    211  HE2 MET A  12     127.351 116.963  53.868  1.00 36.20           H  
ATOM    212  HE3 MET A  12     127.042 117.003  55.620  1.00 36.20           H  
ATOM    213  C   MET A  12     128.312 119.855  51.992  1.00 36.61           C  
ATOM    214  O   MET A  12     129.129 120.689  52.370  1.00 36.15           O  
ATOM    215  N   LEU A  13     128.657 118.676  51.485  1.00 37.76           N  
ATOM    216  HN  LEU A  13     127.892 117.986  51.196  1.00 37.52           H  
ATOM    217  CA  LEU A  13     130.052 118.305  51.315  1.00 38.24           C  
ATOM    218  HA  LEU A  13     130.537 118.294  52.291  1.00 37.52           H  
ATOM    219  CB  LEU A  13     130.148 116.911  50.697  1.00 36.98           C  
ATOM    220  HB1 LEU A  13     129.659 116.213  51.376  1.00 37.52           H  
ATOM    221  HB2 LEU A  13     129.612 116.931  49.748  1.00 37.52           H  
ATOM    222  CG  LEU A  13     131.556 116.384  50.424  1.00 36.48           C  
ATOM    223  HG  LEU A  13     132.055 117.051  49.721  1.00 37.52           H  
ATOM    224  CD1 LEU A  13     132.350 116.352  51.727  1.00 36.51           C  
ATOM    225 1HD1 LEU A  13     133.354 115.976  51.532  1.00 37.52           H  
ATOM    226 2HD1 LEU A  13     131.850 115.698  52.442  1.00 37.52           H  
ATOM    227 3HD1 LEU A  13     132.413 117.359  52.139  1.00 37.52           H  
ATOM    228  CD2 LEU A  13     131.473 114.991  49.813  1.00 34.92           C  
ATOM    229 1HD2 LEU A  13     132.479 114.618  49.620  1.00 37.52           H  
ATOM    230 2HD2 LEU A  13     130.917 115.037  48.877  1.00 37.52           H  
ATOM    231 3HD2 LEU A  13     130.964 114.320  50.505  1.00 37.52           H  
ATOM    232  C   LEU A  13     130.762 119.294  50.426  1.00 39.94           C  
ATOM    233  O   LEU A  13     131.875 119.735  50.714  1.00 39.36           O  
ATOM    234  N   HIS A  14     130.099 119.655  49.332  1.00 42.19           N  
ATOM    235  HN  HIS A  14     129.132 119.237  49.145  1.00 44.64           H  
ATOM    236  CA  HIS A  14     130.658 120.605  48.383  1.00 44.13           C  
ATOM    237  HA  HIS A  14     131.537 120.145  47.931  1.00 44.64           H  
ATOM    238  CB  HIS A  14     129.662 120.911  47.260  1.00 44.19           C  
ATOM    239  HB1 HIS A  14     129.555 120.020  46.641  1.00 44.64           H  
ATOM    240  HB2 HIS A  14     128.701 121.160  47.709  1.00 44.64           H  
ATOM    241  CG  HIS A  14     130.087 122.051  46.383  1.00 45.36           C  
ATOM    242  CD2 HIS A  14     129.635 123.326  46.296  1.00 44.82           C  
ATOM    243  HD2 HIS A  14     128.799 123.755  46.848  1.00 44.64           H  
ATOM    244  ND1 HIS A  14     131.148 121.961  45.507  1.00 44.82           N  
ATOM    245  HD1 HIS A  14     131.731 121.082  45.329  1.00 44.64           H  
ATOM    246  CE1 HIS A  14     131.331 123.131  44.922  1.00 45.46           C  
ATOM    247  HE1 HIS A  14     132.099 123.360  44.183  1.00 44.64           H  
ATOM    248  NE2 HIS A  14     130.427 123.976  45.383  1.00 43.97           N  
ATOM    249  C   HIS A  14     131.091 121.905  49.012  1.00 45.17           C  
ATOM    250  O   HIS A  14     132.190 122.389  48.743  1.00 46.28           O  
ATOM    251  N   TYR A  15     130.233 122.495  49.839  1.00 46.47           N  
ATOM    252  HN  TYR A  15     129.283 122.044  50.035  1.00 47.85           H  
ATOM    253  CA  TYR A  15     130.585 123.754  50.478  1.00 46.90           C  
ATOM    254  HA  TYR A  15     131.061 124.375  49.719  1.00 47.85           H  
ATOM    255  CB  TYR A  15     129.328 124.486  50.931  1.00 46.65           C  
ATOM    256  HB1 TYR A  15     128.650 123.776  51.405  1.00 47.85           H  
ATOM    257  HB2 TYR A  15     129.602 125.262  51.646  1.00 47.85           H  
ATOM    258  CG  TYR A  15     128.636 125.122  49.746  1.00 48.49           C  
ATOM    259  CD1 TYR A  15     129.174 126.258  49.136  1.00 48.05           C  
ATOM    260  HD1 TYR A  15     130.045 126.741  49.580  1.00 47.85           H  
ATOM    261  CE1 TYR A  15     128.620 126.786  47.972  1.00 47.58           C  
ATOM    262  HE1 TYR A  15     129.056 127.673  47.511  1.00 47.85           H  
ATOM    263  CD2 TYR A  15     127.511 124.534  49.162  1.00 47.30           C  
ATOM    264  HD2 TYR A  15     127.063 123.654  49.624  1.00 47.85           H  
ATOM    265  CE2 TYR A  15     126.953 125.058  47.996  1.00 48.09           C  
ATOM    266  HE2 TYR A  15     126.077 124.587  47.550  1.00 47.85           H  
ATOM    267  CZ  TYR A  15     127.517 126.181  47.405  1.00 48.22           C  
ATOM    268  OH  TYR A  15     127.013 126.681  46.224  1.00 49.90           O  
ATOM    269  HH  TYR A  15     126.722 127.680  46.362  1.00 47.85           H  
ATOM    270  C   TYR A  15     131.568 123.585  51.582  1.00 47.70           C  
ATOM    271  O   TYR A  15     132.029 124.545  52.186  1.00 48.83           O  
ATOM    272  N   ALA A  16     131.899 122.329  51.850  1.00 48.37           N  
ATOM    273  HN  ALA A  16     131.406 121.535  51.328  1.00 48.66           H  
ATOM    274  CA  ALA A  16     132.912 122.008  52.833  1.00 48.61           C  
ATOM    275  HA  ALA A  16     132.951 122.788  53.594  1.00 48.66           H  
ATOM    276  CB  ALA A  16     132.620 120.666  53.483  1.00 47.87           C  
ATOM    277  HB1 ALA A  16     133.392 120.442  54.219  1.00 48.66           H  
ATOM    278  HB2 ALA A  16     132.609 119.887  52.720  1.00 48.66           H  
ATOM    279  HB3 ALA A  16     131.649 120.704  53.977  1.00 48.66           H  
ATOM    280  C   ALA A  16     134.210 121.957  52.089  1.00 48.95           C  
ATOM    281  O   ALA A  16     135.285 122.184  52.633  1.00 49.49           O  
ATOM    282  N   GLY A  17     134.082 121.652  50.800  1.00 49.53           N  
ATOM    283  HN  GLY A  17     133.109 121.438  50.409  1.00 50.39           H  
ATOM    284  CA  GLY A  17     135.227 121.603  49.913  1.00 50.18           C  
ATOM    285  HA1 GLY A  17     136.082 121.157  50.421  1.00 50.39           H  
ATOM    286  HA2 GLY A  17     134.991 121.023  49.021  1.00 50.39           H  
ATOM    287  C   GLY A  17     135.526 123.041  49.543  1.00 50.66           C  
ATOM    288  O   GLY A  17     136.674 123.479  49.602  1.00 51.21           O  
ATOM    289  N   GLU A  18     134.480 123.781  49.175  1.00 51.55           N  
ATOM    290  HN  GLU A  18     133.512 123.327  49.142  1.00 53.79           H  
ATOM    291  CA  GLU A  18     134.612 125.192  48.815  1.00 52.18           C  
ATOM    292  HA  GLU A  18     135.224 125.262  47.916  1.00 53.79           H  
ATOM    293  CB  GLU A  18     133.233 125.795  48.512  1.00 53.22           C  
ATOM    294  HB1 GLU A  18     132.487 125.009  48.631  1.00 53.79           H  
ATOM    295  HB2 GLU A  18     133.045 126.588  49.236  1.00 53.79           H  
ATOM    296  CG  GLU A  18     133.078 126.389  47.104  1.00 54.22           C  
ATOM    297  HG1 GLU A  18     133.589 125.738  46.394  1.00 53.79           H  
ATOM    298  HG2 GLU A  18     132.016 126.431  46.860  1.00 53.79           H  
ATOM    299  CD  GLU A  18     133.658 127.786  46.982  1.00 55.65           C  
ATOM    300  OE1 GLU A  18     133.270 128.657  47.792  1.00 57.40           O  
ATOM    301  OE2 GLU A  18     134.491 128.018  46.078  1.00 55.74           O  
ATOM    302  C   GLU A  18     135.286 125.975  49.913  1.00 52.01           C  
ATOM    303  O   GLU A  18     136.149 126.813  49.656  1.00 52.15           O  
ATOM    304  N   LEU A  19     134.895 125.714  51.155  1.00 51.74           N  
ATOM    305  HN  LEU A  19     134.110 125.009  51.336  1.00 50.35           H  
ATOM    306  CA  LEU A  19     135.540 126.392  52.268  1.00 51.04           C  
ATOM    307  HA  LEU A  19     135.467 127.470  52.127  1.00 50.35           H  
ATOM    308  CB  LEU A  19     134.888 126.006  53.600  1.00 50.60           C  
ATOM    309  HB1 LEU A  19     133.827 125.849  53.408  1.00 50.35           H  
ATOM    310  HB2 LEU A  19     135.342 125.069  53.923  1.00 50.35           H  
ATOM    311  CG  LEU A  19     134.999 126.996  54.772  1.00 49.92           C  
ATOM    312  HG  LEU A  19     134.273 127.797  54.630  1.00 50.35           H  
ATOM    313  CD1 LEU A  19     134.688 126.272  56.064  1.00 49.04           C  
ATOM    314 1HD1 LEU A  19     134.765 126.968  56.899  1.00 50.34           H  
ATOM    315 2HD1 LEU A  19     135.398 125.457  56.205  1.00 50.34           H  
ATOM    316 3HD1 LEU A  19     133.676 125.868  56.020  1.00 50.34           H  
ATOM    317  CD2 LEU A  19     136.390 127.598  54.855  1.00 50.79           C  
ATOM    318 1HD2 LEU A  19     136.436 128.293  55.693  1.00 50.34           H  
ATOM    319 2HD2 LEU A  19     136.612 128.130  53.930  1.00 50.34           H  
ATOM    320 3HD2 LEU A  19     137.122 126.804  55.002  1.00 50.34           H  
ATOM    321  C   LEU A  19     136.987 125.989  52.295  1.00 50.23           C  
ATOM    322  O   LEU A  19     137.891 126.819  52.398  1.00 49.40           O  
ATOM    323  N   ALA A  20     137.199 124.682  52.185  1.00 49.82           N  
ATOM    324  HN  ALA A  20     136.358 124.026  52.100  1.00 50.74           H  
ATOM    325  CA  ALA A  20     138.535 124.115  52.176  1.00 50.70           C  
ATOM    326  HA  ALA A  20     138.960 124.224  53.174  1.00 50.74           H  
ATOM    327  CB  ALA A  20     138.464 122.624  51.845  1.00 50.52           C  
ATOM    328  HB1 ALA A  20     139.470 122.204  51.840  1.00 50.74           H  
ATOM    329  HB2 ALA A  20     138.010 122.491  50.863  1.00 50.74           H  
ATOM    330  HB3 ALA A  20     137.861 122.113  52.596  1.00 50.74           H  
ATOM    331  C   ALA A  20     139.438 124.824  51.197  1.00 51.11           C  
ATOM    332  O   ALA A  20     140.548 125.236  51.549  1.00 51.56           O  
ATOM    333  N   LYS A  21     138.972 124.975  49.959  1.00 50.30           N  
ATOM    334  HN  LYS A  21     138.008 124.592  49.698  1.00 49.41           H  
ATOM    335  CA  LYS A  21     139.776 125.661  48.964  1.00 50.33           C  
ATOM    336  HA  LYS A  21     140.767 125.207  48.971  1.00 49.41           H  
ATOM    337  CB  LYS A  21     139.197 125.491  47.547  1.00 50.26           C  
ATOM    338  HB1 LYS A  21     139.850 126.020  46.853  1.00 49.41           H  
ATOM    339  HB2 LYS A  21     139.200 124.427  47.310  1.00 49.41           H  
ATOM    340  CG  LYS A  21     137.786 126.008  47.343  1.00 50.79           C  
ATOM    341  HG1 LYS A  21     137.082 125.237  47.655  1.00 49.41           H  
ATOM    342  HG2 LYS A  21     137.647 126.898  47.956  1.00 49.41           H  
ATOM    343  CD  LYS A  21     137.505 126.369  45.877  1.00 50.34           C  
ATOM    344  HD1 LYS A  21     137.817 125.541  45.241  1.00 49.41           H  
ATOM    345  HD2 LYS A  21     136.436 126.541  45.752  1.00 49.41           H  
ATOM    346  CE  LYS A  21     138.266 127.632  45.461  1.00 47.89           C  
ATOM    347  HE1 LYS A  21     138.240 128.341  46.288  1.00 49.41           H  
ATOM    348  HE2 LYS A  21     139.300 127.360  45.248  1.00 49.41           H  
ATOM    349  NZ  LYS A  21     137.692 128.288  44.257  1.00 45.20           N1+
ATOM    350  HZ1 LYS A  21     138.265 129.160  44.018  1.00 49.41           H  
ATOM    351  HZ2 LYS A  21     136.679 128.570  44.453  1.00 49.41           H  
ATOM    352  HZ3 LYS A  21     137.719 127.607  43.432  1.00 49.41           H  
ATOM    353  C   LYS A  21     139.942 127.122  49.291  1.00 50.18           C  
ATOM    354  O   LYS A  21     141.060 127.614  49.369  1.00 49.36           O  
ATOM    355  N   LYS A  22     138.839 127.831  49.506  1.00 51.92           N  
ATOM    356  HN  LYS A  22     137.879 127.364  49.431  1.00 53.40           H  
ATOM    357  CA  LYS A  22     138.938 129.246  49.844  1.00 53.11           C  
ATOM    358  HA  LYS A  22     139.264 129.779  48.951  1.00 53.40           H  
ATOM    359  CB  LYS A  22     137.571 129.812  50.253  1.00 52.60           C  
ATOM    360  HB1 LYS A  22     137.127 129.135  50.983  1.00 53.40           H  
ATOM    361  HB2 LYS A  22     137.730 130.788  50.711  1.00 53.40           H  
ATOM    362  CG  LYS A  22     136.584 129.982  49.099  1.00 53.33           C  
ATOM    363  HG1 LYS A  22     137.058 130.573  48.315  1.00 53.40           H  
ATOM    364  HG2 LYS A  22     136.328 128.998  48.708  1.00 53.40           H  
ATOM    365  CD  LYS A  22     135.291 130.692  49.544  1.00 55.22           C  
ATOM    366  HD1 LYS A  22     135.562 131.611  50.064  1.00 53.40           H  
ATOM    367  HD2 LYS A  22     134.706 130.935  48.657  1.00 53.40           H  
ATOM    368  CE  LYS A  22     134.421 129.836  50.484  1.00 53.98           C  
ATOM    369  HE1 LYS A  22     134.098 128.944  49.948  1.00 53.40           H  
ATOM    370  HE2 LYS A  22     135.019 129.545  51.347  1.00 53.40           H  
ATOM    371  NZ  LYS A  22     133.214 130.572  50.962  1.00 51.81           N1+
ATOM    372  HZ1 LYS A  22     132.643 129.940  51.609  1.00 53.40           H  
ATOM    373  HZ2 LYS A  22     132.614 130.857  50.123  1.00 53.40           H  
ATOM    374  HZ3 LYS A  22     133.518 131.447  51.497  1.00 53.40           H  
ATOM    375  C   LYS A  22     139.957 129.508  50.937  1.00 53.89           C  
ATOM    376  O   LYS A  22     140.621 130.541  50.930  1.00 54.70           O  
ATOM    377  N   ARG A  23     140.095 128.578  51.881  1.00 55.29           N  
ATOM    378  HN  ARG A  23     139.480 127.702  51.862  1.00 55.45           H  
ATOM    379  CA  ARG A  23     141.085 128.752  52.943  1.00 56.22           C  
ATOM    380  HA  ARG A  23     140.986 129.768  53.324  1.00 55.45           H  
ATOM    381  CB  ARG A  23     140.817 127.789  54.109  1.00 56.36           C  
ATOM    382  HB1 ARG A  23     140.389 126.870  53.709  1.00 55.45           H  
ATOM    383  HB2 ARG A  23     141.764 127.566  54.600  1.00 55.45           H  
ATOM    384  CG  ARG A  23     139.850 128.366  55.150  1.00 57.05           C  
ATOM    385  HG1 ARG A  23     140.288 129.277  55.558  1.00 55.45           H  
ATOM    386  HG2 ARG A  23     138.911 128.606  54.651  1.00 55.45           H  
ATOM    387  CD  ARG A  23     139.549 127.413  56.312  1.00 56.03           C  
ATOM    388  HD1 ARG A  23     139.135 126.487  55.912  1.00 55.45           H  
ATOM    389  HD2 ARG A  23     140.477 127.197  56.842  1.00 55.45           H  
ATOM    390  NE  ARG A  23     138.590 127.997  57.250  1.00 54.87           N1+
ATOM    391  HE  ARG A  23     138.343 129.031  57.130  1.00 55.45           H  
ATOM    392  CZ  ARG A  23     138.004 127.332  58.242  1.00 54.69           C  
ATOM    393  NH1 ARG A  23     138.273 126.046  58.435  1.00 53.07           N  
ATOM    394 1HH1 ARG A  23     138.963 125.541  57.792  1.00 55.45           H  
ATOM    395 2HH1 ARG A  23     137.800 125.514  59.234  1.00 55.45           H  
ATOM    396  NH2 ARG A  23     137.147 127.952  59.043  1.00 53.34           N  
ATOM    397 1HH2 ARG A  23     136.927 128.988  58.891  1.00 55.45           H  
ATOM    398 2HH2 ARG A  23     136.676 127.416  59.841  1.00 55.45           H  
ATOM    399  C   ARG A  23     142.501 128.592  52.422  1.00 56.70           C  
ATOM    400  O   ARG A  23     143.374 129.403  52.732  1.00 56.35           O  
ATOM    401  N   LYS A  24     142.733 127.552  51.621  1.00 56.97           N  
ATOM    402  HN  LYS A  24     141.941 126.862  51.417  1.00 54.87           H  
ATOM    403  CA  LYS A  24     144.047 127.334  51.014  1.00 57.12           C  
ATOM    404  HA  LYS A  24     144.782 127.196  51.807  1.00 54.87           H  
ATOM    405  CB  LYS A  24     144.018 126.072  50.143  1.00 55.35           C  
ATOM    406  HB1 LYS A  24     144.028 125.206  50.805  1.00 54.87           H  
ATOM    407  HB2 LYS A  24     143.091 126.080  49.569  1.00 54.87           H  
ATOM    408  CG  LYS A  24     145.180 125.928  49.160  1.00 54.21           C  
ATOM    409  HG1 LYS A  24     145.116 126.720  48.414  1.00 54.87           H  
ATOM    410  HG2 LYS A  24     146.120 126.017  49.704  1.00 54.87           H  
ATOM    411  CD  LYS A  24     145.136 124.564  48.451  1.00 53.26           C  
ATOM    412  HD1 LYS A  24     145.345 123.784  49.184  1.00 54.87           H  
ATOM    413  HD2 LYS A  24     144.137 124.418  48.039  1.00 54.87           H  
ATOM    414  CE  LYS A  24     146.153 124.451  47.315  1.00 51.36           C  
ATOM    415  HE1 LYS A  24     147.138 124.718  47.699  1.00 54.87           H  
ATOM    416  HE2 LYS A  24     146.168 123.421  46.960  1.00 54.87           H  
ATOM    417  NZ  LYS A  24     145.826 125.348  46.169  1.00 50.02           N1+
ATOM    418  HZ1 LYS A  24     146.564 125.233  45.403  1.00 54.87           H  
ATOM    419  HZ2 LYS A  24     145.815 126.365  46.503  1.00 54.87           H  
ATOM    420  HZ3 LYS A  24     144.864 125.091  45.778  1.00 54.87           H  
ATOM    421  C   LYS A  24     144.452 128.535  50.175  1.00 57.74           C  
ATOM    422  O   LYS A  24     145.624 128.919  50.115  1.00 57.81           O  
ATOM    423  N   GLU A  25     143.455 129.131  49.525  1.00 58.19           N  
ATOM    424  HN  GLU A  25     142.469 128.724  49.610  1.00 59.21           H  
ATOM    425  CA  GLU A  25     143.656 130.315  48.703  1.00 58.20           C  
ATOM    426  HA  GLU A  25     144.270 130.054  47.841  1.00 59.21           H  
ATOM    427  CB  GLU A  25     142.299 130.840  48.218  1.00 58.05           C  
ATOM    428  HB1 GLU A  25     141.717 129.990  47.862  1.00 59.21           H  
ATOM    429  HB2 GLU A  25     141.792 131.299  49.067  1.00 59.21           H  
ATOM    430  CG  GLU A  25     142.364 131.865  47.101  1.00 59.33           C  
ATOM    431  HG1 GLU A  25     142.810 132.780  47.491  1.00 59.21           H  
ATOM    432  HG2 GLU A  25     142.987 131.470  46.299  1.00 59.21           H  
ATOM    433  CD  GLU A  25     140.991 132.194  46.535  1.00 60.78           C  
ATOM    434  OE1 GLU A  25     140.216 131.253  46.247  1.00 59.62           O  
ATOM    435  OE2 GLU A  25     140.690 133.393  46.366  1.00 62.22           O  
ATOM    436  C   GLU A  25     144.356 131.371  49.508  1.00 57.87           C  
ATOM    437  O   GLU A  25     145.424 131.867  49.138  1.00 58.64           O  
ATOM    438  N   LYS A  26     143.748 131.704  50.641  1.00 57.02           N  
ATOM    439  HN  LYS A  26     142.820 131.233  50.891  1.00 57.92           H  
ATOM    440  CA  LYS A  26     144.305 132.688  51.550  1.00 56.47           C  
ATOM    441  HA  LYS A  26     144.438 133.625  51.009  1.00 57.92           H  
ATOM    442  CB  LYS A  26     143.350 132.934  52.726  1.00 57.18           C  
ATOM    443  HB1 LYS A  26     142.956 131.969  53.044  1.00 57.92           H  
ATOM    444  HB2 LYS A  26     143.927 133.377  53.538  1.00 57.92           H  
ATOM    445  CG  LYS A  26     142.170 133.847  52.443  1.00 57.59           C  
ATOM    446  HG1 LYS A  26     142.526 134.766  51.977  1.00 57.92           H  
ATOM    447  HG2 LYS A  26     141.475 133.344  51.771  1.00 57.92           H  
ATOM    448  CD  LYS A  26     141.460 134.183  53.748  1.00 59.01           C  
ATOM    449  HD1 LYS A  26     141.018 133.272  54.151  1.00 57.92           H  
ATOM    450  HD2 LYS A  26     142.192 134.575  54.454  1.00 57.92           H  
ATOM    451  CE  LYS A  26     140.360 135.218  53.560  1.00 60.78           C  
ATOM    452  HE1 LYS A  26     139.943 135.463  54.537  1.00 57.92           H  
ATOM    453  HE2 LYS A  26     140.797 136.113  53.116  1.00 57.92           H  
ATOM    454  NZ  LYS A  26     139.257 134.740  52.678  1.00 62.46           N1+
ATOM    455  HZ1 LYS A  26     138.517 135.507  52.584  1.00 57.92           H  
ATOM    456  HZ2 LYS A  26     138.812 133.866  53.105  1.00 57.92           H  
ATOM    457  HZ3 LYS A  26     139.650 134.504  51.711  1.00 57.92           H  
ATOM    458  C   LYS A  26     145.640 132.254  52.093  1.00 55.50           C  
ATOM    459  O   LYS A  26     146.264 132.963  52.882  1.00 55.26           O  
ATOM    460  N   GLY A  27     146.079 131.069  51.684  1.00 54.78           N  
ATOM    461  HN  GLY A  27     145.490 130.489  51.005  1.00 55.13           H  
ATOM    462  CA  GLY A  27     147.354 130.557  52.153  1.00 55.52           C  
ATOM    463  HA1 GLY A  27     147.620 129.693  51.544  1.00 55.13           H  
ATOM    464  HA2 GLY A  27     148.104 131.338  52.023  1.00 55.13           H  
ATOM    465  C   GLY A  27     147.358 130.130  53.614  1.00 55.47           C  
ATOM    466  O   GLY A  27     147.960 130.787  54.468  1.00 54.75           O  
ATOM    467  N   ILE A  28     146.678 129.022  53.901  1.00 56.11           N  
ATOM    468  HN  ILE A  28     146.170 128.510  53.111  1.00 55.26           H  
ATOM    469  CA  ILE A  28     146.600 128.481  55.253  1.00 54.96           C  
ATOM    470  HA  ILE A  28     147.433 128.884  55.829  1.00 55.26           H  
ATOM    471  CB  ILE A  28     145.289 128.892  55.951  1.00 55.83           C  
ATOM    472  HB  ILE A  28     145.235 129.980  55.997  1.00 55.26           H  
ATOM    473  CG2 ILE A  28     144.098 128.368  55.177  1.00 57.12           C  
ATOM    474 1HG2 ILE A  28     143.178 128.665  55.680  1.00 55.26           H  
ATOM    475 2HG2 ILE A  28     144.148 127.280  55.125  1.00 55.26           H  
ATOM    476 3HG2 ILE A  28     144.109 128.781  54.168  1.00 55.26           H  
ATOM    477  CG1 ILE A  28     145.254 128.330  57.369  1.00 56.44           C  
ATOM    478 1HG1 ILE A  28     145.334 127.244  57.313  1.00 55.26           H  
ATOM    479 2HG1 ILE A  28     146.105 128.730  57.921  1.00 55.26           H  
ATOM    480  CD1 ILE A  28     143.989 128.680  58.117  1.00 56.65           C  
ATOM    481 1HD1 ILE A  28     144.028 128.250  59.118  1.00 55.26           H  
ATOM    482 2HD1 ILE A  28     143.128 128.279  57.583  1.00 55.26           H  
ATOM    483 3HD1 ILE A  28     143.898 129.764  58.191  1.00 55.26           H  
ATOM    484  C   ILE A  28     146.698 126.981  55.274  1.00 53.00           C  
ATOM    485  O   ILE A  28     145.943 126.282  54.605  1.00 51.99           O  
ATOM    486  N   LYS A  29     147.649 126.480  56.045  1.00 52.08           N  
ATOM    487  HN  LYS A  29     148.279 127.146  56.596  1.00 53.54           H  
ATOM    488  CA  LYS A  29     147.858 125.049  56.162  1.00 52.10           C  
ATOM    489  HA  LYS A  29     148.234 124.675  55.210  1.00 53.54           H  
ATOM    490  CB  LYS A  29     148.911 124.778  57.242  1.00 53.99           C  
ATOM    491  HB1 LYS A  29     148.407 124.741  58.208  1.00 53.54           H  
ATOM    492  HB2 LYS A  29     149.371 123.812  57.034  1.00 53.54           H  
ATOM    493  CG  LYS A  29     150.021 125.827  57.323  1.00 54.57           C  
ATOM    494  HG1 LYS A  29     149.565 126.817  57.325  1.00 53.54           H  
ATOM    495  HG2 LYS A  29     150.573 125.679  58.251  1.00 53.54           H  
ATOM    496  CD  LYS A  29     150.998 125.744  56.159  1.00 54.27           C  
ATOM    497  HD1 LYS A  29     150.452 125.864  55.223  1.00 53.54           H  
ATOM    498  HD2 LYS A  29     151.737 126.539  56.254  1.00 53.54           H  
ATOM    499  CE  LYS A  29     151.707 124.401  56.155  1.00 56.28           C  
ATOM    500  HE1 LYS A  29     150.989 123.626  55.886  1.00 53.54           H  
ATOM    501  HE2 LYS A  29     152.507 124.428  55.415  1.00 53.54           H  
ATOM    502  NZ  LYS A  29     152.295 124.071  57.487  1.00 56.51           N1+
ATOM    503  HZ1 LYS A  29     152.782 123.120  57.437  1.00 53.54           H  
ATOM    504  HZ2 LYS A  29     151.518 124.034  58.221  1.00 53.54           H  
ATOM    505  HZ3 LYS A  29     153.007 124.822  57.759  1.00 53.54           H  
ATOM    506  C   LYS A  29     146.576 124.300  56.505  1.00 51.45           C  
ATOM    507  O   LYS A  29     146.117 124.315  57.656  1.00 50.60           O  
ATOM    508  N   LEU A  30     145.986 123.647  55.508  1.00 49.38           N  
ATOM    509  HN  LEU A  30     146.417 123.679  54.529  1.00 44.90           H  
ATOM    510  CA  LEU A  30     144.761 122.888  55.728  1.00 47.27           C  
ATOM    511  HA  LEU A  30     143.987 123.574  56.073  1.00 44.90           H  
ATOM    512  CB  LEU A  30     144.293 122.248  54.417  1.00 44.80           C  
ATOM    513  HB1 LEU A  30     145.065 121.541  54.112  1.00 44.90           H  
ATOM    514  HB2 LEU A  30     143.371 121.709  54.635  1.00 44.90           H  
ATOM    515  CG  LEU A  30     144.012 123.150  53.217  1.00 42.34           C  
ATOM    516  HG  LEU A  30     144.920 123.700  52.970  1.00 44.90           H  
ATOM    517  CD1 LEU A  30     143.625 122.282  52.030  1.00 39.58           C  
ATOM    518 1HD1 LEU A  30     143.422 122.916  51.167  1.00 44.90           H  
ATOM    519 2HD1 LEU A  30     142.732 121.707  52.276  1.00 44.90           H  
ATOM    520 3HD1 LEU A  30     144.443 121.601  51.796  1.00 44.90           H  
ATOM    521  CD2 LEU A  30     142.912 124.142  53.547  1.00 40.84           C  
ATOM    522 1HD2 LEU A  30     142.724 124.777  52.682  1.00 44.90           H  
ATOM    523 2HD2 LEU A  30     143.220 124.760  54.391  1.00 44.90           H  
ATOM    524 3HD2 LEU A  30     142.001 123.602  53.806  1.00 44.90           H  
ATOM    525  C   LEU A  30     144.938 121.798  56.772  1.00 47.33           C  
ATOM    526  O   LEU A  30     146.063 121.470  57.160  1.00 47.63           O  
ATOM    527  N   ASN A  31     143.827 121.234  57.236  1.00 45.43           N  
ATOM    528  HN  ASN A  31     142.877 121.575  56.880  1.00 41.35           H  
ATOM    529  CA  ASN A  31     143.878 120.159  58.221  1.00 42.69           C  
ATOM    530  HA  ASN A  31     144.924 119.932  58.425  1.00 41.35           H  
ATOM    531  CB  ASN A  31     143.218 120.598  59.531  1.00 41.56           C  
ATOM    532  HB1 ASN A  31     143.173 119.742  60.204  1.00 41.35           H  
ATOM    533  HB2 ASN A  31     143.824 121.383  59.982  1.00 41.35           H  
ATOM    534  CG  ASN A  31     141.820 121.125  59.323  1.00 40.74           C  
ATOM    535  OD1 ASN A  31     141.142 120.750  58.361  1.00 39.36           O  
ATOM    536  ND2 ASN A  31     141.371 121.991  60.227  1.00 38.27           N  
ATOM    537 1HD2 ASN A  31     141.994 122.279  61.048  1.00 41.35           H  
ATOM    538 2HD2 ASN A  31     140.387 122.400  60.133  1.00 41.35           H  
ATOM    539  C   ASN A  31     143.211 118.903  57.725  1.00 41.69           C  
ATOM    540  O   ASN A  31     142.872 118.792  56.548  1.00 41.07           O  
ATOM    541  N   TYR A  32     143.015 117.945  58.622  1.00 39.89           N  
ATOM    542  HN  TYR A  32     143.332 118.091  59.633  1.00 40.77           H  
ATOM    543  CA  TYR A  32     142.375 116.703  58.241  1.00 39.03           C  
ATOM    544  HA  TYR A  32     143.045 116.171  57.566  1.00 40.77           H  
ATOM    545  CB  TYR A  32     142.155 115.829  59.474  1.00 40.43           C  
ATOM    546  HB1 TYR A  32     143.128 115.570  59.892  1.00 40.77           H  
ATOM    547  HB2 TYR A  32     141.585 116.401  60.206  1.00 40.77           H  
ATOM    548  CG  TYR A  32     141.406 114.550  59.177  1.00 41.16           C  
ATOM    549  CD1 TYR A  32     142.004 113.514  58.461  1.00 41.03           C  
ATOM    550  HD1 TYR A  32     143.036 113.618  58.127  1.00 40.77           H  
ATOM    551  CE1 TYR A  32     141.299 112.343  58.165  1.00 42.26           C  
ATOM    552  HE1 TYR A  32     141.779 111.542  57.604  1.00 40.77           H  
ATOM    553  CD2 TYR A  32     140.085 114.387  59.591  1.00 41.01           C  
ATOM    554  HD2 TYR A  32     139.599 115.185  60.153  1.00 40.77           H  
ATOM    555  CE2 TYR A  32     139.374 113.225  59.301  1.00 42.28           C  
ATOM    556  HE2 TYR A  32     138.341 113.119  59.633  1.00 40.77           H  
ATOM    557  CZ  TYR A  32     139.983 112.206  58.590  1.00 41.96           C  
ATOM    558  OH  TYR A  32     139.270 111.057  58.319  1.00 43.69           O  
ATOM    559  HH  TYR A  32     139.208 110.920  57.280  1.00 40.77           H  
ATOM    560  C   TYR A  32     141.060 116.911  57.527  1.00 38.70           C  
ATOM    561  O   TYR A  32     140.877 116.450  56.393  1.00 37.81           O  
ATOM    562  N   VAL A  33     140.139 117.610  58.191  1.00 38.04           N  
ATOM    563  HN  VAL A  33     140.376 117.982  59.166  1.00 35.97           H  
ATOM    564  CA  VAL A  33     138.811 117.886  57.631  1.00 36.89           C  
ATOM    565  HA  VAL A  33     138.309 116.933  57.464  1.00 35.97           H  
ATOM    566  CB  VAL A  33     137.934 118.731  58.620  1.00 37.05           C  
ATOM    567  HB  VAL A  33     138.428 119.688  58.790  1.00 35.97           H  
ATOM    568  CG1 VAL A  33     136.550 118.997  58.011  1.00 35.04           C  
ATOM    569 1HG1 VAL A  33     135.952 119.584  58.708  1.00 35.97           H  
ATOM    570 2HG1 VAL A  33     136.050 118.048  57.815  1.00 35.97           H  
ATOM    571 3HG1 VAL A  33     136.663 119.548  57.077  1.00 35.97           H  
ATOM    572  CG2 VAL A  33     137.795 118.015  59.953  1.00 34.77           C  
ATOM    573 1HG2 VAL A  33     137.184 118.615  60.627  1.00 35.97           H  
ATOM    574 2HG2 VAL A  33     138.782 117.869  60.392  1.00 35.97           H  
ATOM    575 3HG2 VAL A  33     137.320 117.046  59.798  1.00 35.97           H  
ATOM    576  C   VAL A  33     138.861 118.628  56.311  1.00 36.09           C  
ATOM    577  O   VAL A  33     138.259 118.215  55.316  1.00 33.92           O  
ATOM    578  N   GLU A  34     139.592 119.738  56.312  1.00 35.85           N  
ATOM    579  HN  GLU A  34     140.100 120.020  57.210  1.00 32.00           H  
ATOM    580  CA  GLU A  34     139.726 120.584  55.134  1.00 35.15           C  
ATOM    581  HA  GLU A  34     138.727 120.924  54.860  1.00 32.00           H  
ATOM    582  CB  GLU A  34     140.547 121.822  55.506  1.00 34.23           C  
ATOM    583  HB1 GLU A  34     141.535 121.504  55.839  1.00 32.00           H  
ATOM    584  HB2 GLU A  34     140.647 122.458  54.626  1.00 32.00           H  
ATOM    585  CG  GLU A  34     139.880 122.623  56.624  1.00 29.77           C  
ATOM    586  HG1 GLU A  34     139.027 123.156  56.205  1.00 32.00           H  
ATOM    587  HG2 GLU A  34     139.534 121.927  57.388  1.00 32.00           H  
ATOM    588  CD  GLU A  34     140.799 123.628  57.274  1.00 28.70           C  
ATOM    589  OE1 GLU A  34     142.031 123.412  57.264  1.00 27.56           O  
ATOM    590  OE2 GLU A  34     140.282 124.626  57.817  1.00 27.80           O  
ATOM    591  C   GLU A  34     140.308 119.880  53.936  1.00 35.11           C  
ATOM    592  O   GLU A  34     139.809 120.025  52.819  1.00 33.87           O  
ATOM    593  N   ALA A  35     141.362 119.103  54.163  1.00 35.94           N  
ATOM    594  HN  ALA A  35     141.752 119.024  55.156  1.00 37.02           H  
ATOM    595  CA  ALA A  35     141.997 118.357  53.085  1.00 36.46           C  
ATOM    596  HA  ALA A  35     142.319 119.065  52.321  1.00 37.02           H  
ATOM    597  CB  ALA A  35     143.223 117.632  53.613  1.00 36.04           C  
ATOM    598  HB1 ALA A  35     143.694 117.076  52.803  1.00 37.02           H  
ATOM    599  HB2 ALA A  35     142.926 116.941  54.402  1.00 37.02           H  
ATOM    600  HB3 ALA A  35     143.931 118.358  54.014  1.00 37.02           H  
ATOM    601  C   ALA A  35     141.049 117.370  52.448  1.00 38.07           C  
ATOM    602  O   ALA A  35     140.928 117.305  51.222  1.00 38.57           O  
ATOM    603  N   VAL A  36     140.363 116.598  53.291  1.00 38.87           N  
ATOM    604  HN  VAL A  36     140.517 116.715  54.343  1.00 38.45           H  
ATOM    605  CA  VAL A  36     139.410 115.600  52.822  1.00 38.17           C  
ATOM    606  HA  VAL A  36     139.934 114.925  52.145  1.00 38.45           H  
ATOM    607  CB  VAL A  36     138.855 114.769  53.989  1.00 37.87           C  
ATOM    608  HB  VAL A  36     138.467 115.446  54.751  1.00 38.45           H  
ATOM    609  CG1 VAL A  36     137.730 113.888  53.500  1.00 36.31           C  
ATOM    610 1HG1 VAL A  36     137.340 113.301  54.331  1.00 38.45           H  
ATOM    611 2HG1 VAL A  36     138.103 113.217  52.726  1.00 38.45           H  
ATOM    612 3HG1 VAL A  36     136.934 114.509  53.089  1.00 38.45           H  
ATOM    613  CG2 VAL A  36     139.969 113.921  54.602  1.00 38.63           C  
ATOM    614 1HG2 VAL A  36     139.567 113.335  55.429  1.00 38.45           H  
ATOM    615 2HG2 VAL A  36     140.761 114.573  54.971  1.00 38.45           H  
ATOM    616 3HG2 VAL A  36     140.374 113.250  53.845  1.00 38.45           H  
ATOM    617  C   VAL A  36     138.250 116.199  52.077  1.00 39.03           C  
ATOM    618  O   VAL A  36     137.938 115.787  50.955  1.00 40.24           O  
ATOM    619  N   ALA A  37     137.587 117.170  52.693  1.00 38.15           N  
ATOM    620  HN  ALA A  37     137.876 117.479  53.676  1.00 36.95           H  
ATOM    621  CA  ALA A  37     136.466 117.812  52.026  1.00 37.25           C  
ATOM    622  HA  ALA A  37     135.671 117.078  51.899  1.00 36.95           H  
ATOM    623  CB  ALA A  37     135.936 118.960  52.878  1.00 37.00           C  
ATOM    624  HB1 ALA A  37     135.097 119.434  52.369  1.00 36.95           H  
ATOM    625  HB2 ALA A  37     136.727 119.694  53.033  1.00 36.95           H  
ATOM    626  HB3 ALA A  37     135.605 118.575  53.842  1.00 36.95           H  
ATOM    627  C   ALA A  37     136.883 118.311  50.663  1.00 36.71           C  
ATOM    628  O   ALA A  37     136.245 118.031  49.649  1.00 35.63           O  
ATOM    629  N   LEU A  38     137.994 119.040  50.641  1.00 37.36           N  
ATOM    630  HN  LEU A  38     138.504 119.239  51.560  1.00 36.31           H  
ATOM    631  CA  LEU A  38     138.534 119.573  49.404  1.00 36.11           C  
ATOM    632  HA  LEU A  38     137.854 120.341  49.035  1.00 36.31           H  
ATOM    633  CB  LEU A  38     139.897 120.219  49.665  1.00 37.03           C  
ATOM    634  HB1 LEU A  38     139.815 120.787  50.592  1.00 36.31           H  
ATOM    635  HB2 LEU A  38     140.619 119.413  49.794  1.00 36.31           H  
ATOM    636  CG  LEU A  38     140.456 121.166  48.597  1.00 36.99           C  
ATOM    637  HG  LEU A  38     139.653 121.815  48.249  1.00 36.31           H  
ATOM    638  CD1 LEU A  38     141.541 122.025  49.227  1.00 37.40           C  
ATOM    639 1HD1 LEU A  38     141.948 122.704  48.478  1.00 36.31           H  
ATOM    640 2HD1 LEU A  38     142.337 121.385  49.607  1.00 36.31           H  
ATOM    641 3HD1 LEU A  38     141.117 122.603  50.048  1.00 36.31           H  
ATOM    642  CD2 LEU A  38     141.003 120.384  47.408  1.00 35.61           C  
ATOM    643 1HD2 LEU A  38     141.394 121.079  46.664  1.00 36.31           H  
ATOM    644 2HD2 LEU A  38     140.204 119.790  46.965  1.00 36.31           H  
ATOM    645 3HD2 LEU A  38     141.803 119.724  47.744  1.00 36.31           H  
ATOM    646  C   LEU A  38     138.661 118.507  48.351  1.00 34.34           C  
ATOM    647  O   LEU A  38     138.100 118.639  47.264  1.00 35.67           O  
ATOM    648  N   ILE A  39     139.391 117.439  48.656  1.00 31.91           N  
ATOM    649  HN  ILE A  39     139.871 117.378  49.611  1.00 30.69           H  
ATOM    650  CA  ILE A  39     139.543 116.346  47.694  1.00 32.21           C  
ATOM    651  HA  ILE A  39     140.064 116.731  46.817  1.00 30.69           H  
ATOM    652  CB  ILE A  39     140.366 115.183  48.273  1.00 30.85           C  
ATOM    653  HB  ILE A  39     139.921 114.875  49.219  1.00 30.69           H  
ATOM    654  CG2 ILE A  39     140.350 113.997  47.313  1.00 29.57           C  
ATOM    655 1HG2 ILE A  39     140.936 113.180  47.734  1.00 30.69           H  
ATOM    656 2HG2 ILE A  39     140.780 114.297  46.357  1.00 30.69           H  
ATOM    657 3HG2 ILE A  39     139.323 113.666  47.161  1.00 30.69           H  
ATOM    658  CG1 ILE A  39     141.797 115.642  48.531  1.00 27.92           C  
ATOM    659 1HG1 ILE A  39     142.229 115.982  47.589  1.00 30.69           H  
ATOM    660 2HG1 ILE A  39     141.775 116.469  49.240  1.00 30.69           H  
ATOM    661  CD1 ILE A  39     142.659 114.562  49.087  1.00 27.78           C  
ATOM    662 1HD1 ILE A  39     143.665 114.947  49.250  1.00 30.69           H  
ATOM    663 2HD1 ILE A  39     142.699 113.730  48.384  1.00 30.69           H  
ATOM    664 3HD1 ILE A  39     142.245 114.217  50.034  1.00 30.69           H  
ATOM    665  C   ILE A  39     138.221 115.783  47.249  1.00 32.70           C  
ATOM    666  O   ILE A  39     138.044 115.393  46.095  1.00 32.58           O  
ATOM    667  N   SER A  40     137.277 115.734  48.179  1.00 34.01           N  
ATOM    668  HN  SER A  40     137.497 116.079  49.168  1.00 35.30           H  
ATOM    669  CA  SER A  40     135.951 115.221  47.883  1.00 34.61           C  
ATOM    670  HA  SER A  40     136.062 114.255  47.390  1.00 35.30           H  
ATOM    671  CB  SER A  40     135.191 115.005  49.188  1.00 36.69           C  
ATOM    672  HB1 SER A  40     135.036 115.966  49.678  1.00 35.30           H  
ATOM    673  HB2 SER A  40     134.226 114.547  48.972  1.00 35.30           H  
ATOM    674  OG  SER A  40     135.931 114.155  50.046  1.00 40.67           O  
ATOM    675  HG  SER A  40     136.081 113.228  49.577  1.00 35.30           H  
ATOM    676  C   SER A  40     135.169 116.127  46.971  1.00 32.81           C  
ATOM    677  O   SER A  40     134.649 115.690  45.953  1.00 33.01           O  
ATOM    678  N   ALA A  41     135.089 117.403  47.330  1.00 33.20           N  
ATOM    679  HN  ALA A  41     135.563 117.720  48.235  1.00 34.00           H  
ATOM    680  CA  ALA A  41     134.369 118.387  46.520  1.00 34.56           C  
ATOM    681  HA  ALA A  41     133.313 118.115  46.511  1.00 34.00           H  
ATOM    682  CB  ALA A  41     134.501 119.773  47.151  1.00 34.43           C  
ATOM    683  HB1 ALA A  41     133.963 120.502  46.544  1.00 34.00           H  
ATOM    684  HB2 ALA A  41     135.554 120.050  47.203  1.00 34.00           H  
ATOM    685  HB3 ALA A  41     134.080 119.757  48.156  1.00 34.00           H  
ATOM    686  C   ALA A  41     134.861 118.422  45.089  1.00 34.78           C  
ATOM    687  O   ALA A  41     134.093 118.582  44.137  1.00 33.01           O  
ATOM    688  N   HIS A  42     136.172 118.274  44.948  1.00 35.71           N  
ATOM    689  HN  HIS A  42     136.780 118.161  45.821  1.00 41.13           H  
ATOM    690  CA  HIS A  42     136.798 118.262  43.650  1.00 36.96           C  
ATOM    691  HA  HIS A  42     136.585 119.211  43.158  1.00 41.13           H  
ATOM    692  CB  HIS A  42     138.308 118.133  43.811  1.00 39.95           C  
ATOM    693  HB1 HIS A  42     138.655 118.939  44.457  1.00 41.13           H  
ATOM    694  HB2 HIS A  42     138.523 117.173  44.279  1.00 41.13           H  
ATOM    695  CG  HIS A  42     139.058 118.207  42.519  1.00 43.64           C  
ATOM    696  CD2 HIS A  42     139.643 119.251  41.888  1.00 44.25           C  
ATOM    697  HD2 HIS A  42     139.695 120.278  42.248  1.00 41.13           H  
ATOM    698  ND1 HIS A  42     139.238 117.114  41.698  1.00 44.81           N  
ATOM    699  HD1 HIS A  42     138.893 116.122  41.905  1.00 41.13           H  
ATOM    700  CE1 HIS A  42     139.901 117.480  40.617  1.00 44.95           C  
ATOM    701  HE1 HIS A  42     140.187 116.828  39.792  1.00 41.13           H  
ATOM    702  NE2 HIS A  42     140.159 118.772  40.707  1.00 46.75           N  
ATOM    703  C   HIS A  42     136.275 117.155  42.785  1.00 36.64           C  
ATOM    704  O   HIS A  42     135.561 117.410  41.813  1.00 37.60           O  
ATOM    705  N   ILE A  43     136.621 115.918  43.133  1.00 35.75           N  
ATOM    706  HN  ILE A  43     137.250 115.775  43.987  1.00 34.75           H  
ATOM    707  CA  ILE A  43     136.166 114.749  42.382  1.00 35.89           C  
ATOM    708  HA  ILE A  43     136.772 114.657  41.480  1.00 34.75           H  
ATOM    709  CB  ILE A  43     136.316 113.448  43.214  1.00 34.18           C  
ATOM    710  HB  ILE A  43     135.536 113.427  43.975  1.00 34.75           H  
ATOM    711  CG2 ILE A  43     136.156 112.225  42.314  1.00 30.63           C  
ATOM    712 1HG2 ILE A  43     136.263 111.318  42.910  1.00 34.75           H  
ATOM    713 2HG2 ILE A  43     136.921 112.242  41.538  1.00 34.75           H  
ATOM    714 3HG2 ILE A  43     135.169 112.240  41.851  1.00 34.75           H  
ATOM    715  CG1 ILE A  43     137.679 113.413  43.906  1.00 32.99           C  
ATOM    716 1HG1 ILE A  43     137.808 114.346  44.454  1.00 34.75           H  
ATOM    717 2HG1 ILE A  43     137.687 112.576  44.605  1.00 34.75           H  
ATOM    718  CD1 ILE A  43     138.836 113.254  42.969  1.00 33.30           C  
ATOM    719 1HD1 ILE A  43     139.766 113.238  43.538  1.00 34.75           H  
ATOM    720 2HD1 ILE A  43     138.854 114.088  42.268  1.00 34.75           H  
ATOM    721 3HD1 ILE A  43     138.732 112.319  42.418  1.00 34.75           H  
ATOM    722  C   ILE A  43     134.707 114.860  41.977  1.00 38.41           C  
ATOM    723  O   ILE A  43     134.320 114.487  40.866  1.00 36.88           O  
ATOM    724  N   MET A  44     133.892 115.382  42.893  1.00 41.00           N  
ATOM    725  HN  MET A  44     134.300 115.692  43.832  1.00 45.11           H  
ATOM    726  CA  MET A  44     132.459 115.544  42.655  1.00 44.30           C  
ATOM    727  HA  MET A  44     132.029 114.551  42.521  1.00 45.11           H  
ATOM    728  CB  MET A  44     131.786 116.185  43.874  1.00 46.42           C  
ATOM    729  HB1 MET A  44     132.243 117.160  44.043  1.00 45.11           H  
ATOM    730  HB2 MET A  44     130.727 116.314  43.651  1.00 45.11           H  
ATOM    731  CG  MET A  44     131.908 115.372  45.157  1.00 46.90           C  
ATOM    732  HG1 MET A  44     131.984 114.316  44.899  1.00 45.11           H  
ATOM    733  HG2 MET A  44     132.809 115.683  45.687  1.00 45.11           H  
ATOM    734  SD  MET A  44     130.487 115.607  46.237  1.00 46.55           S  
ATOM    735  CE  MET A  44     129.374 114.379  45.485  1.00 46.57           C  
ATOM    736  HE1 MET A  44     128.425 114.372  46.021  1.00 45.11           H  
ATOM    737  HE2 MET A  44     129.830 113.391  45.543  1.00 45.11           H  
ATOM    738  HE3 MET A  44     129.199 114.638  44.441  1.00 45.11           H  
ATOM    739  C   MET A  44     132.137 116.357  41.424  1.00 44.93           C  
ATOM    740  O   MET A  44     131.303 115.967  40.599  1.00 44.20           O  
ATOM    741  N   GLU A  45     132.791 117.508  41.299  1.00 45.39           N  
ATOM    742  HN  GLU A  45     133.486 117.811  42.054  1.00 44.65           H  
ATOM    743  CA  GLU A  45     132.567 118.354  40.144  1.00 43.92           C  
ATOM    744  HA  GLU A  45     131.497 118.547  40.064  1.00 44.65           H  
ATOM    745  CB  GLU A  45     133.284 119.694  40.317  1.00 43.08           C  
ATOM    746  HB1 GLU A  45     134.351 119.506  40.433  1.00 44.65           H  
ATOM    747  HB2 GLU A  45     133.116 120.297  39.425  1.00 44.65           H  
ATOM    748  CG  GLU A  45     132.799 120.462  41.514  1.00 43.58           C  
ATOM    749  HG1 GLU A  45     133.139 119.957  42.418  1.00 44.65           H  
ATOM    750  HG2 GLU A  45     133.218 121.468  41.480  1.00 44.65           H  
ATOM    751  CD  GLU A  45     131.287 120.562  41.548  1.00 46.08           C  
ATOM    752  OE1 GLU A  45     130.716 120.615  42.661  1.00 47.00           O  
ATOM    753  OE2 GLU A  45     130.666 120.594  40.464  1.00 46.45           O  
ATOM    754  C   GLU A  45     133.019 117.686  38.881  1.00 43.42           C  
ATOM    755  O   GLU A  45     132.276 117.626  37.903  1.00 42.95           O  
ATOM    756  N   GLU A  46     134.233 117.143  38.908  1.00 42.29           N  
ATOM    757  HN  GLU A  46     134.815 117.196  39.805  1.00 43.69           H  
ATOM    758  CA  GLU A  46     134.782 116.477  37.735  1.00 42.45           C  
ATOM    759  HA  GLU A  46     134.925 117.237  36.967  1.00 43.69           H  
ATOM    760  CB  GLU A  46     136.155 115.882  38.049  1.00 43.79           C  
ATOM    761  HB1 GLU A  46     136.437 116.170  39.062  1.00 43.69           H  
ATOM    762  HB2 GLU A  46     136.088 114.796  37.985  1.00 43.69           H  
ATOM    763  CG  GLU A  46     137.237 116.363  37.084  1.00 45.03           C  
ATOM    764  HG1 GLU A  46     138.193 115.939  37.393  1.00 43.69           H  
ATOM    765  HG2 GLU A  46     136.991 116.012  36.082  1.00 43.69           H  
ATOM    766  CD  GLU A  46     137.366 117.883  37.050  1.00 45.07           C  
ATOM    767  OE1 GLU A  46     137.914 118.414  36.062  1.00 46.25           O  
ATOM    768  OE2 GLU A  46     136.931 118.548  38.011  1.00 44.61           O  
ATOM    769  C   GLU A  46     133.879 115.422  37.160  1.00 41.74           C  
ATOM    770  O   GLU A  46     133.802 115.262  35.941  1.00 41.96           O  
ATOM    771  N   ALA A  47     133.190 114.684  38.023  1.00 40.47           N  
ATOM    772  HN  ALA A  47     133.314 114.832  39.076  1.00 38.98           H  
ATOM    773  CA  ALA A  47     132.270 113.678  37.532  1.00 38.82           C  
ATOM    774  HA  ALA A  47     132.778 113.077  36.778  1.00 38.98           H  
ATOM    775  CB  ALA A  47     131.829 112.773  38.657  1.00 38.96           C  
ATOM    776  HB1 ALA A  47     131.138 112.023  38.271  1.00 38.98           H  
ATOM    777  HB2 ALA A  47     131.331 113.364  39.425  1.00 38.98           H  
ATOM    778  HB3 ALA A  47     132.699 112.277  39.088  1.00 38.98           H  
ATOM    779  C   ALA A  47     131.080 114.344  36.897  1.00 38.55           C  
ATOM    780  O   ALA A  47     130.487 113.834  35.949  1.00 38.09           O  
ATOM    781  N   ARG A  48     130.729 115.513  37.419  1.00 38.03           N  
ATOM    782  HN  ARG A  48     131.276 115.905  38.251  1.00 36.07           H  
ATOM    783  CA  ARG A  48     129.611 116.269  36.875  1.00 39.00           C  
ATOM    784  HA  ARG A  48     128.720 115.642  36.902  1.00 36.07           H  
ATOM    785  CB  ARG A  48     129.359 117.514  37.719  1.00 35.49           C  
ATOM    786  HB1 ARG A  48     129.052 117.199  38.717  1.00 36.07           H  
ATOM    787  HB2 ARG A  48     130.288 118.081  37.786  1.00 36.07           H  
ATOM    788  CG  ARG A  48     128.294 118.409  37.153  1.00 32.22           C  
ATOM    789  HG1 ARG A  48     128.246 119.325  37.741  1.00 36.07           H  
ATOM    790  HG2 ARG A  48     128.542 118.652  36.120  1.00 36.07           H  
ATOM    791  CD  ARG A  48     126.956 117.727  37.192  1.00 31.87           C  
ATOM    792  HD1 ARG A  48     127.049 116.743  36.732  1.00 36.07           H  
ATOM    793  HD2 ARG A  48     126.649 117.614  38.232  1.00 36.07           H  
ATOM    794  NE  ARG A  48     125.936 118.483  36.481  1.00 32.60           N1+
ATOM    795  HE  ARG A  48     125.384 119.221  37.025  1.00 36.07           H  
ATOM    796  CZ  ARG A  48     125.650 118.310  35.195  1.00 35.22           C  
ATOM    797  NH1 ARG A  48     126.316 117.399  34.490  1.00 33.58           N  
ATOM    798 1HH1 ARG A  48     127.077 116.811  34.959  1.00 36.07           H  
ATOM    799 2HH1 ARG A  48     126.091 117.255  33.454  1.00 36.07           H  
ATOM    800  NH2 ARG A  48     124.691 119.036  34.618  1.00 35.42           N  
ATOM    801 1HH2 ARG A  48     124.150 119.760  35.191  1.00 36.07           H  
ATOM    802 2HH2 ARG A  48     124.463 118.895  33.582  1.00 36.07           H  
ATOM    803  C   ARG A  48     129.863 116.693  35.444  1.00 41.74           C  
ATOM    804  O   ARG A  48     128.970 116.654  34.594  1.00 41.59           O  
ATOM    805  N   ALA A  49     131.105 117.096  35.186  1.00 44.62           N  
ATOM    806  HN  ALA A  49     131.821 117.087  35.981  1.00 47.33           H  
ATOM    807  CA  ALA A  49     131.534 117.549  33.870  1.00 46.46           C  
ATOM    808  HA  ALA A  49     130.852 118.337  33.550  1.00 47.33           H  
ATOM    809  CB  ALA A  49     132.924 118.147  33.961  1.00 46.55           C  
ATOM    810  HB1 ALA A  49     133.240 118.484  32.974  1.00 47.33           H  
ATOM    811  HB2 ALA A  49     133.621 117.393  34.327  1.00 47.33           H  
ATOM    812  HB3 ALA A  49     132.912 118.994  34.647  1.00 47.33           H  
ATOM    813  C   ALA A  49     131.504 116.463  32.827  1.00 48.38           C  
ATOM    814  O   ALA A  49     131.462 116.742  31.628  1.00 50.63           O  
ATOM    815  N   GLY A  50     131.538 115.215  33.281  1.00 49.06           N  
ATOM    816  HN  GLY A  50     131.613 115.039  34.334  1.00 49.87           H  
ATOM    817  CA  GLY A  50     131.475 114.085  32.369  1.00 50.28           C  
ATOM    818  HA1 GLY A  50     131.298 113.189  32.964  1.00 49.87           H  
ATOM    819  HA2 GLY A  50     130.632 114.248  31.697  1.00 49.87           H  
ATOM    820  C   GLY A  50     132.702 113.838  31.517  1.00 50.47           C  
ATOM    821  O   GLY A  50     132.643 113.092  30.532  1.00 49.67           O  
ATOM    822  N   LYS A  51     133.813 114.463  31.891  1.00 50.55           N  
ATOM    823  HN  LYS A  51     133.792 115.103  32.748  1.00 49.25           H  
ATOM    824  CA  LYS A  51     135.058 114.294  31.157  1.00 50.81           C  
ATOM    825  HA  LYS A  51     134.810 114.040  30.126  1.00 49.25           H  
ATOM    826  CB  LYS A  51     135.838 115.610  31.146  1.00 50.59           C  
ATOM    827  HB1 LYS A  51     135.963 115.939  32.177  1.00 49.25           H  
ATOM    828  HB2 LYS A  51     136.816 115.421  30.703  1.00 49.25           H  
ATOM    829  CG  LYS A  51     135.172 116.738  30.364  1.00 48.54           C  
ATOM    830  HG1 LYS A  51     134.169 116.898  30.759  1.00 49.25           H  
ATOM    831  HG2 LYS A  51     135.760 117.648  30.485  1.00 49.25           H  
ATOM    832  CD  LYS A  51     135.073 116.410  28.889  1.00 47.65           C  
ATOM    833  HD1 LYS A  51     136.066 116.168  28.511  1.00 49.25           H  
ATOM    834  HD2 LYS A  51     134.415 115.551  28.759  1.00 49.25           H  
ATOM    835  CE  LYS A  51     134.517 117.582  28.103  1.00 46.40           C  
ATOM    836  HE1 LYS A  51     135.133 118.459  28.300  1.00 49.25           H  
ATOM    837  HE2 LYS A  51     134.557 117.341  27.041  1.00 49.25           H  
ATOM    838  NZ  LYS A  51     133.114 117.895  28.467  1.00 46.04           N1+
ATOM    839  HZ1 LYS A  51     132.771 118.726  27.886  1.00 49.25           H  
ATOM    840  HZ2 LYS A  51     133.061 118.141  29.507  1.00 49.25           H  
ATOM    841  HZ3 LYS A  51     132.496 117.044  28.271  1.00 49.25           H  
ATOM    842  C   LYS A  51     135.925 113.185  31.717  1.00 51.14           C  
ATOM    843  O   LYS A  51     135.982 112.088  31.161  1.00 51.51           O  
ATOM    844  N   LYS A  52     136.598 113.460  32.829  1.00 50.81           N  
ATOM    845  HN  LYS A  52     136.503 114.428  33.274  1.00 51.49           H  
ATOM    846  CA  LYS A  52     137.463 112.468  33.454  1.00 50.64           C  
ATOM    847  HA  LYS A  52     138.251 112.216  32.745  1.00 51.49           H  
ATOM    848  CB  LYS A  52     138.124 113.048  34.706  1.00 50.52           C  
ATOM    849  HB1 LYS A  52     137.344 113.507  35.313  1.00 51.49           H  
ATOM    850  HB2 LYS A  52     138.576 112.224  35.257  1.00 51.49           H  
ATOM    851  CG  LYS A  52     139.199 114.091  34.464  1.00 50.94           C  
ATOM    852  HG1 LYS A  52     139.727 114.274  35.400  1.00 51.49           H  
ATOM    853  HG2 LYS A  52     139.898 113.708  33.721  1.00 51.49           H  
ATOM    854  CD  LYS A  52     138.623 115.403  33.963  1.00 51.75           C  
ATOM    855  HD1 LYS A  52     138.538 115.367  32.877  1.00 51.49           H  
ATOM    856  HD2 LYS A  52     137.636 115.552  34.400  1.00 51.49           H  
ATOM    857  CE  LYS A  52     139.526 116.562  34.357  1.00 52.75           C  
ATOM    858  HE1 LYS A  52     139.232 117.445  33.789  1.00 51.49           H  
ATOM    859  HE2 LYS A  52     139.403 116.757  35.422  1.00 51.49           H  
ATOM    860  NZ  LYS A  52     140.966 116.271  34.084  1.00 53.92           N1+
ATOM    861  HZ1 LYS A  52     141.562 117.111  34.376  1.00 51.49           H  
ATOM    862  HZ2 LYS A  52     141.101 116.084  33.039  1.00 51.49           H  
ATOM    863  HZ3 LYS A  52     141.268 115.409  34.642  1.00 51.49           H  
ATOM    864  C   LYS A  52     136.752 111.185  33.836  1.00 50.98           C  
ATOM    865  O   LYS A  52     135.660 111.219  34.403  1.00 51.06           O  
ATOM    866  N   THR A  53     137.373 110.047  33.524  1.00 50.76           N  
ATOM    867  HN  THR A  53     138.309 110.087  33.007  1.00 49.76           H  
ATOM    868  CA  THR A  53     136.805 108.750  33.872  1.00 50.32           C  
ATOM    869  HA  THR A  53     135.729 108.777  33.697  1.00 49.76           H  
ATOM    870  CB  THR A  53     137.424 107.568  33.051  1.00 49.88           C  
ATOM    871  HB  THR A  53     136.764 106.704  33.127  1.00 49.76           H  
ATOM    872  OG1 THR A  53     138.709 107.217  33.588  1.00 47.15           O  
ATOM    873  HG1 THR A  53     139.350 108.047  33.535  1.00 49.76           H  
ATOM    874  CG2 THR A  53     137.573 107.943  31.589  1.00 50.12           C  
ATOM    875 1HG2 THR A  53     138.005 107.106  31.041  1.00 49.76           H  
ATOM    876 2HG2 THR A  53     138.227 108.810  31.501  1.00 49.76           H  
ATOM    877 3HG2 THR A  53     136.594 108.183  31.173  1.00 49.76           H  
ATOM    878  C   THR A  53     137.055 108.440  35.315  1.00 50.84           C  
ATOM    879  O   THR A  53     137.911 109.057  35.952  1.00 49.23           O  
ATOM    880  N   ALA A  54     136.311 107.478  35.846  1.00 51.39           N  
ATOM    881  HN  ALA A  54     135.572 106.990  35.246  1.00 51.87           H  
ATOM    882  CA  ALA A  54     136.488 107.081  37.228  1.00 51.70           C  
ATOM    883  HA  ALA A  54     136.166 107.901  37.870  1.00 51.87           H  
ATOM    884  CB  ALA A  54     135.627 105.869  37.524  1.00 52.64           C  
ATOM    885  HB1 ALA A  54     135.762 105.572  38.564  1.00 51.87           H  
ATOM    886  HB2 ALA A  54     135.920 105.047  36.871  1.00 51.87           H  
ATOM    887  HB3 ALA A  54     134.580 106.115  37.350  1.00 51.87           H  
ATOM    888  C   ALA A  54     137.931 106.773  37.529  1.00 51.80           C  
ATOM    889  O   ALA A  54     138.509 107.293  38.488  1.00 51.81           O  
ATOM    890  N   ALA A  55     138.523 105.935  36.680  1.00 51.18           N  
ATOM    891  HN  ALA A  55     137.953 105.554  35.858  1.00 49.57           H  
ATOM    892  CA  ALA A  55     139.914 105.511  36.818  1.00 49.86           C  
ATOM    893  HA  ALA A  55     139.999 104.951  37.750  1.00 49.57           H  
ATOM    894  CB  ALA A  55     140.274 104.563  35.672  1.00 49.01           C  
ATOM    895  HB1 ALA A  55     141.312 104.246  35.774  1.00 49.57           H  
ATOM    896  HB2 ALA A  55     140.144 105.077  34.720  1.00 49.57           H  
ATOM    897  HB3 ALA A  55     139.623 103.689  35.704  1.00 49.57           H  
ATOM    898  C   ALA A  55     140.907 106.651  36.875  1.00 49.25           C  
ATOM    899  O   ALA A  55     141.900 106.580  37.598  1.00 48.56           O  
ATOM    900  N   GLU A  56     140.644 107.709  36.115  1.00 49.05           N  
ATOM    901  HN  GLU A  56     139.758 107.715  35.515  1.00 51.21           H  
ATOM    902  CA  GLU A  56     141.539 108.864  36.082  1.00 49.22           C  
ATOM    903  HA  GLU A  56     142.558 108.495  35.964  1.00 51.21           H  
ATOM    904  CB  GLU A  56     141.216 109.744  34.874  1.00 50.40           C  
ATOM    905  HB1 GLU A  56     140.253 110.223  35.048  1.00 51.21           H  
ATOM    906  HB2 GLU A  56     141.991 110.506  34.790  1.00 51.21           H  
ATOM    907  CG  GLU A  56     141.142 108.993  33.556  1.00 52.95           C  
ATOM    908  HG1 GLU A  56     142.152 108.724  33.247  1.00 51.21           H  
ATOM    909  HG2 GLU A  56     140.552 108.088  33.699  1.00 51.21           H  
ATOM    910  CD  GLU A  56     140.502 109.827  32.465  1.00 54.12           C  
ATOM    911  OE1 GLU A  56     140.190 109.273  31.385  1.00 56.00           O  
ATOM    912  OE2 GLU A  56     140.311 111.041  32.690  1.00 53.82           O  
ATOM    913  C   GLU A  56     141.494 109.709  37.337  1.00 48.26           C  
ATOM    914  O   GLU A  56     142.531 110.142  37.844  1.00 47.05           O  
ATOM    915  N   LEU A  57     140.286 109.956  37.839  1.00 47.68           N  
ATOM    916  HN  LEU A  57     139.423 109.559  37.346  1.00 45.04           H  
ATOM    917  CA  LEU A  57     140.114 110.755  39.044  1.00 45.36           C  
ATOM    918  HA  LEU A  57     140.600 111.716  38.876  1.00 45.04           H  
ATOM    919  CB  LEU A  57     138.630 111.022  39.285  1.00 44.98           C  
ATOM    920  HB1 LEU A  57     138.102 110.069  39.293  1.00 45.04           H  
ATOM    921  HB2 LEU A  57     138.517 111.509  40.254  1.00 45.04           H  
ATOM    922  CG  LEU A  57     138.006 111.916  38.214  1.00 44.38           C  
ATOM    923  HG  LEU A  57     138.201 111.482  37.233  1.00 45.04           H  
ATOM    924  CD1 LEU A  57     136.508 112.018  38.417  1.00 44.14           C  
ATOM    925 1HD1 LEU A  57     136.079 112.658  37.646  1.00 45.04           H  
ATOM    926 2HD1 LEU A  57     136.302 112.445  39.399  1.00 45.04           H  
ATOM    927 3HD1 LEU A  57     136.064 111.025  38.352  1.00 45.04           H  
ATOM    928  CD2 LEU A  57     138.644 113.291  38.280  1.00 45.43           C  
ATOM    929 1HD2 LEU A  57     138.203 113.934  37.518  1.00 45.04           H  
ATOM    930 2HD2 LEU A  57     139.716 113.203  38.104  1.00 45.04           H  
ATOM    931 3HD2 LEU A  57     138.472 113.725  39.265  1.00 45.04           H  
ATOM    932  C   LEU A  57     140.750 110.125  40.258  1.00 44.57           C  
ATOM    933  O   LEU A  57     141.146 110.817  41.196  1.00 43.78           O  
ATOM    934  N   MET A  58     140.849 108.799  40.251  1.00 43.88           N  
ATOM    935  HN  MET A  58     140.445 108.242  39.432  1.00 46.27           H  
ATOM    936  CA  MET A  58     141.502 108.097  41.347  1.00 45.44           C  
ATOM    937  HA  MET A  58     140.890 108.183  42.245  1.00 46.27           H  
ATOM    938  CB  MET A  58     141.683 106.617  40.998  1.00 45.75           C  
ATOM    939  HB1 MET A  58     141.650 106.520  39.913  1.00 46.27           H  
ATOM    940  HB2 MET A  58     142.661 106.302  41.362  1.00 46.27           H  
ATOM    941  CG  MET A  58     140.645 105.685  41.582  1.00 47.30           C  
ATOM    942  HG1 MET A  58     140.517 105.908  42.641  1.00 46.27           H  
ATOM    943  HG2 MET A  58     139.698 105.830  41.062  1.00 46.27           H  
ATOM    944  SD  MET A  58     141.171 103.968  41.394  1.00 48.76           S  
ATOM    945  CE  MET A  58     142.631 103.932  42.465  1.00 48.74           C  
ATOM    946  HE1 MET A  58     143.067 102.933  42.452  1.00 46.27           H  
ATOM    947  HE2 MET A  58     142.341 104.188  43.484  1.00 46.27           H  
ATOM    948  HE3 MET A  58     143.365 104.653  42.104  1.00 46.27           H  
ATOM    949  C   MET A  58     142.869 108.688  41.616  1.00 45.60           C  
ATOM    950  O   MET A  58     143.309 108.824  42.761  1.00 44.67           O  
ATOM    951  N   GLN A  59     143.545 109.035  40.523  1.00 46.74           N  
ATOM    952  HN  GLN A  59     143.086 108.882  39.569  1.00 49.61           H  
ATOM    953  CA  GLN A  59     144.879 109.613  40.566  1.00 46.88           C  
ATOM    954  HA  GLN A  59     145.389 109.220  41.446  1.00 49.61           H  
ATOM    955  CB  GLN A  59     145.679 109.196  39.329  1.00 48.57           C  
ATOM    956  HB1 GLN A  59     145.109 109.477  38.444  1.00 49.61           H  
ATOM    957  HB2 GLN A  59     146.626 109.735  39.338  1.00 49.61           H  
ATOM    958  CG  GLN A  59     145.980 107.710  39.247  1.00 51.71           C  
ATOM    959  HG1 GLN A  59     145.039 107.169  39.145  1.00 49.61           H  
ATOM    960  HG2 GLN A  59     146.601 107.528  38.370  1.00 49.61           H  
ATOM    961  CD  GLN A  59     146.708 107.191  40.474  1.00 53.40           C  
ATOM    962  OE1 GLN A  59     147.723 107.755  40.899  1.00 54.40           O  
ATOM    963  NE2 GLN A  59     146.195 106.105  41.050  1.00 54.14           N  
ATOM    964 1HE2 GLN A  59     145.317 105.648  40.644  1.00 49.61           H  
ATOM    965 2HE2 GLN A  59     146.661 105.689  41.919  1.00 49.61           H  
ATOM    966  C   GLN A  59     144.881 111.106  40.659  1.00 45.31           C  
ATOM    967  O   GLN A  59     145.479 111.666  41.569  1.00 45.35           O  
ATOM    968  N   GLU A  60     144.217 111.767  39.716  1.00 44.78           N  
ATOM    969  HN  GLU A  60     143.708 111.223  38.948  1.00 45.44           H  
ATOM    970  CA  GLU A  60     144.174 113.226  39.716  1.00 46.21           C  
ATOM    971  HA  GLU A  60     145.147 113.589  39.383  1.00 45.44           H  
ATOM    972  CB  GLU A  60     143.118 113.741  38.730  1.00 45.35           C  
ATOM    973  HB1 GLU A  60     143.288 113.268  37.763  1.00 45.44           H  
ATOM    974  HB2 GLU A  60     142.132 113.463  39.103  1.00 45.44           H  
ATOM    975  CG  GLU A  60     143.155 115.256  38.542  1.00 45.37           C  
ATOM    976  HG1 GLU A  60     143.050 115.728  39.519  1.00 45.44           H  
ATOM    977  HG2 GLU A  60     144.118 115.527  38.109  1.00 45.44           H  
ATOM    978  CD  GLU A  60     142.053 115.780  37.633  1.00 45.29           C  
ATOM    979  OE1 GLU A  60     141.850 115.194  36.546  1.00 45.05           O  
ATOM    980  OE2 GLU A  60     141.402 116.785  37.999  1.00 42.84           O  
ATOM    981  C   GLU A  60     143.905 113.812  41.084  1.00 46.99           C  
ATOM    982  O   GLU A  60     144.285 114.948  41.364  1.00 47.04           O  
ATOM    983  N   GLY A  61     143.245 113.031  41.940  1.00 47.44           N  
ATOM    984  HN  GLY A  61     142.941 112.053  41.630  1.00 46.71           H  
ATOM    985  CA  GLY A  61     142.931 113.480  43.284  1.00 46.39           C  
ATOM    986  HA1 GLY A  61     142.480 114.471  43.232  1.00 46.71           H  
ATOM    987  HA2 GLY A  61     142.226 112.783  43.736  1.00 46.71           H  
ATOM    988  C   GLY A  61     144.175 113.548  44.140  1.00 46.57           C  
ATOM    989  O   GLY A  61     144.209 114.236  45.162  1.00 46.45           O  
ATOM    990  N   ARG A  62     145.206 112.827  43.717  1.00 46.84           N  
ATOM    991  HN  ARG A  62     145.105 112.243  42.826  1.00 48.50           H  
ATOM    992  CA  ARG A  62     146.469 112.813  44.436  1.00 47.53           C  
ATOM    993  HA  ARG A  62     146.253 112.799  45.504  1.00 48.50           H  
ATOM    994  CB  ARG A  62     147.263 111.550  44.092  1.00 47.58           C  
ATOM    995  HB1 ARG A  62     147.456 111.549  43.019  1.00 48.50           H  
ATOM    996  HB2 ARG A  62     148.209 111.584  44.632  1.00 48.50           H  
ATOM    997  CG  ARG A  62     146.561 110.262  44.447  1.00 48.82           C  
ATOM    998  HG1 ARG A  62     146.286 110.286  45.501  1.00 48.50           H  
ATOM    999  HG2 ARG A  62     145.662 110.168  43.838  1.00 48.50           H  
ATOM   1000  CD  ARG A  62     147.455 109.065  44.197  1.00 49.95           C  
ATOM   1001  HD1 ARG A  62     146.931 108.161  44.507  1.00 48.50           H  
ATOM   1002  HD2 ARG A  62     147.680 109.008  43.132  1.00 48.50           H  
ATOM   1003  NE  ARG A  62     148.709 109.165  44.942  1.00 50.73           N1+
ATOM   1004  HE  ARG A  62     148.869 110.040  45.537  1.00 48.50           H  
ATOM   1005  CZ  ARG A  62     149.665 108.239  44.929  1.00 49.92           C  
ATOM   1006  NH1 ARG A  62     149.510 107.135  44.210  1.00 48.70           N  
ATOM   1007 1HH1 ARG A  62     148.616 106.989  43.640  1.00 48.50           H  
ATOM   1008 2HH1 ARG A  62     150.279 106.391  44.200  1.00 48.50           H  
ATOM   1009  NH2 ARG A  62     150.779 108.419  45.629  1.00 48.19           N  
ATOM   1010 1HH2 ARG A  62     150.910 109.311  46.206  1.00 48.50           H  
ATOM   1011 2HH2 ARG A  62     151.545 107.672  45.616  1.00 48.50           H  
ATOM   1012  C   ARG A  62     147.313 114.029  44.141  1.00 47.33           C  
ATOM   1013  O   ARG A  62     148.418 114.165  44.662  1.00 47.87           O  
ATOM   1014  N   THR A  63     146.798 114.923  43.300  1.00 46.80           N  
ATOM   1015  HN  THR A  63     145.831 114.748  42.877  1.00 45.31           H  
ATOM   1016  CA  THR A  63     147.525 116.138  42.943  1.00 45.77           C  
ATOM   1017  HA  THR A  63     148.479 116.121  43.470  1.00 45.31           H  
ATOM   1018  CB  THR A  63     147.825 116.184  41.429  1.00 44.16           C  
ATOM   1019  HB  THR A  63     148.407 117.078  41.207  1.00 45.31           H  
ATOM   1020  OG1 THR A  63     146.600 116.224  40.687  1.00 41.87           O  
ATOM   1021  HG1 THR A  63     146.033 115.366  40.900  1.00 45.31           H  
ATOM   1022  CG2 THR A  63     148.618 114.959  41.017  1.00 43.61           C  
ATOM   1023 1HG2 THR A  63     148.824 115.002  39.948  1.00 45.31           H  
ATOM   1024 2HG2 THR A  63     148.042 114.061  41.240  1.00 45.31           H  
ATOM   1025 3HG2 THR A  63     149.559 114.933  41.567  1.00 45.31           H  
ATOM   1026  C   THR A  63     146.810 117.414  43.328  1.00 47.05           C  
ATOM   1027  O   THR A  63     147.141 118.493  42.844  1.00 47.94           O  
ATOM   1028  N   LEU A  64     145.828 117.298  44.214  1.00 47.84           N  
ATOM   1029  HN  LEU A  64     145.596 116.332  44.610  1.00 48.97           H  
ATOM   1030  CA  LEU A  64     145.059 118.450  44.661  1.00 48.29           C  
ATOM   1031  HA  LEU A  64     144.946 119.136  43.821  1.00 48.97           H  
ATOM   1032  CB  LEU A  64     143.672 118.001  45.106  1.00 49.15           C  
ATOM   1033  HB1 LEU A  64     143.776 117.425  46.025  1.00 48.97           H  
ATOM   1034  HB2 LEU A  64     143.069 118.888  45.299  1.00 48.97           H  
ATOM   1035  CG  LEU A  64     142.945 117.139  44.077  1.00 50.19           C  
ATOM   1036  HG  LEU A  64     143.605 116.324  43.778  1.00 48.97           H  
ATOM   1037  CD1 LEU A  64     141.684 116.543  44.690  1.00 49.44           C  
ATOM   1038 1HD1 LEU A  64     141.173 115.930  43.947  1.00 48.97           H  
ATOM   1039 2HD1 LEU A  64     141.022 117.346  45.014  1.00 48.97           H  
ATOM   1040 3HD1 LEU A  64     141.953 115.926  45.547  1.00 48.97           H  
ATOM   1041  CD2 LEU A  64     142.633 117.986  42.852  1.00 49.04           C  
ATOM   1042 1HD2 LEU A  64     142.113 117.378  42.112  1.00 48.97           H  
ATOM   1043 2HD2 LEU A  64     143.562 118.363  42.424  1.00 48.97           H  
ATOM   1044 3HD2 LEU A  64     142.000 118.825  43.141  1.00 48.97           H  
ATOM   1045  C   LEU A  64     145.715 119.184  45.786  1.00 49.13           C  
ATOM   1046  O   LEU A  64     145.379 120.329  46.076  1.00 48.68           O  
ATOM   1047  N   LEU A  65     146.664 118.523  46.434  1.00 50.01           N  
ATOM   1048  HN  LEU A  65     146.922 117.532  46.125  1.00 51.25           H  
ATOM   1049  CA  LEU A  65     147.357 119.126  47.556  1.00 52.07           C  
ATOM   1050  HA  LEU A  65     147.386 120.204  47.396  1.00 51.25           H  
ATOM   1051  CB  LEU A  65     146.577 118.859  48.847  1.00 51.05           C  
ATOM   1052  HB1 LEU A  65     146.466 117.779  48.946  1.00 51.25           H  
ATOM   1053  HB2 LEU A  65     147.174 119.240  49.676  1.00 51.25           H  
ATOM   1054  CG  LEU A  65     145.185 119.477  48.960  1.00 49.71           C  
ATOM   1055  HG  LEU A  65     144.614 119.229  48.065  1.00 51.25           H  
ATOM   1056  CD1 LEU A  65     144.472 118.915  50.167  1.00 48.41           C  
ATOM   1057 1HD1 LEU A  65     143.480 119.359  50.243  1.00 51.25           H  
ATOM   1058 2HD1 LEU A  65     145.042 119.146  51.067  1.00 51.25           H  
ATOM   1059 3HD1 LEU A  65     144.379 117.834  50.064  1.00 51.25           H  
ATOM   1060  CD2 LEU A  65     145.309 120.984  49.061  1.00 50.32           C  
ATOM   1061 1HD2 LEU A  65     144.316 121.426  49.142  1.00 51.25           H  
ATOM   1062 2HD2 LEU A  65     145.806 121.369  48.170  1.00 51.25           H  
ATOM   1063 3HD2 LEU A  65     145.894 121.243  49.944  1.00 51.25           H  
ATOM   1064  C   LEU A  65     148.770 118.642  47.726  1.00 53.74           C  
ATOM   1065  O   LEU A  65     149.062 117.455  47.569  1.00 54.68           O  
ATOM   1066  N   LYS A  66     149.664 119.567  48.048  1.00 54.72           N  
ATOM   1067  HN  LYS A  66     149.355 120.586  48.150  1.00 56.82           H  
ATOM   1068  CA  LYS A  66     151.057 119.216  48.264  1.00 55.01           C  
ATOM   1069  HA  LYS A  66     151.196 118.179  47.959  1.00 56.82           H  
ATOM   1070  CB  LYS A  66     151.967 120.095  47.396  1.00 56.42           C  
ATOM   1071  HB1 LYS A  66     153.000 119.802  47.583  1.00 56.82           H  
ATOM   1072  HB2 LYS A  66     151.720 119.911  46.350  1.00 56.82           H  
ATOM   1073  CG  LYS A  66     151.844 121.585  47.655  1.00 58.07           C  
ATOM   1074  HG1 LYS A  66     150.806 121.885  47.515  1.00 56.82           H  
ATOM   1075  HG2 LYS A  66     152.148 121.794  48.681  1.00 56.82           H  
ATOM   1076  CD  LYS A  66     152.722 122.382  46.707  1.00 58.71           C  
ATOM   1077  HD1 LYS A  66     153.749 122.026  46.790  1.00 56.82           H  
ATOM   1078  HD2 LYS A  66     152.367 122.236  45.687  1.00 56.82           H  
ATOM   1079  CE  LYS A  66     152.684 123.867  47.037  1.00 59.96           C  
ATOM   1080  HE1 LYS A  66     151.645 124.192  47.094  1.00 56.82           H  
ATOM   1081  HE2 LYS A  66     153.170 124.030  47.999  1.00 56.82           H  
ATOM   1082  NZ  LYS A  66     153.387 124.667  45.996  1.00 60.65           N1+
ATOM   1083  HZ1 LYS A  66     153.344 125.705  46.254  1.00 56.82           H  
ATOM   1084  HZ2 LYS A  66     152.913 124.516  45.049  1.00 56.82           H  
ATOM   1085  HZ3 LYS A  66     154.409 124.356  45.937  1.00 56.82           H  
ATOM   1086  C   LYS A  66     151.425 119.329  49.726  1.00 54.50           C  
ATOM   1087  O   LYS A  66     150.914 120.191  50.440  1.00 53.37           O  
ATOM   1088  N   PRO A  67     152.328 118.457  50.197  1.00 54.42           N  
ATOM   1089  CD  PRO A  67     153.220 117.680  49.321  1.00 53.77           C  
ATOM   1090  HD1 PRO A  67     153.278 118.116  48.324  1.00 54.37           H  
ATOM   1091  HD2 PRO A  67     152.899 116.641  49.246  1.00 54.37           H  
ATOM   1092  CA  PRO A  67     152.803 118.395  51.582  1.00 54.32           C  
ATOM   1093  HA  PRO A  67     152.093 117.788  52.144  1.00 54.37           H  
ATOM   1094  CB  PRO A  67     154.101 117.593  51.467  1.00 53.98           C  
ATOM   1095  HB1 PRO A  67     154.856 117.975  52.154  1.00 54.37           H  
ATOM   1096  HB2 PRO A  67     153.925 116.537  51.671  1.00 54.37           H  
ATOM   1097  CG  PRO A  67     154.520 117.799  50.046  1.00 53.96           C  
ATOM   1098  HG1 PRO A  67     154.965 118.784  49.903  1.00 54.37           H  
ATOM   1099  HG2 PRO A  67     155.224 117.031  49.725  1.00 54.37           H  
ATOM   1100  C   PRO A  67     152.990 119.686  52.336  1.00 54.45           C  
ATOM   1101  O   PRO A  67     152.983 119.685  53.564  1.00 55.71           O  
ATOM   1102  N   ASP A  68     153.157 120.793  51.625  1.00 54.82           N  
ATOM   1103  HN  ASP A  68     153.147 120.740  50.556  1.00 57.73           H  
ATOM   1104  CA  ASP A  68     153.355 122.083  52.280  1.00 54.84           C  
ATOM   1105  HA  ASP A  68     153.743 121.899  53.282  1.00 57.73           H  
ATOM   1106  CB  ASP A  68     154.385 122.911  51.515  1.00 58.36           C  
ATOM   1107  HB1 ASP A  68     153.868 123.498  50.756  1.00 57.73           H  
ATOM   1108  HB2 ASP A  68     154.885 123.581  52.215  1.00 57.73           H  
ATOM   1109  CG  ASP A  68     155.427 122.051  50.837  1.00 61.84           C  
ATOM   1110  OD1 ASP A  68     155.121 121.496  49.756  1.00 62.71           O  
ATOM   1111  OD2 ASP A  68     156.544 121.917  51.391  1.00 64.04           O  
ATOM   1112  C   ASP A  68     152.085 122.873  52.407  1.00 53.49           C  
ATOM   1113  O   ASP A  68     152.062 123.944  53.012  1.00 51.74           O  
ATOM   1114  N   ASP A  69     151.019 122.340  51.818  1.00 52.85           N  
ATOM   1115  HN  ASP A  69     151.129 121.413  51.294  1.00 53.02           H  
ATOM   1116  CA  ASP A  69     149.706 122.971  51.859  1.00 52.26           C  
ATOM   1117  HA  ASP A  69     149.842 124.052  51.846  1.00 53.02           H  
ATOM   1118  CB  ASP A  69     148.894 122.567  50.617  1.00 53.98           C  
ATOM   1119  HB1 ASP A  69     148.893 121.480  50.541  1.00 53.02           H  
ATOM   1120  HB2 ASP A  69     147.871 122.924  50.740  1.00 53.02           H  
ATOM   1121  CG  ASP A  69     149.457 123.143  49.325  1.00 54.16           C  
ATOM   1122  OD1 ASP A  69     149.031 122.707  48.232  1.00 54.08           O  
ATOM   1123  OD2 ASP A  69     150.317 124.041  49.401  1.00 55.51           O  
ATOM   1124  C   ASP A  69     148.932 122.597  53.112  1.00 50.94           C  
ATOM   1125  O   ASP A  69     148.082 123.353  53.587  1.00 50.41           O  
ATOM   1126  N   VAL A  70     149.246 121.423  53.658  1.00 49.16           N  
ATOM   1127  HN  VAL A  70     150.017 120.833  53.208  1.00 47.65           H  
ATOM   1128  CA  VAL A  70     148.573 120.916  54.849  1.00 47.89           C  
ATOM   1129  HA  VAL A  70     147.658 121.492  54.985  1.00 47.65           H  
ATOM   1130  CB  VAL A  70     148.176 119.435  54.660  1.00 47.25           C  
ATOM   1131  HB  VAL A  70     147.445 119.169  55.424  1.00 47.65           H  
ATOM   1132  CG1 VAL A  70     147.545 119.239  53.297  1.00 46.80           C  
ATOM   1133 1HG1 VAL A  70     147.268 118.192  53.171  1.00 47.65           H  
ATOM   1134 2HG1 VAL A  70     148.258 119.521  52.522  1.00 47.65           H  
ATOM   1135 3HG1 VAL A  70     146.655 119.862  53.215  1.00 47.65           H  
ATOM   1136  CG2 VAL A  70     149.394 118.539  54.819  1.00 47.07           C  
ATOM   1137 1HG2 VAL A  70     149.100 117.498  54.683  1.00 47.65           H  
ATOM   1138 2HG2 VAL A  70     149.815 118.670  55.816  1.00 47.65           H  
ATOM   1139 3HG2 VAL A  70     150.142 118.805  54.072  1.00 47.65           H  
ATOM   1140  C   VAL A  70     149.383 121.020  56.132  1.00 47.10           C  
ATOM   1141  O   VAL A  70     150.577 121.326  56.119  1.00 48.25           O  
ATOM   1142  N   MET A  71     148.717 120.765  57.254  1.00 44.57           N  
ATOM   1143  HN  MET A  71     147.674 120.533  57.196  1.00 40.95           H  
ATOM   1144  CA  MET A  71     149.359 120.791  58.553  1.00 41.10           C  
ATOM   1145  HA  MET A  71     150.084 121.605  58.577  1.00 40.95           H  
ATOM   1146  CB  MET A  71     148.320 121.015  59.649  1.00 40.31           C  
ATOM   1147  HB1 MET A  71     147.555 120.244  59.554  1.00 40.95           H  
ATOM   1148  HB2 MET A  71     148.818 120.916  60.613  1.00 40.95           H  
ATOM   1149  CG  MET A  71     147.637 122.362  59.609  1.00 39.78           C  
ATOM   1150  HG1 MET A  71     148.355 123.129  59.898  1.00 40.95           H  
ATOM   1151  HG2 MET A  71     147.291 122.551  58.593  1.00 40.95           H  
ATOM   1152  SD  MET A  71     146.215 122.435  60.735  1.00 43.77           S  
ATOM   1153  CE  MET A  71     146.998 122.615  62.368  1.00 38.03           C  
ATOM   1154  HE1 MET A  71     146.227 122.670  63.137  1.00 40.95           H  
ATOM   1155  HE2 MET A  71     147.595 123.527  62.387  1.00 40.95           H  
ATOM   1156  HE3 MET A  71     147.641 121.756  62.560  1.00 40.95           H  
ATOM   1157  C   MET A  71     150.067 119.497  58.808  1.00 40.93           C  
ATOM   1158  O   MET A  71     149.678 118.457  58.277  1.00 39.11           O  
ATOM   1159  N   ASP A  72     151.118 119.534  59.615  1.00 42.71           N  
ATOM   1160  HN  ASP A  72     151.433 120.459  60.051  1.00 45.65           H  
ATOM   1161  CA  ASP A  72     151.835 118.307  59.900  1.00 44.21           C  
ATOM   1162  HA  ASP A  72     152.093 117.843  58.948  1.00 45.65           H  
ATOM   1163  CB  ASP A  72     153.135 118.580  60.656  1.00 45.66           C  
ATOM   1164  HB1 ASP A  72     153.690 119.359  60.132  1.00 45.65           H  
ATOM   1165  HB2 ASP A  72     152.892 118.921  61.662  1.00 45.65           H  
ATOM   1166  CG  ASP A  72     154.009 117.336  60.756  1.00 47.79           C  
ATOM   1167  OD1 ASP A  72     154.168 116.639  59.723  1.00 47.75           O  
ATOM   1168  OD2 ASP A  72     154.537 117.050  61.852  1.00 48.22           O  
ATOM   1169  C   ASP A  72     150.999 117.332  60.675  1.00 44.51           C  
ATOM   1170  O   ASP A  72     150.488 117.640  61.755  1.00 44.39           O  
ATOM   1171  N   GLY A  73     150.862 116.138  60.116  1.00 43.52           N  
ATOM   1172  HN  GLY A  73     151.348 115.932  59.185  1.00 41.39           H  
ATOM   1173  CA  GLY A  73     150.066 115.112  60.747  1.00 41.31           C  
ATOM   1174  HA1 GLY A  73     150.689 114.254  60.998  1.00 41.39           H  
ATOM   1175  HA2 GLY A  73     149.601 115.501  61.653  1.00 41.39           H  
ATOM   1176  C   GLY A  73     149.008 114.713  59.749  1.00 40.21           C  
ATOM   1177  O   GLY A  73     148.703 113.534  59.605  1.00 40.52           O  
ATOM   1178  N   VAL A  74     148.468 115.698  59.038  1.00 39.37           N  
ATOM   1179  HN  VAL A  74     148.802 116.702  59.199  1.00 38.93           H  
ATOM   1180  CA  VAL A  74     147.432 115.445  58.045  1.00 39.46           C  
ATOM   1181  HA  VAL A  74     146.527 115.158  58.580  1.00 38.93           H  
ATOM   1182  CB  VAL A  74     147.111 116.721  57.236  1.00 37.95           C  
ATOM   1183  HB  VAL A  74     148.024 117.077  56.759  1.00 38.93           H  
ATOM   1184  CG1 VAL A  74     146.076 116.416  56.158  1.00 36.59           C  
ATOM   1185 1HG1 VAL A  74     145.859 117.324  55.595  1.00 38.93           H  
ATOM   1186 2HG1 VAL A  74     145.161 116.051  56.625  1.00 38.93           H  
ATOM   1187 3HG1 VAL A  74     146.467 115.655  55.483  1.00 38.93           H  
ATOM   1188  CG2 VAL A  74     146.589 117.801  58.169  1.00 36.29           C  
ATOM   1189 1HG2 VAL A  74     146.364 118.700  57.595  1.00 38.93           H  
ATOM   1190 2HG2 VAL A  74     147.345 118.030  58.920  1.00 38.93           H  
ATOM   1191 3HG2 VAL A  74     145.683 117.449  58.662  1.00 38.93           H  
ATOM   1192  C   VAL A  74     147.772 114.325  57.088  1.00 41.20           C  
ATOM   1193  O   VAL A  74     146.931 113.472  56.793  1.00 41.68           O  
ATOM   1194  N   ALA A  75     149.007 114.310  56.595  1.00 42.45           N  
ATOM   1195  HN  ALA A  75     149.698 115.076  56.877  1.00 41.77           H  
ATOM   1196  CA  ALA A  75     149.431 113.260  55.673  1.00 41.60           C  
ATOM   1197  HA  ALA A  75     148.807 113.317  54.781  1.00 41.77           H  
ATOM   1198  CB  ALA A  75     150.862 113.488  55.262  1.00 40.28           C  
ATOM   1199  HB1 ALA A  75     151.173 112.702  54.574  1.00 41.77           H  
ATOM   1200  HB2 ALA A  75     151.501 113.471  56.145  1.00 41.77           H  
ATOM   1201  HB3 ALA A  75     150.949 114.456  54.769  1.00 41.77           H  
ATOM   1202  C   ALA A  75     149.279 111.875  56.270  1.00 42.41           C  
ATOM   1203  O   ALA A  75     148.539 111.037  55.753  1.00 42.11           O  
ATOM   1204  N   SER A  76     149.982 111.636  57.374  1.00 42.37           N  
ATOM   1205  HN  SER A  76     150.605 112.409  57.772  1.00 42.40           H  
ATOM   1206  CA  SER A  76     149.926 110.350  58.056  1.00 42.09           C  
ATOM   1207  HA  SER A  76     150.358 109.589  57.406  1.00 42.40           H  
ATOM   1208  CB  SER A  76     150.733 110.406  59.353  1.00 41.86           C  
ATOM   1209  HB1 SER A  76     150.845 109.397  59.749  1.00 42.40           H  
ATOM   1210  HB2 SER A  76     151.717 110.826  59.145  1.00 42.40           H  
ATOM   1211  OG  SER A  76     150.074 111.215  60.316  1.00 41.21           O  
ATOM   1212  HG  SER A  76     149.966 112.190  59.940  1.00 42.40           H  
ATOM   1213  C   SER A  76     148.516 109.955  58.392  1.00 42.83           C  
ATOM   1214  O   SER A  76     148.224 108.791  58.678  1.00 44.03           O  
ATOM   1215  N   MET A  77     147.624 110.938  58.360  1.00 41.82           N  
ATOM   1216  HN  MET A  77     147.938 111.925  58.091  1.00 41.07           H  
ATOM   1217  CA  MET A  77     146.232 110.696  58.683  1.00 40.95           C  
ATOM   1218  HA  MET A  77     146.208 109.880  59.405  1.00 41.07           H  
ATOM   1219  CB  MET A  77     145.636 111.919  59.369  1.00 39.75           C  
ATOM   1220  HB1 MET A  77     145.993 112.814  58.859  1.00 41.07           H  
ATOM   1221  HB2 MET A  77     144.550 111.867  59.293  1.00 41.07           H  
ATOM   1222  CG  MET A  77     146.016 112.010  60.831  1.00 38.51           C  
ATOM   1223  HG1 MET A  77     145.492 111.226  61.379  1.00 41.07           H  
ATOM   1224  HG2 MET A  77     147.092 111.862  60.924  1.00 41.07           H  
ATOM   1225  SD  MET A  77     145.592 113.585  61.540  1.00 41.90           S  
ATOM   1226  CE  MET A  77     143.808 113.583  61.291  1.00 40.91           C  
ATOM   1227  HE1 MET A  77     143.385 114.508  61.683  1.00 41.07           H  
ATOM   1228  HE2 MET A  77     143.369 112.733  61.813  1.00 41.07           H  
ATOM   1229  HE3 MET A  77     143.589 113.507  60.226  1.00 41.07           H  
ATOM   1230  C   MET A  77     145.378 110.285  57.525  1.00 41.31           C  
ATOM   1231  O   MET A  77     144.813 109.196  57.546  1.00 43.44           O  
ATOM   1232  N   ILE A  78     145.272 111.125  56.502  1.00 40.70           N  
ATOM   1233  HN  ILE A  78     145.800 112.056  56.517  1.00 38.40           H  
ATOM   1234  CA  ILE A  78     144.434 110.778  55.354  1.00 39.54           C  
ATOM   1235  HA  ILE A  78     143.444 110.529  55.735  1.00 38.40           H  
ATOM   1236  CB  ILE A  78     144.271 111.980  54.382  1.00 37.50           C  
ATOM   1237  HB  ILE A  78     145.253 112.268  54.008  1.00 38.40           H  
ATOM   1238  CG2 ILE A  78     143.387 111.588  53.201  1.00 35.16           C  
ATOM   1239 1HG2 ILE A  78     143.281 112.439  52.528  1.00 38.40           H  
ATOM   1240 2HG2 ILE A  78     142.404 111.289  53.566  1.00 38.40           H  
ATOM   1241 3HG2 ILE A  78     143.844 110.756  52.665  1.00 38.40           H  
ATOM   1242  CG1 ILE A  78     143.651 113.171  55.121  1.00 36.71           C  
ATOM   1243 1HG1 ILE A  78     142.662 112.877  55.473  1.00 38.40           H  
ATOM   1244 2HG1 ILE A  78     144.285 113.411  55.975  1.00 38.40           H  
ATOM   1245  CD1 ILE A  78     143.501 114.420  54.276  1.00 34.99           C  
ATOM   1246 1HD1 ILE A  78     143.055 115.213  54.875  1.00 38.40           H  
ATOM   1247 2HD1 ILE A  78     142.859 114.206  53.421  1.00 38.40           H  
ATOM   1248 3HD1 ILE A  78     144.481 114.740  53.922  1.00 38.40           H  
ATOM   1249  C   ILE A  78     144.929 109.585  54.562  1.00 40.38           C  
ATOM   1250  O   ILE A  78     145.427 109.749  53.452  1.00 42.22           O  
ATOM   1251  N   HIS A  79     144.801 108.381  55.122  1.00 41.10           N  
ATOM   1252  HN  HIS A  79     144.376 108.297  56.100  1.00 45.57           H  
ATOM   1253  CA  HIS A  79     145.232 107.177  54.419  1.00 41.14           C  
ATOM   1254  HA  HIS A  79     146.317 107.207  54.320  1.00 45.57           H  
ATOM   1255  CB  HIS A  79     144.854 105.922  55.206  1.00 42.86           C  
ATOM   1256  HB1 HIS A  79     143.851 106.059  55.610  1.00 45.57           H  
ATOM   1257  HB2 HIS A  79     144.858 105.073  54.522  1.00 45.57           H  
ATOM   1258  CG  HIS A  79     145.783 105.619  56.341  1.00 47.45           C  
ATOM   1259  CD2 HIS A  79     146.519 104.517  56.621  1.00 49.49           C  
ATOM   1260  HD2 HIS A  79     146.563 103.602  56.031  1.00 45.57           H  
ATOM   1261  ND1 HIS A  79     146.040 106.517  57.356  1.00 49.49           N  
ATOM   1262  HD1 HIS A  79     145.614 107.495  57.438  1.00 45.57           H  
ATOM   1263  CE1 HIS A  79     146.894 105.982  58.212  1.00 49.97           C  
ATOM   1264  HE1 HIS A  79     147.279 106.460  59.113  1.00 45.57           H  
ATOM   1265  NE2 HIS A  79     147.201 104.768  57.789  1.00 50.78           N  
ATOM   1266  C   HIS A  79     144.635 107.116  53.047  1.00 41.26           C  
ATOM   1267  O   HIS A  79     145.295 106.735  52.085  1.00 42.16           O  
ATOM   1268  N   GLU A  80     143.370 107.510  52.952  1.00 40.56           N  
ATOM   1269  HN  GLU A  80     142.853 107.814  53.838  1.00 43.29           H  
ATOM   1270  CA  GLU A  80     142.665 107.540  51.675  1.00 41.35           C  
ATOM   1271  HA  GLU A  80     143.293 108.072  50.960  1.00 43.29           H  
ATOM   1272  CB  GLU A  80     142.445 106.123  51.141  1.00 40.92           C  
ATOM   1273  HB1 GLU A  80     142.152 106.197  50.094  1.00 43.29           H  
ATOM   1274  HB2 GLU A  80     143.388 105.581  51.218  1.00 43.29           H  
ATOM   1275  CG  GLU A  80     141.390 105.333  51.868  1.00 43.88           C  
ATOM   1276  HG1 GLU A  80     141.699 105.204  52.905  1.00 43.29           H  
ATOM   1277  HG2 GLU A  80     140.451 105.885  51.834  1.00 43.29           H  
ATOM   1278  CD  GLU A  80     141.179 103.968  51.247  1.00 46.92           C  
ATOM   1279  OE1 GLU A  80     142.162 103.192  51.172  1.00 47.57           O  
ATOM   1280  OE2 GLU A  80     140.034 103.674  50.833  1.00 47.49           O  
ATOM   1281  C   GLU A  80     141.340 108.270  51.761  1.00 40.47           C  
ATOM   1282  O   GLU A  80     140.785 108.427  52.849  1.00 40.43           O  
ATOM   1283  N   VAL A  81     140.839 108.727  50.615  1.00 37.57           N  
ATOM   1284  HN  VAL A  81     141.378 108.554  49.707  1.00 34.88           H  
ATOM   1285  CA  VAL A  81     139.580 109.455  50.562  1.00 35.37           C  
ATOM   1286  HA  VAL A  81     139.129 109.410  51.553  1.00 34.88           H  
ATOM   1287  CB  VAL A  81     139.825 110.937  50.225  1.00 33.71           C  
ATOM   1288  HB  VAL A  81     140.262 111.002  49.229  1.00 34.88           H  
ATOM   1289  CG1 VAL A  81     138.514 111.709  50.236  1.00 32.17           C  
ATOM   1290 1HG1 VAL A  81     138.706 112.755  49.996  1.00 34.88           H  
ATOM   1291 2HG1 VAL A  81     138.060 111.641  51.225  1.00 34.88           H  
ATOM   1292 3HG1 VAL A  81     137.836 111.285  49.495  1.00 34.88           H  
ATOM   1293  CG2 VAL A  81     140.791 111.524  51.216  1.00 33.35           C  
ATOM   1294 1HG2 VAL A  81     140.964 112.573  50.977  1.00 34.88           H  
ATOM   1295 2HG2 VAL A  81     141.735 110.981  51.170  1.00 34.88           H  
ATOM   1296 3HG2 VAL A  81     140.375 111.444  52.220  1.00 34.88           H  
ATOM   1297  C   VAL A  81     138.578 108.888  49.571  1.00 36.17           C  
ATOM   1298  O   VAL A  81     138.603 109.207  48.376  1.00 35.80           O  
ATOM   1299  N   GLY A  82     137.687 108.037  50.072  1.00 35.99           N  
ATOM   1300  HN  GLY A  82     137.720 107.786  51.112  1.00 36.43           H  
ATOM   1301  CA  GLY A  82     136.673 107.447  49.223  1.00 35.91           C  
ATOM   1302  HA1 GLY A  82     137.120 107.145  48.276  1.00 36.43           H  
ATOM   1303  HA2 GLY A  82     136.245 106.575  49.717  1.00 36.43           H  
ATOM   1304  C   GLY A  82     135.586 108.471  48.968  1.00 36.97           C  
ATOM   1305  O   GLY A  82     135.325 109.334  49.813  1.00 36.84           O  
ATOM   1306  N   ILE A  83     134.950 108.384  47.804  1.00 36.78           N  
ATOM   1307  HN  ILE A  83     135.226 107.616  47.112  1.00 36.09           H  
ATOM   1308  CA  ILE A  83     133.887 109.312  47.453  1.00 37.00           C  
ATOM   1309  HA  ILE A  83     133.204 109.382  48.299  1.00 36.09           H  
ATOM   1310  CB  ILE A  83     134.460 110.724  47.178  1.00 35.50           C  
ATOM   1311  HB  ILE A  83     134.844 111.132  48.113  1.00 36.09           H  
ATOM   1312  CG2 ILE A  83     135.606 110.638  46.178  1.00 34.21           C  
ATOM   1313 1HG2 ILE A  83     136.002 111.636  45.992  1.00 36.09           H  
ATOM   1314 2HG2 ILE A  83     135.242 110.212  45.243  1.00 36.09           H  
ATOM   1315 3HG2 ILE A  83     136.395 110.004  46.583  1.00 36.09           H  
ATOM   1316  CG1 ILE A  83     133.361 111.650  46.655  1.00 33.48           C  
ATOM   1317 1HG1 ILE A  83     133.794 112.637  46.493  1.00 36.09           H  
ATOM   1318 2HG1 ILE A  83     132.999 111.251  45.707  1.00 36.09           H  
ATOM   1319  CD1 ILE A  83     132.187 111.796  47.585  1.00 31.28           C  
ATOM   1320 1HD1 ILE A  83     131.453 112.468  47.141  1.00 36.09           H  
ATOM   1321 2HD1 ILE A  83     132.525 112.206  48.537  1.00 36.09           H  
ATOM   1322 3HD1 ILE A  83     131.731 110.820  47.752  1.00 36.09           H  
ATOM   1323  C   ILE A  83     133.102 108.862  46.254  1.00 39.12           C  
ATOM   1324  O   ILE A  83     133.666 108.278  45.329  1.00 41.35           O  
ATOM   1325  N   GLU A  84     131.793 109.108  46.274  1.00 39.68           N  
ATOM   1326  HN  GLU A  84     131.368 109.584  47.133  1.00 41.09           H  
ATOM   1327  CA  GLU A  84     130.921 108.748  45.159  1.00 39.32           C  
ATOM   1328  HA  GLU A  84     131.510 108.181  44.438  1.00 41.09           H  
ATOM   1329  CB  GLU A  84     129.755 107.867  45.619  1.00 39.82           C  
ATOM   1330  HB1 GLU A  84     129.360 108.282  46.546  1.00 41.09           H  
ATOM   1331  HB2 GLU A  84     128.983 107.894  44.850  1.00 41.09           H  
ATOM   1332  CG  GLU A  84     130.127 106.415  45.868  1.00 42.79           C  
ATOM   1333  HG1 GLU A  84     130.668 106.041  44.998  1.00 41.09           H  
ATOM   1334  HG2 GLU A  84     130.772 106.368  46.745  1.00 41.09           H  
ATOM   1335  CD  GLU A  84     128.918 105.522  46.107  1.00 43.64           C  
ATOM   1336  OE1 GLU A  84     129.116 104.288  46.211  1.00 43.37           O  
ATOM   1337  OE2 GLU A  84     127.781 106.048  46.195  1.00 42.96           O  
ATOM   1338  C   GLU A  84     130.361 109.943  44.464  1.00 38.64           C  
ATOM   1339  O   GLU A  84     129.943 110.911  45.100  1.00 39.61           O  
ATOM   1340  N   ALA A  85     130.353 109.888  43.140  1.00 37.86           N  
ATOM   1341  HN  ALA A  85     130.753 109.024  42.652  1.00 36.52           H  
ATOM   1342  CA  ALA A  85     129.816 110.970  42.335  1.00 37.00           C  
ATOM   1343  HA  ALA A  85     129.106 111.531  42.942  1.00 36.52           H  
ATOM   1344  CB  ALA A  85     130.935 111.914  41.905  1.00 35.32           C  
ATOM   1345  HB1 ALA A  85     130.519 112.721  41.302  1.00 36.52           H  
ATOM   1346  HB2 ALA A  85     131.670 111.364  41.317  1.00 36.52           H  
ATOM   1347  HB3 ALA A  85     131.417 112.333  42.788  1.00 36.52           H  
ATOM   1348  C   ALA A  85     129.093 110.431  41.138  1.00 36.86           C  
ATOM   1349  O   ALA A  85     129.306 109.285  40.752  1.00 35.57           O  
ATOM   1350  N   MET A  86     128.225 111.240  40.545  1.00 39.02           N  
ATOM   1351  HN  MET A  86     128.079 112.231  40.922  1.00 42.65           H  
ATOM   1352  CA  MET A  86     127.470 110.790  39.386  1.00 40.80           C  
ATOM   1353  HA  MET A  86     127.389 109.705  39.452  1.00 42.65           H  
ATOM   1354  CB  MET A  86     126.045 111.360  39.430  1.00 41.20           C  
ATOM   1355  HB1 MET A  86     125.605 111.117  40.397  1.00 42.65           H  
ATOM   1356  HB2 MET A  86     126.102 112.443  39.317  1.00 42.65           H  
ATOM   1357  CG  MET A  86     125.139 110.804  38.331  1.00 43.72           C  
ATOM   1358  HG1 MET A  86     125.523 111.151  37.372  1.00 42.65           H  
ATOM   1359  HG2 MET A  86     125.191 109.716  38.371  1.00 42.65           H  
ATOM   1360  SD  MET A  86     123.401 111.283  38.442  1.00 45.85           S  
ATOM   1361  CE  MET A  86     122.790 110.072  39.589  1.00 45.97           C  
ATOM   1362  HE1 MET A  86     121.726 110.237  39.760  1.00 42.65           H  
ATOM   1363  HE2 MET A  86     123.327 110.161  40.533  1.00 42.65           H  
ATOM   1364  HE3 MET A  86     122.941 109.073  39.179  1.00 42.65           H  
ATOM   1365  C   MET A  86     128.107 111.117  38.046  1.00 41.72           C  
ATOM   1366  O   MET A  86     128.107 112.270  37.603  1.00 42.91           O  
ATOM   1367  N   PHE A  87     128.657 110.082  37.411  1.00 41.81           N  
ATOM   1368  HN  PHE A  87     128.642 109.129  37.897  1.00 40.08           H  
ATOM   1369  CA  PHE A  87     129.282 110.170  36.087  1.00 41.69           C  
ATOM   1370  HA  PHE A  87     129.792 111.128  35.988  1.00 40.08           H  
ATOM   1371  CB  PHE A  87     130.293 109.027  35.899  1.00 41.73           C  
ATOM   1372  HB1 PHE A  87     129.782 108.084  36.095  1.00 40.08           H  
ATOM   1373  HB2 PHE A  87     130.640 109.045  34.866  1.00 40.08           H  
ATOM   1374  CG  PHE A  87     131.492 109.107  36.798  1.00 39.03           C  
ATOM   1375  CD1 PHE A  87     132.640 109.768  36.386  1.00 37.92           C  
ATOM   1376  HD1 PHE A  87     132.664 110.243  35.405  1.00 40.08           H  
ATOM   1377  CD2 PHE A  87     131.476 108.509  38.051  1.00 38.73           C  
ATOM   1378  HD2 PHE A  87     130.580 107.987  38.386  1.00 40.08           H  
ATOM   1379  CE1 PHE A  87     133.757 109.832  37.205  1.00 39.00           C  
ATOM   1380  HE1 PHE A  87     134.653 110.353  36.867  1.00 40.08           H  
ATOM   1381  CE2 PHE A  87     132.587 108.567  38.884  1.00 38.84           C  
ATOM   1382  HE2 PHE A  87     132.560 108.095  39.866  1.00 40.08           H  
ATOM   1383  CZ  PHE A  87     133.732 109.229  38.460  1.00 39.62           C  
ATOM   1384  HZ  PHE A  87     134.608 109.276  39.107  1.00 40.08           H  
ATOM   1385  C   PHE A  87     128.232 110.042  35.006  1.00 41.02           C  
ATOM   1386  O   PHE A  87     127.095 109.683  35.287  1.00 41.54           O  
ATOM   1387  N   PRO A  88     128.579 110.325  33.745  1.00 41.14           N  
ATOM   1388  CD  PRO A  88     129.703 111.073  33.159  1.00 40.97           C  
ATOM   1389  HD1 PRO A  88     130.534 110.412  32.915  1.00 41.30           H  
ATOM   1390  HD2 PRO A  88     130.048 111.859  33.830  1.00 41.30           H  
ATOM   1391  CA  PRO A  88     127.499 110.169  32.769  1.00 41.76           C  
ATOM   1392  HA  PRO A  88     126.700 110.876  32.993  1.00 41.30           H  
ATOM   1393  CB  PRO A  88     128.173 110.559  31.460  1.00 39.90           C  
ATOM   1394  HB1 PRO A  88     128.739 109.727  31.042  1.00 41.30           H  
ATOM   1395  HB2 PRO A  88     127.445 110.908  30.727  1.00 41.30           H  
ATOM   1396  CG  PRO A  88     129.070 111.658  31.898  1.00 39.61           C  
ATOM   1397  HG1 PRO A  88     129.824 111.877  31.142  1.00 41.30           H  
ATOM   1398  HG2 PRO A  88     128.506 112.563  32.122  1.00 41.30           H  
ATOM   1399  C   PRO A  88     126.940 108.752  32.769  1.00 42.78           C  
ATOM   1400  O   PRO A  88     125.806 108.507  32.335  1.00 42.97           O  
ATOM   1401  N   ASP A  89     127.737 107.809  33.266  1.00 42.60           N  
ATOM   1402  HN  ASP A  89     128.712 108.073  33.619  1.00 41.23           H  
ATOM   1403  CA  ASP A  89     127.297 106.421  33.335  1.00 42.45           C  
ATOM   1404  HA  ASP A  89     126.500 106.293  32.602  1.00 41.23           H  
ATOM   1405  CB  ASP A  89     128.439 105.471  32.946  1.00 40.81           C  
ATOM   1406  HB1 ASP A  89     128.138 104.451  33.184  1.00 41.23           H  
ATOM   1407  HB2 ASP A  89     128.612 105.558  31.873  1.00 41.23           H  
ATOM   1408  CG  ASP A  89     129.738 105.772  33.671  1.00 40.16           C  
ATOM   1409  OD1 ASP A  89     130.499 104.812  33.925  1.00 39.65           O  
ATOM   1410  OD2 ASP A  89     130.010 106.956  33.968  1.00 39.09           O  
ATOM   1411  C   ASP A  89     126.733 106.038  34.696  1.00 42.72           C  
ATOM   1412  O   ASP A  89     126.566 104.862  35.014  1.00 42.33           O  
ATOM   1413  N   GLY A  90     126.426 107.051  35.500  1.00 42.93           N  
ATOM   1414  HN  GLY A  90     126.592 108.055  35.169  1.00 42.97           H  
ATOM   1415  CA  GLY A  90     125.870 106.817  36.819  1.00 43.02           C  
ATOM   1416  HA1 GLY A  90     125.050 107.516  36.986  1.00 42.97           H  
ATOM   1417  HA2 GLY A  90     125.493 105.796  36.867  1.00 42.97           H  
ATOM   1418  C   GLY A  90     126.908 107.009  37.904  1.00 43.34           C  
ATOM   1419  O   GLY A  90     128.064 107.328  37.610  1.00 42.60           O  
ATOM   1420  N   THR A  91     126.499 106.828  39.158  1.00 42.98           N  
ATOM   1421  HN  THR A  91     125.476 106.580  39.348  1.00 41.77           H  
ATOM   1422  CA  THR A  91     127.424 106.963  40.275  1.00 42.06           C  
ATOM   1423  HA  THR A  91     127.949 107.912  40.170  1.00 41.77           H  
ATOM   1424  CB  THR A  91     126.680 106.965  41.644  1.00 41.61           C  
ATOM   1425  HB  THR A  91     127.414 107.002  42.449  1.00 41.77           H  
ATOM   1426  OG1 THR A  91     125.903 105.771  41.773  1.00 42.85           O  
ATOM   1427  HG1 THR A  91     125.199 105.725  40.995  1.00 41.77           H  
ATOM   1428  CG2 THR A  91     125.758 108.165  41.758  1.00 41.47           C  
ATOM   1429 1HG2 THR A  91     125.250 108.143  42.722  1.00 41.77           H  
ATOM   1430 2HG2 THR A  91     125.018 108.133  40.958  1.00 41.77           H  
ATOM   1431 3HG2 THR A  91     126.342 109.082  41.676  1.00 41.77           H  
ATOM   1432  C   THR A  91     128.451 105.852  40.290  1.00 41.50           C  
ATOM   1433  O   THR A  91     128.161 104.712  39.912  1.00 39.93           O  
ATOM   1434  N   LYS A  92     129.665 106.194  40.706  1.00 41.79           N  
ATOM   1435  HN  LYS A  92     129.845 107.213  40.977  1.00 45.02           H  
ATOM   1436  CA  LYS A  92     130.762 105.240  40.809  1.00 42.93           C  
ATOM   1437  HA  LYS A  92     130.344 104.245  40.963  1.00 45.02           H  
ATOM   1438  CB  LYS A  92     131.589 105.229  39.517  1.00 44.48           C  
ATOM   1439  HB1 LYS A  92     132.003 106.227  39.372  1.00 45.02           H  
ATOM   1440  HB2 LYS A  92     132.401 104.513  39.641  1.00 45.02           H  
ATOM   1441  CG  LYS A  92     130.808 104.848  38.252  1.00 45.16           C  
ATOM   1442  HG1 LYS A  92     130.002 105.567  38.107  1.00 45.02           H  
ATOM   1443  HG2 LYS A  92     131.485 104.883  37.398  1.00 45.02           H  
ATOM   1444  CD  LYS A  92     130.208 103.452  38.346  1.00 47.31           C  
ATOM   1445  HD1 LYS A  92     131.015 102.719  38.345  1.00 45.02           H  
ATOM   1446  HD2 LYS A  92     129.644 103.371  39.275  1.00 45.02           H  
ATOM   1447  CE  LYS A  92     129.278 103.163  37.177  1.00 47.99           C  
ATOM   1448  HE1 LYS A  92     128.618 104.018  37.030  1.00 45.02           H  
ATOM   1449  HE2 LYS A  92     129.876 103.007  36.279  1.00 45.02           H  
ATOM   1450  NZ  LYS A  92     128.448 101.948  37.423  1.00 49.78           N1+
ATOM   1451  HZ1 LYS A  92     127.808 101.776  36.583  1.00 45.02           H  
ATOM   1452  HZ2 LYS A  92     127.852 102.094  38.300  1.00 45.02           H  
ATOM   1453  HZ3 LYS A  92     129.087 101.101  37.563  1.00 45.02           H  
ATOM   1454  C   LYS A  92     131.646 105.580  41.987  1.00 43.30           C  
ATOM   1455  O   LYS A  92     131.775 106.756  42.337  1.00 42.44           O  
ATOM   1456  N   LEU A  93     132.248 104.568  42.614  1.00 43.77           N  
ATOM   1457  HN  LEU A  93     132.106 103.569  42.259  1.00 42.44           H  
ATOM   1458  CA  LEU A  93     133.100 104.804  43.781  1.00 43.74           C  
ATOM   1459  HA  LEU A  93     132.705 105.676  44.303  1.00 42.44           H  
ATOM   1460  CB  LEU A  93     133.047 103.621  44.757  1.00 42.56           C  
ATOM   1461  HB1 LEU A  93     132.055 103.590  45.207  1.00 42.44           H  
ATOM   1462  HB2 LEU A  93     133.221 102.703  44.195  1.00 42.44           H  
ATOM   1463  CG  LEU A  93     134.090 103.705  45.886  1.00 40.32           C  
ATOM   1464  HG  LEU A  93     135.073 103.859  45.442  1.00 42.45           H  
ATOM   1465  CD1 LEU A  93     133.770 104.886  46.775  1.00 38.79           C  
ATOM   1466 1HD1 LEU A  93     134.507 104.949  47.576  1.00 42.45           H  
ATOM   1467 2HD1 LEU A  93     132.776 104.759  47.205  1.00 42.45           H  
ATOM   1468 3HD1 LEU A  93     133.796 105.803  46.186  1.00 42.45           H  
ATOM   1469  CD2 LEU A  93     134.117 102.416  46.694  1.00 39.02           C  
ATOM   1470 1HD2 LEU A  93     134.861 102.499  47.486  1.00 42.45           H  
ATOM   1471 2HD2 LEU A  93     134.374 101.582  46.040  1.00 42.45           H  
ATOM   1472 3HD2 LEU A  93     133.135 102.243  47.135  1.00 42.45           H  
ATOM   1473  C   LEU A  93     134.537 105.082  43.467  1.00 44.88           C  
ATOM   1474  O   LEU A  93     135.281 104.199  43.031  1.00 46.48           O  
ATOM   1475  N   VAL A  94     134.936 106.323  43.715  1.00 44.98           N  
ATOM   1476  HN  VAL A  94     134.225 107.029  44.091  1.00 44.61           H  
ATOM   1477  CA  VAL A  94     136.305 106.756  43.494  1.00 44.86           C  
ATOM   1478  HA  VAL A  94     136.785 106.052  42.814  1.00 44.61           H  
ATOM   1479  CB  VAL A  94     136.341 108.163  42.851  1.00 44.55           C  
ATOM   1480  HB  VAL A  94     135.762 108.846  43.472  1.00 44.61           H  
ATOM   1481  CG1 VAL A  94     137.776 108.672  42.771  1.00 43.42           C  
ATOM   1482 1HG1 VAL A  94     137.786 109.663  42.317  1.00 44.61           H  
ATOM   1483 2HG1 VAL A  94     138.371 107.989  42.165  1.00 44.61           H  
ATOM   1484 3HG1 VAL A  94     138.198 108.729  43.774  1.00 44.61           H  
ATOM   1485  CG2 VAL A  94     135.718 108.114  41.472  1.00 43.76           C  
ATOM   1486 1HG2 VAL A  94     135.746 109.107  41.024  1.00 44.61           H  
ATOM   1487 2HG2 VAL A  94     134.683 107.781  41.552  1.00 44.61           H  
ATOM   1488 3HG2 VAL A  94     136.276 107.418  40.845  1.00 44.61           H  
ATOM   1489  C   VAL A  94     137.098 106.798  44.782  1.00 45.19           C  
ATOM   1490  O   VAL A  94     136.740 107.515  45.718  1.00 45.50           O  
ATOM   1491  N   THR A  95     138.169 106.017  44.850  1.00 44.84           N  
ATOM   1492  HN  THR A  95     138.420 105.387  44.022  1.00 44.57           H  
ATOM   1493  CA  THR A  95     139.004 106.011  46.041  1.00 44.83           C  
ATOM   1494  HA  THR A  95     138.516 106.618  46.803  1.00 44.57           H  
ATOM   1495  CB  THR A  95     139.190 104.585  46.604  1.00 44.32           C  
ATOM   1496  HB  THR A  95     139.663 103.957  45.849  1.00 44.57           H  
ATOM   1497  OG1 THR A  95     137.913 104.036  46.945  1.00 46.08           O  
ATOM   1498  HG1 THR A  95     137.454 104.641  47.670  1.00 44.57           H  
ATOM   1499  CG2 THR A  95     140.052 104.610  47.846  1.00 42.09           C  
ATOM   1500 1HG2 THR A  95     140.171 103.596  48.227  1.00 44.57           H  
ATOM   1501 2HG2 THR A  95     139.577 105.230  48.606  1.00 44.57           H  
ATOM   1502 3HG2 THR A  95     141.031 105.023  47.601  1.00 44.57           H  
ATOM   1503  C   THR A  95     140.361 106.595  45.772  1.00 45.27           C  
ATOM   1504  O   THR A  95     141.183 105.989  45.084  1.00 44.59           O  
ATOM   1505  N   VAL A  96     140.595 107.791  46.300  1.00 45.29           N  
ATOM   1506  HN  VAL A  96     139.827 108.273  46.868  1.00 46.90           H  
ATOM   1507  CA  VAL A  96     141.874 108.459  46.121  1.00 46.27           C  
ATOM   1508  HA  VAL A  96     142.281 108.178  45.150  1.00 46.90           H  
ATOM   1509  CB  VAL A  96     141.715 109.974  46.162  1.00 46.12           C  
ATOM   1510  HB  VAL A  96     141.450 110.270  47.177  1.00 46.90           H  
ATOM   1511  CG1 VAL A  96     143.026 110.626  45.794  1.00 46.87           C  
ATOM   1512 1HG1 VAL A  96     142.914 111.710  45.823  1.00 46.90           H  
ATOM   1513 2HG1 VAL A  96     143.316 110.318  44.790  1.00 46.90           H  
ATOM   1514 3HG1 VAL A  96     143.795 110.322  46.504  1.00 46.90           H  
ATOM   1515  CG2 VAL A  96     140.604 110.407  45.224  1.00 47.37           C  
ATOM   1516 1HG2 VAL A  96     140.499 111.491  45.261  1.00 46.90           H  
ATOM   1517 2HG2 VAL A  96     139.667 109.941  45.530  1.00 46.90           H  
ATOM   1518 3HG2 VAL A  96     140.847 110.100  44.207  1.00 46.90           H  
ATOM   1519  C   VAL A  96     142.858 108.073  47.183  1.00 47.63           C  
ATOM   1520  O   VAL A  96     142.909 108.686  48.247  1.00 48.74           O  
ATOM   1521  N   HIS A  97     143.652 107.050  46.898  1.00 48.75           N  
ATOM   1522  HN  HIS A  97     143.565 106.579  45.941  1.00 50.19           H  
ATOM   1523  CA  HIS A  97     144.640 106.546  47.845  1.00 49.36           C  
ATOM   1524  HA  HIS A  97     144.130 106.357  48.790  1.00 50.19           H  
ATOM   1525  CB  HIS A  97     145.176 105.212  47.329  1.00 49.63           C  
ATOM   1526  HB1 HIS A  97     145.772 105.403  46.437  1.00 50.19           H  
ATOM   1527  HB2 HIS A  97     145.808 104.773  48.101  1.00 50.19           H  
ATOM   1528  CG  HIS A  97     144.103 104.226  46.979  1.00 50.82           C  
ATOM   1529  CD2 HIS A  97     143.483 103.964  45.802  1.00 51.74           C  
ATOM   1530  HD2 HIS A  97     143.679 104.448  44.845  1.00 50.19           H  
ATOM   1531  ND1 HIS A  97     143.533 103.381  47.907  1.00 50.92           N  
ATOM   1532  HD1 HIS A  97     143.796 103.333  48.943  1.00 50.19           H  
ATOM   1533  CE1 HIS A  97     142.612 102.639  47.318  1.00 51.15           C  
ATOM   1534  HE1 HIS A  97     141.998 101.880  47.803  1.00 50.19           H  
ATOM   1535  NE2 HIS A  97     142.561 102.973  46.041  1.00 51.84           N  
ATOM   1536  C   HIS A  97     145.792 107.502  48.121  1.00 49.25           C  
ATOM   1537  O   HIS A  97     146.406 108.032  47.198  1.00 48.40           O  
ATOM   1538  N   THR A  98     146.079 107.716  49.404  1.00 50.36           N  
ATOM   1539  HN  THR A  98     145.492 107.219  50.148  1.00 52.30           H  
ATOM   1540  CA  THR A  98     147.160 108.599  49.844  1.00 52.19           C  
ATOM   1541  HA  THR A  98     146.931 108.933  50.856  1.00 52.30           H  
ATOM   1542  CB  THR A  98     148.507 107.855  49.882  1.00 51.89           C  
ATOM   1543  HB  THR A  98     149.297 108.557  50.147  1.00 52.30           H  
ATOM   1544  OG1 THR A  98     148.779 107.307  48.589  1.00 52.61           O  
ATOM   1545  HG1 THR A  98     148.015 106.638  48.324  1.00 52.30           H  
ATOM   1546  CG2 THR A  98     148.475 106.727  50.906  1.00 50.66           C  
ATOM   1547 1HG2 THR A  98     149.438 106.216  50.915  1.00 52.30           H  
ATOM   1548 2HG2 THR A  98     147.690 106.018  50.642  1.00 52.30           H  
ATOM   1549 3HG2 THR A  98     148.274 107.139  51.895  1.00 52.30           H  
ATOM   1550  C   THR A  98     147.323 109.820  48.977  1.00 54.01           C  
ATOM   1551  O   THR A  98     148.248 109.911  48.173  1.00 54.41           O  
ATOM   1552  N   PRO A  99     146.427 110.798  49.136  1.00 55.54           N  
ATOM   1553  CD  PRO A  99     145.368 110.807  50.160  1.00 56.44           C  
ATOM   1554  HD1 PRO A  99     145.744 110.451  51.119  1.00 57.04           H  
ATOM   1555  HD2 PRO A  99     144.518 110.197  49.854  1.00 57.04           H  
ATOM   1556  CA  PRO A  99     146.420 112.050  48.381  1.00 56.92           C  
ATOM   1557  HA  PRO A  99     146.372 111.812  47.318  1.00 57.04           H  
ATOM   1558  CB  PRO A  99     145.097 112.674  48.795  1.00 57.76           C  
ATOM   1559  HB1 PRO A  99     145.122 113.759  48.690  1.00 57.04           H  
ATOM   1560  HB2 PRO A  99     144.270 112.271  48.211  1.00 57.04           H  
ATOM   1561  CG  PRO A  99     144.994 112.271  50.228  1.00 56.46           C  
ATOM   1562  HG1 PRO A  99     145.692 112.831  50.850  1.00 57.04           H  
ATOM   1563  HG2 PRO A  99     143.981 112.405  50.607  1.00 57.04           H  
ATOM   1564  C   PRO A  99     147.599 112.979  48.614  1.00 57.69           C  
ATOM   1565  O   PRO A  99     148.054 113.641  47.684  1.00 58.48           O  
ATOM   1566  N   ILE A 100     148.082 113.056  49.851  1.00 58.49           N  
ATOM   1567  HN  ILE A 100     147.626 112.478  50.628  1.00 59.18           H  
ATOM   1568  CA  ILE A 100     149.222 113.913  50.171  1.00 58.86           C  
ATOM   1569  HA  ILE A 100     149.582 114.361  49.245  1.00 59.18           H  
ATOM   1570  CB  ILE A 100     148.813 115.048  51.128  1.00 58.73           C  
ATOM   1571  HB  ILE A 100     149.656 115.725  51.265  1.00 59.18           H  
ATOM   1572  CG2 ILE A 100     147.643 115.817  50.534  1.00 59.42           C  
ATOM   1573 1HG2 ILE A 100     147.354 116.620  51.212  1.00 59.18           H  
ATOM   1574 2HG2 ILE A 100     146.799 115.142  50.391  1.00 59.18           H  
ATOM   1575 3HG2 ILE A 100     147.936 116.241  49.573  1.00 59.18           H  
ATOM   1576  CG1 ILE A 100     148.397 114.479  52.484  1.00 59.87           C  
ATOM   1577 1HG1 ILE A 100     147.533 113.832  52.334  1.00 59.18           H  
ATOM   1578 2HG1 ILE A 100     149.226 113.892  52.879  1.00 59.18           H  
ATOM   1579  CD1 ILE A 100     148.028 115.544  53.513  1.00 58.80           C  
ATOM   1580 1HD1 ILE A 100     147.744 115.063  54.449  1.00 59.18           H  
ATOM   1581 2HD1 ILE A 100     147.191 116.135  53.141  1.00 59.18           H  
ATOM   1582 3HD1 ILE A 100     148.885 116.196  53.685  1.00 59.18           H  
ATOM   1583  C   ILE A 100     150.348 113.123  50.779  1.00 59.63           C  
ATOM   1584  O   ILE A 100     150.173 111.941  51.056  1.00 59.66           O  
ATOM   1585  N   GLU A 101     151.505 113.743  50.992  1.00 60.85           N  
ATOM   1586  HN  GLU A 101     151.610 114.780  50.748  1.00 66.27           H  
ATOM   1587  CA  GLU A 101     152.635 113.006  51.560  1.00 62.64           C  
ATOM   1588  HA  GLU A 101     152.300 111.980  51.711  1.00 66.27           H  
ATOM   1589  CB  GLU A 101     153.790 112.953  50.559  1.00 64.83           C  
ATOM   1590  HB1 GLU A 101     154.020 113.972  50.247  1.00 66.27           H  
ATOM   1591  HB2 GLU A 101     154.657 112.521  51.059  1.00 66.27           H  
ATOM   1592  CG  GLU A 101     153.495 112.127  49.315  1.00 68.23           C  
ATOM   1593  HG1 GLU A 101     153.028 111.191  49.620  1.00 66.27           H  
ATOM   1594  HG2 GLU A 101     152.808 112.686  48.680  1.00 66.27           H  
ATOM   1595  CD  GLU A 101     154.748 111.808  48.514  1.00 70.81           C  
ATOM   1596  OE1 GLU A 101     155.400 112.755  48.016  1.00 72.06           O  
ATOM   1597  OE2 GLU A 101     155.081 110.607  48.388  1.00 71.79           O  
ATOM   1598  C   GLU A 101     153.144 113.501  52.894  1.00 62.79           C  
ATOM   1599  O   GLU A 101     152.999 114.673  53.244  1.00 62.43           O  
ATOM   1600  N   ALA A 102     153.772 112.587  53.631  1.00 63.31           N  
ATOM   1601  HN  ALA A 102     153.897 111.605  53.224  1.00 64.38           H  
ATOM   1602  CA  ALA A 102     154.299 112.857  54.968  1.00 64.20           C  
ATOM   1603  HA  ALA A 102     153.519 113.386  55.516  1.00 64.38           H  
ATOM   1604  CB  ALA A 102     154.532 111.534  55.692  1.00 64.76           C  
ATOM   1605  HB1 ALA A 102     154.925 111.729  56.690  1.00 64.38           H  
ATOM   1606  HB2 ALA A 102     155.248 110.934  55.131  1.00 64.38           H  
ATOM   1607  HB3 ALA A 102     153.589 110.993  55.773  1.00 64.38           H  
ATOM   1608  C   ALA A 102     155.554 113.713  55.047  1.00 64.84           C  
ATOM   1609  O   ALA A 102     156.632 113.227  55.411  1.00 64.80           O  
ATOM   1610  N   ASN A 103     155.414 114.997  54.726  1.00 64.73           N  
ATOM   1611  HN  ASN A 103     154.457 115.356  54.411  1.00 66.61           H  
ATOM   1612  CA  ASN A 103     156.539 115.926  54.794  1.00 64.39           C  
ATOM   1613  HA  ASN A 103     157.455 115.382  54.563  1.00 66.61           H  
ATOM   1614  CB  ASN A 103     156.370 117.056  53.771  1.00 67.60           C  
ATOM   1615  HB1 ASN A 103     156.214 116.614  52.787  1.00 66.61           H  
ATOM   1616  HB2 ASN A 103     155.497 117.648  54.046  1.00 66.61           H  
ATOM   1617  CG  ASN A 103     157.586 117.981  53.705  1.00 69.93           C  
ATOM   1618  OD1 ASN A 103     157.550 119.038  53.061  1.00 70.87           O  
ATOM   1619  ND2 ASN A 103     158.669 117.581  54.365  1.00 70.92           N  
ATOM   1620 1HD2 ASN A 103     158.656 116.656  54.903  1.00 66.61           H  
ATOM   1621 2HD2 ASN A 103     159.553 118.184  54.358  1.00 66.61           H  
ATOM   1622  C   ASN A 103     156.671 116.529  56.168  1.00 62.79           C  
ATOM   1623  O   ASN A 103     156.615 117.744  56.334  1.00 61.69           O  
ATOM   1624  N   GLY A 104     156.832 115.675  57.172  1.00 62.31           N  
ATOM   1625  HN  GLY A 104     156.864 114.623  56.981  1.00 61.34           H  
ATOM   1626  CA  GLY A 104     156.964 116.173  58.527  1.00 61.16           C  
ATOM   1627  HA1 GLY A 104     157.853 116.802  58.571  1.00 61.34           H  
ATOM   1628  HA2 GLY A 104     156.083 116.772  58.755  1.00 61.34           H  
ATOM   1629  C   GLY A 104     157.092 115.102  59.591  1.00 60.71           C  
ATOM   1630  O   GLY A 104     157.048 113.900  59.311  1.00 61.20           O  
ATOM   1631  N   LYS A 105     157.257 115.554  60.828  1.00 59.88           N  
ATOM   1632  HN  LYS A 105     157.293 116.611  60.991  1.00 60.84           H  
ATOM   1633  CA  LYS A 105     157.390 114.662  61.969  1.00 58.89           C  
ATOM   1634  HA  LYS A 105     158.018 113.821  61.676  1.00 60.84           H  
ATOM   1635  CB  LYS A 105     158.075 115.394  63.133  1.00 60.83           C  
ATOM   1636  HB1 LYS A 105     157.511 116.304  63.336  1.00 60.84           H  
ATOM   1637  HB2 LYS A 105     158.040 114.742  64.006  1.00 60.84           H  
ATOM   1638  CG  LYS A 105     159.536 115.788  62.897  1.00 63.11           C  
ATOM   1639  HG1 LYS A 105     160.139 114.883  62.832  1.00 60.84           H  
ATOM   1640  HG2 LYS A 105     159.605 116.340  61.960  1.00 60.84           H  
ATOM   1641  CD  LYS A 105     160.082 116.670  64.037  1.00 63.92           C  
ATOM   1642  HD1 LYS A 105     161.049 117.071  63.732  1.00 60.84           H  
ATOM   1643  HD2 LYS A 105     159.384 117.491  64.205  1.00 60.84           H  
ATOM   1644  CE  LYS A 105     160.264 115.910  65.353  1.00 63.86           C  
ATOM   1645  HE1 LYS A 105     160.452 116.630  66.150  1.00 60.84           H  
ATOM   1646  HE2 LYS A 105     159.348 115.360  65.569  1.00 60.84           H  
ATOM   1647  NZ  LYS A 105     161.403 114.944  65.300  1.00 63.71           N1+
ATOM   1648  HZ1 LYS A 105     161.488 114.440  66.240  1.00 60.84           H  
ATOM   1649  HZ2 LYS A 105     162.311 115.473  65.096  1.00 60.84           H  
ATOM   1650  HZ3 LYS A 105     161.227 114.226  64.526  1.00 60.84           H  
ATOM   1651  C   LYS A 105     156.063 114.121  62.446  1.00 56.87           C  
ATOM   1652  O   LYS A 105     155.661 113.015  62.090  1.00 56.50           O  
ATOM   1653  N   LEU A 106     155.380 114.930  63.249  1.00 54.49           N  
ATOM   1654  HN  LEU A 106     155.797 115.890  63.472  1.00 51.42           H  
ATOM   1655  CA  LEU A 106     154.095 114.583  63.843  1.00 52.42           C  
ATOM   1656  HA  LEU A 106     154.306 114.139  64.816  1.00 51.42           H  
ATOM   1657  CB  LEU A 106     153.273 115.851  64.102  1.00 51.56           C  
ATOM   1658  HB1 LEU A 106     153.926 116.581  64.581  1.00 51.42           H  
ATOM   1659  HB2 LEU A 106     152.941 116.237  63.138  1.00 51.42           H  
ATOM   1660  CG  LEU A 106     152.037 115.675  64.988  1.00 50.61           C  
ATOM   1661  HG  LEU A 106     151.322 115.033  64.473  1.00 51.42           H  
ATOM   1662  CD1 LEU A 106     152.456 115.003  66.290  1.00 51.31           C  
ATOM   1663 1HD1 LEU A 106     151.583 114.872  66.929  1.00 51.42           H  
ATOM   1664 2HD1 LEU A 106     153.190 115.626  66.801  1.00 51.42           H  
ATOM   1665 3HD1 LEU A 106     152.895 114.029  66.072  1.00 51.42           H  
ATOM   1666  CD2 LEU A 106     151.380 117.025  65.266  1.00 49.34           C  
ATOM   1667 1HD2 LEU A 106     150.503 116.880  65.897  1.00 51.42           H  
ATOM   1668 2HD2 LEU A 106     151.077 117.483  64.324  1.00 51.42           H  
ATOM   1669 3HD2 LEU A 106     152.090 117.677  65.775  1.00 51.42           H  
ATOM   1670  C   LEU A 106     153.256 113.586  63.079  1.00 51.44           C  
ATOM   1671  O   LEU A 106     152.927 113.760  61.899  1.00 50.20           O  
ATOM   1672  N   VAL A 107     152.908 112.522  63.789  1.00 50.15           N  
ATOM   1673  HN  VAL A 107     153.251 112.451  64.800  1.00 50.33           H  
ATOM   1674  CA  VAL A 107     152.085 111.449  63.262  1.00 50.23           C  
ATOM   1675  HA  VAL A 107     151.509 111.842  62.424  1.00 50.33           H  
ATOM   1676  CB  VAL A 107     152.965 110.301  62.742  1.00 51.69           C  
ATOM   1677  HB  VAL A 107     152.359 109.400  62.643  1.00 50.33           H  
ATOM   1678  CG1 VAL A 107     153.535 110.672  61.386  1.00 52.05           C  
ATOM   1679 1HG1 VAL A 107     154.159 109.857  61.018  1.00 50.33           H  
ATOM   1680 2HG1 VAL A 107     154.137 111.576  61.479  1.00 50.33           H  
ATOM   1681 3HG1 VAL A 107     152.720 110.850  60.685  1.00 50.33           H  
ATOM   1682  CG2 VAL A 107     154.106 110.034  63.720  1.00 51.65           C  
ATOM   1683 1HG2 VAL A 107     154.725 109.219  63.344  1.00 50.33           H  
ATOM   1684 2HG2 VAL A 107     153.696 109.759  64.692  1.00 50.33           H  
ATOM   1685 3HG2 VAL A 107     154.714 110.933  63.824  1.00 50.33           H  
ATOM   1686  C   VAL A 107     151.111 110.929  64.305  1.00 49.49           C  
ATOM   1687  O   VAL A 107     151.425 110.035  65.095  1.00 47.06           O  
ATOM   1688  N   PRO A 108     149.896 111.501  64.325  1.00 49.95           N  
ATOM   1689  CD  PRO A 108     149.417 112.496  63.343  1.00 49.43           C  
ATOM   1690  HD1 PRO A 108     149.198 112.029  62.383  1.00 49.62           H  
ATOM   1691  HD2 PRO A 108     150.147 113.293  63.201  1.00 49.62           H  
ATOM   1692  CA  PRO A 108     148.826 111.140  65.261  1.00 49.76           C  
ATOM   1693  HA  PRO A 108     149.017 111.632  66.215  1.00 49.62           H  
ATOM   1694  CB  PRO A 108     147.594 111.773  64.625  1.00 49.83           C  
ATOM   1695  HB1 PRO A 108     147.156 111.116  63.874  1.00 49.62           H  
ATOM   1696  HB2 PRO A 108     146.843 112.017  65.377  1.00 49.62           H  
ATOM   1697  CG  PRO A 108     148.160 113.016  63.997  1.00 49.90           C  
ATOM   1698  HG1 PRO A 108     147.474 113.434  63.260  1.00 49.62           H  
ATOM   1699  HG2 PRO A 108     148.389 113.770  64.750  1.00 49.62           H  
ATOM   1700  C   PRO A 108     148.661 109.650  65.508  1.00 49.65           C  
ATOM   1701  O   PRO A 108     148.625 108.839  64.581  1.00 48.83           O  
ATOM   1702  N   GLY A 109     148.568 109.294  66.784  1.00 49.25           N  
ATOM   1703  HN  GLY A 109     148.615 110.045  67.545  1.00 50.78           H  
ATOM   1704  CA  GLY A 109     148.404 107.907  67.163  1.00 50.17           C  
ATOM   1705  HA1 GLY A 109     148.371 107.858  68.251  1.00 50.78           H  
ATOM   1706  HA2 GLY A 109     147.456 107.558  66.754  1.00 50.78           H  
ATOM   1707  C   GLY A 109     149.492 106.966  66.687  1.00 51.33           C  
ATOM   1708  O   GLY A 109     149.340 105.748  66.800  1.00 52.38           O  
ATOM   1709  N   GLU A 110     150.592 107.504  66.166  1.00 51.72           N  
ATOM   1710  HN  GLU A 110     150.688 108.568  66.105  1.00 53.20           H  
ATOM   1711  CA  GLU A 110     151.668 106.647  65.677  1.00 51.93           C  
ATOM   1712  HA  GLU A 110     151.337 106.195  64.742  1.00 53.20           H  
ATOM   1713  CB  GLU A 110     152.927 107.458  65.384  1.00 52.76           C  
ATOM   1714  HB1 GLU A 110     153.641 106.807  64.880  1.00 53.20           H  
ATOM   1715  HB2 GLU A 110     152.655 108.280  64.722  1.00 53.20           H  
ATOM   1716  CG  GLU A 110     153.602 108.041  66.610  1.00 54.62           C  
ATOM   1717  HG1 GLU A 110     153.019 108.893  66.960  1.00 53.20           H  
ATOM   1718  HG2 GLU A 110     153.636 107.279  67.388  1.00 53.20           H  
ATOM   1719  CD  GLU A 110     155.016 108.504  66.317  1.00 54.80           C  
ATOM   1720  OE1 GLU A 110     155.872 107.640  66.038  1.00 55.35           O  
ATOM   1721  OE2 GLU A 110     155.268 109.728  66.356  1.00 55.05           O  
ATOM   1722  C   GLU A 110     152.013 105.535  66.631  1.00 51.44           C  
ATOM   1723  O   GLU A 110     151.853 105.669  67.847  1.00 51.11           O  
ATOM   1724  N   LEU A 111     152.499 104.429  66.081  1.00 50.21           N  
ATOM   1725  HN  LEU A 111     152.633 104.387  65.020  1.00 49.95           H  
ATOM   1726  CA  LEU A 111     152.853 103.273  66.890  1.00 49.57           C  
ATOM   1727  HA  LEU A 111     152.352 103.370  67.853  1.00 49.95           H  
ATOM   1728  CB  LEU A 111     152.349 101.990  66.221  1.00 49.56           C  
ATOM   1729  HB1 LEU A 111     152.939 101.847  65.316  1.00 49.95           H  
ATOM   1730  HB2 LEU A 111     152.540 101.170  66.913  1.00 49.95           H  
ATOM   1731  CG  LEU A 111     150.876 101.906  65.818  1.00 50.86           C  
ATOM   1732  HG  LEU A 111     150.255 102.159  66.678  1.00 49.95           H  
ATOM   1733  CD1 LEU A 111     150.573 102.879  64.678  1.00 51.90           C  
ATOM   1734 1HD1 LEU A 111     149.520 102.804  64.406  1.00 49.95           H  
ATOM   1735 2HD1 LEU A 111     151.190 102.631  63.814  1.00 49.95           H  
ATOM   1736 3HD1 LEU A 111     150.793 103.897  65.000  1.00 49.95           H  
ATOM   1737  CD2 LEU A 111     150.566 100.489  65.381  1.00 50.93           C  
ATOM   1738 1HD2 LEU A 111     149.518 100.419  65.092  1.00 49.95           H  
ATOM   1739 2HD2 LEU A 111     150.762  99.803  66.205  1.00 49.95           H  
ATOM   1740 3HD2 LEU A 111     151.196 100.224  64.531  1.00 49.95           H  
ATOM   1741  C   LEU A 111     154.329 103.135  67.145  1.00 48.70           C  
ATOM   1742  O   LEU A 111     155.152 103.417  66.281  1.00 47.84           O  
ATOM   1743  N   PHE A 112     154.667 102.702  68.352  1.00 48.65           N  
ATOM   1744  HN  PHE A 112     153.894 102.509  69.067  1.00 50.09           H  
ATOM   1745  CA  PHE A 112     156.052 102.480  68.738  1.00 48.30           C  
ATOM   1746  HA  PHE A 112     156.694 102.718  67.890  1.00 50.09           H  
ATOM   1747  CB  PHE A 112     156.447 103.371  69.918  1.00 48.85           C  
ATOM   1748  HB1 PHE A 112     155.863 103.066  70.786  1.00 50.09           H  
ATOM   1749  HB2 PHE A 112     157.507 103.218  70.121  1.00 50.09           H  
ATOM   1750  CG  PHE A 112     156.219 104.838  69.690  1.00 50.38           C  
ATOM   1751  CD1 PHE A 112     154.946 105.383  69.788  1.00 51.36           C  
ATOM   1752  HD1 PHE A 112     154.095 104.732  69.988  1.00 50.09           H  
ATOM   1753  CD2 PHE A 112     157.289 105.687  69.427  1.00 51.76           C  
ATOM   1754  HD2 PHE A 112     158.294 105.273  69.342  1.00 50.09           H  
ATOM   1755  CE1 PHE A 112     154.743 106.756  69.633  1.00 52.86           C  
ATOM   1756  HE1 PHE A 112     153.738 107.170  69.715  1.00 50.09           H  
ATOM   1757  CE2 PHE A 112     157.096 107.061  69.270  1.00 51.74           C  
ATOM   1758  HE2 PHE A 112     157.946 107.712  69.066  1.00 50.09           H  
ATOM   1759  CZ  PHE A 112     155.822 107.596  69.374  1.00 51.72           C  
ATOM   1760  HZ  PHE A 112     155.666 108.668  69.254  1.00 50.09           H  
ATOM   1761  C   PHE A 112     156.277 101.037  69.126  1.00 47.99           C  
ATOM   1762  O   PHE A 112     156.536 100.713  70.286  1.00 47.33           O  
ATOM   1763  N   LEU A 113     156.154 100.150  68.152  1.00 48.14           N  
ATOM   1764  HN  LEU A 113     155.911 100.480  67.164  1.00 50.60           H  
ATOM   1765  CA  LEU A 113     156.345  98.736  68.409  1.00 49.74           C  
ATOM   1766  HA  LEU A 113     155.604  98.414  69.140  1.00 50.60           H  
ATOM   1767  CB  LEU A 113     156.132  97.944  67.121  1.00 50.72           C  
ATOM   1768  HB1 LEU A 113     156.677  98.456  66.328  1.00 50.60           H  
ATOM   1769  HB2 LEU A 113     156.557  96.952  67.273  1.00 50.60           H  
ATOM   1770  CG  LEU A 113     154.688  97.759  66.642  1.00 52.48           C  
ATOM   1771  HG  LEU A 113     154.273  96.875  67.127  1.00 50.60           H  
ATOM   1772  CD1 LEU A 113     153.820  98.969  67.009  1.00 51.68           C  
ATOM   1773 1HD1 LEU A 113     152.802  98.807  66.656  1.00 50.60           H  
ATOM   1774 2HD1 LEU A 113     154.228  99.865  66.541  1.00 50.60           H  
ATOM   1775 3HD1 LEU A 113     153.812  99.096  68.092  1.00 50.60           H  
ATOM   1776  CD2 LEU A 113     154.706  97.521  65.127  1.00 51.76           C  
ATOM   1777 1HD2 LEU A 113     153.686  97.387  64.768  1.00 50.60           H  
ATOM   1778 2HD2 LEU A 113     155.289  96.627  64.906  1.00 50.60           H  
ATOM   1779 3HD2 LEU A 113     155.156  98.380  64.629  1.00 50.60           H  
ATOM   1780  C   LEU A 113     157.706  98.456  68.957  1.00 49.96           C  
ATOM   1781  O   LEU A 113     158.528  99.357  69.056  1.00 50.33           O  
ATOM   1782  N   LYS A 114     157.963  97.212  69.332  1.00 50.44           N  
ATOM   1783  HN  LYS A 114     157.209  96.458  69.243  1.00 50.18           H  
ATOM   1784  CA  LYS A 114     159.269  96.875  69.863  1.00 51.86           C  
ATOM   1785  HA  LYS A 114     159.911  97.745  69.724  1.00 50.18           H  
ATOM   1786  CB  LYS A 114     159.187  96.604  71.366  1.00 50.85           C  
ATOM   1787  HB1 LYS A 114     160.134  96.166  71.681  1.00 50.18           H  
ATOM   1788  HB2 LYS A 114     159.041  97.558  71.873  1.00 50.18           H  
ATOM   1789  CG  LYS A 114     158.085  95.680  71.791  1.00 48.35           C  
ATOM   1790  HG1 LYS A 114     157.126  96.182  71.660  1.00 50.18           H  
ATOM   1791  HG2 LYS A 114     158.113  94.782  71.174  1.00 50.18           H  
ATOM   1792  CD  LYS A 114     158.248  95.288  73.253  1.00 48.13           C  
ATOM   1793  HD1 LYS A 114     158.392  96.190  73.849  1.00 50.18           H  
ATOM   1794  HD2 LYS A 114     157.347  94.772  73.585  1.00 50.18           H  
ATOM   1795  CE  LYS A 114     159.448  94.367  73.448  1.00 47.40           C  
ATOM   1796  HE1 LYS A 114     159.391  93.558  72.719  1.00 50.18           H  
ATOM   1797  HE2 LYS A 114     160.360  94.941  73.284  1.00 50.18           H  
ATOM   1798  NZ  LYS A 114     159.492  93.777  74.816  1.00 47.42           N1+
ATOM   1799  HZ1 LYS A 114     160.348  93.141  74.903  1.00 50.18           H  
ATOM   1800  HZ2 LYS A 114     158.604  93.205  74.987  1.00 50.18           H  
ATOM   1801  HZ3 LYS A 114     159.555  94.561  75.541  1.00 50.18           H  
ATOM   1802  C   LYS A 114     159.924  95.721  69.167  1.00 53.62           C  
ATOM   1803  O   LYS A 114     159.805  94.567  69.591  1.00 53.52           O  
ATOM   1804  N   ASN A 115     160.635  96.045  68.087  1.00 55.25           N  
ATOM   1805  HN  ASN A 115     160.697  97.073  67.798  1.00 57.34           H  
ATOM   1806  CA  ASN A 115     161.330  95.047  67.288  1.00 55.81           C  
ATOM   1807  HA  ASN A 115     160.689  94.798  66.443  1.00 57.34           H  
ATOM   1808  CB  ASN A 115     162.641  95.619  66.723  1.00 57.47           C  
ATOM   1809  HB1 ASN A 115     163.087  94.876  66.062  1.00 57.34           H  
ATOM   1810  HB2 ASN A 115     162.410  96.520  66.155  1.00 57.34           H  
ATOM   1811  CG  ASN A 115     163.649  95.973  67.801  1.00 59.12           C  
ATOM   1812  OD1 ASN A 115     163.321  96.639  68.784  1.00 60.41           O  
ATOM   1813  ND2 ASN A 115     164.890  95.539  67.613  1.00 59.55           N  
ATOM   1814 1HD2 ASN A 115     165.132  94.973  66.738  1.00 57.34           H  
ATOM   1815 2HD2 ASN A 115     165.648  95.755  68.337  1.00 57.34           H  
ATOM   1816  C   ASN A 115     161.586  93.784  68.048  1.00 55.35           C  
ATOM   1817  O   ASN A 115     162.325  93.739  69.026  1.00 55.76           O  
ATOM   1818  N   GLU A 116     160.905  92.750  67.595  1.00 54.47           N  
ATOM   1819  HN  GLU A 116     160.264  92.907  66.752  1.00 54.98           H  
ATOM   1820  CA  GLU A 116     160.963  91.418  68.157  1.00 54.20           C  
ATOM   1821  HA  GLU A 116     161.938  90.983  67.939  1.00 54.98           H  
ATOM   1822  CB  GLU A 116     160.758  91.445  69.667  1.00 53.91           C  
ATOM   1823  HB1 GLU A 116     160.299  92.396  69.940  1.00 54.98           H  
ATOM   1824  HB2 GLU A 116     160.092  90.627  69.943  1.00 54.98           H  
ATOM   1825  CG  GLU A 116     162.050  91.295  70.433  1.00 54.97           C  
ATOM   1826  HG1 GLU A 116     162.376  90.257  70.369  1.00 54.98           H  
ATOM   1827  HG2 GLU A 116     162.802  91.941  69.980  1.00 54.98           H  
ATOM   1828  CD  GLU A 116     161.905  91.667  71.885  1.00 56.08           C  
ATOM   1829  OE1 GLU A 116     161.080  91.038  72.580  1.00 57.98           O  
ATOM   1830  OE2 GLU A 116     162.615  92.591  72.334  1.00 55.85           O  
ATOM   1831  C   GLU A 116     159.911  90.593  67.511  1.00 53.35           C  
ATOM   1832  O   GLU A 116     158.970  91.129  66.926  1.00 54.01           O  
ATOM   1833  N   ASP A 117     160.028  89.285  67.579  1.00 51.43           N  
ATOM   1834  HN  ASP A 117     160.828  88.814  68.112  1.00 50.41           H  
ATOM   1835  CA  ASP A 117     159.021  88.528  66.897  1.00 49.96           C  
ATOM   1836  HA  ASP A 117     158.367  89.253  66.414  1.00 50.41           H  
ATOM   1837  CB  ASP A 117     159.671  87.718  65.773  1.00 50.26           C  
ATOM   1838  HB1 ASP A 117     160.449  87.085  66.199  1.00 50.41           H  
ATOM   1839  HB2 ASP A 117     158.911  87.094  65.303  1.00 50.41           H  
ATOM   1840  CG  ASP A 117     160.292  88.618  64.716  1.00 51.14           C  
ATOM   1841  OD1 ASP A 117     159.912  89.815  64.704  1.00 50.96           O  
ATOM   1842  OD2 ASP A 117     161.139  88.156  63.903  1.00 50.61           O  
ATOM   1843  C   ASP A 117     158.153  87.689  67.751  1.00 49.13           C  
ATOM   1844  O   ASP A 117     158.607  86.900  68.586  1.00 49.78           O  
ATOM   1845  N   ILE A 118     156.858  87.891  67.558  1.00 46.95           N  
ATOM   1846  HN  ILE A 118     156.537  88.632  66.856  1.00 44.30           H  
ATOM   1847  CA  ILE A 118     155.877  87.125  68.281  1.00 44.94           C  
ATOM   1848  HA  ILE A 118     156.129  87.132  69.342  1.00 44.30           H  
ATOM   1849  CB  ILE A 118     154.458  87.715  68.092  1.00 44.60           C  
ATOM   1850  HB  ILE A 118     154.114  87.502  67.080  1.00 44.30           H  
ATOM   1851  CG2 ILE A 118     153.501  87.086  69.084  1.00 44.48           C  
ATOM   1852 1HG2 ILE A 118     152.505  87.506  68.945  1.00 44.30           H  
ATOM   1853 2HG2 ILE A 118     153.843  87.290  70.099  1.00 44.30           H  
ATOM   1854 3HG2 ILE A 118     153.466  86.009  68.923  1.00 44.30           H  
ATOM   1855  CG1 ILE A 118     154.478  89.229  68.307  1.00 43.47           C  
ATOM   1856 1HG1 ILE A 118     155.152  89.672  67.574  1.00 44.30           H  
ATOM   1857 2HG1 ILE A 118     153.469  89.612  68.152  1.00 44.30           H  
ATOM   1858  CD1 ILE A 118     154.938  89.640  69.687  1.00 43.74           C  
ATOM   1859 1HD1 ILE A 118     154.926  90.727  69.766  1.00 44.30           H  
ATOM   1860 2HD1 ILE A 118     155.951  89.275  69.857  1.00 44.30           H  
ATOM   1861 3HD1 ILE A 118     154.269  89.215  70.435  1.00 44.30           H  
ATOM   1862  C   ILE A 118     155.895  85.710  67.780  1.00 43.51           C  
ATOM   1863  O   ILE A 118     155.866  85.464  66.574  1.00 42.74           O  
ATOM   1864  N   THR A 119     155.990  84.760  68.692  1.00 42.78           N  
ATOM   1865  HN  THR A 119     156.060  85.013  69.729  1.00 42.86           H  
ATOM   1866  CA  THR A 119     155.998  83.377  68.277  1.00 42.94           C  
ATOM   1867  HA  THR A 119     156.300  83.349  67.230  1.00 42.86           H  
ATOM   1868  CB  THR A 119     157.060  82.594  69.092  1.00 42.80           C  
ATOM   1869  HB  THR A 119     158.048  82.967  68.822  1.00 42.86           H  
ATOM   1870  OG1 THR A 119     156.994  81.205  68.764  1.00 43.51           O  
ATOM   1871  HG1 THR A 119     156.038  80.836  68.994  1.00 42.86           H  
ATOM   1872  CG2 THR A 119     156.857  82.802  70.583  1.00 44.99           C  
ATOM   1873 1HG2 THR A 119     157.613  82.243  71.135  1.00 42.86           H  
ATOM   1874 2HG2 THR A 119     155.866  82.449  70.868  1.00 42.86           H  
ATOM   1875 3HG2 THR A 119     156.946  83.863  70.818  1.00 42.86           H  
ATOM   1876  C   THR A 119     154.601  82.757  68.372  1.00 42.40           C  
ATOM   1877  O   THR A 119     154.073  82.505  69.454  1.00 40.60           O  
ATOM   1878  N   ILE A 120     154.000  82.554  67.202  1.00 42.76           N  
ATOM   1879  HN  ILE A 120     154.538  82.813  66.314  1.00 44.58           H  
ATOM   1880  CA  ILE A 120     152.651  82.000  67.046  1.00 44.32           C  
ATOM   1881  HA  ILE A 120     151.993  82.530  67.735  1.00 44.58           H  
ATOM   1882  CB  ILE A 120     152.138  82.265  65.608  1.00 43.81           C  
ATOM   1883  HB  ILE A 120     152.917  81.973  64.903  1.00 44.58           H  
ATOM   1884  CG2 ILE A 120     150.901  81.451  65.320  1.00 44.55           C  
ATOM   1885 1HG2 ILE A 120     150.560  81.654  64.305  1.00 44.58           H  
ATOM   1886 2HG2 ILE A 120     150.116  81.719  66.027  1.00 44.58           H  
ATOM   1887 3HG2 ILE A 120     151.132  80.390  65.420  1.00 44.58           H  
ATOM   1888  CG1 ILE A 120     151.850  83.750  65.423  1.00 44.42           C  
ATOM   1889 1HG1 ILE A 120     151.053  84.037  66.109  1.00 44.58           H  
ATOM   1890 2HG1 ILE A 120     152.754  84.311  65.660  1.00 44.58           H  
ATOM   1891  CD1 ILE A 120     151.424  84.096  64.020  1.00 44.58           C  
ATOM   1892 1HD1 ILE A 120     151.233  85.167  63.951  1.00 44.58           H  
ATOM   1893 2HD1 ILE A 120     150.515  83.549  63.770  1.00 44.58           H  
ATOM   1894 3HD1 ILE A 120     152.215  83.823  63.322  1.00 44.58           H  
ATOM   1895  C   ILE A 120     152.509  80.509  67.324  1.00 45.65           C  
ATOM   1896  O   ILE A 120     153.423  79.723  67.070  1.00 46.55           O  
ATOM   1897  N   ASN A 121     151.343  80.121  67.840  1.00 45.46           N  
ATOM   1898  HN  ASN A 121     150.600  80.861  68.050  1.00 46.04           H  
ATOM   1899  CA  ASN A 121     151.045  78.724  68.128  1.00 44.85           C  
ATOM   1900  HA  ASN A 121     150.113  78.692  68.692  1.00 46.04           H  
ATOM   1901  CB  ASN A 121     150.825  77.970  66.821  1.00 45.09           C  
ATOM   1902  HB1 ASN A 121     151.729  78.045  66.217  1.00 46.04           H  
ATOM   1903  HB2 ASN A 121     150.626  76.923  67.049  1.00 46.04           H  
ATOM   1904  CG  ASN A 121     149.666  78.523  66.031  1.00 46.96           C  
ATOM   1905  OD1 ASN A 121     149.740  78.665  64.807  1.00 46.64           O  
ATOM   1906  ND2 ASN A 121     148.576  78.836  66.725  1.00 48.98           N  
ATOM   1907 1HD2 ASN A 121     148.557  78.691  67.785  1.00 46.04           H  
ATOM   1908 2HD2 ASN A 121     147.718  79.233  66.224  1.00 46.04           H  
ATOM   1909  C   ASN A 121     152.090  78.013  68.932  1.00 45.25           C  
ATOM   1910  O   ASN A 121     152.428  76.875  68.637  1.00 45.12           O  
ATOM   1911  N   GLU A 122     152.602  78.679  69.958  1.00 46.24           N  
ATOM   1912  HN  GLU A 122     152.257  79.672  70.155  1.00 50.17           H  
ATOM   1913  CA  GLU A 122     153.617  78.102  70.823  1.00 47.39           C  
ATOM   1914  HA  GLU A 122     154.596  78.291  70.382  1.00 50.17           H  
ATOM   1915  CB  GLU A 122     153.560  78.788  72.189  1.00 48.92           C  
ATOM   1916  HB1 GLU A 122     153.533  79.864  72.020  1.00 50.17           H  
ATOM   1917  HB2 GLU A 122     152.639  78.474  72.681  1.00 50.17           H  
ATOM   1918  CG  GLU A 122     154.721  78.493  73.139  1.00 51.59           C  
ATOM   1919  HG1 GLU A 122     154.360  78.574  74.164  1.00 50.17           H  
ATOM   1920  HG2 GLU A 122     155.071  77.477  72.955  1.00 50.17           H  
ATOM   1921  CD  GLU A 122     155.896  79.452  72.960  1.00 53.07           C  
ATOM   1922  OE1 GLU A 122     155.660  80.649  72.669  1.00 52.73           O  
ATOM   1923  OE2 GLU A 122     157.056  79.012  73.131  1.00 53.67           O  
ATOM   1924  C   GLU A 122     153.452  76.604  71.004  1.00 48.65           C  
ATOM   1925  O   GLU A 122     152.336  76.101  71.148  1.00 49.25           O  
ATOM   1926  N   GLY A 123     154.573  75.890  70.971  1.00 48.59           N  
ATOM   1927  HN  GLY A 123     155.503  76.390  70.798  1.00 48.22           H  
ATOM   1928  CA  GLY A 123     154.571  74.450  71.163  1.00 47.99           C  
ATOM   1929  HA1 GLY A 123     155.546  74.089  70.837  1.00 48.22           H  
ATOM   1930  HA2 GLY A 123     154.457  74.276  72.233  1.00 48.22           H  
ATOM   1931  C   GLY A 123     153.532  73.589  70.468  1.00 48.30           C  
ATOM   1932  O   GLY A 123     152.968  72.688  71.084  1.00 48.00           O  
ATOM   1933  N   LYS A 124     153.279  73.836  69.191  1.00 48.91           N  
ATOM   1934  HN  LYS A 124     153.783  74.634  68.687  1.00 52.31           H  
ATOM   1935  CA  LYS A 124     152.313  73.017  68.478  1.00 50.48           C  
ATOM   1936  HA  LYS A 124     151.956  72.260  69.176  1.00 52.31           H  
ATOM   1937  CB  LYS A 124     151.099  73.854  68.060  1.00 51.03           C  
ATOM   1938  HB1 LYS A 124     151.456  74.771  67.591  1.00 52.31           H  
ATOM   1939  HB2 LYS A 124     150.514  73.281  67.341  1.00 52.31           H  
ATOM   1940  CG  LYS A 124     150.197  74.228  69.227  1.00 51.78           C  
ATOM   1941  HG1 LYS A 124     150.725  74.926  69.877  1.00 52.31           H  
ATOM   1942  HG2 LYS A 124     149.293  74.701  68.843  1.00 52.31           H  
ATOM   1943  CD  LYS A 124     149.811  72.993  70.031  1.00 53.89           C  
ATOM   1944  HD1 LYS A 124     149.314  72.285  69.368  1.00 52.31           H  
ATOM   1945  HD2 LYS A 124     150.717  72.540  70.434  1.00 52.31           H  
ATOM   1946  CE  LYS A 124     148.877  73.323  71.182  1.00 55.03           C  
ATOM   1947  HE1 LYS A 124     148.732  72.429  71.788  1.00 52.31           H  
ATOM   1948  HE2 LYS A 124     149.328  74.106  71.791  1.00 52.31           H  
ATOM   1949  NZ  LYS A 124     147.554  73.794  70.691  1.00 55.86           N1+
ATOM   1950  HZ1 LYS A 124     146.922  74.017  71.525  1.00 52.31           H  
ATOM   1951  HZ2 LYS A 124     147.101  73.029  70.096  1.00 52.31           H  
ATOM   1952  HZ3 LYS A 124     147.686  74.675  70.098  1.00 52.31           H  
ATOM   1953  C   LYS A 124     152.880  72.289  67.284  1.00 50.81           C  
ATOM   1954  O   LYS A 124     152.149  71.960  66.349  1.00 53.00           O  
ATOM   1955  N   LYS A 125     154.184  72.016  67.336  1.00 49.55           N  
ATOM   1956  HN  LYS A 125     154.728  72.337  68.200  1.00 49.58           H  
ATOM   1957  CA  LYS A 125     154.925  71.302  66.284  1.00 48.56           C  
ATOM   1958  HA  LYS A 125     155.781  71.923  66.021  1.00 49.58           H  
ATOM   1959  CB  LYS A 125     155.484  69.974  66.831  1.00 49.16           C  
ATOM   1960  HB1 LYS A 125     155.954  69.438  66.006  1.00 49.58           H  
ATOM   1961  HB2 LYS A 125     156.233  70.207  67.588  1.00 49.58           H  
ATOM   1962  CG  LYS A 125     154.441  69.056  67.461  1.00 50.72           C  
ATOM   1963  HG1 LYS A 125     153.645  68.873  66.739  1.00 49.58           H  
ATOM   1964  HG2 LYS A 125     154.914  68.111  67.729  1.00 49.58           H  
ATOM   1965  CD  LYS A 125     153.843  69.686  68.713  1.00 51.74           C  
ATOM   1966  HD1 LYS A 125     154.627  69.783  69.465  1.00 49.58           H  
ATOM   1967  HD2 LYS A 125     153.459  70.674  68.458  1.00 49.58           H  
ATOM   1968  CE  LYS A 125     152.713  68.859  69.292  1.00 51.75           C  
ATOM   1969  HE1 LYS A 125     151.947  68.714  68.530  1.00 49.58           H  
ATOM   1970  HE2 LYS A 125     153.102  67.890  69.607  1.00 49.58           H  
ATOM   1971  NZ  LYS A 125     152.112  69.552  70.466  1.00 52.10           N1+
ATOM   1972  HZ1 LYS A 125     151.317  68.957  70.863  1.00 49.58           H  
ATOM   1973  HZ2 LYS A 125     151.727  70.503  70.161  1.00 49.58           H  
ATOM   1974  HZ3 LYS A 125     152.860  69.695  71.218  1.00 49.58           H  
ATOM   1975  C   LYS A 125     154.156  71.043  65.003  1.00 46.21           C  
ATOM   1976  O   LYS A 125     153.227  70.236  64.961  1.00 46.39           O  
ATOM   1977  N   ALA A 126     154.557  71.726  63.940  1.00 43.82           N  
ATOM   1978  HN  ALA A 126     155.386  72.396  64.028  1.00 42.04           H  
ATOM   1979  CA  ALA A 126     153.890  71.580  62.659  1.00 42.21           C  
ATOM   1980  HA  ALA A 126     152.818  71.512  62.844  1.00 42.04           H  
ATOM   1981  CB  ALA A 126     154.143  72.816  61.807  1.00 40.09           C  
ATOM   1982  HB1 ALA A 126     153.641  72.704  60.846  1.00 42.04           H  
ATOM   1983  HB2 ALA A 126     155.215  72.933  61.646  1.00 42.04           H  
ATOM   1984  HB3 ALA A 126     153.754  73.696  62.319  1.00 42.04           H  
ATOM   1985  C   ALA A 126     154.308  70.353  61.907  1.00 42.07           C  
ATOM   1986  O   ALA A 126     155.146  69.579  62.358  1.00 42.03           O  
ATOM   1987  N   VAL A 127     153.698  70.168  60.747  1.00 41.70           N  
ATOM   1988  HN  VAL A 127     152.945  70.867  60.449  1.00 42.58           H  
ATOM   1989  CA  VAL A 127     154.005  69.059  59.861  1.00 41.84           C  
ATOM   1990  HA  VAL A 127     155.057  68.799  59.975  1.00 42.58           H  
ATOM   1991  CB  VAL A 127     153.149  67.807  60.157  1.00 42.47           C  
ATOM   1992  HB  VAL A 127     153.329  67.070  59.375  1.00 42.58           H  
ATOM   1993  CG1 VAL A 127     153.541  67.204  61.488  1.00 43.09           C  
ATOM   1994 1HG1 VAL A 127     152.929  66.323  61.683  1.00 42.58           H  
ATOM   1995 2HG1 VAL A 127     153.384  67.937  62.280  1.00 42.58           H  
ATOM   1996 3HG1 VAL A 127     154.592  66.917  61.462  1.00 42.58           H  
ATOM   1997  CG2 VAL A 127     151.681  68.169  60.150  1.00 43.45           C  
ATOM   1998 1HG2 VAL A 127     151.086  67.280  60.360  1.00 42.58           H  
ATOM   1999 2HG2 VAL A 127     151.409  68.565  59.172  1.00 42.58           H  
ATOM   2000 3HG2 VAL A 127     151.488  68.923  60.914  1.00 42.58           H  
ATOM   2001  C   VAL A 127     153.762  69.467  58.446  1.00 42.17           C  
ATOM   2002  O   VAL A 127     152.771  70.130  58.158  1.00 43.37           O  
ATOM   2003  N   SER A 128     154.664  69.100  57.548  1.00 41.93           N  
ATOM   2004  HN  SER A 128     155.517  68.527  57.847  1.00 42.87           H  
ATOM   2005  CA  SER A 128     154.492  69.476  56.161  1.00 42.50           C  
ATOM   2006  HA  SER A 128     153.929  70.409  56.141  1.00 42.87           H  
ATOM   2007  CB  SER A 128     155.850  69.747  55.533  1.00 42.69           C  
ATOM   2008  HB1 SER A 128     156.504  68.891  55.701  1.00 42.87           H  
ATOM   2009  HB2 SER A 128     155.728  69.908  54.462  1.00 42.87           H  
ATOM   2010  OG  SER A 128     156.423  70.899  56.119  1.00 43.69           O  
ATOM   2011  HG  SER A 128     155.794  71.724  55.958  1.00 42.87           H  
ATOM   2012  C   SER A 128     153.723  68.465  55.351  1.00 43.24           C  
ATOM   2013  O   SER A 128     153.845  67.254  55.556  1.00 43.15           O  
ATOM   2014  N   VAL A 129     152.911  68.965  54.426  1.00 42.96           N  
ATOM   2015  HN  VAL A 129     152.852  70.025  54.293  1.00 44.16           H  
ATOM   2016  CA  VAL A 129     152.104  68.096  53.595  1.00 43.79           C  
ATOM   2017  HA  VAL A 129     152.518  67.089  53.651  1.00 44.16           H  
ATOM   2018  CB  VAL A 129     150.655  68.048  54.101  1.00 43.93           C  
ATOM   2019  HB  VAL A 129     150.149  68.961  53.786  1.00 44.16           H  
ATOM   2020  CG1 VAL A 129     149.934  66.858  53.482  1.00 45.23           C  
ATOM   2021 1HG1 VAL A 129     148.906  66.827  53.843  1.00 44.16           H  
ATOM   2022 2HG1 VAL A 129     150.445  65.937  53.763  1.00 44.16           H  
ATOM   2023 3HG1 VAL A 129     149.934  66.957  52.396  1.00 44.16           H  
ATOM   2024  CG2 VAL A 129     150.629  67.982  55.620  1.00 42.74           C  
ATOM   2025 1HG2 VAL A 129     149.596  67.948  55.965  1.00 44.16           H  
ATOM   2026 2HG2 VAL A 129     151.120  68.864  56.031  1.00 44.16           H  
ATOM   2027 3HG2 VAL A 129     151.152  67.086  55.954  1.00 44.16           H  
ATOM   2028  C   VAL A 129     152.070  68.511  52.153  1.00 45.26           C  
ATOM   2029  O   VAL A 129     151.875  69.687  51.839  1.00 45.22           O  
ATOM   2030  N   LYS A 130     152.268  67.546  51.262  1.00 46.45           N  
ATOM   2031  HN  LYS A 130     152.458  66.547  51.595  1.00 47.65           H  
ATOM   2032  CA  LYS A 130     152.229  67.835  49.837  1.00 47.40           C  
ATOM   2033  HA  LYS A 130     152.786  68.753  49.650  1.00 47.65           H  
ATOM   2034  CB  LYS A 130     152.860  66.696  49.015  1.00 49.21           C  
ATOM   2035  HB1 LYS A 130     152.384  65.763  49.317  1.00 47.65           H  
ATOM   2036  HB2 LYS A 130     152.650  66.888  47.963  1.00 47.65           H  
ATOM   2037  CG  LYS A 130     154.375  66.522  49.168  1.00 49.00           C  
ATOM   2038  HG1 LYS A 130     154.760  67.315  49.810  1.00 47.65           H  
ATOM   2039  HG2 LYS A 130     154.576  65.553  49.626  1.00 47.65           H  
ATOM   2040  CD  LYS A 130     155.086  66.589  47.815  1.00 47.84           C  
ATOM   2041  HD1 LYS A 130     154.883  67.558  47.359  1.00 47.65           H  
ATOM   2042  HD2 LYS A 130     156.159  66.480  47.976  1.00 47.65           H  
ATOM   2043  CE  LYS A 130     154.618  65.495  46.871  1.00 47.92           C  
ATOM   2044  HE1 LYS A 130     154.909  64.527  47.278  1.00 47.65           H  
ATOM   2045  HE2 LYS A 130     153.532  65.542  46.784  1.00 47.65           H  
ATOM   2046  NZ  LYS A 130     155.218  65.651  45.521  1.00 46.73           N1+
ATOM   2047  HZ1 LYS A 130     154.869  64.867  44.882  1.00 47.65           H  
ATOM   2048  HZ2 LYS A 130     156.284  65.601  45.596  1.00 47.65           H  
ATOM   2049  HZ3 LYS A 130     154.934  66.598  45.111  1.00 47.65           H  
ATOM   2050  C   LYS A 130     150.816  68.032  49.393  1.00 47.39           C  
ATOM   2051  O   LYS A 130     149.973  67.145  49.563  1.00 46.90           O  
ATOM   2052  N   VAL A 131     150.544  69.200  48.827  1.00 46.86           N  
ATOM   2053  HN  VAL A 131     151.327  69.919  48.706  1.00 47.39           H  
ATOM   2054  CA  VAL A 131     149.205  69.522  48.368  1.00 47.45           C  
ATOM   2055  HA  VAL A 131     148.595  68.621  48.433  1.00 47.39           H  
ATOM   2056  CB  VAL A 131     148.563  70.615  49.274  1.00 47.38           C  
ATOM   2057  HB  VAL A 131     149.142  71.534  49.176  1.00 47.39           H  
ATOM   2058  CG1 VAL A 131     147.136  70.890  48.834  1.00 47.71           C  
ATOM   2059 1HG1 VAL A 131     146.699  71.655  49.475  1.00 47.39           H  
ATOM   2060 2HG1 VAL A 131     146.549  69.975  48.910  1.00 47.39           H  
ATOM   2061 3HG1 VAL A 131     147.134  71.238  47.801  1.00 47.39           H  
ATOM   2062  CG2 VAL A 131     148.589  70.175  50.733  1.00 45.82           C  
ATOM   2063 1HG2 VAL A 131     148.137  70.948  51.354  1.00 47.39           H  
ATOM   2064 2HG2 VAL A 131     149.621  70.014  51.046  1.00 47.39           H  
ATOM   2065 3HG2 VAL A 131     148.028  69.247  50.843  1.00 47.39           H  
ATOM   2066  C   VAL A 131     149.175  70.011  46.945  1.00 48.01           C  
ATOM   2067  O   VAL A 131     149.983  70.856  46.564  1.00 48.51           O  
ATOM   2068  N   LYS A 132     148.251  69.477  46.148  1.00 48.25           N  
ATOM   2069  HN  LYS A 132     147.604  68.718  46.536  1.00 48.94           H  
ATOM   2070  CA  LYS A 132     148.097  69.902  44.755  1.00 48.70           C  
ATOM   2071  HA  LYS A 132     148.599  70.863  44.643  1.00 48.94           H  
ATOM   2072  CB  LYS A 132     148.761  68.912  43.789  1.00 48.18           C  
ATOM   2073  HB1 LYS A 132     149.809  68.800  44.067  1.00 48.94           H  
ATOM   2074  HB2 LYS A 132     148.258  67.949  43.873  1.00 48.94           H  
ATOM   2075  CG  LYS A 132     148.685  69.381  42.339  1.00 48.85           C  
ATOM   2076  HG1 LYS A 132     147.638  69.550  42.087  1.00 48.94           H  
ATOM   2077  HG2 LYS A 132     149.236  70.318  42.252  1.00 48.94           H  
ATOM   2078  CD  LYS A 132     149.267  68.385  41.336  1.00 49.50           C  
ATOM   2079  HD1 LYS A 132     150.341  68.294  41.501  1.00 48.94           H  
ATOM   2080  HD2 LYS A 132     148.794  67.413  41.478  1.00 48.94           H  
ATOM   2081  CE  LYS A 132     149.014  68.867  39.904  1.00 48.77           C  
ATOM   2082  HE1 LYS A 132     147.942  69.012  39.772  1.00 48.94           H  
ATOM   2083  HE2 LYS A 132     149.530  69.817  39.763  1.00 48.94           H  
ATOM   2084  NZ  LYS A 132     149.492  67.911  38.868  1.00 50.35           N1+
ATOM   2085  HZ1 LYS A 132     149.286  68.306  37.895  1.00 48.94           H  
ATOM   2086  HZ2 LYS A 132     148.988  66.975  38.986  1.00 48.94           H  
ATOM   2087  HZ3 LYS A 132     150.546  67.764  38.977  1.00 48.94           H  
ATOM   2088  C   LYS A 132     146.644  70.089  44.350  1.00 49.06           C  
ATOM   2089  O   LYS A 132     145.775  69.273  44.669  1.00 48.79           O  
ATOM   2090  N   ASN A 133     146.375  71.173  43.634  1.00 48.12           N  
ATOM   2091  HN  ASN A 133     147.168  71.844  43.376  1.00 46.10           H  
ATOM   2092  CA  ASN A 133     145.023  71.463  43.195  1.00 47.17           C  
ATOM   2093  HA  ASN A 133     144.335  71.008  43.907  1.00 46.10           H  
ATOM   2094  CB  ASN A 133     144.800  72.975  43.228  1.00 46.07           C  
ATOM   2095  HB1 ASN A 133     145.142  73.357  44.190  1.00 46.10           H  
ATOM   2096  HB2 ASN A 133     145.382  73.431  42.427  1.00 46.10           H  
ATOM   2097  CG  ASN A 133     143.349  73.353  43.046  1.00 44.89           C  
ATOM   2098  OD1 ASN A 133     142.995  74.531  43.091  1.00 43.83           O  
ATOM   2099  ND2 ASN A 133     142.495  72.353  42.838  1.00 43.23           N  
ATOM   2100 1HD2 ASN A 133     142.850  71.344  42.807  1.00 46.10           H  
ATOM   2101 2HD2 ASN A 133     141.454  72.558  42.702  1.00 46.10           H  
ATOM   2102  C   ASN A 133     144.709  70.900  41.817  1.00 47.47           C  
ATOM   2103  O   ASN A 133     144.935  71.539  40.786  1.00 47.98           O  
ATOM   2104  N   VAL A 134     144.180  69.681  41.813  1.00 46.58           N  
ATOM   2105  HN  VAL A 134     144.014  69.199  42.754  1.00 45.31           H  
ATOM   2106  CA  VAL A 134     143.813  68.963  40.596  1.00 45.12           C  
ATOM   2107  HA  VAL A 134     144.662  68.998  39.913  1.00 45.31           H  
ATOM   2108  CB  VAL A 134     143.533  67.491  40.934  1.00 45.08           C  
ATOM   2109  HB  VAL A 134     142.638  67.445  41.555  1.00 45.31           H  
ATOM   2110  CG1 VAL A 134     143.281  66.679  39.663  1.00 45.98           C  
ATOM   2111 1HG1 VAL A 134     143.085  65.640  39.928  1.00 45.31           H  
ATOM   2112 2HG1 VAL A 134     144.159  66.730  39.019  1.00 45.31           H  
ATOM   2113 3HG1 VAL A 134     142.419  67.087  39.135  1.00 45.31           H  
ATOM   2114  CG2 VAL A 134     144.693  66.933  41.726  1.00 43.81           C  
ATOM   2115 1HG2 VAL A 134     144.499  65.888  41.968  1.00 45.31           H  
ATOM   2116 2HG2 VAL A 134     144.812  67.503  42.647  1.00 45.31           H  
ATOM   2117 3HG2 VAL A 134     145.606  67.005  41.134  1.00 45.31           H  
ATOM   2118  C   VAL A 134     142.598  69.521  39.870  1.00 45.35           C  
ATOM   2119  O   VAL A 134     142.238  69.047  38.791  1.00 45.25           O  
ATOM   2120  N   GLY A 135     141.955  70.525  40.459  1.00 45.68           N  
ATOM   2121  HN  GLY A 135     142.308  70.905  41.395  1.00 45.81           H  
ATOM   2122  CA  GLY A 135     140.776  71.111  39.841  1.00 45.21           C  
ATOM   2123  HA1 GLY A 135     140.276  70.341  39.254  1.00 45.81           H  
ATOM   2124  HA2 GLY A 135     140.109  71.457  40.631  1.00 45.81           H  
ATOM   2125  C   GLY A 135     141.087  72.282  38.929  1.00 45.59           C  
ATOM   2126  O   GLY A 135     142.220  72.769  38.900  1.00 46.76           O  
ATOM   2127  N   ASP A 136     140.083  72.746  38.191  1.00 44.51           N  
ATOM   2128  HN  ASP A 136     139.117  72.294  38.277  1.00 46.62           H  
ATOM   2129  CA  ASP A 136     140.270  73.857  37.268  1.00 44.30           C  
ATOM   2130  HA  ASP A 136     141.329  73.891  37.010  1.00 46.62           H  
ATOM   2131  CB  ASP A 136     139.495  73.581  35.979  1.00 46.80           C  
ATOM   2132  HB1 ASP A 136     139.547  74.465  35.344  1.00 46.61           H  
ATOM   2133  HB2 ASP A 136     139.958  72.737  35.467  1.00 46.61           H  
ATOM   2134  CG  ASP A 136     138.038  73.253  36.237  1.00 50.12           C  
ATOM   2135  OD1 ASP A 136     137.227  74.197  36.395  1.00 48.73           O  
ATOM   2136  OD2 ASP A 136     137.711  72.045  36.294  1.00 52.63           O  
ATOM   2137  C   ASP A 136     139.896  75.217  37.826  1.00 43.07           C  
ATOM   2138  O   ASP A 136     139.848  76.207  37.094  1.00 42.76           O  
ATOM   2139  N   ARG A 137     139.626  75.271  39.128  1.00 41.80           N  
ATOM   2140  HN  ARG A 137     139.661  74.367  39.700  1.00 36.73           H  
ATOM   2141  CA  ARG A 137     139.281  76.527  39.810  1.00 39.08           C  
ATOM   2142  HA  ARG A 137     139.474  77.347  39.119  1.00 36.73           H  
ATOM   2143  CB  ARG A 137     137.780  76.551  40.166  1.00 38.18           C  
ATOM   2144  HB1 ARG A 137     137.529  75.613  40.661  1.00 36.73           H  
ATOM   2145  HB2 ARG A 137     137.602  77.381  40.849  1.00 36.73           H  
ATOM   2146  CG  ARG A 137     136.856  76.719  38.948  1.00 37.22           C  
ATOM   2147  HG1 ARG A 137     136.662  77.782  38.805  1.00 36.73           H  
ATOM   2148  HG2 ARG A 137     137.364  76.321  38.070  1.00 36.73           H  
ATOM   2149  CD  ARG A 137     135.512  75.994  39.104  1.00 37.16           C  
ATOM   2150  HD1 ARG A 137     134.960  76.450  39.926  1.00 36.73           H  
ATOM   2151  HD2 ARG A 137     134.944  76.104  38.180  1.00 36.73           H  
ATOM   2152  NE  ARG A 137     135.685  74.566  39.385  1.00 36.63           N1+
ATOM   2153  HE  ARG A 137     136.671  74.223  39.620  1.00 36.73           H  
ATOM   2154  CZ  ARG A 137     134.706  73.664  39.369  1.00 34.81           C  
ATOM   2155  NH1 ARG A 137     133.465  74.030  39.079  1.00 34.22           N  
ATOM   2156 1HH1 ARG A 137     133.247  75.054  38.857  1.00 36.73           H  
ATOM   2157 2HH1 ARG A 137     132.681  73.302  39.067  1.00 36.73           H  
ATOM   2158  NH2 ARG A 137     134.973  72.392  39.643  1.00 33.08           N  
ATOM   2159 1HH2 ARG A 137     135.974  72.094  39.876  1.00 36.73           H  
ATOM   2160 2HH2 ARG A 137     134.187  71.666  39.631  1.00 36.73           H  
ATOM   2161  C   ARG A 137     140.143  76.746  41.048  1.00 36.95           C  
ATOM   2162  O   ARG A 137     140.661  75.788  41.630  1.00 34.93           O  
ATOM   2163  N   PRO A 138     140.324  78.011  41.466  1.00 36.00           N  
ATOM   2164  CD  PRO A 138     139.715  79.232  40.913  1.00 33.60           C  
ATOM   2165  HD1 PRO A 138     138.761  79.453  41.392  1.00 35.45           H  
ATOM   2166  HD2 PRO A 138     139.571  79.152  39.836  1.00 35.45           H  
ATOM   2167  CA  PRO A 138     141.146  78.328  42.644  1.00 35.97           C  
ATOM   2168  HA  PRO A 138     142.148  77.923  42.505  1.00 35.45           H  
ATOM   2169  CB  PRO A 138     141.211  79.861  42.629  1.00 33.86           C  
ATOM   2170  HB1 PRO A 138     140.554  80.280  43.391  1.00 35.45           H  
ATOM   2171  HB2 PRO A 138     142.232  80.203  42.800  1.00 35.45           H  
ATOM   2172  CG  PRO A 138     140.743  80.256  41.249  1.00 33.73           C  
ATOM   2173  HG1 PRO A 138     140.307  81.255  41.259  1.00 35.45           H  
ATOM   2174  HG2 PRO A 138     141.567  80.226  40.537  1.00 35.45           H  
ATOM   2175  C   PRO A 138     140.567  77.803  43.950  1.00 36.81           C  
ATOM   2176  O   PRO A 138     139.359  77.597  44.064  1.00 38.16           O  
ATOM   2177  N   VAL A 139     141.429  77.590  44.942  1.00 37.24           N  
ATOM   2178  HN  VAL A 139     142.469  77.777  44.774  1.00 37.90           H  
ATOM   2179  CA  VAL A 139     140.999  77.108  46.254  1.00 37.90           C  
ATOM   2180  HA  VAL A 139     139.973  77.440  46.413  1.00 37.90           H  
ATOM   2181  CB  VAL A 139     141.013  75.576  46.318  1.00 36.48           C  
ATOM   2182  HB  VAL A 139     142.032  75.225  46.152  1.00 37.90           H  
ATOM   2183  CG1 VAL A 139     140.553  75.117  47.689  1.00 36.11           C  
ATOM   2184 1HG1 VAL A 139     140.564  74.028  47.731  1.00 37.90           H  
ATOM   2185 2HG1 VAL A 139     139.540  75.477  47.872  1.00 37.90           H  
ATOM   2186 3HG1 VAL A 139     141.223  75.516  48.450  1.00 37.90           H  
ATOM   2187  CG2 VAL A 139     140.117  75.004  45.242  1.00 36.34           C  
ATOM   2188 1HG2 VAL A 139     140.133  73.915  45.295  1.00 37.90           H  
ATOM   2189 2HG2 VAL A 139     140.474  75.325  44.263  1.00 37.90           H  
ATOM   2190 3HG2 VAL A 139     139.097  75.359  45.391  1.00 37.90           H  
ATOM   2191  C   VAL A 139     141.847  77.638  47.405  1.00 40.17           C  
ATOM   2192  O   VAL A 139     143.003  77.245  47.579  1.00 41.06           O  
ATOM   2193  N   GLN A 140     141.257  78.519  48.210  1.00 41.22           N  
ATOM   2194  HN  GLN A 140     140.240  78.789  48.018  1.00 41.31           H  
ATOM   2195  CA  GLN A 140     141.943  79.133  49.346  1.00 40.96           C  
ATOM   2196  HA  GLN A 140     142.985  78.813  49.319  1.00 41.31           H  
ATOM   2197  CB  GLN A 140     141.914  80.645  49.157  1.00 40.88           C  
ATOM   2198  HB1 GLN A 140     142.453  80.877  48.239  1.00 41.31           H  
ATOM   2199  HB2 GLN A 140     140.872  80.949  49.054  1.00 41.31           H  
ATOM   2200  CG  GLN A 140     142.522  81.453  50.264  1.00 41.30           C  
ATOM   2201  HG1 GLN A 140     141.885  81.389  51.146  1.00 41.31           H  
ATOM   2202  HG2 GLN A 140     143.509  81.055  50.498  1.00 41.31           H  
ATOM   2203  CD  GLN A 140     142.654  82.892  49.852  1.00 42.39           C  
ATOM   2204  OE1 GLN A 140     142.801  83.790  50.688  1.00 43.45           O  
ATOM   2205  NE2 GLN A 140     142.611  83.126  48.542  1.00 41.96           N  
ATOM   2206 1HE2 GLN A 140     142.489  82.313  47.857  1.00 41.31           H  
ATOM   2207 2HE2 GLN A 140     142.699  84.127  48.174  1.00 41.31           H  
ATOM   2208  C   GLN A 140     141.369  78.747  50.711  1.00 40.82           C  
ATOM   2209  O   GLN A 140     140.204  79.007  51.015  1.00 38.84           O  
ATOM   2210  N   ILE A 141     142.218  78.137  51.536  1.00 39.86           N  
ATOM   2211  HN  ILE A 141     143.226  77.991  51.210  1.00 40.06           H  
ATOM   2212  CA  ILE A 141     141.844  77.659  52.859  1.00 38.99           C  
ATOM   2213  HA  ILE A 141     140.762  77.528  52.885  1.00 40.06           H  
ATOM   2214  CB  ILE A 141     142.501  76.309  53.144  1.00 39.94           C  
ATOM   2215  HB  ILE A 141     143.516  76.485  53.501  1.00 40.06           H  
ATOM   2216  CG2 ILE A 141     141.732  75.578  54.222  1.00 40.17           C  
ATOM   2217 1HG2 ILE A 141     142.207  74.617  54.419  1.00 40.06           H  
ATOM   2218 2HG2 ILE A 141     140.707  75.415  53.890  1.00 40.06           H  
ATOM   2219 3HG2 ILE A 141     141.728  76.175  55.134  1.00 40.06           H  
ATOM   2220  CG1 ILE A 141     142.573  75.486  51.861  1.00 39.73           C  
ATOM   2221 1HG1 ILE A 141     143.264  75.977  51.176  1.00 40.06           H  
ATOM   2222 2HG1 ILE A 141     142.950  74.494  52.110  1.00 40.06           H  
ATOM   2223  CD1 ILE A 141     141.251  75.330  51.168  1.00 42.78           C  
ATOM   2224 1HD1 ILE A 141     141.382  74.734  50.265  1.00 40.06           H  
ATOM   2225 2HD1 ILE A 141     140.862  76.313  50.901  1.00 40.06           H  
ATOM   2226 3HD1 ILE A 141     140.548  74.830  51.834  1.00 40.06           H  
ATOM   2227  C   ILE A 141     142.238  78.576  53.982  1.00 38.79           C  
ATOM   2228  O   ILE A 141     143.360  79.083  54.007  1.00 40.19           O  
ATOM   2229  N   GLY A 142     141.327  78.751  54.941  1.00 36.82           N  
ATOM   2230  HN  GLY A 142     140.391  78.238  54.869  1.00 32.46           H  
ATOM   2231  CA  GLY A 142     141.572  79.620  56.082  1.00 33.05           C  
ATOM   2232  HA1 GLY A 142     142.041  80.533  55.716  1.00 32.46           H  
ATOM   2233  HA2 GLY A 142     140.611  79.861  56.535  1.00 32.46           H  
ATOM   2234  C   GLY A 142     142.463  79.033  57.156  1.00 30.51           C  
ATOM   2235  O   GLY A 142     142.699  77.828  57.186  1.00 29.45           O  
ATOM   2236  N   SER A 143     142.940  79.887  58.054  1.00 29.40           N  
ATOM   2237  HN  SER A 143     142.660  80.918  57.990  1.00 29.09           H  
ATOM   2238  CA  SER A 143     143.834  79.462  59.125  1.00 29.10           C  
ATOM   2239  HA  SER A 143     144.691  78.985  58.649  1.00 29.09           H  
ATOM   2240  CB  SER A 143     144.371  80.684  59.882  1.00 29.92           C  
ATOM   2241  HB1 SER A 143     145.127  80.354  60.595  1.00 29.09           H  
ATOM   2242  HB2 SER A 143     144.821  81.372  59.167  1.00 29.09           H  
ATOM   2243  OG  SER A 143     143.346  81.358  60.582  1.00 30.06           O  
ATOM   2244  HG  SER A 143     142.615  81.686  59.903  1.00 29.09           H  
ATOM   2245  C   SER A 143     143.274  78.466  60.120  1.00 28.73           C  
ATOM   2246  O   SER A 143     144.016  77.634  60.628  1.00 27.36           O  
ATOM   2247  N   HIS A 144     141.980  78.521  60.415  1.00 30.17           N  
ATOM   2248  HN  HIS A 144     141.351  79.245  59.941  1.00 32.02           H  
ATOM   2249  CA  HIS A 144     141.418  77.586  61.393  1.00 31.11           C  
ATOM   2250  HA  HIS A 144     142.251  77.030  61.822  1.00 32.02           H  
ATOM   2251  CB  HIS A 144     140.756  78.352  62.530  1.00 31.06           C  
ATOM   2252  HB1 HIS A 144     140.110  79.117  62.099  1.00 32.02           H  
ATOM   2253  HB2 HIS A 144     140.155  77.653  63.112  1.00 32.02           H  
ATOM   2254  CG  HIS A 144     141.726  79.016  63.448  1.00 31.60           C  
ATOM   2255  CD2 HIS A 144     141.923  78.887  64.780  1.00 30.69           C  
ATOM   2256  HD2 HIS A 144     141.385  78.219  65.453  1.00 32.02           H  
ATOM   2257  ND1 HIS A 144     142.628  79.962  63.014  1.00 32.69           N  
ATOM   2258  HD1 HIS A 144     142.737  80.295  62.003  1.00 32.02           H  
ATOM   2259  CE1 HIS A 144     143.337  80.393  64.042  1.00 34.45           C  
ATOM   2260  HE1 HIS A 144     144.125  81.145  64.003  1.00 32.02           H  
ATOM   2261  NE2 HIS A 144     142.928  79.756  65.125  1.00 33.64           N  
ATOM   2262  C   HIS A 144     140.438  76.576  60.858  1.00 31.73           C  
ATOM   2263  O   HIS A 144     139.599  76.065  61.595  1.00 33.08           O  
ATOM   2264  N   PHE A 145     140.539  76.272  59.576  1.00 30.97           N  
ATOM   2265  HN  PHE A 145     141.294  76.745  58.984  1.00 29.49           H  
ATOM   2266  CA  PHE A 145     139.648  75.311  58.955  1.00 31.21           C  
ATOM   2267  HA  PHE A 145     138.675  75.366  59.443  1.00 29.49           H  
ATOM   2268  CB  PHE A 145     139.484  75.692  57.479  1.00 29.34           C  
ATOM   2269  HB1 PHE A 145     139.241  76.753  57.427  1.00 29.49           H  
ATOM   2270  HB2 PHE A 145     140.433  75.511  56.974  1.00 29.49           H  
ATOM   2271  CG  PHE A 145     138.414  74.931  56.749  1.00 27.96           C  
ATOM   2272  CD1 PHE A 145     137.387  75.616  56.106  1.00 28.30           C  
ATOM   2273  HD1 PHE A 145     137.340  76.703  56.177  1.00 29.49           H  
ATOM   2274  CD2 PHE A 145     138.454  73.545  56.653  1.00 27.49           C  
ATOM   2275  HD2 PHE A 145     139.249  72.994  57.155  1.00 29.49           H  
ATOM   2276  CE1 PHE A 145     136.417  74.934  55.372  1.00 27.52           C  
ATOM   2277  HE1 PHE A 145     135.620  75.485  54.872  1.00 29.49           H  
ATOM   2278  CE2 PHE A 145     137.491  72.851  55.924  1.00 26.02           C  
ATOM   2279  HE2 PHE A 145     137.535  71.764  55.857  1.00 29.49           H  
ATOM   2280  CZ  PHE A 145     136.472  73.549  55.281  1.00 27.22           C  
ATOM   2281  HZ  PHE A 145     135.719  73.009  54.707  1.00 29.49           H  
ATOM   2282  C   PHE A 145     140.170  73.902  59.067  1.00 32.34           C  
ATOM   2283  O   PHE A 145     141.310  73.651  58.712  1.00 36.00           O  
ATOM   2284  N   HIS A 146     139.369  72.977  59.586  1.00 33.42           N  
ATOM   2285  HN  HIS A 146     138.404  73.251  59.958  1.00 32.07           H  
ATOM   2286  CA  HIS A 146     139.809  71.584  59.648  1.00 33.30           C  
ATOM   2287  HA  HIS A 146     140.595  71.472  60.395  1.00 32.07           H  
ATOM   2288  CB  HIS A 146     138.624  70.675  59.989  1.00 31.51           C  
ATOM   2289  HB1 HIS A 146     138.117  71.087  60.861  1.00 32.07           H  
ATOM   2290  HB2 HIS A 146     137.941  70.671  59.139  1.00 32.07           H  
ATOM   2291  CG  HIS A 146     139.004  69.258  60.293  1.00 30.99           C  
ATOM   2292  CD2 HIS A 146     140.177  68.712  60.693  1.00 32.14           C  
ATOM   2293  HD2 HIS A 146     141.124  69.236  60.821  1.00 32.07           H  
ATOM   2294  ND1 HIS A 146     138.092  68.224  60.270  1.00 31.13           N  
ATOM   2295  HD1 HIS A 146     137.063  68.315  59.991  1.00 32.07           H  
ATOM   2296  CE1 HIS A 146     138.684  67.104  60.645  1.00 30.58           C  
ATOM   2297  HE1 HIS A 146     138.209  66.126  60.724  1.00 32.07           H  
ATOM   2298  NE2 HIS A 146     139.950  67.372  60.908  1.00 31.65           N  
ATOM   2299  C   HIS A 146     140.336  71.218  58.277  1.00 33.32           C  
ATOM   2300  O   HIS A 146     139.548  70.951  57.369  1.00 32.67           O  
ATOM   2301  N   PHE A 147     141.657  71.218  58.111  1.00 33.51           N  
ATOM   2302  HN  PHE A 147     142.292  71.424  58.947  1.00 34.56           H  
ATOM   2303  CA  PHE A 147     142.256  70.941  56.804  1.00 33.90           C  
ATOM   2304  HA  PHE A 147     142.024  71.790  56.161  1.00 34.56           H  
ATOM   2305  CB  PHE A 147     143.784  70.859  56.902  1.00 34.74           C  
ATOM   2306  HB1 PHE A 147     144.111  71.477  57.738  1.00 34.56           H  
ATOM   2307  HB2 PHE A 147     144.064  69.822  57.084  1.00 34.56           H  
ATOM   2308  CG  PHE A 147     144.482  71.331  55.658  1.00 35.48           C  
ATOM   2309  CD1 PHE A 147     144.663  72.695  55.424  1.00 36.05           C  
ATOM   2310  HD1 PHE A 147     144.386  73.414  56.195  1.00 34.56           H  
ATOM   2311  CD2 PHE A 147     144.853  70.427  54.666  1.00 35.12           C  
ATOM   2312  HD2 PHE A 147     144.727  69.358  54.837  1.00 34.56           H  
ATOM   2313  CE1 PHE A 147     145.191  73.149  54.222  1.00 33.71           C  
ATOM   2314  HE1 PHE A 147     145.325  74.217  54.052  1.00 34.56           H  
ATOM   2315  CE2 PHE A 147     145.381  70.871  53.461  1.00 34.17           C  
ATOM   2316  HE2 PHE A 147     145.664  70.153  52.691  1.00 34.56           H  
ATOM   2317  CZ  PHE A 147     145.548  72.237  53.238  1.00 34.77           C  
ATOM   2318  HZ  PHE A 147     145.959  72.589  52.292  1.00 34.56           H  
ATOM   2319  C   PHE A 147     141.738  69.706  56.107  1.00 34.13           C  
ATOM   2320  O   PHE A 147     141.456  69.728  54.904  1.00 34.59           O  
ATOM   2321  N   PHE A 148     141.609  68.627  56.869  1.00 33.83           N  
ATOM   2322  HN  PHE A 148     141.876  68.703  57.902  1.00 38.51           H  
ATOM   2323  CA  PHE A 148     141.123  67.343  56.376  1.00 33.85           C  
ATOM   2324  HA  PHE A 148     141.911  66.908  55.762  1.00 38.51           H  
ATOM   2325  CB  PHE A 148     140.913  66.420  57.577  1.00 36.50           C  
ATOM   2326  HB1 PHE A 148     141.879  66.260  58.056  1.00 38.51           H  
ATOM   2327  HB2 PHE A 148     140.239  66.917  58.274  1.00 38.51           H  
ATOM   2328  CG  PHE A 148     140.331  65.080  57.238  1.00 40.38           C  
ATOM   2329  CD1 PHE A 148     138.964  64.934  56.996  1.00 41.35           C  
ATOM   2330  HD1 PHE A 148     138.315  65.809  57.032  1.00 38.51           H  
ATOM   2331  CD2 PHE A 148     141.148  63.952  57.187  1.00 41.79           C  
ATOM   2332  HD2 PHE A 148     142.217  64.052  57.373  1.00 38.51           H  
ATOM   2333  CE1 PHE A 148     138.417  63.683  56.709  1.00 41.99           C  
ATOM   2334  HE1 PHE A 148     137.348  63.584  56.523  1.00 38.51           H  
ATOM   2335  CE2 PHE A 148     140.611  62.694  56.900  1.00 42.94           C  
ATOM   2336  HE2 PHE A 148     141.260  61.819  56.863  1.00 38.51           H  
ATOM   2337  CZ  PHE A 148     139.242  62.560  56.661  1.00 42.92           C  
ATOM   2338  HZ  PHE A 148     138.819  61.580  56.438  1.00 38.51           H  
ATOM   2339  C   PHE A 148     139.862  67.397  55.531  1.00 34.16           C  
ATOM   2340  O   PHE A 148     139.580  66.450  54.803  1.00 33.87           O  
ATOM   2341  N   GLU A 149     139.113  68.498  55.594  1.00 34.32           N  
ATOM   2342  HN  GLU A 149     139.432  69.315  56.206  1.00 31.49           H  
ATOM   2343  CA  GLU A 149     137.861  68.611  54.841  1.00 33.03           C  
ATOM   2344  HA  GLU A 149     137.700  67.659  54.336  1.00 31.49           H  
ATOM   2345  CB  GLU A 149     136.690  68.819  55.805  1.00 32.31           C  
ATOM   2346  HB1 GLU A 149     136.844  69.764  56.326  1.00 31.49           H  
ATOM   2347  HB2 GLU A 149     135.773  68.872  55.218  1.00 31.49           H  
ATOM   2348  CG  GLU A 149     136.521  67.729  56.845  1.00 31.28           C  
ATOM   2349  HG1 GLU A 149     136.266  66.799  56.338  1.00 31.49           H  
ATOM   2350  HG2 GLU A 149     137.464  67.606  57.378  1.00 31.49           H  
ATOM   2351  CD  GLU A 149     135.428  68.050  57.854  1.00 30.30           C  
ATOM   2352  OE1 GLU A 149     134.242  68.147  57.452  1.00 30.54           O  
ATOM   2353  OE2 GLU A 149     135.760  68.203  59.051  1.00 25.82           O  
ATOM   2354  C   GLU A 149     137.796  69.697  53.787  1.00 33.55           C  
ATOM   2355  O   GLU A 149     136.698  70.101  53.394  1.00 32.26           O  
ATOM   2356  N   VAL A 150     138.933  70.188  53.311  1.00 34.24           N  
ATOM   2357  HN  VAL A 150     139.875  69.825  53.665  1.00 34.61           H  
ATOM   2358  CA  VAL A 150     138.873  71.235  52.293  1.00 34.96           C  
ATOM   2359  HA  VAL A 150     138.186  72.006  52.642  1.00 34.61           H  
ATOM   2360  CB  VAL A 150     140.247  71.892  52.054  1.00 33.17           C  
ATOM   2361  HB  VAL A 150     140.126  72.701  51.333  1.00 34.61           H  
ATOM   2362  CG1 VAL A 150     140.766  72.472  53.346  1.00 31.92           C  
ATOM   2363 1HG1 VAL A 150     141.737  72.935  53.173  1.00 34.61           H  
ATOM   2364 2HG1 VAL A 150     140.870  71.678  54.086  1.00 34.61           H  
ATOM   2365 3HG1 VAL A 150     140.067  73.222  53.715  1.00 34.61           H  
ATOM   2366  CG2 VAL A 150     141.221  70.879  51.486  1.00 34.49           C  
ATOM   2367 1HG2 VAL A 150     142.187  71.356  51.322  1.00 34.61           H  
ATOM   2368 2HG2 VAL A 150     140.839  70.498  50.539  1.00 34.61           H  
ATOM   2369 3HG2 VAL A 150     141.338  70.054  52.188  1.00 34.61           H  
ATOM   2370  C   VAL A 150     138.361  70.716  50.981  1.00 36.34           C  
ATOM   2371  O   VAL A 150     138.154  69.510  50.826  1.00 37.13           O  
ATOM   2372  N   ASN A 151     138.147  71.620  50.029  1.00 37.65           N  
ATOM   2373  HN  ASN A 151     138.338  72.652  50.238  1.00 37.96           H  
ATOM   2374  CA  ASN A 151     137.658  71.241  48.706  1.00 38.28           C  
ATOM   2375  HA  ASN A 151     136.568  71.256  48.720  1.00 37.96           H  
ATOM   2376  CB  ASN A 151     138.147  72.244  47.657  1.00 36.82           C  
ATOM   2377  HB1 ASN A 151     138.206  73.230  48.118  1.00 37.96           H  
ATOM   2378  HB2 ASN A 151     139.138  71.940  47.320  1.00 37.96           H  
ATOM   2379  CG  ASN A 151     137.229  72.326  46.452  1.00 37.74           C  
ATOM   2380  OD1 ASN A 151     136.835  71.309  45.873  1.00 36.81           O  
ATOM   2381  ND2 ASN A 151     136.885  73.548  46.062  1.00 37.37           N  
ATOM   2382 1HD2 ASN A 151     137.253  74.402  46.591  1.00 37.96           H  
ATOM   2383 2HD2 ASN A 151     136.240  73.679  45.219  1.00 37.96           H  
ATOM   2384  C   ASN A 151     138.114  69.859  48.318  1.00 39.50           C  
ATOM   2385  O   ASN A 151     139.293  69.526  48.443  1.00 39.50           O  
ATOM   2386  N   ARG A 152     137.188  69.029  47.863  1.00 41.45           N  
ATOM   2387  HN  ARG A 152     136.170  69.350  47.786  1.00 47.09           H  
ATOM   2388  CA  ARG A 152     137.558  67.683  47.470  1.00 44.07           C  
ATOM   2389  HA  ARG A 152     138.023  67.198  48.328  1.00 47.09           H  
ATOM   2390  CB  ARG A 152     136.311  66.888  47.100  1.00 45.10           C  
ATOM   2391  HB1 ARG A 152     136.619  65.877  46.831  1.00 47.09           H  
ATOM   2392  HB2 ARG A 152     135.660  66.850  47.973  1.00 47.09           H  
ATOM   2393  CG  ARG A 152     135.519  67.465  45.944  1.00 45.66           C  
ATOM   2394  HG1 ARG A 152     135.406  68.540  46.083  1.00 47.09           H  
ATOM   2395  HG2 ARG A 152     136.047  67.272  45.010  1.00 47.09           H  
ATOM   2396  CD  ARG A 152     134.154  66.819  45.892  1.00 47.42           C  
ATOM   2397  HD1 ARG A 152     134.279  65.743  45.769  1.00 47.09           H  
ATOM   2398  HD2 ARG A 152     133.634  67.021  46.828  1.00 47.09           H  
ATOM   2399  NE  ARG A 152     133.351  67.327  44.790  1.00 49.23           N1+
ATOM   2400  HE  ARG A 152     132.763  68.205  44.959  1.00 47.09           H  
ATOM   2401  CZ  ARG A 152     133.305  66.767  43.590  1.00 50.72           C  
ATOM   2402  NH1 ARG A 152     134.019  65.672  43.347  1.00 52.04           N  
ATOM   2403 1HH1 ARG A 152     134.627  65.247  44.119  1.00 47.09           H  
ATOM   2404 2HH1 ARG A 152     133.986  65.215  42.380  1.00 47.09           H  
ATOM   2405  NH2 ARG A 152     132.547  67.300  42.639  1.00 51.52           N  
ATOM   2406 1HH2 ARG A 152     131.974  68.181  42.842  1.00 47.09           H  
ATOM   2407 2HH2 ARG A 152     132.509  66.849  41.670  1.00 47.09           H  
ATOM   2408  C   ARG A 152     138.546  67.659  46.330  1.00 45.65           C  
ATOM   2409  O   ARG A 152     138.999  66.601  45.904  1.00 45.10           O  
ATOM   2410  N   CYS A 153     138.893  68.837  45.829  1.00 47.85           N  
ATOM   2411  HN  CYS A 153     138.467  69.732  46.232  1.00 53.12           H  
ATOM   2412  CA  CYS A 153     139.845  68.920  44.740  1.00 51.09           C  
ATOM   2413  HA  CYS A 153     139.643  68.088  44.065  1.00 53.12           H  
ATOM   2414  CB  CYS A 153     139.639  70.206  43.955  1.00 52.55           C  
ATOM   2415  HB1 CYS A 153     139.404  71.015  44.647  1.00 53.12           H  
ATOM   2416  HB2 CYS A 153     140.553  70.445  43.412  1.00 53.12           H  
ATOM   2417  SG  CYS A 153     138.282  70.017  42.779  1.00 63.02           S  
ATOM   2418  HG  CYS A 153     138.566  69.026  41.924  1.00 53.12           H  
ATOM   2419  C   CYS A 153     141.268  68.806  45.179  1.00 51.44           C  
ATOM   2420  O   CYS A 153     142.050  68.074  44.576  1.00 52.78           O  
ATOM   2421  N   LEU A 154     141.627  69.516  46.238  1.00 51.34           N  
ATOM   2422  HN  LEU A 154     140.910  70.140  46.730  1.00 50.33           H  
ATOM   2423  CA  LEU A 154     142.993  69.450  46.733  1.00 50.28           C  
ATOM   2424  HA  LEU A 154     143.655  69.832  45.955  1.00 50.33           H  
ATOM   2425  CB  LEU A 154     143.147  70.337  47.966  1.00 50.06           C  
ATOM   2426  HB1 LEU A 154     142.589  69.881  48.784  1.00 50.33           H  
ATOM   2427  HB2 LEU A 154     144.205  70.377  48.225  1.00 50.33           H  
ATOM   2428  CG  LEU A 154     142.645  71.773  47.789  1.00 50.97           C  
ATOM   2429  HG  LEU A 154     141.556  71.765  47.749  1.00 50.33           H  
ATOM   2430  CD1 LEU A 154     143.090  72.622  48.974  1.00 50.42           C  
ATOM   2431 1HD1 LEU A 154     142.731  73.643  48.845  1.00 50.33           H  
ATOM   2432 2HD1 LEU A 154     144.179  72.624  49.031  1.00 50.33           H  
ATOM   2433 3HD1 LEU A 154     142.679  72.206  49.894  1.00 50.33           H  
ATOM   2434  CD2 LEU A 154     143.181  72.354  46.493  1.00 50.03           C  
ATOM   2435 1HD2 LEU A 154     142.819  73.375  46.375  1.00 50.33           H  
ATOM   2436 2HD2 LEU A 154     142.839  71.749  45.654  1.00 50.33           H  
ATOM   2437 3HD2 LEU A 154     144.271  72.356  46.518  1.00 50.33           H  
ATOM   2438  C   LEU A 154     143.423  68.040  47.066  1.00 49.93           C  
ATOM   2439  O   LEU A 154     142.944  67.449  48.030  1.00 49.63           O  
ATOM   2440  N   ASP A 155     144.322  67.485  46.255  1.00 49.83           N  
ATOM   2441  HN  ASP A 155     144.685  68.039  45.415  1.00 49.42           H  
ATOM   2442  CA  ASP A 155     144.821  66.135  46.492  1.00 48.73           C  
ATOM   2443  HA  ASP A 155     144.020  65.559  46.956  1.00 49.42           H  
ATOM   2444  CB  ASP A 155     145.195  65.444  45.174  1.00 49.71           C  
ATOM   2445  HB1 ASP A 155     144.308  65.393  44.543  1.00 49.42           H  
ATOM   2446  HB2 ASP A 155     145.963  66.035  44.676  1.00 49.42           H  
ATOM   2447  CG  ASP A 155     145.729  64.024  45.385  1.00 51.19           C  
ATOM   2448  OD1 ASP A 155     145.194  63.302  46.255  1.00 50.82           O  
ATOM   2449  OD2 ASP A 155     146.676  63.622  44.673  1.00 50.93           O  
ATOM   2450  C   ASP A 155     146.000  66.111  47.417  1.00 46.94           C  
ATOM   2451  O   ASP A 155     146.929  66.905  47.288  1.00 47.17           O  
ATOM   2452  N   PHE A 156     145.951  65.191  48.370  1.00 45.65           N  
ATOM   2453  HN  PHE A 156     145.099  64.544  48.410  1.00 46.06           H  
ATOM   2454  CA  PHE A 156     146.999  65.018  49.364  1.00 44.52           C  
ATOM   2455  HA  PHE A 156     147.910  64.712  48.850  1.00 46.06           H  
ATOM   2456  CB  PHE A 156     147.275  66.345  50.083  1.00 45.78           C  
ATOM   2457  HB1 PHE A 156     148.096  66.191  50.783  1.00 46.06           H  
ATOM   2458  HB2 PHE A 156     147.566  67.085  49.338  1.00 46.06           H  
ATOM   2459  CG  PHE A 156     146.098  66.880  50.845  1.00 46.70           C  
ATOM   2460  CD1 PHE A 156     145.838  66.451  52.141  1.00 47.68           C  
ATOM   2461  HD1 PHE A 156     146.513  65.742  52.619  1.00 46.06           H  
ATOM   2462  CD2 PHE A 156     145.226  67.787  50.251  1.00 47.26           C  
ATOM   2463  HD2 PHE A 156     145.420  68.133  49.236  1.00 46.06           H  
ATOM   2464  CE1 PHE A 156     144.729  66.915  52.833  1.00 48.13           C  
ATOM   2465  HE1 PHE A 156     144.536  66.572  53.849  1.00 46.06           H  
ATOM   2466  CE2 PHE A 156     144.114  68.256  50.933  1.00 47.33           C  
ATOM   2467  HE2 PHE A 156     143.438  68.965  50.455  1.00 46.06           H  
ATOM   2468  CZ  PHE A 156     143.864  67.819  52.227  1.00 47.71           C  
ATOM   2469  HZ  PHE A 156     142.991  68.184  52.767  1.00 46.06           H  
ATOM   2470  C   PHE A 156     146.636  63.947  50.362  1.00 43.43           C  
ATOM   2471  O   PHE A 156     145.560  63.352  50.285  1.00 42.49           O  
ATOM   2472  N   ASP A 157     147.526  63.693  51.309  1.00 42.54           N  
ATOM   2473  HN  ASP A 157     148.433  64.260  51.346  1.00 43.10           H  
ATOM   2474  CA  ASP A 157     147.289  62.657  52.298  1.00 42.98           C  
ATOM   2475  HA  ASP A 157     146.875  61.790  51.782  1.00 43.10           H  
ATOM   2476  CB  ASP A 157     148.626  62.244  52.911  1.00 42.00           C  
ATOM   2477  HB1 ASP A 157     149.406  62.367  52.160  1.00 43.10           H  
ATOM   2478  HB2 ASP A 157     148.834  62.893  53.762  1.00 43.10           H  
ATOM   2479  CG  ASP A 157     148.634  60.808  53.385  1.00 43.20           C  
ATOM   2480  OD1 ASP A 157     147.561  60.160  53.377  1.00 41.63           O  
ATOM   2481  OD2 ASP A 157     149.726  60.331  53.770  1.00 43.79           O  
ATOM   2482  C   ASP A 157     146.309  63.063  53.392  1.00 43.83           C  
ATOM   2483  O   ASP A 157     146.710  63.444  54.492  1.00 44.83           O  
ATOM   2484  N   ARG A 158     145.015  62.988  53.093  1.00 43.26           N  
ATOM   2485  HN  ARG A 158     144.716  62.663  52.118  1.00 43.12           H  
ATOM   2486  CA  ARG A 158     144.000  63.343  54.075  1.00 42.31           C  
ATOM   2487  HA  ARG A 158     143.998  64.427  54.187  1.00 43.12           H  
ATOM   2488  CB  ARG A 158     142.612  62.909  53.587  1.00 41.52           C  
ATOM   2489  HB1 ARG A 158     142.705  61.918  53.143  1.00 43.12           H  
ATOM   2490  HB2 ARG A 158     141.950  62.860  54.452  1.00 43.12           H  
ATOM   2491  CG  ARG A 158     141.972  63.831  52.554  1.00 41.56           C  
ATOM   2492  HG1 ARG A 158     142.537  63.773  51.624  1.00 43.12           H  
ATOM   2493  HG2 ARG A 158     140.945  63.511  52.377  1.00 43.12           H  
ATOM   2494  CD  ARG A 158     141.969  65.275  53.049  1.00 43.68           C  
ATOM   2495  HD1 ARG A 158     141.794  65.263  54.125  1.00 43.12           H  
ATOM   2496  HD2 ARG A 158     142.950  65.704  52.845  1.00 43.12           H  
ATOM   2497  NE  ARG A 158     140.957  66.142  52.434  1.00 44.47           N1+
ATOM   2498  HE  ARG A 158     140.387  66.773  53.083  1.00 43.12           H  
ATOM   2499  CZ  ARG A 158     140.695  66.203  51.132  1.00 44.86           C  
ATOM   2500  NH1 ARG A 158     141.360  65.437  50.282  1.00 44.94           N  
ATOM   2501 1HH1 ARG A 158     142.111  64.766  50.642  1.00 43.12           H  
ATOM   2502 2HH1 ARG A 158     141.146  65.489  49.235  1.00 43.12           H  
ATOM   2503  NH2 ARG A 158     139.784  67.053  50.677  1.00 43.94           N  
ATOM   2504 1HH2 ARG A 158     139.259  67.690  51.358  1.00 43.12           H  
ATOM   2505 2HH2 ARG A 158     139.574  67.101  49.629  1.00 43.12           H  
ATOM   2506  C   ARG A 158     144.273  62.727  55.432  1.00 42.38           C  
ATOM   2507  O   ARG A 158     144.241  63.409  56.461  1.00 41.35           O  
ATOM   2508  N   GLU A 159     144.559  61.428  55.421  1.00 42.32           N  
ATOM   2509  HN  GLU A 159     144.582  60.920  54.479  1.00 43.19           H  
ATOM   2510  CA  GLU A 159     144.843  60.662  56.629  1.00 43.21           C  
ATOM   2511  HA  GLU A 159     143.896  60.492  57.141  1.00 43.19           H  
ATOM   2512  CB  GLU A 159     145.403  59.289  56.222  1.00 42.73           C  
ATOM   2513  HB1 GLU A 159     144.608  58.556  56.357  1.00 43.19           H  
ATOM   2514  HB2 GLU A 159     145.672  59.343  55.167  1.00 43.19           H  
ATOM   2515  CG  GLU A 159     146.629  58.786  56.986  1.00 42.91           C  
ATOM   2516  HG1 GLU A 159     146.967  57.860  56.522  1.00 43.19           H  
ATOM   2517  HG2 GLU A 159     147.414  59.539  56.910  1.00 43.19           H  
ATOM   2518  CD  GLU A 159     146.366  58.516  58.457  1.00 44.09           C  
ATOM   2519  OE1 GLU A 159     145.298  57.941  58.769  1.00 46.08           O  
ATOM   2520  OE2 GLU A 159     147.234  58.864  59.296  1.00 40.36           O  
ATOM   2521  C   GLU A 159     145.775  61.354  57.606  1.00 44.42           C  
ATOM   2522  O   GLU A 159     145.559  61.327  58.827  1.00 42.58           O  
ATOM   2523  N   LYS A 160     146.810  61.990  57.064  1.00 45.26           N  
ATOM   2524  HN  LYS A 160     146.913  61.992  55.999  1.00 48.12           H  
ATOM   2525  CA  LYS A 160     147.810  62.685  57.869  1.00 45.71           C  
ATOM   2526  HA  LYS A 160     148.061  62.032  58.705  1.00 48.12           H  
ATOM   2527  CB  LYS A 160     149.094  62.884  57.045  1.00 46.92           C  
ATOM   2528  HB1 LYS A 160     148.814  62.935  55.993  1.00 48.12           H  
ATOM   2529  HB2 LYS A 160     149.545  63.829  57.348  1.00 48.12           H  
ATOM   2530  CG  LYS A 160     150.156  61.778  57.201  1.00 49.66           C  
ATOM   2531  HG1 LYS A 160     151.026  62.043  56.601  1.00 48.12           H  
ATOM   2532  HG2 LYS A 160     150.443  61.716  58.251  1.00 48.12           H  
ATOM   2533  CD  LYS A 160     149.650  60.410  56.751  1.00 51.62           C  
ATOM   2534  HD1 LYS A 160     148.728  60.183  57.286  1.00 48.12           H  
ATOM   2535  HD2 LYS A 160     149.450  60.444  55.680  1.00 48.12           H  
ATOM   2536  CE  LYS A 160     150.666  59.302  57.028  1.00 51.76           C  
ATOM   2537  HE1 LYS A 160     151.560  59.489  56.433  1.00 48.12           H  
ATOM   2538  HE2 LYS A 160     150.924  59.318  58.087  1.00 48.12           H  
ATOM   2539  NZ  LYS A 160     150.130  57.944  56.682  1.00 51.88           N1+
ATOM   2540  HZ1 LYS A 160     150.873  57.203  56.892  1.00 48.12           H  
ATOM   2541  HZ2 LYS A 160     149.880  57.913  55.642  1.00 48.12           H  
ATOM   2542  HZ3 LYS A 160     149.255  57.746  57.265  1.00 48.12           H  
ATOM   2543  C   LYS A 160     147.388  64.023  58.454  1.00 45.16           C  
ATOM   2544  O   LYS A 160     147.994  64.480  59.426  1.00 45.12           O  
ATOM   2545  N   THR A 161     146.358  64.652  57.892  1.00 44.13           N  
ATOM   2546  HN  THR A 161     145.840  64.195  57.075  1.00 44.06           H  
ATOM   2547  CA  THR A 161     145.927  65.964  58.381  1.00 44.27           C  
ATOM   2548  HA  THR A 161     146.734  66.357  58.999  1.00 44.06           H  
ATOM   2549  CB  THR A 161     145.729  66.944  57.222  1.00 45.18           C  
ATOM   2550  HB  THR A 161     145.398  67.904  57.618  1.00 44.06           H  
ATOM   2551  OG1 THR A 161     144.727  66.430  56.338  1.00 45.25           O  
ATOM   2552  HG1 THR A 161     145.035  65.499  55.963  1.00 44.06           H  
ATOM   2553  CG2 THR A 161     147.033  67.139  56.465  1.00 44.35           C  
ATOM   2554 1HG2 THR A 161     146.876  67.838  55.644  1.00 44.06           H  
ATOM   2555 2HG2 THR A 161     147.369  66.182  56.067  1.00 44.06           H  
ATOM   2556 3HG2 THR A 161     147.790  67.537  57.141  1.00 44.06           H  
ATOM   2557  C   THR A 161     144.668  65.999  59.218  1.00 42.84           C  
ATOM   2558  O   THR A 161     144.071  67.061  59.387  1.00 42.38           O  
ATOM   2559  N   PHE A 162     144.258  64.853  59.748  1.00 41.55           N  
ATOM   2560  HN  PHE A 162     144.816  63.959  59.562  1.00 39.58           H  
ATOM   2561  CA  PHE A 162     143.065  64.790  60.576  1.00 40.51           C  
ATOM   2562  HA  PHE A 162     142.234  65.221  60.018  1.00 39.58           H  
ATOM   2563  CB  PHE A 162     142.729  63.335  60.900  1.00 39.91           C  
ATOM   2564  HB1 PHE A 162     142.615  62.792  59.962  1.00 39.58           H  
ATOM   2565  HB2 PHE A 162     143.557  62.910  61.468  1.00 39.58           H  
ATOM   2566  CG  PHE A 162     141.465  63.163  61.704  1.00 38.55           C  
ATOM   2567  CD1 PHE A 162     140.217  63.304  61.106  1.00 37.80           C  
ATOM   2568  HD1 PHE A 162     140.154  63.534  60.042  1.00 39.58           H  
ATOM   2569  CD2 PHE A 162     141.524  62.868  63.061  1.00 37.90           C  
ATOM   2570  HD2 PHE A 162     142.494  62.753  63.544  1.00 39.58           H  
ATOM   2571  CE1 PHE A 162     139.042  63.155  61.849  1.00 37.88           C  
ATOM   2572  HE1 PHE A 162     138.073  63.270  61.364  1.00 39.58           H  
ATOM   2573  CE2 PHE A 162     140.354  62.716  63.817  1.00 38.86           C  
ATOM   2574  HE2 PHE A 162     140.417  62.486  64.880  1.00 39.58           H  
ATOM   2575  CZ  PHE A 162     139.110  62.860  63.207  1.00 38.37           C  
ATOM   2576  HZ  PHE A 162     138.196  62.742  63.789  1.00 39.58           H  
ATOM   2577  C   PHE A 162     143.222  65.554  61.869  1.00 41.31           C  
ATOM   2578  O   PHE A 162     144.185  65.352  62.612  1.00 42.70           O  
ATOM   2579  N   GLY A 163     142.274  66.440  62.148  1.00 39.39           N  
ATOM   2580  HN  GLY A 163     141.462  66.588  61.467  1.00 37.41           H  
ATOM   2581  CA  GLY A 163     142.340  67.207  63.376  1.00 37.69           C  
ATOM   2582  HA1 GLY A 163     141.387  67.718  63.514  1.00 37.41           H  
ATOM   2583  HA2 GLY A 163     142.507  66.518  64.204  1.00 37.41           H  
ATOM   2584  C   GLY A 163     143.442  68.241  63.387  1.00 36.50           C  
ATOM   2585  O   GLY A 163     143.992  68.556  64.434  1.00 36.06           O  
ATOM   2586  N   LYS A 164     143.764  68.774  62.218  1.00 36.60           N  
ATOM   2587  HN  LYS A 164     143.248  68.453  61.337  1.00 36.73           H  
ATOM   2588  CA  LYS A 164     144.802  69.784  62.105  1.00 36.19           C  
ATOM   2589  HA  LYS A 164     145.046  70.136  63.107  1.00 36.73           H  
ATOM   2590  CB  LYS A 164     146.067  69.171  61.489  1.00 37.90           C  
ATOM   2591  HB1 LYS A 164     145.785  68.670  60.563  1.00 36.73           H  
ATOM   2592  HB2 LYS A 164     146.763  69.980  61.267  1.00 36.73           H  
ATOM   2593  CG  LYS A 164     146.785  68.156  62.380  1.00 39.41           C  
ATOM   2594  HG1 LYS A 164     147.291  68.689  63.185  1.00 36.73           H  
ATOM   2595  HG2 LYS A 164     146.047  67.474  62.802  1.00 36.73           H  
ATOM   2596  CD  LYS A 164     147.822  67.342  61.596  1.00 37.33           C  
ATOM   2597  HD1 LYS A 164     147.301  66.704  60.882  1.00 36.73           H  
ATOM   2598  HD2 LYS A 164     148.475  68.030  61.059  1.00 36.73           H  
ATOM   2599  CE  LYS A 164     148.677  66.463  62.509  1.00 37.01           C  
ATOM   2600  HE1 LYS A 164     148.016  65.875  63.146  1.00 36.73           H  
ATOM   2601  HE2 LYS A 164     149.275  65.794  61.890  1.00 36.73           H  
ATOM   2602  NZ  LYS A 164     149.594  67.259  63.376  1.00 34.92           N1+
ATOM   2603  HZ1 LYS A 164     150.167  66.598  63.992  1.00 36.73           H  
ATOM   2604  HZ2 LYS A 164     149.019  67.915  63.996  1.00 36.73           H  
ATOM   2605  HZ3 LYS A 164     150.254  67.836  62.763  1.00 36.73           H  
ATOM   2606  C   LYS A 164     144.359  70.966  61.286  1.00 35.81           C  
ATOM   2607  O   LYS A 164     143.359  70.897  60.566  1.00 35.42           O  
ATOM   2608  N   ARG A 165     145.104  72.061  61.410  1.00 35.73           N  
ATOM   2609  HN  ARG A 165     145.947  72.029  62.069  1.00 30.95           H  
ATOM   2610  CA  ARG A 165     144.833  73.304  60.695  1.00 35.78           C  
ATOM   2611  HA  ARG A 165     144.260  73.075  59.796  1.00 30.95           H  
ATOM   2612  CB  ARG A 165     144.015  74.257  61.573  1.00 33.05           C  
ATOM   2613  HB1 ARG A 165     143.704  75.103  60.959  1.00 30.95           H  
ATOM   2614  HB2 ARG A 165     143.134  73.722  61.927  1.00 30.95           H  
ATOM   2615  CG  ARG A 165     144.769  74.803  62.796  1.00 30.82           C  
ATOM   2616  HG1 ARG A 165     145.128  73.966  63.395  1.00 30.95           H  
ATOM   2617  HG2 ARG A 165     145.618  75.396  62.454  1.00 30.95           H  
ATOM   2618  CD  ARG A 165     143.867  75.679  63.658  1.00 28.62           C  
ATOM   2619  HD1 ARG A 165     143.451  76.463  63.025  1.00 30.95           H  
ATOM   2620  HD2 ARG A 165     143.060  75.057  64.045  1.00 30.95           H  
ATOM   2621  NE  ARG A 165     144.534  76.319  64.796  1.00 25.96           N1+
ATOM   2622  HE  ARG A 165     144.358  75.905  65.767  1.00 30.95           H  
ATOM   2623  CZ  ARG A 165     145.342  77.376  64.717  1.00 25.84           C  
ATOM   2624  NH1 ARG A 165     145.608  77.929  63.544  1.00 25.20           N  
ATOM   2625 1HH1 ARG A 165     145.173  77.528  62.652  1.00 30.95           H  
ATOM   2626 2HH1 ARG A 165     146.258  78.777  63.487  1.00 30.95           H  
ATOM   2627  NH2 ARG A 165     145.867  77.903  65.821  1.00 23.99           N  
ATOM   2628 1HH2 ARG A 165     145.641  77.478  66.777  1.00 30.95           H  
ATOM   2629 2HH2 ARG A 165     146.515  78.752  65.753  1.00 30.95           H  
ATOM   2630  C   ARG A 165     146.113  73.993  60.293  1.00 37.57           C  
ATOM   2631  O   ARG A 165     147.151  73.804  60.928  1.00 37.92           O  
ATOM   2632  N   LEU A 166     146.043  74.803  59.242  1.00 38.44           N  
ATOM   2633  HN  LEU A 166     145.102  74.922  58.747  1.00 40.03           H  
ATOM   2634  CA  LEU A 166     147.198  75.536  58.737  1.00 38.46           C  
ATOM   2635  HA  LEU A 166     147.907  74.814  58.331  1.00 40.03           H  
ATOM   2636  CB  LEU A 166     146.760  76.458  57.606  1.00 39.12           C  
ATOM   2637  HB1 LEU A 166     146.020  77.161  57.989  1.00 40.03           H  
ATOM   2638  HB2 LEU A 166     147.628  77.006  57.240  1.00 40.03           H  
ATOM   2639  CG  LEU A 166     146.148  75.677  56.453  1.00 40.59           C  
ATOM   2640  HG  LEU A 166     145.445  74.949  56.858  1.00 40.03           H  
ATOM   2641  CD1 LEU A 166     145.401  76.600  55.502  1.00 42.41           C  
ATOM   2642 1HD1 LEU A 166     144.974  76.015  54.688  1.00 40.03           H  
ATOM   2643 2HD1 LEU A 166     146.091  77.339  55.095  1.00 40.03           H  
ATOM   2644 3HD1 LEU A 166     144.602  77.109  56.041  1.00 40.03           H  
ATOM   2645  CD2 LEU A 166     147.268  74.934  55.755  1.00 42.82           C  
ATOM   2646 1HD2 LEU A 166     146.861  74.363  54.921  1.00 40.03           H  
ATOM   2647 2HD2 LEU A 166     147.749  74.255  56.460  1.00 40.03           H  
ATOM   2648 3HD2 LEU A 166     148.001  75.649  55.382  1.00 40.03           H  
ATOM   2649  C   LEU A 166     147.907  76.353  59.778  1.00 39.22           C  
ATOM   2650  O   LEU A 166     147.386  77.364  60.237  1.00 39.18           O  
ATOM   2651  N   ASP A 167     149.112  75.926  60.147  1.00 40.88           N  
ATOM   2652  HN  ASP A 167     149.506  75.036  59.701  1.00 40.24           H  
ATOM   2653  CA  ASP A 167     149.916  76.636  61.144  1.00 41.04           C  
ATOM   2654  HA  ASP A 167     149.309  76.759  62.041  1.00 40.24           H  
ATOM   2655  CB  ASP A 167     151.145  75.794  61.515  1.00 39.01           C  
ATOM   2656  HB1 ASP A 167     150.805  74.842  61.922  1.00 40.24           H  
ATOM   2657  HB2 ASP A 167     151.731  75.616  60.613  1.00 40.24           H  
ATOM   2658  CG  ASP A 167     152.026  76.471  62.538  1.00 39.00           C  
ATOM   2659  OD1 ASP A 167     151.495  77.250  63.352  1.00 38.21           O  
ATOM   2660  OD2 ASP A 167     153.248  76.215  62.542  1.00 40.77           O  
ATOM   2661  C   ASP A 167     150.347  78.017  60.675  1.00 41.11           C  
ATOM   2662  O   ASP A 167     151.498  78.232  60.309  1.00 41.88           O  
ATOM   2663  N   ILE A 168     149.402  78.955  60.679  1.00 41.06           N  
ATOM   2664  HN  ILE A 168     148.420  78.692  61.012  1.00 39.55           H  
ATOM   2665  CA  ILE A 168     149.651  80.327  60.248  1.00 39.76           C  
ATOM   2666  HA  ILE A 168     150.723  80.517  60.306  1.00 39.55           H  
ATOM   2667  CB  ILE A 168     149.197  80.531  58.787  1.00 39.17           C  
ATOM   2668  HB  ILE A 168     149.439  81.546  58.471  1.00 39.55           H  
ATOM   2669  CG2 ILE A 168     149.902  79.544  57.890  1.00 38.47           C  
ATOM   2670 1HG2 ILE A 168     149.578  79.692  56.860  1.00 39.55           H  
ATOM   2671 2HG2 ILE A 168     149.659  78.529  58.204  1.00 39.55           H  
ATOM   2672 3HG2 ILE A 168     150.979  79.697  57.957  1.00 39.55           H  
ATOM   2673  CG1 ILE A 168     147.686  80.308  58.670  1.00 39.81           C  
ATOM   2674 1HG1 ILE A 168     147.457  79.313  59.052  1.00 39.55           H  
ATOM   2675 2HG1 ILE A 168     147.182  81.057  59.281  1.00 39.55           H  
ATOM   2676  CD1 ILE A 168     147.149  80.408  57.261  1.00 38.42           C  
ATOM   2677 1HD1 ILE A 168     146.073  80.237  57.269  1.00 39.55           H  
ATOM   2678 2HD1 ILE A 168     147.631  79.658  56.634  1.00 39.55           H  
ATOM   2679 3HD1 ILE A 168     147.356  81.401  56.862  1.00 39.55           H  
ATOM   2680  C   ILE A 168     148.939  81.340  61.110  1.00 39.87           C  
ATOM   2681  O   ILE A 168     148.066  80.991  61.908  1.00 39.86           O  
ATOM   2682  N   ALA A 169     149.309  82.605  60.956  1.00 39.94           N  
ATOM   2683  HN  ALA A 169     150.081  82.847  60.256  1.00 39.61           H  
ATOM   2684  CA  ALA A 169     148.681  83.667  61.725  1.00 39.62           C  
ATOM   2685  HA  ALA A 169     148.967  83.553  62.771  1.00 39.61           H  
ATOM   2686  CB  ALA A 169     149.175  85.019  61.233  1.00 39.13           C  
ATOM   2687  HB1 ALA A 169     148.702  85.812  61.812  1.00 39.61           H  
ATOM   2688  HB2 ALA A 169     148.921  85.138  60.180  1.00 39.61           H  
ATOM   2689  HB3 ALA A 169     150.257  85.077  61.354  1.00 39.61           H  
ATOM   2690  C   ALA A 169     147.178  83.594  61.628  1.00 40.01           C  
ATOM   2691  O   ALA A 169     146.633  83.427  60.536  1.00 39.36           O  
ATOM   2692  N   ALA A 170     146.496  83.705  62.765  1.00 40.33           N  
ATOM   2693  HN  ALA A 170     147.023  83.851  63.685  1.00 40.46           H  
ATOM   2694  CA  ALA A 170     145.042  83.630  62.774  1.00 40.35           C  
ATOM   2695  HA  ALA A 170     144.760  82.619  62.480  1.00 40.46           H  
ATOM   2696  CB  ALA A 170     144.528  83.863  64.182  1.00 38.55           C  
ATOM   2697  HB1 ALA A 170     143.440  83.806  64.186  1.00 40.46           H  
ATOM   2698  HB2 ALA A 170     144.841  84.849  64.525  1.00 40.46           H  
ATOM   2699  HB3 ALA A 170     144.933  83.101  64.848  1.00 40.46           H  
ATOM   2700  C   ALA A 170     144.384  84.595  61.804  1.00 41.06           C  
ATOM   2701  O   ALA A 170     144.740  85.768  61.731  1.00 42.00           O  
ATOM   2702  N   GLY A 171     143.434  84.091  61.024  1.00 42.24           N  
ATOM   2703  HN  GLY A 171     143.187  83.052  61.094  1.00 43.57           H  
ATOM   2704  CA  GLY A 171     142.728  84.935  60.077  1.00 43.10           C  
ATOM   2705  HA1 GLY A 171     141.681  84.631  60.083  1.00 43.57           H  
ATOM   2706  HA2 GLY A 171     142.811  85.963  60.428  1.00 43.57           H  
ATOM   2707  C   GLY A 171     143.205  84.904  58.636  1.00 44.13           C  
ATOM   2708  O   GLY A 171     142.498  85.348  57.726  1.00 44.80           O  
ATOM   2709  N   THR A 172     144.404  84.379  58.416  1.00 44.41           N  
ATOM   2710  HN  THR A 172     144.968  83.993  59.239  1.00 42.97           H  
ATOM   2711  CA  THR A 172     144.965  84.319  57.075  1.00 42.69           C  
ATOM   2712  HA  THR A 172     144.544  85.137  56.490  1.00 42.97           H  
ATOM   2713  CB  THR A 172     146.474  84.486  57.112  1.00 42.49           C  
ATOM   2714  HB  THR A 172     146.861  84.517  56.093  1.00 42.97           H  
ATOM   2715  OG1 THR A 172     147.055  83.376  57.809  1.00 43.83           O  
ATOM   2716  HG1 THR A 172     146.681  83.343  58.789  1.00 42.97           H  
ATOM   2717  CG2 THR A 172     146.841  85.766  57.829  1.00 40.45           C  
ATOM   2718 1HG2 THR A 172     147.925  85.874  57.849  1.00 42.97           H  
ATOM   2719 2HG2 THR A 172     146.461  85.733  58.850  1.00 42.97           H  
ATOM   2720 3HG2 THR A 172     146.401  86.615  57.306  1.00 42.97           H  
ATOM   2721  C   THR A 172     144.668  83.038  56.372  1.00 43.51           C  
ATOM   2722  O   THR A 172     144.009  82.141  56.913  1.00 43.39           O  
ATOM   2723  N   ALA A 173     145.173  82.931  55.151  1.00 43.57           N  
ATOM   2724  HN  ALA A 173     145.754  83.731  54.742  1.00 43.18           H  
ATOM   2725  CA  ALA A 173     144.941  81.733  54.367  1.00 43.54           C  
ATOM   2726  HA  ALA A 173     144.896  80.891  55.058  1.00 43.18           H  
ATOM   2727  CB  ALA A 173     143.582  81.838  53.679  1.00 43.57           C  
ATOM   2728  HB1 ALA A 173     143.403  80.940  53.088  1.00 43.18           H  
ATOM   2729  HB2 ALA A 173     143.572  82.710  53.025  1.00 43.18           H  
ATOM   2730  HB3 ALA A 173     142.800  81.939  54.432  1.00 43.18           H  
ATOM   2731  C   ALA A 173     146.019  81.429  53.345  1.00 43.36           C  
ATOM   2732  O   ALA A 173     146.902  82.240  53.060  1.00 41.84           O  
ATOM   2733  N   VAL A 174     145.928  80.226  52.793  1.00 43.38           N  
ATOM   2734  HN  VAL A 174     145.135  79.583  53.113  1.00 43.12           H  
ATOM   2735  CA  VAL A 174     146.843  79.732  51.779  1.00 42.38           C  
ATOM   2736  HA  VAL A 174     147.629  80.470  51.618  1.00 43.12           H  
ATOM   2737  CB  VAL A 174     147.478  78.412  52.230  1.00 43.20           C  
ATOM   2738  HB  VAL A 174     146.686  77.736  52.552  1.00 43.12           H  
ATOM   2739  CG1 VAL A 174     148.229  77.768  51.077  1.00 44.46           C  
ATOM   2740 1HG1 VAL A 174     148.675  76.831  51.411  1.00 43.12           H  
ATOM   2741 2HG1 VAL A 174     149.014  78.441  50.733  1.00 43.12           H  
ATOM   2742 3HG1 VAL A 174     147.537  77.569  50.258  1.00 43.12           H  
ATOM   2743  CG2 VAL A 174     148.410  78.668  53.406  1.00 43.88           C  
ATOM   2744 1HG2 VAL A 174     148.860  77.728  53.725  1.00 43.12           H  
ATOM   2745 2HG2 VAL A 174     147.844  79.098  54.232  1.00 43.12           H  
ATOM   2746 3HG2 VAL A 174     149.194  79.362  53.104  1.00 43.12           H  
ATOM   2747  C   VAL A 174     146.123  79.492  50.487  1.00 41.75           C  
ATOM   2748  O   VAL A 174     145.131  78.771  50.462  1.00 42.77           O  
ATOM   2749  N   ARG A 175     146.612  80.085  49.404  1.00 41.35           N  
ATOM   2750  HN  ARG A 175     147.492  80.688  49.488  1.00 42.34           H  
ATOM   2751  CA  ARG A 175     145.974  79.930  48.102  1.00 41.04           C  
ATOM   2752  HA  ARG A 175     144.927  79.678  48.272  1.00 42.34           H  
ATOM   2753  CB  ARG A 175     146.018  81.267  47.363  1.00 40.23           C  
ATOM   2754  HB1 ARG A 175     145.663  82.042  48.042  1.00 42.34           H  
ATOM   2755  HB2 ARG A 175     147.053  81.470  47.089  1.00 42.34           H  
ATOM   2756  CG  ARG A 175     145.179  81.321  46.106  1.00 41.65           C  
ATOM   2757  HG1 ARG A 175     145.471  80.505  45.445  1.00 42.34           H  
ATOM   2758  HG2 ARG A 175     144.127  81.215  46.373  1.00 42.34           H  
ATOM   2759  CD  ARG A 175     145.381  82.649  45.381  1.00 42.56           C  
ATOM   2760  HD1 ARG A 175     145.217  83.464  46.086  1.00 42.34           H  
ATOM   2761  HD2 ARG A 175     146.403  82.694  45.005  1.00 42.34           H  
ATOM   2762  NE  ARG A 175     144.458  82.800  44.260  1.00 43.07           N1+
ATOM   2763  HE  ARG A 175     144.845  82.672  43.271  1.00 42.34           H  
ATOM   2764  CZ  ARG A 175     143.167  83.087  44.392  1.00 43.97           C  
ATOM   2765  NH1 ARG A 175     142.648  83.261  45.600  1.00 45.58           N  
ATOM   2766 1HH1 ARG A 175     143.268  83.170  46.467  1.00 42.34           H  
ATOM   2767 2HH1 ARG A 175     141.609  83.492  45.708  1.00 42.34           H  
ATOM   2768  NH2 ARG A 175     142.390  83.185  43.320  1.00 43.54           N  
ATOM   2769 1HH2 ARG A 175     142.803  83.033  42.345  1.00 42.34           H  
ATOM   2770 2HH2 ARG A 175     141.351  83.416  43.431  1.00 42.34           H  
ATOM   2771  C   ARG A 175     146.579  78.841  47.238  1.00 41.01           C  
ATOM   2772  O   ARG A 175     147.784  78.613  47.255  1.00 41.69           O  
ATOM   2773  N   PHE A 176     145.729  78.160  46.479  1.00 41.49           N  
ATOM   2774  HN  PHE A 176     144.689  78.406  46.530  1.00 42.38           H  
ATOM   2775  CA  PHE A 176     146.150  77.088  45.575  1.00 42.72           C  
ATOM   2776  HA  PHE A 176     147.239  77.064  45.543  1.00 42.38           H  
ATOM   2777  CB  PHE A 176     145.641  75.731  46.072  1.00 42.93           C  
ATOM   2778  HB1 PHE A 176     144.604  75.850  46.384  1.00 42.38           H  
ATOM   2779  HB2 PHE A 176     145.693  75.024  45.244  1.00 42.38           H  
ATOM   2780  CG  PHE A 176     146.414  75.163  47.222  1.00 41.77           C  
ATOM   2781  CD1 PHE A 176     147.587  74.452  47.002  1.00 43.04           C  
ATOM   2782  HD1 PHE A 176     147.963  74.336  45.985  1.00 42.38           H  
ATOM   2783  CD2 PHE A 176     145.953  75.305  48.520  1.00 41.32           C  
ATOM   2784  HD2 PHE A 176     145.036  75.863  48.708  1.00 42.38           H  
ATOM   2785  CE1 PHE A 176     148.289  73.886  48.063  1.00 42.07           C  
ATOM   2786  HE1 PHE A 176     149.207  73.329  47.877  1.00 42.38           H  
ATOM   2787  CE2 PHE A 176     146.646  74.745  49.585  1.00 41.51           C  
ATOM   2788  HE2 PHE A 176     146.271  74.864  50.601  1.00 42.38           H  
ATOM   2789  CZ  PHE A 176     147.815  74.034  49.357  1.00 42.10           C  
ATOM   2790  HZ  PHE A 176     148.359  73.593  50.192  1.00 42.38           H  
ATOM   2791  C   PHE A 176     145.623  77.283  44.164  1.00 43.70           C  
ATOM   2792  O   PHE A 176     144.459  76.965  43.891  1.00 43.55           O  
ATOM   2793  N   GLU A 177     146.447  77.805  43.259  1.00 44.17           N  
ATOM   2794  HN  GLU A 177     147.442  78.088  43.534  1.00 47.32           H  
ATOM   2795  CA  GLU A 177     145.982  77.988  41.890  1.00 45.60           C  
ATOM   2796  HA  GLU A 177     145.026  78.510  41.926  1.00 47.32           H  
ATOM   2797  CB  GLU A 177     146.958  78.848  41.096  1.00 45.72           C  
ATOM   2798  HB1 GLU A 177     147.969  78.481  41.275  1.00 47.32           H  
ATOM   2799  HB2 GLU A 177     146.719  78.755  40.037  1.00 47.32           H  
ATOM   2800  CG  GLU A 177     146.904  80.310  41.475  1.00 48.63           C  
ATOM   2801  HG1 GLU A 177     147.214  80.412  42.515  1.00 47.32           H  
ATOM   2802  HG2 GLU A 177     147.592  80.861  40.834  1.00 47.32           H  
ATOM   2803  CD  GLU A 177     145.510  80.909  41.322  1.00 48.60           C  
ATOM   2804  OE1 GLU A 177     144.577  80.440  41.999  1.00 50.03           O  
ATOM   2805  OE2 GLU A 177     145.341  81.856  40.529  1.00 50.16           O  
ATOM   2806  C   GLU A 177     145.768  76.677  41.193  1.00 45.88           C  
ATOM   2807  O   GLU A 177     146.497  75.717  41.433  1.00 47.05           O  
ATOM   2808  N   PRO A 178     144.757  76.597  40.318  1.00 46.00           N  
ATOM   2809  CD  PRO A 178     143.993  77.669  39.659  1.00 45.67           C  
ATOM   2810  HD1 PRO A 178     144.573  78.590  39.601  1.00 46.14           H  
ATOM   2811  HD2 PRO A 178     143.054  77.862  40.178  1.00 46.14           H  
ATOM   2812  CA  PRO A 178     144.552  75.313  39.646  1.00 46.32           C  
ATOM   2813  HA  PRO A 178     144.154  74.582  40.350  1.00 46.14           H  
ATOM   2814  CB  PRO A 178     143.504  75.639  38.581  1.00 45.72           C  
ATOM   2815  HB1 PRO A 178     143.651  75.030  37.689  1.00 46.14           H  
ATOM   2816  HB2 PRO A 178     142.496  75.485  38.965  1.00 46.14           H  
ATOM   2817  CG  PRO A 178     143.752  77.087  38.289  1.00 45.54           C  
ATOM   2818  HG1 PRO A 178     144.626  77.214  37.650  1.00 46.14           H  
ATOM   2819  HG2 PRO A 178     142.884  77.546  37.815  1.00 46.14           H  
ATOM   2820  C   PRO A 178     145.856  74.825  39.078  1.00 47.14           C  
ATOM   2821  O   PRO A 178     146.553  75.557  38.373  1.00 46.57           O  
ATOM   2822  N   GLY A 179     146.207  73.590  39.418  1.00 47.97           N  
ATOM   2823  HN  GLY A 179     145.565  73.010  40.047  1.00 49.33           H  
ATOM   2824  CA  GLY A 179     147.452  73.021  38.944  1.00 48.81           C  
ATOM   2825  HA1 GLY A 179     147.293  71.967  38.717  1.00 49.33           H  
ATOM   2826  HA2 GLY A 179     147.757  73.546  38.039  1.00 49.33           H  
ATOM   2827  C   GLY A 179     148.560  73.139  39.975  1.00 49.88           C  
ATOM   2828  O   GLY A 179     149.346  72.205  40.152  1.00 50.64           O  
ATOM   2829  N   GLU A 180     148.627  74.279  40.661  1.00 49.94           N  
ATOM   2830  HN  GLU A 180     147.909  75.049  40.469  1.00 51.29           H  
ATOM   2831  CA  GLU A 180     149.660  74.500  41.669  1.00 50.72           C  
ATOM   2832  HA  GLU A 180     150.610  74.606  41.145  1.00 51.29           H  
ATOM   2833  CB  GLU A 180     149.405  75.808  42.426  1.00 49.82           C  
ATOM   2834  HB1 GLU A 180     149.666  76.641  41.773  1.00 51.29           H  
ATOM   2835  HB2 GLU A 180     148.346  75.860  42.677  1.00 51.29           H  
ATOM   2836  CG  GLU A 180     150.215  75.934  43.717  1.00 50.72           C  
ATOM   2837  HG1 GLU A 180     149.749  75.311  44.480  1.00 51.29           H  
ATOM   2838  HG2 GLU A 180     151.228  75.579  43.526  1.00 51.29           H  
ATOM   2839  CD  GLU A 180     150.294  77.355  44.238  1.00 50.75           C  
ATOM   2840  OE1 GLU A 180     149.243  78.017  44.317  1.00 54.03           O  
ATOM   2841  OE2 GLU A 180     151.407  77.810  44.576  1.00 49.96           O  
ATOM   2842  C   GLU A 180     149.814  73.374  42.663  1.00 52.06           C  
ATOM   2843  O   GLU A 180     148.862  72.651  42.969  1.00 53.60           O  
ATOM   2844  N   GLU A 181     151.037  73.223  43.166  1.00 52.18           N  
ATOM   2845  HN  GLU A 181     151.812  73.884  42.838  1.00 53.29           H  
ATOM   2846  CA  GLU A 181     151.365  72.194  44.146  1.00 51.92           C  
ATOM   2847  HA  GLU A 181     150.446  71.898  44.652  1.00 53.29           H  
ATOM   2848  CB  GLU A 181     151.945  70.960  43.441  1.00 52.31           C  
ATOM   2849  HB1 GLU A 181     151.262  70.671  42.642  1.00 53.29           H  
ATOM   2850  HB2 GLU A 181     152.910  71.233  43.014  1.00 53.29           H  
ATOM   2851  CG  GLU A 181     152.150  69.755  44.353  1.00 53.84           C  
ATOM   2852  HG1 GLU A 181     152.825  70.042  45.159  1.00 53.29           H  
ATOM   2853  HG2 GLU A 181     151.185  69.468  44.771  1.00 53.29           H  
ATOM   2854  CD  GLU A 181     152.741  68.553  43.632  1.00 54.68           C  
ATOM   2855  OE1 GLU A 181     152.714  67.445  44.208  1.00 56.15           O  
ATOM   2856  OE2 GLU A 181     153.237  68.713  42.496  1.00 55.26           O  
ATOM   2857  C   GLU A 181     152.341  72.705  45.190  1.00 51.44           C  
ATOM   2858  O   GLU A 181     153.431  73.182  44.867  1.00 51.86           O  
ATOM   2859  N   LYS A 182     151.946  72.616  46.455  1.00 50.01           N  
ATOM   2860  HN  LYS A 182     150.991  72.186  46.676  1.00 47.06           H  
ATOM   2861  CA  LYS A 182     152.783  73.090  47.545  1.00 48.22           C  
ATOM   2862  HA  LYS A 182     153.818  73.089  47.203  1.00 47.06           H  
ATOM   2863  CB  LYS A 182     152.407  74.528  47.921  1.00 48.67           C  
ATOM   2864  HB1 LYS A 182     151.340  74.551  48.143  1.00 47.06           H  
ATOM   2865  HB2 LYS A 182     152.970  74.802  48.813  1.00 47.06           H  
ATOM   2866  CG  LYS A 182     152.688  75.568  46.849  1.00 47.20           C  
ATOM   2867  HG1 LYS A 182     153.754  75.563  46.622  1.00 47.06           H  
ATOM   2868  HG2 LYS A 182     152.124  75.313  45.952  1.00 47.06           H  
ATOM   2869  CD  LYS A 182     152.286  76.966  47.305  1.00 45.71           C  
ATOM   2870  HD1 LYS A 182     152.756  77.169  48.268  1.00 47.06           H  
ATOM   2871  HD2 LYS A 182     152.637  77.689  46.569  1.00 47.06           H  
ATOM   2872  CE  LYS A 182     150.780  77.114  47.455  1.00 44.51           C  
ATOM   2873  HE1 LYS A 182     150.297  76.783  46.536  1.00 47.06           H  
ATOM   2874  HE2 LYS A 182     150.443  76.495  48.286  1.00 47.06           H  
ATOM   2875  NZ  LYS A 182     150.400  78.532  47.720  1.00 42.73           N1+
ATOM   2876  HZ1 LYS A 182     149.337  78.604  47.821  1.00 47.06           H  
ATOM   2877  HZ2 LYS A 182     150.723  79.147  46.906  1.00 47.06           H  
ATOM   2878  HZ3 LYS A 182     150.867  78.864  48.624  1.00 47.06           H  
ATOM   2879  C   LYS A 182     152.699  72.243  48.776  1.00 47.95           C  
ATOM   2880  O   LYS A 182     151.834  71.372  48.908  1.00 48.57           O  
ATOM   2881  N   SER A 183     153.620  72.505  49.694  1.00 46.16           N  
ATOM   2882  HN  SER A 183     154.346  73.265  49.494  1.00 45.34           H  
ATOM   2883  CA  SER A 183     153.677  71.798  50.958  1.00 45.43           C  
ATOM   2884  HA  SER A 183     152.980  70.961  50.930  1.00 45.34           H  
ATOM   2885  CB  SER A 183     155.094  71.262  51.180  1.00 45.89           C  
ATOM   2886  HB1 SER A 183     155.351  70.592  50.360  1.00 45.34           H  
ATOM   2887  HB2 SER A 183     155.791  72.100  51.198  1.00 45.34           H  
ATOM   2888  OG  SER A 183     155.196  70.554  52.401  1.00 47.01           O  
ATOM   2889  HG  SER A 183     154.955  71.193  53.198  1.00 45.34           H  
ATOM   2890  C   SER A 183     153.285  72.728  52.075  1.00 44.12           C  
ATOM   2891  O   SER A 183     153.945  73.741  52.296  1.00 43.44           O  
ATOM   2892  N   VAL A 184     152.207  72.410  52.783  1.00 42.57           N  
ATOM   2893  HN  VAL A 184     151.672  71.509  52.569  1.00 40.98           H  
ATOM   2894  CA  VAL A 184     151.754  73.292  53.853  1.00 41.35           C  
ATOM   2895  HA  VAL A 184     152.288  74.236  53.743  1.00 40.98           H  
ATOM   2896  CB  VAL A 184     150.243  73.602  53.726  1.00 41.46           C  
ATOM   2897  HB  VAL A 184     149.969  74.322  54.497  1.00 40.98           H  
ATOM   2898  CG1 VAL A 184     149.950  74.211  52.368  1.00 41.70           C  
ATOM   2899 1HG1 VAL A 184     148.884  74.426  52.288  1.00 40.98           H  
ATOM   2900 2HG1 VAL A 184     150.239  73.510  51.585  1.00 40.98           H  
ATOM   2901 3HG1 VAL A 184     150.516  75.136  52.254  1.00 40.98           H  
ATOM   2902  CG2 VAL A 184     149.429  72.341  53.931  1.00 40.13           C  
ATOM   2903 1HG2 VAL A 184     148.368  72.574  53.839  1.00 40.98           H  
ATOM   2904 2HG2 VAL A 184     149.627  71.938  54.924  1.00 40.98           H  
ATOM   2905 3HG2 VAL A 184     149.705  71.603  53.178  1.00 40.98           H  
ATOM   2906  C   VAL A 184     152.003  72.800  55.246  1.00 40.38           C  
ATOM   2907  O   VAL A 184     152.029  71.598  55.516  1.00 39.30           O  
ATOM   2908  N   GLU A 185     152.200  73.754  56.148  1.00 39.96           N  
ATOM   2909  HN  GLU A 185     152.198  74.776  55.832  1.00 42.13           H  
ATOM   2910  CA  GLU A 185     152.418  73.448  57.554  1.00 40.29           C  
ATOM   2911  HA  GLU A 185     152.927  72.487  57.635  1.00 42.13           H  
ATOM   2912  CB  GLU A 185     153.291  74.535  58.199  1.00 40.97           C  
ATOM   2913  HB1 GLU A 185     152.812  75.500  58.031  1.00 42.13           H  
ATOM   2914  HB2 GLU A 185     153.344  74.337  59.270  1.00 42.13           H  
ATOM   2915  CG  GLU A 185     154.706  74.609  57.661  1.00 43.10           C  
ATOM   2916  HG1 GLU A 185     154.689  74.351  56.602  1.00 42.13           H  
ATOM   2917  HG2 GLU A 185     155.071  75.629  57.781  1.00 42.13           H  
ATOM   2918  CD  GLU A 185     155.660  73.666  58.374  1.00 45.03           C  
ATOM   2919  OE1 GLU A 185     156.099  73.995  59.500  1.00 46.86           O  
ATOM   2920  OE2 GLU A 185     155.966  72.593  57.811  1.00 43.91           O  
ATOM   2921  C   GLU A 185     151.093  73.369  58.277  1.00 39.86           C  
ATOM   2922  O   GLU A 185     150.179  74.150  57.995  1.00 39.22           O  
ATOM   2923  N   LEU A 186     150.950  72.422  59.193  1.00 39.22           N  
ATOM   2924  HN  LEU A 186     151.744  71.733  59.394  1.00 37.16           H  
ATOM   2925  CA  LEU A 186     149.698  72.338  59.917  1.00 38.74           C  
ATOM   2926  HA  LEU A 186     149.370  73.363  60.091  1.00 37.16           H  
ATOM   2927  CB  LEU A 186     148.624  71.676  59.045  1.00 36.63           C  
ATOM   2928  HB1 LEU A 186     147.758  71.507  59.685  1.00 37.16           H  
ATOM   2929  HB2 LEU A 186     148.366  72.392  58.265  1.00 37.16           H  
ATOM   2930  CG  LEU A 186     148.921  70.360  58.352  1.00 33.79           C  
ATOM   2931  HG  LEU A 186     149.987  70.289  58.138  1.00 37.16           H  
ATOM   2932  CD1 LEU A 186     148.509  69.231  59.234  1.00 33.97           C  
ATOM   2933 1HD1 LEU A 186     148.722  68.285  58.737  1.00 37.16           H  
ATOM   2934 2HD1 LEU A 186     147.441  69.301  59.439  1.00 37.16           H  
ATOM   2935 3HD1 LEU A 186     149.063  69.281  60.172  1.00 37.16           H  
ATOM   2936  CD2 LEU A 186     148.142  70.294  57.071  1.00 34.93           C  
ATOM   2937 1HD2 LEU A 186     148.350  69.350  56.567  1.00 37.16           H  
ATOM   2938 2HD2 LEU A 186     148.433  71.122  56.425  1.00 37.16           H  
ATOM   2939 3HD2 LEU A 186     147.076  70.361  57.289  1.00 37.16           H  
ATOM   2940  C   LEU A 186     149.779  71.682  61.257  1.00 39.14           C  
ATOM   2941  O   LEU A 186     150.115  70.506  61.379  1.00 40.83           O  
ATOM   2942  N   ILE A 187     149.479  72.481  62.279  1.00 39.52           N  
ATOM   2943  HN  ILE A 187     149.229  73.500  62.069  1.00 38.93           H  
ATOM   2944  CA  ILE A 187     149.473  72.042  63.670  1.00 39.20           C  
ATOM   2945  HA  ILE A 187     150.254  71.294  63.809  1.00 38.93           H  
ATOM   2946  CB  ILE A 187     149.739  73.221  64.611  1.00 38.65           C  
ATOM   2947  HB  ILE A 187     149.570  72.900  65.639  1.00 38.93           H  
ATOM   2948  CG2 ILE A 187     151.168  73.691  64.470  1.00 37.42           C  
ATOM   2949 1HG2 ILE A 187     151.344  74.529  65.144  1.00 38.93           H  
ATOM   2950 2HG2 ILE A 187     151.347  74.008  63.443  1.00 38.93           H  
ATOM   2951 3HG2 ILE A 187     151.846  72.875  64.721  1.00 38.93           H  
ATOM   2952  CG1 ILE A 187     148.771  74.361  64.278  1.00 39.37           C  
ATOM   2953 1HG1 ILE A 187     148.908  74.632  63.231  1.00 38.93           H  
ATOM   2954 2HG1 ILE A 187     147.753  74.001  64.430  1.00 38.93           H  
ATOM   2955  CD1 ILE A 187     148.966  75.603  65.119  1.00 38.80           C  
ATOM   2956 1HD1 ILE A 187     148.242  76.362  64.821  1.00 38.93           H  
ATOM   2957 2HD1 ILE A 187     149.976  75.987  64.972  1.00 38.93           H  
ATOM   2958 3HD1 ILE A 187     148.821  75.357  66.171  1.00 38.93           H  
ATOM   2959  C   ILE A 187     148.146  71.440  64.046  1.00 39.22           C  
ATOM   2960  O   ILE A 187     147.193  71.492  63.275  1.00 39.29           O  
ATOM   2961  N   ASP A 188     148.068  70.853  65.229  1.00 39.48           N  
ATOM   2962  HN  ASP A 188     148.926  70.811  65.867  1.00 42.63           H  
ATOM   2963  CA  ASP A 188     146.815  70.268  65.655  1.00 40.30           C  
ATOM   2964  HA  ASP A 188     146.328  69.827  64.786  1.00 42.63           H  
ATOM   2965  CB  ASP A 188     147.062  69.166  66.680  1.00 41.60           C  
ATOM   2966  HB1 ASP A 188     147.560  69.600  67.547  1.00 42.63           H  
ATOM   2967  HB2 ASP A 188     146.102  68.748  66.983  1.00 42.63           H  
ATOM   2968  CG  ASP A 188     147.921  68.057  66.133  1.00 44.17           C  
ATOM   2969  OD1 ASP A 188     149.105  68.335  65.835  1.00 47.94           O  
ATOM   2970  OD2 ASP A 188     147.418  66.919  65.989  1.00 43.60           O  
ATOM   2971  C   ASP A 188     145.898  71.293  66.240  1.00 41.05           C  
ATOM   2972  O   ASP A 188     146.357  72.285  66.821  1.00 42.87           O  
ATOM   2973  N   ILE A 189     144.595  71.071  66.076  1.00 39.18           N  
ATOM   2974  HN  ILE A 189     144.282  70.203  65.534  1.00 36.20           H  
ATOM   2975  CA  ILE A 189     143.584  71.969  66.610  1.00 36.74           C  
ATOM   2976  HA  ILE A 189     143.796  72.979  66.258  1.00 36.20           H  
ATOM   2977  CB  ILE A 189     142.186  71.555  66.101  1.00 35.87           C  
ATOM   2978  HB  ILE A 189     141.964  70.547  66.452  1.00 36.20           H  
ATOM   2979  CG2 ILE A 189     141.123  72.510  66.627  1.00 35.89           C  
ATOM   2980 1HG2 ILE A 189     140.144  72.203  66.259  1.00 36.20           H  
ATOM   2981 2HG2 ILE A 189     141.340  73.521  66.283  1.00 36.20           H  
ATOM   2982 3HG2 ILE A 189     141.123  72.490  67.717  1.00 36.20           H  
ATOM   2983  CG1 ILE A 189     142.176  71.565  64.575  1.00 35.36           C  
ATOM   2984 1HG1 ILE A 189     142.237  72.600  64.240  1.00 36.20           H  
ATOM   2985 2HG1 ILE A 189     143.050  71.017  64.224  1.00 36.20           H  
ATOM   2986  CD1 ILE A 189     140.950  70.941  63.962  1.00 33.18           C  
ATOM   2987 1HD1 ILE A 189     141.022  70.989  62.875  1.00 36.20           H  
ATOM   2988 2HD1 ILE A 189     140.063  71.482  64.291  1.00 36.20           H  
ATOM   2989 3HD1 ILE A 189     140.876  69.900  64.275  1.00 36.20           H  
ATOM   2990  C   ILE A 189     143.585  71.977  68.135  1.00 36.31           C  
ATOM   2991  O   ILE A 189     143.708  70.930  68.773  1.00 37.05           O  
ATOM   2992  N   GLY A 190     143.459  73.157  68.729  1.00 34.64           N  
ATOM   2993  HN  GLY A 190     143.362  74.046  68.141  1.00 34.99           H  
ATOM   2994  CA  GLY A 190     143.453  73.238  70.178  1.00 34.94           C  
ATOM   2995  HA1 GLY A 190     144.136  72.483  70.566  1.00 34.99           H  
ATOM   2996  HA2 GLY A 190     143.804  74.229  70.468  1.00 34.99           H  
ATOM   2997  C   GLY A 190     142.085  73.013  70.803  1.00 34.94           C  
ATOM   2998  O   GLY A 190     141.227  72.331  70.230  1.00 35.44           O  
ATOM   2999  N   GLY A 191     141.886  73.588  71.987  1.00 33.47           N  
ATOM   3000  HN  GLY A 191     142.672  74.159  72.435  1.00 32.14           H  
ATOM   3001  CA  GLY A 191     140.621  73.452  72.676  1.00 31.22           C  
ATOM   3002  HA1 GLY A 191     140.696  73.943  73.646  1.00 32.14           H  
ATOM   3003  HA2 GLY A 191     139.845  73.936  72.083  1.00 32.14           H  
ATOM   3004  C   GLY A 191     140.236  72.007  72.892  1.00 31.84           C  
ATOM   3005  O   GLY A 191     141.100  71.139  73.044  1.00 32.04           O  
ATOM   3006  N   ASN A 192     138.932  71.750  72.904  1.00 31.60           N  
ATOM   3007  HN  ASN A 192     138.243  72.555  72.753  1.00 33.03           H  
ATOM   3008  CA  ASN A 192     138.414  70.410  73.116  1.00 31.42           C  
ATOM   3009  HA  ASN A 192     139.035  69.925  73.869  1.00 33.03           H  
ATOM   3010  CB  ASN A 192     136.991  70.483  73.657  1.00 33.16           C  
ATOM   3011  HB1 ASN A 192     136.404  71.134  73.009  1.00 33.03           H  
ATOM   3012  HB2 ASN A 192     136.563  69.481  73.649  1.00 33.03           H  
ATOM   3013  CG  ASN A 192     136.932  71.024  75.068  1.00 34.71           C  
ATOM   3014  OD1 ASN A 192     135.854  71.249  75.602  1.00 37.74           O  
ATOM   3015  ND2 ASN A 192     138.091  71.228  75.683  1.00 33.74           N  
ATOM   3016 1HD2 ASN A 192     139.010  71.011  75.179  1.00 33.03           H  
ATOM   3017 2HD2 ASN A 192     138.106  71.610  76.682  1.00 33.03           H  
ATOM   3018  C   ASN A 192     138.438  69.564  71.884  1.00 30.97           C  
ATOM   3019  O   ASN A 192     137.939  68.442  71.872  1.00 30.92           O  
ATOM   3020  N   ARG A 193     139.022  70.101  70.826  1.00 30.54           N  
ATOM   3021  HN  ARG A 193     139.427  71.089  70.886  1.00 34.31           H  
ATOM   3022  CA  ARG A 193     139.116  69.358  69.585  1.00 31.95           C  
ATOM   3023  HA  ARG A 193     139.440  70.044  68.802  1.00 34.31           H  
ATOM   3024  CB  ARG A 193     140.174  68.249  69.719  1.00 33.86           C  
ATOM   3025  HB1 ARG A 193     139.904  67.619  70.567  1.00 34.31           H  
ATOM   3026  HB2 ARG A 193     140.164  67.654  68.806  1.00 34.31           H  
ATOM   3027  CG  ARG A 193     141.604  68.769  69.940  1.00 35.25           C  
ATOM   3028  HG1 ARG A 193     141.906  69.351  69.070  1.00 34.31           H  
ATOM   3029  HG2 ARG A 193     141.616  69.405  70.825  1.00 34.31           H  
ATOM   3030  CD  ARG A 193     142.595  67.627  70.139  1.00 36.21           C  
ATOM   3031  HD1 ARG A 193     143.565  68.050  70.400  1.00 34.31           H  
ATOM   3032  HD2 ARG A 193     142.241  66.998  70.956  1.00 34.31           H  
ATOM   3033  NE  ARG A 193     142.756  66.795  68.946  1.00 37.57           N1+
ATOM   3034  HE  ARG A 193     142.329  65.814  68.960  1.00 34.31           H  
ATOM   3035  CZ  ARG A 193     143.399  67.178  67.842  1.00 37.62           C  
ATOM   3036  NH1 ARG A 193     143.949  68.384  67.775  1.00 36.73           N  
ATOM   3037 1HH1 ARG A 193     143.877  69.052  68.608  1.00 34.31           H  
ATOM   3038 2HH1 ARG A 193     144.464  68.689  66.888  1.00 34.31           H  
ATOM   3039  NH2 ARG A 193     143.490  66.357  66.802  1.00 36.81           N  
ATOM   3040 1HH2 ARG A 193     143.047  65.384  66.848  1.00 34.31           H  
ATOM   3041 2HH2 ARG A 193     144.007  66.668  65.918  1.00 34.31           H  
ATOM   3042  C   ARG A 193     137.797  68.771  69.175  1.00 30.79           C  
ATOM   3043  O   ARG A 193     137.693  67.597  68.809  1.00 30.10           O  
ATOM   3044  N   ARG A 194     136.768  69.603  69.266  1.00 30.05           N  
ATOM   3045  HN  ARG A 194     136.939  70.595  69.629  1.00 29.95           H  
ATOM   3046  CA  ARG A 194     135.413  69.219  68.891  1.00 29.27           C  
ATOM   3047  HA  ARG A 194     135.351  68.131  68.872  1.00 29.95           H  
ATOM   3048  CB  ARG A 194     134.413  69.748  69.921  1.00 28.39           C  
ATOM   3049  HB1 ARG A 194     134.604  70.811  70.066  1.00 29.95           H  
ATOM   3050  HB2 ARG A 194     133.408  69.610  69.522  1.00 29.95           H  
ATOM   3051  CG  ARG A 194     134.483  69.067  71.272  1.00 26.84           C  
ATOM   3052  HG1 ARG A 194     135.529  68.958  71.557  1.00 29.95           H  
ATOM   3053  HG2 ARG A 194     133.969  69.688  72.006  1.00 29.95           H  
ATOM   3054  CD  ARG A 194     133.834  67.692  71.253  1.00 28.10           C  
ATOM   3055  HD1 ARG A 194     132.947  67.724  70.621  1.00 29.95           H  
ATOM   3056  HD2 ARG A 194     134.542  66.967  70.850  1.00 29.95           H  
ATOM   3057  NE  ARG A 194     133.447  67.286  72.606  1.00 32.19           N1+
ATOM   3058  HE  ARG A 194     133.697  67.947  73.409  1.00 29.95           H  
ATOM   3059  CZ  ARG A 194     132.809  66.160  72.915  1.00 32.18           C  
ATOM   3060  NH1 ARG A 194     132.476  65.301  71.965  1.00 35.36           N  
ATOM   3061 1HH1 ARG A 194     132.720  65.511  70.944  1.00 29.95           H  
ATOM   3062 2HH1 ARG A 194     131.963  64.397  72.217  1.00 29.95           H  
ATOM   3063  NH2 ARG A 194     132.498  65.897  74.177  1.00 30.91           N  
ATOM   3064 1HH2 ARG A 194     132.760  66.591  74.948  1.00 29.95           H  
ATOM   3065 2HH2 ARG A 194     131.985  64.991  74.424  1.00 29.95           H  
ATOM   3066  C   ARG A 194     135.074  69.745  67.522  1.00 28.55           C  
ATOM   3067  O   ARG A 194     134.696  70.908  67.349  1.00 27.57           O  
ATOM   3068  N   ILE A 195     135.209  68.874  66.534  1.00 27.86           N  
ATOM   3069  HN  ILE A 195     135.500  67.868  66.754  1.00 27.62           H  
ATOM   3070  CA  ILE A 195     134.968  69.263  65.160  1.00 28.49           C  
ATOM   3071  HA  ILE A 195     135.182  70.329  65.089  1.00 27.62           H  
ATOM   3072  CB  ILE A 195     135.974  68.536  64.225  1.00 27.34           C  
ATOM   3073  HB  ILE A 195     135.698  67.485  64.142  1.00 27.62           H  
ATOM   3074  CG2 ILE A 195     135.965  69.170  62.849  1.00 25.97           C  
ATOM   3075 1HG2 ILE A 195     136.674  68.651  62.205  1.00 27.62           H  
ATOM   3076 2HG2 ILE A 195     136.249  70.219  62.930  1.00 27.62           H  
ATOM   3077 3HG2 ILE A 195     134.965  69.097  62.421  1.00 27.62           H  
ATOM   3078  CG1 ILE A 195     137.385  68.648  64.816  1.00 25.87           C  
ATOM   3079 1HG1 ILE A 195     137.585  69.700  65.019  1.00 27.62           H  
ATOM   3080 2HG1 ILE A 195     137.407  68.087  65.750  1.00 27.62           H  
ATOM   3081  CD1 ILE A 195     138.490  68.122  63.925  1.00 25.92           C  
ATOM   3082 1HD1 ILE A 195     139.450  68.243  64.426  1.00 27.62           H  
ATOM   3083 2HD1 ILE A 195     138.497  68.678  62.988  1.00 27.62           H  
ATOM   3084 3HD1 ILE A 195     138.319  67.065  63.719  1.00 27.62           H  
ATOM   3085  C   ILE A 195     133.543  69.063  64.664  1.00 29.65           C  
ATOM   3086  O   ILE A 195     133.099  67.938  64.399  1.00 29.83           O  
ATOM   3087  N   PHE A 196     132.825  70.181  64.545  1.00 28.17           N  
ATOM   3088  HN  PHE A 196     133.280  71.111  64.815  1.00 23.94           H  
ATOM   3089  CA  PHE A 196     131.449  70.194  64.064  1.00 25.52           C  
ATOM   3090  HA  PHE A 196     131.204  69.196  63.700  1.00 23.94           H  
ATOM   3091  CB  PHE A 196     130.491  70.539  65.200  1.00 22.58           C  
ATOM   3092  HB1 PHE A 196     130.782  71.505  65.613  1.00 23.94           H  
ATOM   3093  HB2 PHE A 196     129.483  70.607  64.790  1.00 23.94           H  
ATOM   3094  CG  PHE A 196     130.482  69.541  66.303  1.00 21.67           C  
ATOM   3095  CD1 PHE A 196     131.531  69.477  67.209  1.00 22.32           C  
ATOM   3096  HD1 PHE A 196     132.378  70.155  67.101  1.00 23.94           H  
ATOM   3097  CD2 PHE A 196     129.412  68.666  66.453  1.00 23.33           C  
ATOM   3098  HD2 PHE A 196     128.584  68.705  65.746  1.00 23.94           H  
ATOM   3099  CE1 PHE A 196     131.514  68.553  68.259  1.00 23.22           C  
ATOM   3100  HE1 PHE A 196     132.344  68.515  68.964  1.00 23.94           H  
ATOM   3101  CE2 PHE A 196     129.383  67.736  67.499  1.00 23.26           C  
ATOM   3102  HE2 PHE A 196     128.537  67.057  67.604  1.00 23.94           H  
ATOM   3103  CZ  PHE A 196     130.437  67.681  68.404  1.00 22.53           C  
ATOM   3104  HZ  PHE A 196     130.421  66.960  69.222  1.00 23.94           H  
ATOM   3105  C   PHE A 196     131.253  71.176  62.930  1.00 26.22           C  
ATOM   3106  O   PHE A 196     131.659  72.334  63.019  1.00 24.47           O  
ATOM   3107  N   GLY A 197     130.629  70.712  61.852  1.00 28.05           N  
ATOM   3108  HN  GLY A 197     130.289  69.698  61.831  1.00 30.81           H  
ATOM   3109  CA  GLY A 197     130.405  71.570  60.704  1.00 30.60           C  
ATOM   3110  HA1 GLY A 197     129.371  71.454  60.379  1.00 30.81           H  
ATOM   3111  HA2 GLY A 197     130.579  72.604  61.002  1.00 30.81           H  
ATOM   3112  C   GLY A 197     131.321  71.240  59.537  1.00 31.96           C  
ATOM   3113  O   GLY A 197     131.557  70.069  59.234  1.00 32.64           O  
ATOM   3114  N   PHE A 198     131.840  72.273  58.882  1.00 32.32           N  
ATOM   3115  HN  PHE A 198     131.602  73.266  59.201  1.00 30.55           H  
ATOM   3116  CA  PHE A 198     132.726  72.086  57.740  1.00 33.00           C  
ATOM   3117  HA  PHE A 198     132.988  73.069  57.348  1.00 30.55           H  
ATOM   3118  CB  PHE A 198     134.006  71.400  58.200  1.00 30.48           C  
ATOM   3119  HB1 PHE A 198     133.762  70.383  58.508  1.00 30.55           H  
ATOM   3120  HB2 PHE A 198     134.702  71.369  57.362  1.00 30.55           H  
ATOM   3121  CG  PHE A 198     134.672  72.096  59.344  1.00 29.11           C  
ATOM   3122  CD1 PHE A 198     134.787  71.478  60.578  1.00 27.46           C  
ATOM   3123  HD1 PHE A 198     134.412  70.463  60.711  1.00 30.55           H  
ATOM   3124  CD2 PHE A 198     135.159  73.394  59.194  1.00 29.25           C  
ATOM   3125  HD2 PHE A 198     135.076  73.890  58.227  1.00 30.55           H  
ATOM   3126  CE1 PHE A 198     135.379  72.143  61.654  1.00 28.29           C  
ATOM   3127  HE1 PHE A 198     135.465  71.647  62.621  1.00 30.55           H  
ATOM   3128  CE2 PHE A 198     135.749  74.065  60.259  1.00 27.57           C  
ATOM   3129  HE2 PHE A 198     136.124  75.080  60.125  1.00 30.55           H  
ATOM   3130  CZ  PHE A 198     135.859  73.440  61.492  1.00 27.96           C  
ATOM   3131  HZ  PHE A 198     136.319  73.962  62.331  1.00 30.55           H  
ATOM   3132  C   PHE A 198     132.071  71.298  56.634  1.00 34.66           C  
ATOM   3133  O   PHE A 198     131.127  71.781  55.998  1.00 35.95           O  
ATOM   3134  N   ASN A 199     132.561  70.087  56.383  1.00 35.89           N  
ATOM   3135  HN  ASN A 199     133.396  69.725  56.945  1.00 37.98           H  
ATOM   3136  CA  ASN A 199     131.968  69.247  55.346  1.00 37.05           C  
ATOM   3137  HA  ASN A 199     131.290  69.869  54.762  1.00 37.98           H  
ATOM   3138  CB  ASN A 199     133.046  68.708  54.394  1.00 38.28           C  
ATOM   3139  HB1 ASN A 199     134.025  68.893  54.835  1.00 37.98           H  
ATOM   3140  HB2 ASN A 199     132.899  67.635  54.272  1.00 37.98           H  
ATOM   3141  CG  ASN A 199     132.998  69.369  53.014  1.00 40.09           C  
ATOM   3142  OD1 ASN A 199     131.953  69.385  52.349  1.00 39.04           O  
ATOM   3143  ND2 ASN A 199     134.135  69.908  52.576  1.00 40.26           N  
ATOM   3144 1HD2 ASN A 199     135.016  69.864  53.181  1.00 37.98           H  
ATOM   3145 2HD2 ASN A 199     134.167  70.385  51.619  1.00 37.98           H  
ATOM   3146  C   ASN A 199     131.163  68.108  55.926  1.00 36.40           C  
ATOM   3147  O   ASN A 199     130.690  67.219  55.214  1.00 36.85           O  
ATOM   3148  N   ALA A 200     130.995  68.143  57.241  1.00 35.82           N  
ATOM   3149  HN  ALA A 200     131.436  68.939  57.804  1.00 35.04           H  
ATOM   3150  CA  ALA A 200     130.226  67.124  57.935  1.00 35.12           C  
ATOM   3151  HA  ALA A 200     130.060  67.459  58.959  1.00 35.04           H  
ATOM   3152  CB  ALA A 200     128.862  66.946  57.260  1.00 36.62           C  
ATOM   3153  HB1 ALA A 200     128.292  66.180  57.787  1.00 35.04           H  
ATOM   3154  HB2 ALA A 200     129.006  66.642  56.223  1.00 35.04           H  
ATOM   3155  HB3 ALA A 200     128.316  67.889  57.289  1.00 35.04           H  
ATOM   3156  C   ALA A 200     130.940  65.818  57.982  1.00 34.31           C  
ATOM   3157  O   ALA A 200     130.330  64.763  58.180  1.00 33.34           O  
ATOM   3158  N   LEU A 201     132.250  65.874  57.798  1.00 32.71           N  
ATOM   3159  HN  LEU A 201     132.728  66.817  57.632  1.00 32.95           H  
ATOM   3160  CA  LEU A 201     133.035  64.658  57.822  1.00 33.34           C  
ATOM   3161  HA  LEU A 201     132.456  63.892  57.307  1.00 32.95           H  
ATOM   3162  CB  LEU A 201     134.326  64.860  57.025  1.00 33.71           C  
ATOM   3163  HB1 LEU A 201     134.864  65.713  57.438  1.00 32.95           H  
ATOM   3164  HB2 LEU A 201     134.940  63.964  57.116  1.00 32.95           H  
ATOM   3165  CG  LEU A 201     134.050  65.121  55.541  1.00 33.46           C  
ATOM   3166  HG  LEU A 201     133.516  66.066  55.444  1.00 32.95           H  
ATOM   3167  CD1 LEU A 201     135.355  65.216  54.771  1.00 31.76           C  
ATOM   3168 1HD1 LEU A 201     135.143  65.402  53.718  1.00 32.95           H  
ATOM   3169 2HD1 LEU A 201     135.905  64.280  54.871  1.00 32.95           H  
ATOM   3170 3HD1 LEU A 201     135.954  66.034  55.170  1.00 32.95           H  
ATOM   3171  CD2 LEU A 201     133.171  64.002  54.991  1.00 34.00           C  
ATOM   3172 1HD2 LEU A 201     132.971  64.182  53.935  1.00 32.95           H  
ATOM   3173 2HD2 LEU A 201     132.229  63.976  55.539  1.00 32.95           H  
ATOM   3174 3HD2 LEU A 201     133.684  63.047  55.105  1.00 32.95           H  
ATOM   3175  C   LEU A 201     133.336  64.132  59.211  1.00 32.33           C  
ATOM   3176  O   LEU A 201     133.612  62.948  59.373  1.00 32.32           O  
ATOM   3177  N   VAL A 202     133.267  64.994  60.220  1.00 32.13           N  
ATOM   3178  HN  VAL A 202     133.012  66.015  60.026  1.00 30.60           H  
ATOM   3179  CA  VAL A 202     133.534  64.567  61.590  1.00 30.98           C  
ATOM   3180  HA  VAL A 202     133.798  63.510  61.564  1.00 30.60           H  
ATOM   3181  CB  VAL A 202     134.723  65.333  62.181  1.00 30.18           C  
ATOM   3182  HB  VAL A 202     134.392  66.337  62.446  1.00 30.60           H  
ATOM   3183  CG1 VAL A 202     135.207  64.634  63.443  1.00 27.56           C  
ATOM   3184 1HG1 VAL A 202     136.052  65.181  63.861  1.00 30.60           H  
ATOM   3185 2HG1 VAL A 202     135.517  63.618  63.200  1.00 30.60           H  
ATOM   3186 3HG1 VAL A 202     134.399  64.602  64.174  1.00 30.60           H  
ATOM   3187  CG2 VAL A 202     135.831  65.445  61.151  1.00 28.45           C  
ATOM   3188 1HG2 VAL A 202     136.672  65.991  61.579  1.00 30.60           H  
ATOM   3189 2HG2 VAL A 202     135.461  65.978  60.275  1.00 30.60           H  
ATOM   3190 3HG2 VAL A 202     136.157  64.447  60.858  1.00 30.60           H  
ATOM   3191  C   VAL A 202     132.346  64.727  62.525  1.00 31.31           C  
ATOM   3192  O   VAL A 202     131.781  63.743  62.997  1.00 33.60           O  
ATOM   3193  N   ASP A 203     131.964  65.969  62.798  1.00 30.39           N  
ATOM   3194  HN  ASP A 203     132.502  66.782  62.357  1.00 28.52           H  
ATOM   3195  CA  ASP A 203     130.833  66.268  63.680  1.00 29.42           C  
ATOM   3196  HA  ASP A 203     130.879  67.332  63.911  1.00 28.52           H  
ATOM   3197  CB  ASP A 203     129.501  66.020  62.967  1.00 28.16           C  
ATOM   3198  HB1 ASP A 203     129.508  65.010  62.556  1.00 28.52           H  
ATOM   3199  HB2 ASP A 203     128.694  66.111  63.694  1.00 28.52           H  
ATOM   3200  CG  ASP A 203     129.253  66.995  61.846  1.00 28.05           C  
ATOM   3201  OD1 ASP A 203     129.735  68.147  61.945  1.00 27.03           O  
ATOM   3202  OD2 ASP A 203     128.563  66.611  60.874  1.00 26.61           O  
ATOM   3203  C   ASP A 203     130.818  65.526  65.000  1.00 29.28           C  
ATOM   3204  O   ASP A 203     129.791  64.970  65.404  1.00 29.21           O  
ATOM   3205  N   ARG A 204     131.958  65.515  65.677  1.00 27.64           N  
ATOM   3206  HN  ARG A 204     132.820  65.987  65.254  1.00 21.41           H  
ATOM   3207  CA  ARG A 204     132.067  64.877  66.980  1.00 28.41           C  
ATOM   3208  HA  ARG A 204     131.352  65.358  67.648  1.00 21.41           H  
ATOM   3209  CB  ARG A 204     131.703  63.385  66.898  1.00 25.66           C  
ATOM   3210  HB1 ARG A 204     131.714  62.982  67.911  1.00 21.41           H  
ATOM   3211  HB2 ARG A 204     130.697  63.309  66.486  1.00 21.41           H  
ATOM   3212  CG  ARG A 204     132.622  62.526  66.045  1.00 20.57           C  
ATOM   3213  HG1 ARG A 204     132.517  62.824  65.002  1.00 21.41           H  
ATOM   3214  HG2 ARG A 204     133.652  62.684  66.366  1.00 21.41           H  
ATOM   3215  CD  ARG A 204     132.287  61.044  66.171  1.00 16.88           C  
ATOM   3216  HD1 ARG A 204     133.182  60.470  65.930  1.00 21.41           H  
ATOM   3217  HD2 ARG A 204     131.995  60.847  67.203  1.00 21.41           H  
ATOM   3218  NE  ARG A 204     131.205  60.594  65.295  1.00 15.44           N1+
ATOM   3219  HE  ARG A 204     130.806  61.289  64.586  1.00 21.41           H  
ATOM   3220  CZ  ARG A 204     130.690  59.365  65.333  1.00 14.39           C  
ATOM   3221  NH1 ARG A 204     131.163  58.492  66.209  1.00 13.55           N  
ATOM   3222 1HH1 ARG A 204     131.950  58.776  66.876  1.00 21.41           H  
ATOM   3223 2HH1 ARG A 204     130.758  57.502  66.250  1.00 21.41           H  
ATOM   3224  NH2 ARG A 204     129.729  58.993  64.486  1.00 10.74           N  
ATOM   3225 1HH2 ARG A 204     129.358  59.686  63.760  1.00 21.41           H  
ATOM   3226 2HH2 ARG A 204     129.329  58.002  64.533  1.00 21.41           H  
ATOM   3227  C   ARG A 204     133.437  65.038  67.579  1.00 30.66           C  
ATOM   3228  O   ARG A 204     134.216  65.901  67.162  1.00 31.52           O  
ATOM   3229  N   GLN A 205     133.741  64.229  68.581  1.00 32.02           N  
ATOM   3230  HN  GLN A 205     133.021  63.523  68.937  1.00 36.69           H  
ATOM   3231  CA  GLN A 205     135.049  64.302  69.193  1.00 33.90           C  
ATOM   3232  HA  GLN A 205     135.253  65.339  69.461  1.00 36.69           H  
ATOM   3233  CB  GLN A 205     135.100  63.450  70.459  1.00 35.45           C  
ATOM   3234  HB1 GLN A 205     134.297  63.771  71.123  1.00 36.69           H  
ATOM   3235  HB2 GLN A 205     134.946  62.408  70.179  1.00 36.69           H  
ATOM   3236  CG  GLN A 205     136.414  63.555  71.211  1.00 37.73           C  
ATOM   3237  HG1 GLN A 205     136.353  62.942  72.110  1.00 36.69           H  
ATOM   3238  HG2 GLN A 205     137.215  63.184  70.571  1.00 36.69           H  
ATOM   3239  CD  GLN A 205     136.732  64.981  71.613  1.00 39.15           C  
ATOM   3240  OE1 GLN A 205     135.969  65.612  72.342  1.00 40.71           O  
ATOM   3241  NE2 GLN A 205     137.860  65.498  71.134  1.00 40.12           N  
ATOM   3242 1HE2 GLN A 205     138.490  64.911  70.499  1.00 36.69           H  
ATOM   3243 2HE2 GLN A 205     138.137  66.501  71.384  1.00 36.69           H  
ATOM   3244  C   GLN A 205     136.107  63.834  68.246  1.00 35.25           C  
ATOM   3245  O   GLN A 205     136.024  62.733  67.701  1.00 35.84           O  
ATOM   3246  N   ALA A 206     137.109  64.673  68.022  1.00 35.97           N  
ATOM   3247  HN  ALA A 206     137.117  65.631  68.499  1.00 35.15           H  
ATOM   3248  CA  ALA A 206     138.192  64.302  67.136  1.00 34.96           C  
ATOM   3249  HA  ALA A 206     137.769  63.766  66.287  1.00 35.15           H  
ATOM   3250  CB  ALA A 206     138.882  65.543  66.615  1.00 33.30           C  
ATOM   3251  HB1 ALA A 206     139.695  65.255  65.949  1.00 35.15           H  
ATOM   3252  HB2 ALA A 206     139.283  66.115  67.452  1.00 35.15           H  
ATOM   3253  HB3 ALA A 206     138.165  66.155  66.068  1.00 35.15           H  
ATOM   3254  C   ALA A 206     139.191  63.403  67.809  1.00 35.44           C  
ATOM   3255  O   ALA A 206     140.041  63.865  68.565  1.00 36.08           O  
ATOM   3256  N   ASP A 207     139.072  62.104  67.561  1.00 36.59           N  
ATOM   3257  HN  ASP A 207     138.270  61.768  66.938  1.00 37.91           H  
ATOM   3258  CA  ASP A 207     140.001  61.118  68.112  1.00 37.64           C  
ATOM   3259  HA  ASP A 207     140.891  61.643  68.460  1.00 37.91           H  
ATOM   3260  CB  ASP A 207     139.373  60.388  69.309  1.00 37.59           C  
ATOM   3261  HB1 ASP A 207     140.106  59.692  69.716  1.00 37.91           H  
ATOM   3262  HB2 ASP A 207     139.110  61.125  70.068  1.00 37.91           H  
ATOM   3263  CG  ASP A 207     138.134  59.619  68.936  1.00 38.10           C  
ATOM   3264  OD1 ASP A 207     138.129  59.023  67.839  1.00 37.42           O  
ATOM   3265  OD2 ASP A 207     137.174  59.597  69.741  1.00 39.30           O  
ATOM   3266  C   ASP A 207     140.422  60.120  67.043  1.00 38.35           C  
ATOM   3267  O   ASP A 207     140.054  60.288  65.878  1.00 38.28           O  
ATOM   3268  N   ASN A 208     141.193  59.095  67.399  1.00 38.44           N  
ATOM   3269  HN  ASN A 208     141.501  58.980  68.417  1.00 40.65           H  
ATOM   3270  CA  ASN A 208     141.616  58.128  66.387  1.00 38.95           C  
ATOM   3271  HA  ASN A 208     142.099  58.684  65.584  1.00 40.65           H  
ATOM   3272  CB  ASN A 208     142.646  57.139  66.949  1.00 40.68           C  
ATOM   3273  HB1 ASN A 208     142.369  56.894  67.974  1.00 40.65           H  
ATOM   3274  HB2 ASN A 208     142.628  56.235  66.341  1.00 40.65           H  
ATOM   3275  CG  ASN A 208     144.059  57.696  66.948  1.00 42.96           C  
ATOM   3276  OD1 ASN A 208     144.476  58.379  66.007  1.00 42.79           O  
ATOM   3277  ND2 ASN A 208     144.815  57.387  67.999  1.00 44.92           N  
ATOM   3278 1HD2 ASN A 208     144.417  56.778  68.783  1.00 40.65           H  
ATOM   3279 2HD2 ASN A 208     145.820  57.748  68.059  1.00 40.65           H  
ATOM   3280  C   ASN A 208     140.476  57.352  65.780  1.00 38.09           C  
ATOM   3281  O   ASN A 208     140.543  56.939  64.625  1.00 38.36           O  
ATOM   3282  N   GLU A 209     139.419  57.145  66.555  1.00 37.20           N  
ATOM   3283  HN  GLU A 209     139.413  57.532  67.553  1.00 40.84           H  
ATOM   3284  CA  GLU A 209     138.269  56.401  66.070  1.00 36.96           C  
ATOM   3285  HA  GLU A 209     138.636  55.538  65.514  1.00 40.84           H  
ATOM   3286  CB  GLU A 209     137.460  55.888  67.256  1.00 38.71           C  
ATOM   3287  HB1 GLU A 209     137.026  56.743  67.774  1.00 40.84           H  
ATOM   3288  HB2 GLU A 209     136.663  55.248  66.879  1.00 40.84           H  
ATOM   3289  CG  GLU A 209     138.293  55.086  68.259  1.00 43.06           C  
ATOM   3290  HG1 GLU A 209     139.005  55.760  68.736  1.00 40.84           H  
ATOM   3291  HG2 GLU A 209     137.624  54.671  69.013  1.00 40.84           H  
ATOM   3292  CD  GLU A 209     139.069  53.937  67.612  1.00 46.56           C  
ATOM   3293  OE1 GLU A 209     138.454  53.150  66.852  1.00 47.49           O  
ATOM   3294  OE2 GLU A 209     140.292  53.819  67.872  1.00 45.84           O  
ATOM   3295  C   GLU A 209     137.403  57.219  65.144  1.00 36.10           C  
ATOM   3296  O   GLU A 209     136.922  56.737  64.111  1.00 35.67           O  
ATOM   3297  N   SER A 210     137.187  58.475  65.511  1.00 34.85           N  
ATOM   3298  HN  SER A 210     137.586  58.841  66.434  1.00 33.89           H  
ATOM   3299  CA  SER A 210     136.408  59.350  64.657  1.00 34.07           C  
ATOM   3300  HA  SER A 210     135.413  58.925  64.527  1.00 33.89           H  
ATOM   3301  CB  SER A 210     136.279  60.742  65.296  1.00 34.00           C  
ATOM   3302  HB1 SER A 210     135.710  61.384  64.624  1.00 33.89           H  
ATOM   3303  HB2 SER A 210     135.747  60.645  66.243  1.00 33.89           H  
ATOM   3304  OG  SER A 210     137.542  61.344  65.542  1.00 34.09           O  
ATOM   3305  HG  SER A 210     138.098  60.738  66.195  1.00 33.89           H  
ATOM   3306  C   SER A 210     137.079  59.448  63.312  1.00 33.44           C  
ATOM   3307  O   SER A 210     136.434  59.563  62.272  1.00 32.90           O  
ATOM   3308  N   LYS A 211     138.408  59.369  63.348  1.00 32.99           N  
ATOM   3309  HN  LYS A 211     138.888  59.256  64.297  1.00 32.40           H  
ATOM   3310  CA  LYS A 211     139.236  59.430  62.152  1.00 32.85           C  
ATOM   3311  HA  LYS A 211     139.124  60.415  61.698  1.00 32.40           H  
ATOM   3312  CB  LYS A 211     140.699  59.233  62.540  1.00 31.43           C  
ATOM   3313  HB1 LYS A 211     140.901  59.853  63.414  1.00 32.40           H  
ATOM   3314  HB2 LYS A 211     140.839  58.183  62.798  1.00 32.40           H  
ATOM   3315  CG  LYS A 211     141.709  59.589  61.473  1.00 29.30           C  
ATOM   3316  HG1 LYS A 211     141.556  58.954  60.600  1.00 32.40           H  
ATOM   3317  HG2 LYS A 211     141.586  60.634  61.189  1.00 32.40           H  
ATOM   3318  CD  LYS A 211     143.108  59.373  62.019  1.00 30.80           C  
ATOM   3319  HD1 LYS A 211     143.221  59.955  62.934  1.00 32.40           H  
ATOM   3320  HD2 LYS A 211     143.237  58.314  62.243  1.00 32.40           H  
ATOM   3321  CE  LYS A 211     144.184  59.798  61.035  1.00 32.83           C  
ATOM   3322  HE1 LYS A 211     144.099  59.196  60.131  1.00 32.40           H  
ATOM   3323  HE2 LYS A 211     144.045  60.850  60.786  1.00 32.40           H  
ATOM   3324  NZ  LYS A 211     145.547  59.610  61.622  1.00 34.72           N1+
ATOM   3325  HZ1 LYS A 211     146.287  59.915  60.912  1.00 32.40           H  
ATOM   3326  HZ2 LYS A 211     145.692  58.578  61.866  1.00 32.40           H  
ATOM   3327  HZ3 LYS A 211     145.639  60.202  62.509  1.00 32.40           H  
ATOM   3328  C   LYS A 211     138.828  58.385  61.147  1.00 33.95           C  
ATOM   3329  O   LYS A 211     138.608  58.686  59.965  1.00 32.69           O  
ATOM   3330  N   LYS A 212     138.727  57.144  61.623  1.00 34.04           N  
ATOM   3331  HN  LYS A 212     138.953  56.957  62.652  1.00 36.16           H  
ATOM   3332  CA  LYS A 212     138.317  56.043  60.773  1.00 35.66           C  
ATOM   3333  HA  LYS A 212     139.112  55.827  60.059  1.00 36.16           H  
ATOM   3334  CB  LYS A 212     138.043  54.792  61.615  1.00 35.09           C  
ATOM   3335  HB1 LYS A 212     137.220  55.014  62.294  1.00 36.16           H  
ATOM   3336  HB2 LYS A 212     137.751  53.987  60.941  1.00 36.16           H  
ATOM   3337  CG  LYS A 212     139.225  54.309  62.446  1.00 35.85           C  
ATOM   3338  HG1 LYS A 212     140.060  54.091  61.781  1.00 36.16           H  
ATOM   3339  HG2 LYS A 212     139.512  55.095  63.144  1.00 36.16           H  
ATOM   3340  CD  LYS A 212     138.875  53.046  63.236  1.00 36.04           C  
ATOM   3341  HD1 LYS A 212     138.039  53.265  63.900  1.00 36.16           H  
ATOM   3342  HD2 LYS A 212     138.588  52.260  62.537  1.00 36.16           H  
ATOM   3343  CE  LYS A 212     140.056  52.559  64.071  1.00 35.86           C  
ATOM   3344  HE1 LYS A 212     140.858  52.252  63.400  1.00 36.16           H  
ATOM   3345  HE2 LYS A 212     140.402  53.378  64.702  1.00 36.16           H  
ATOM   3346  NZ  LYS A 212     139.688  51.405  64.940  1.00 36.99           N1+
ATOM   3347  HZ1 LYS A 212     140.542  51.097  65.506  1.00 36.16           H  
ATOM   3348  HZ2 LYS A 212     139.352  50.592  64.331  1.00 36.16           H  
ATOM   3349  HZ3 LYS A 212     138.905  51.697  65.608  1.00 36.16           H  
ATOM   3350  C   LYS A 212     137.070  56.418  60.025  1.00 37.26           C  
ATOM   3351  O   LYS A 212     136.961  56.263  58.801  1.00 38.61           O  
ATOM   3352  N   ILE A 213     136.117  56.946  60.782  1.00 37.32           N  
ATOM   3353  HN  ILE A 213     136.293  57.070  61.830  1.00 38.00           H  
ATOM   3354  CA  ILE A 213     134.846  57.359  60.227  1.00 37.27           C  
ATOM   3355  HA  ILE A 213     134.420  56.506  59.700  1.00 38.00           H  
ATOM   3356  CB  ILE A 213     133.874  57.740  61.377  1.00 38.57           C  
ATOM   3357  HB  ILE A 213     134.290  58.578  61.936  1.00 38.00           H  
ATOM   3358  CG2 ILE A 213     132.511  58.130  60.831  1.00 37.88           C  
ATOM   3359 1HG2 ILE A 213     131.850  58.392  61.657  1.00 38.00           H  
ATOM   3360 2HG2 ILE A 213     132.087  57.291  60.279  1.00 38.00           H  
ATOM   3361 3HG2 ILE A 213     132.617  58.987  60.165  1.00 38.00           H  
ATOM   3362  CG1 ILE A 213     133.713  56.539  62.314  1.00 40.03           C  
ATOM   3363 1HG1 ILE A 213     133.348  55.696  61.727  1.00 38.00           H  
ATOM   3364 2HG1 ILE A 213     134.692  56.297  62.728  1.00 38.00           H  
ATOM   3365  CD1 ILE A 213     132.756  56.763  63.465  1.00 41.70           C  
ATOM   3366 1HD1 ILE A 213     132.704  55.862  64.076  1.00 38.00           H  
ATOM   3367 2HD1 ILE A 213     131.765  56.994  63.074  1.00 38.00           H  
ATOM   3368 3HD1 ILE A 213     133.109  57.595  64.075  1.00 38.00           H  
ATOM   3369  C   ILE A 213     134.992  58.489  59.235  1.00 36.04           C  
ATOM   3370  O   ILE A 213     134.343  58.494  58.195  1.00 35.21           O  
ATOM   3371  N   ALA A 214     135.868  59.441  59.538  1.00 35.95           N  
ATOM   3372  HN  ALA A 214     136.423  59.372  60.450  1.00 36.93           H  
ATOM   3373  CA  ALA A 214     136.089  60.579  58.651  1.00 36.89           C  
ATOM   3374  HA  ALA A 214     135.137  61.093  58.518  1.00 36.93           H  
ATOM   3375  CB  ALA A 214     137.064  61.552  59.293  1.00 35.77           C  
ATOM   3376  HB1 ALA A 214     137.225  62.399  58.626  1.00 36.93           H  
ATOM   3377  HB2 ALA A 214     138.013  61.049  59.475  1.00 36.93           H  
ATOM   3378  HB3 ALA A 214     136.654  61.907  60.238  1.00 36.93           H  
ATOM   3379  C   ALA A 214     136.594  60.167  57.286  1.00 38.80           C  
ATOM   3380  O   ALA A 214     136.072  60.606  56.254  1.00 37.22           O  
ATOM   3381  N   LEU A 215     137.627  59.325  57.280  1.00 40.67           N  
ATOM   3382  HN  LEU A 215     138.045  59.005  58.212  1.00 42.79           H  
ATOM   3383  CA  LEU A 215     138.201  58.829  56.037  1.00 41.64           C  
ATOM   3384  HA  LEU A 215     138.514  59.683  55.436  1.00 42.79           H  
ATOM   3385  CB  LEU A 215     139.427  57.958  56.318  1.00 42.26           C  
ATOM   3386  HB1 LEU A 215     139.151  57.216  57.067  1.00 42.79           H  
ATOM   3387  HB2 LEU A 215     139.705  57.455  55.392  1.00 42.79           H  
ATOM   3388  CG  LEU A 215     140.651  58.719  56.831  1.00 44.48           C  
ATOM   3389  HG  LEU A 215     140.349  59.335  57.678  1.00 42.79           H  
ATOM   3390  CD1 LEU A 215     141.723  57.750  57.294  1.00 42.92           C  
ATOM   3391 1HD1 LEU A 215     142.586  58.308  57.656  1.00 42.79           H  
ATOM   3392 2HD1 LEU A 215     142.024  57.115  56.461  1.00 42.79           H  
ATOM   3393 3HD1 LEU A 215     141.329  57.129  58.099  1.00 42.79           H  
ATOM   3394  CD2 LEU A 215     141.174  59.631  55.726  1.00 45.40           C  
ATOM   3395 1HD2 LEU A 215     142.047  60.176  56.086  1.00 42.79           H  
ATOM   3396 2HD2 LEU A 215     140.396  60.339  55.440  1.00 42.79           H  
ATOM   3397 3HD2 LEU A 215     141.453  59.030  54.860  1.00 42.79           H  
ATOM   3398  C   LEU A 215     137.195  58.039  55.253  1.00 42.46           C  
ATOM   3399  O   LEU A 215     137.074  58.192  54.032  1.00 42.50           O  
ATOM   3400  N   HIS A 216     136.455  57.182  55.950  1.00 40.92           N  
ATOM   3401  HN  HIS A 216     136.606  57.071  57.003  1.00 41.07           H  
ATOM   3402  CA  HIS A 216     135.442  56.399  55.271  1.00 40.22           C  
ATOM   3403  HA  HIS A 216     135.929  55.777  54.520  1.00 41.07           H  
ATOM   3404  CB  HIS A 216     134.708  55.492  56.250  1.00 40.42           C  
ATOM   3405  HB1 HIS A 216     135.441  54.866  56.758  1.00 41.07           H  
ATOM   3406  HB2 HIS A 216     134.193  56.116  56.981  1.00 41.07           H  
ATOM   3407  CG  HIS A 216     133.703  54.606  55.591  1.00 40.76           C  
ATOM   3408  CD2 HIS A 216     132.350  54.621  55.613  1.00 42.20           C  
ATOM   3409  HD2 HIS A 216     131.719  55.301  56.186  1.00 41.07           H  
ATOM   3410  ND1 HIS A 216     134.061  53.585  54.740  1.00 41.54           N  
ATOM   3411  HD1 HIS A 216     135.065  53.303  54.501  1.00 41.07           H  
ATOM   3412  CE1 HIS A 216     132.973  53.008  54.264  1.00 42.03           C  
ATOM   3413  HE1 HIS A 216     132.948  52.171  53.566  1.00 41.07           H  
ATOM   3414  NE2 HIS A 216     131.921  53.618  54.778  1.00 42.45           N  
ATOM   3415  C   HIS A 216     134.445  57.291  54.582  1.00 40.15           C  
ATOM   3416  O   HIS A 216     134.039  57.047  53.447  1.00 39.96           O  
ATOM   3417  N   ARG A 217     134.050  58.347  55.283  1.00 39.26           N  
ATOM   3418  HN  ARG A 217     134.442  58.496  56.267  1.00 34.28           H  
ATOM   3419  CA  ARG A 217     133.100  59.304  54.748  1.00 38.57           C  
ATOM   3420  HA  ARG A 217     132.209  58.760  54.435  1.00 34.28           H  
ATOM   3421  CB  ARG A 217     132.693  60.302  55.835  1.00 37.81           C  
ATOM   3422  HB1 ARG A 217     133.599  60.715  56.280  1.00 34.28           H  
ATOM   3423  HB2 ARG A 217     132.119  61.103  55.369  1.00 34.28           H  
ATOM   3424  CG  ARG A 217     131.852  59.691  56.941  1.00 32.38           C  
ATOM   3425  HG1 ARG A 217     130.913  59.335  56.518  1.00 34.28           H  
ATOM   3426  HG2 ARG A 217     132.395  58.853  57.379  1.00 34.28           H  
ATOM   3427  CD  ARG A 217     131.554  60.702  58.019  1.00 29.86           C  
ATOM   3428  HD1 ARG A 217     132.483  60.978  58.518  1.00 34.28           H  
ATOM   3429  HD2 ARG A 217     131.108  61.587  57.566  1.00 34.28           H  
ATOM   3430  NE  ARG A 217     130.631  60.150  58.999  1.00 30.09           N1+
ATOM   3431  HE  ARG A 217     130.212  59.186  58.797  1.00 34.28           H  
ATOM   3432  CZ  ARG A 217     130.270  60.754  60.125  1.00 29.20           C  
ATOM   3433  NH1 ARG A 217     130.747  61.948  60.437  1.00 30.06           N  
ATOM   3434 1HH1 ARG A 217     131.433  62.439  59.778  1.00 34.28           H  
ATOM   3435 2HH1 ARG A 217     130.447  62.423  61.348  1.00 34.28           H  
ATOM   3436  NH2 ARG A 217     129.441  60.146  60.955  1.00 30.57           N  
ATOM   3437 1HH2 ARG A 217     129.065  59.173  60.718  1.00 34.28           H  
ATOM   3438 2HH2 ARG A 217     129.146  60.627  61.864  1.00 34.28           H  
ATOM   3439  C   ARG A 217     133.642  60.044  53.555  1.00 39.53           C  
ATOM   3440  O   ARG A 217     133.006  60.071  52.498  1.00 39.70           O  
ATOM   3441  N   ALA A 218     134.818  60.651  53.718  1.00 39.29           N  
ATOM   3442  HN  ALA A 218     135.306  60.600  54.669  1.00 38.83           H  
ATOM   3443  CA  ALA A 218     135.455  61.384  52.627  1.00 38.94           C  
ATOM   3444  HA  ALA A 218     134.827  62.237  52.369  1.00 38.83           H  
ATOM   3445  CB  ALA A 218     136.816  61.902  53.077  1.00 37.59           C  
ATOM   3446  HB1 ALA A 218     137.286  62.448  52.259  1.00 38.83           H  
ATOM   3447  HB2 ALA A 218     137.449  61.062  53.363  1.00 38.83           H  
ATOM   3448  HB3 ALA A 218     136.688  62.567  53.931  1.00 38.83           H  
ATOM   3449  C   ALA A 218     135.601  60.505  51.404  1.00 39.65           C  
ATOM   3450  O   ALA A 218     135.371  60.917  50.261  1.00 38.67           O  
ATOM   3451  N   LYS A 219     135.985  59.264  51.665  1.00 40.87           N  
ATOM   3452  HN  LYS A 219     136.186  58.992  52.680  1.00 44.65           H  
ATOM   3453  CA  LYS A 219     136.145  58.256  50.630  1.00 43.22           C  
ATOM   3454  HA  LYS A 219     137.037  58.484  50.047  1.00 44.65           H  
ATOM   3455  CB  LYS A 219     136.327  56.896  51.312  1.00 44.36           C  
ATOM   3456  HB1 LYS A 219     137.204  56.962  51.956  1.00 44.65           H  
ATOM   3457  HB2 LYS A 219     135.442  56.708  51.920  1.00 44.65           H  
ATOM   3458  CG  LYS A 219     136.516  55.710  50.397  1.00 44.53           C  
ATOM   3459  HG1 LYS A 219     136.354  54.797  50.970  1.00 44.65           H  
ATOM   3460  HG2 LYS A 219     135.783  55.769  49.592  1.00 44.65           H  
ATOM   3461  CD  LYS A 219     137.903  55.663  49.789  1.00 46.27           C  
ATOM   3462  HD1 LYS A 219     137.967  56.389  48.978  1.00 44.65           H  
ATOM   3463  HD2 LYS A 219     138.641  55.906  50.554  1.00 44.65           H  
ATOM   3464  CE  LYS A 219     138.184  54.269  49.242  1.00 47.38           C  
ATOM   3465  HE1 LYS A 219     139.013  54.335  48.537  1.00 44.65           H  
ATOM   3466  HE2 LYS A 219     138.463  53.621  50.073  1.00 44.65           H  
ATOM   3467  NZ  LYS A 219     137.006  53.659  48.537  1.00 48.49           N1+
ATOM   3468  HZ1 LYS A 219     137.269  52.686  48.179  1.00 44.65           H  
ATOM   3469  HZ2 LYS A 219     136.724  54.278  47.711  1.00 44.65           H  
ATOM   3470  HZ3 LYS A 219     136.185  53.578  49.218  1.00 44.65           H  
ATOM   3471  C   LYS A 219     134.943  58.217  49.702  1.00 43.42           C  
ATOM   3472  O   LYS A 219     135.053  58.432  48.497  1.00 43.31           O  
ATOM   3473  N   GLU A 220     133.781  57.950  50.290  1.00 43.72           N  
ATOM   3474  HN  GLU A 220     133.771  57.785  51.347  1.00 44.89           H  
ATOM   3475  CA  GLU A 220     132.520  57.871  49.563  1.00 44.05           C  
ATOM   3476  HA  GLU A 220     132.641  57.160  48.746  1.00 44.89           H  
ATOM   3477  CB  GLU A 220     131.426  57.344  50.500  1.00 44.40           C  
ATOM   3478  HB1 GLU A 220     131.326  58.042  51.331  1.00 44.89           H  
ATOM   3479  HB2 GLU A 220     130.490  57.306  49.942  1.00 44.89           H  
ATOM   3480  CG  GLU A 220     131.693  55.961  51.072  1.00 44.68           C  
ATOM   3481  HG1 GLU A 220     131.628  55.231  50.265  1.00 44.89           H  
ATOM   3482  HG2 GLU A 220     132.697  55.946  51.496  1.00 44.89           H  
ATOM   3483  CD  GLU A 220     130.701  55.578  52.156  1.00 45.74           C  
ATOM   3484  OE1 GLU A 220     130.787  56.122  53.282  1.00 46.36           O  
ATOM   3485  OE2 GLU A 220     129.827  54.734  51.878  1.00 46.58           O  
ATOM   3486  C   GLU A 220     132.077  59.196  48.976  1.00 44.60           C  
ATOM   3487  O   GLU A 220     131.246  59.243  48.061  1.00 43.90           O  
ATOM   3488  N   ARG A 221     132.630  60.283  49.506  1.00 44.58           N  
ATOM   3489  HN  ARG A 221     133.351  60.177  50.290  1.00 47.97           H  
ATOM   3490  CA  ARG A 221     132.274  61.612  49.041  1.00 45.88           C  
ATOM   3491  HA  ARG A 221     131.278  61.546  48.603  1.00 47.97           H  
ATOM   3492  CB  ARG A 221     132.183  62.566  50.236  1.00 46.74           C  
ATOM   3493  HB1 ARG A 221     133.069  62.428  50.856  1.00 47.97           H  
ATOM   3494  HB2 ARG A 221     132.157  63.589  49.860  1.00 47.97           H  
ATOM   3495  CG  ARG A 221     130.938  62.336  51.108  1.00 47.25           C  
ATOM   3496  HG1 ARG A 221     130.121  62.954  50.734  1.00 47.97           H  
ATOM   3497  HG2 ARG A 221     130.654  61.285  51.054  1.00 47.97           H  
ATOM   3498  CD  ARG A 221     131.217  62.703  52.559  1.00 50.09           C  
ATOM   3499  HD1 ARG A 221     130.825  61.901  53.185  1.00 47.97           H  
ATOM   3500  HD2 ARG A 221     132.298  62.767  52.683  1.00 47.97           H  
ATOM   3501  NE  ARG A 221     130.637  63.966  53.035  1.00 51.12           N1+
ATOM   3502  HE  ARG A 221     130.396  64.028  54.076  1.00 47.97           H  
ATOM   3503  CZ  ARG A 221     130.384  65.041  52.291  1.00 50.05           C  
ATOM   3504  NH1 ARG A 221     130.638  65.049  50.991  1.00 50.52           N  
ATOM   3505 1HH1 ARG A 221     131.054  64.182  50.522  1.00 47.97           H  
ATOM   3506 2HH1 ARG A 221     130.428  65.923  50.410  1.00 47.97           H  
ATOM   3507  NH2 ARG A 221     129.899  66.131  52.864  1.00 49.80           N  
ATOM   3508 1HH2 ARG A 221     129.713  66.144  53.918  1.00 47.97           H  
ATOM   3509 2HH2 ARG A 221     129.693  66.999  52.274  1.00 47.97           H  
ATOM   3510  C   ARG A 221     133.195  62.153  47.978  1.00 45.91           C  
ATOM   3511  O   ARG A 221     132.990  63.252  47.461  1.00 45.76           O  
ATOM   3512  N   GLY A 222     134.218  61.372  47.649  1.00 46.16           N  
ATOM   3513  HN  GLY A 222     134.358  60.445  48.165  1.00 47.99           H  
ATOM   3514  CA  GLY A 222     135.150  61.754  46.601  1.00 47.98           C  
ATOM   3515  HA1 GLY A 222     135.641  60.840  46.267  1.00 47.99           H  
ATOM   3516  HA2 GLY A 222     134.556  62.167  45.786  1.00 47.99           H  
ATOM   3517  C   GLY A 222     136.248  62.759  46.896  1.00 49.26           C  
ATOM   3518  O   GLY A 222     136.696  63.459  45.987  1.00 48.57           O  
ATOM   3519  N   PHE A 223     136.692  62.838  48.145  1.00 50.03           N  
ATOM   3520  HN  PHE A 223     136.266  62.212  48.901  1.00 50.07           H  
ATOM   3521  CA  PHE A 223     137.754  63.770  48.493  1.00 51.63           C  
ATOM   3522  HA  PHE A 223     137.621  64.673  47.897  1.00 50.07           H  
ATOM   3523  CB  PHE A 223     137.663  64.158  49.969  1.00 50.48           C  
ATOM   3524  HB1 PHE A 223     137.537  63.248  50.556  1.00 50.07           H  
ATOM   3525  HB2 PHE A 223     138.594  64.649  50.253  1.00 50.07           H  
ATOM   3526  CG  PHE A 223     136.526  65.084  50.282  1.00 49.55           C  
ATOM   3527  CD1 PHE A 223     135.213  64.644  50.210  1.00 48.97           C  
ATOM   3528  HD1 PHE A 223     135.005  63.609  49.940  1.00 50.07           H  
ATOM   3529  CD2 PHE A 223     136.770  66.408  50.629  1.00 49.67           C  
ATOM   3530  HD2 PHE A 223     137.798  66.766  50.690  1.00 50.07           H  
ATOM   3531  CE1 PHE A 223     134.163  65.506  50.477  1.00 47.21           C  
ATOM   3532  HE1 PHE A 223     133.135  65.148  50.417  1.00 50.07           H  
ATOM   3533  CE2 PHE A 223     135.724  67.282  50.899  1.00 48.24           C  
ATOM   3534  HE2 PHE A 223     135.930  68.318  51.170  1.00 50.07           H  
ATOM   3535  CZ  PHE A 223     134.420  66.829  50.822  1.00 48.07           C  
ATOM   3536  HZ  PHE A 223     133.594  67.508  51.032  1.00 50.07           H  
ATOM   3537  C   PHE A 223     139.125  63.223  48.212  1.00 53.49           C  
ATOM   3538  O   PHE A 223     139.652  62.439  49.005  1.00 53.42           O  
ATOM   3539  N   HIS A 224     139.710  63.637  47.086  1.00 54.84           N  
ATOM   3540  HN  HIS A 224     139.183  64.323  46.456  1.00 56.18           H  
ATOM   3541  CA  HIS A 224     141.047  63.189  46.678  1.00 56.47           C  
ATOM   3542  HA  HIS A 224     140.933  62.243  46.148  1.00 56.18           H  
ATOM   3543  CB  HIS A 224     141.677  64.195  45.708  1.00 55.56           C  
ATOM   3544  HB1 HIS A 224     141.554  65.195  46.125  1.00 56.18           H  
ATOM   3545  HB2 HIS A 224     142.739  63.966  45.620  1.00 56.18           H  
ATOM   3546  CG  HIS A 224     141.078  64.182  44.334  1.00 55.52           C  
ATOM   3547  CD2 HIS A 224     141.638  63.950  43.123  1.00 54.97           C  
ATOM   3548  HD2 HIS A 224     142.679  63.689  42.931  1.00 56.18           H  
ATOM   3549  ND1 HIS A 224     139.752  64.469  44.093  1.00 56.63           N  
ATOM   3550  HD1 HIS A 224     139.023  64.698  44.842  1.00 56.18           H  
ATOM   3551  CE1 HIS A 224     139.521  64.418  42.793  1.00 55.38           C  
ATOM   3552  HE1 HIS A 224     138.563  64.603  42.308  1.00 56.18           H  
ATOM   3553  NE2 HIS A 224     140.649  64.105  42.182  1.00 55.55           N  
ATOM   3554  C   HIS A 224     142.011  62.961  47.834  1.00 58.03           C  
ATOM   3555  O   HIS A 224     142.134  63.798  48.726  1.00 58.89           O  
ATOM   3556  N   GLY A 225     142.700  61.822  47.814  1.00 59.13           N  
ATOM   3557  HN  GLY A 225     142.551  61.129  47.013  1.00 59.51           H  
ATOM   3558  CA  GLY A 225     143.653  61.508  48.867  1.00 59.47           C  
ATOM   3559  HA1 GLY A 225     144.432  60.871  48.447  1.00 59.50           H  
ATOM   3560  HA2 GLY A 225     144.095  62.440  49.219  1.00 59.50           H  
ATOM   3561  C   GLY A 225     143.039  60.793  50.052  1.00 60.31           C  
ATOM   3562  O   GLY A 225     143.754  60.253  50.895  1.00 59.11           O  
ATOM   3563  N   ALA A 226     141.713  60.802  50.127  1.00 62.59           N  
ATOM   3564  HN  ALA A 226     141.149  61.304  49.369  1.00 65.61           H  
ATOM   3565  CA  ALA A 226     141.012  60.145  51.216  1.00 65.65           C  
ATOM   3566  HA  ALA A 226     141.368  60.567  52.156  1.00 65.61           H  
ATOM   3567  CB  ALA A 226     139.516  60.407  51.112  1.00 63.39           C  
ATOM   3568  HB1 ALA A 226     139.001  59.909  51.934  1.00 65.61           H  
ATOM   3569  HB2 ALA A 226     139.144  60.020  50.163  1.00 65.61           H  
ATOM   3570  HB3 ALA A 226     139.330  61.480  51.164  1.00 65.61           H  
ATOM   3571  C   ALA A 226     141.278  58.663  51.233  1.00 68.48           C  
ATOM   3572  O   ALA A 226     140.392  57.855  50.953  1.00 67.94           O  
ATOM   3573  N   LYS A 227     142.520  58.313  51.564  1.00 71.95           N  
ATOM   3574  HN  LYS A 227     143.221  59.089  51.791  1.00 77.18           H  
ATOM   3575  CA  LYS A 227     142.976  56.929  51.634  1.00 74.80           C  
ATOM   3576  HA  LYS A 227     143.979  56.886  51.209  1.00 77.18           H  
ATOM   3577  CB  LYS A 227     143.067  56.483  53.097  1.00 76.12           C  
ATOM   3578  HB1 LYS A 227     143.240  57.366  53.713  1.00 77.18           H  
ATOM   3579  HB2 LYS A 227     142.117  56.027  53.375  1.00 77.18           H  
ATOM   3580  CG  LYS A 227     144.180  55.478  53.378  1.00 78.61           C  
ATOM   3581  HG1 LYS A 227     143.916  54.904  54.266  1.00 77.18           H  
ATOM   3582  HG2 LYS A 227     144.268  54.807  52.524  1.00 77.18           H  
ATOM   3583  CD  LYS A 227     145.541  56.155  53.616  1.00 80.39           C  
ATOM   3584  HD1 LYS A 227     145.457  56.802  54.489  1.00 77.18           H  
ATOM   3585  HD2 LYS A 227     146.284  55.381  53.807  1.00 77.18           H  
ATOM   3586  CE  LYS A 227     146.012  56.997  52.431  1.00 80.36           C  
ATOM   3587  HE1 LYS A 227     145.310  57.818  52.285  1.00 77.18           H  
ATOM   3588  HE2 LYS A 227     147.000  57.398  52.658  1.00 77.18           H  
ATOM   3589  NZ  LYS A 227     146.095  56.210  51.169  1.00 79.18           N1+
ATOM   3590  HZ1 LYS A 227     146.428  56.844  50.374  1.00 77.18           H  
ATOM   3591  HZ2 LYS A 227     145.129  55.816  50.930  1.00 77.18           H  
ATOM   3592  HZ3 LYS A 227     146.787  55.404  51.296  1.00 77.18           H  
ATOM   3593  C   LYS A 227     142.101  55.976  50.855  1.00 76.09           C  
ATOM   3594  O   LYS A 227     141.781  56.239  49.695  1.00 77.09           O  
ATOM   3595  N   SER A 228     141.701  54.869  51.477  1.00 77.42           N  
ATOM   3596  HN  SER A 228     142.006  54.692  52.487  1.00 78.17           H  
ATOM   3597  CA  SER A 228     140.851  53.892  50.798  1.00 78.27           C  
ATOM   3598  HA  SER A 228     140.178  54.442  50.140  1.00 78.17           H  
ATOM   3599  CB  SER A 228     141.706  52.977  49.922  1.00 77.78           C  
ATOM   3600  HB1 SER A 228     142.456  52.487  50.543  1.00 78.17           H  
ATOM   3601  HB2 SER A 228     141.066  52.224  49.462  1.00 78.17           H  
ATOM   3602  OG  SER A 228     142.357  53.716  48.905  1.00 76.99           O  
ATOM   3603  HG  SER A 228     141.640  54.188  48.301  1.00 78.17           H  
ATOM   3604  C   SER A 228     139.998  53.046  51.721  1.00 78.95           C  
ATOM   3605  O   SER A 228     140.187  53.048  52.941  1.00 79.61           O  
ATOM   3606  N   ASP A 229     139.048  52.320  51.133  1.00 79.03           N  
ATOM   3607  HN  ASP A 229     138.939  52.373  50.070  1.00 79.56           H  
ATOM   3608  CA  ASP A 229     138.151  51.454  51.894  1.00 79.26           C  
ATOM   3609  HA  ASP A 229     138.095  51.846  52.909  1.00 79.56           H  
ATOM   3610  CB  ASP A 229     136.733  51.477  51.307  1.00 79.56           C  
ATOM   3611  HB1 ASP A 229     136.806  51.570  50.223  1.00 79.56           H  
ATOM   3612  HB2 ASP A 229     136.236  50.540  51.559  1.00 79.56           H  
ATOM   3613  CG  ASP A 229     135.894  52.630  51.838  1.00 80.03           C  
ATOM   3614  OD1 ASP A 229     135.887  52.853  53.067  1.00 80.09           O  
ATOM   3615  OD2 ASP A 229     135.225  53.306  51.029  1.00 80.27           O  
ATOM   3616  C   ASP A 229     138.614  50.023  51.982  1.00 79.28           C  
ATOM   3617  O   ASP A 229     138.069  49.135  51.314  1.00 78.94           O  
ATOM   3618  N   ASP A 230     139.636  49.797  52.806  1.00 78.90           N  
ATOM   3619  HN  ASP A 230     140.078  50.621  53.326  1.00 78.82           H  
ATOM   3620  CA  ASP A 230     140.168  48.457  53.017  1.00 77.80           C  
ATOM   3621  HA  ASP A 230     140.271  47.963  52.051  1.00 78.82           H  
ATOM   3622  CB  ASP A 230     141.545  48.526  53.686  1.00 79.43           C  
ATOM   3623  HB1 ASP A 230     141.450  49.074  54.623  1.00 78.82           H  
ATOM   3624  HB2 ASP A 230     141.885  47.511  53.891  1.00 78.82           H  
ATOM   3625  CG  ASP A 230     142.584  49.222  52.817  1.00 80.68           C  
ATOM   3626  OD1 ASP A 230     142.428  50.435  52.552  1.00 81.01           O  
ATOM   3627  OD2 ASP A 230     143.555  48.554  52.395  1.00 80.89           O  
ATOM   3628  C   ASP A 230     139.223  47.659  53.871  1.00 76.16           C  
ATOM   3629  O   ASP A 230     139.610  47.029  54.860  1.00 75.70           O  
ATOM   3630  N   ASN A 231     137.954  47.714  53.475  1.00 73.91           N  
ATOM   3631  HN  ASN A 231     137.718  48.290  52.604  1.00 71.42           H  
ATOM   3632  CA  ASN A 231     136.874  47.033  54.164  1.00 70.81           C  
ATOM   3633  HA  ASN A 231     135.977  47.131  53.552  1.00 71.42           H  
ATOM   3634  CB  ASN A 231     137.200  45.542  54.275  1.00 71.98           C  
ATOM   3635  HB1 ASN A 231     138.014  45.412  54.988  1.00 71.42           H  
ATOM   3636  HB2 ASN A 231     136.316  45.015  54.632  1.00 71.42           H  
ATOM   3637  CG  ASN A 231     137.621  44.945  52.934  1.00 73.19           C  
ATOM   3638  OD1 ASN A 231     136.968  45.164  51.906  1.00 72.23           O  
ATOM   3639  ND2 ASN A 231     138.719  44.190  52.939  1.00 73.89           N  
ATOM   3640 1HD2 ASN A 231     139.254  44.030  53.852  1.00 71.42           H  
ATOM   3641 2HD2 ASN A 231     139.065  43.743  52.030  1.00 71.42           H  
ATOM   3642  C   ASN A 231     136.577  47.646  55.516  1.00 68.05           C  
ATOM   3643  O   ASN A 231     137.221  47.353  56.526  1.00 67.30           O  
ATOM   3644  N   TYR A 232     135.585  48.533  55.501  1.00 64.82           N  
ATOM   3645  HN  TYR A 232     135.096  48.716  54.567  1.00 61.14           H  
ATOM   3646  CA  TYR A 232     135.117  49.274  56.667  1.00 61.26           C  
ATOM   3647  HA  TYR A 232     135.987  49.607  57.233  1.00 61.14           H  
ATOM   3648  CB  TYR A 232     134.355  50.510  56.184  1.00 60.82           C  
ATOM   3649  HB1 TYR A 232     134.941  50.986  55.398  1.00 61.14           H  
ATOM   3650  HB2 TYR A 232     133.398  50.183  55.777  1.00 61.14           H  
ATOM   3651  CG  TYR A 232     134.087  51.530  57.254  1.00 60.91           C  
ATOM   3652  CD1 TYR A 232     132.810  51.703  57.779  1.00 60.90           C  
ATOM   3653  HD1 TYR A 232     131.985  51.101  57.398  1.00 61.14           H  
ATOM   3654  CE1 TYR A 232     132.573  52.634  58.784  1.00 61.19           C  
ATOM   3655  HE1 TYR A 232     131.569  52.762  59.188  1.00 61.14           H  
ATOM   3656  CD2 TYR A 232     135.122  52.315  57.758  1.00 60.64           C  
ATOM   3657  HD2 TYR A 232     136.128  52.195  57.356  1.00 61.14           H  
ATOM   3658  CE2 TYR A 232     134.899  53.242  58.757  1.00 60.79           C  
ATOM   3659  HE2 TYR A 232     135.722  53.846  59.139  1.00 61.14           H  
ATOM   3660  CZ  TYR A 232     133.625  53.399  59.270  1.00 61.71           C  
ATOM   3661  OH  TYR A 232     133.415  54.309  60.283  1.00 62.73           O  
ATOM   3662  HH  TYR A 232     132.710  55.023  59.973  1.00 61.14           H  
ATOM   3663  C   TYR A 232     134.235  48.455  57.587  1.00 58.90           C  
ATOM   3664  O   TYR A 232     133.485  47.595  57.130  1.00 59.00           O  
ATOM   3665  N   VAL A 233     134.309  48.728  58.886  1.00 55.69           N  
ATOM   3666  HN  VAL A 233     134.966  49.503  59.222  1.00 51.73           H  
ATOM   3667  CA  VAL A 233     133.512  47.993  59.865  1.00 52.17           C  
ATOM   3668  HA  VAL A 233     132.950  47.227  59.331  1.00 51.73           H  
ATOM   3669  CB  VAL A 233     134.437  47.281  60.881  1.00 51.24           C  
ATOM   3670  HB  VAL A 233     134.904  48.034  61.516  1.00 51.73           H  
ATOM   3671  CG1 VAL A 233     133.641  46.335  61.755  1.00 50.38           C  
ATOM   3672 1HG1 VAL A 233     134.309  45.844  62.463  1.00 51.73           H  
ATOM   3673 2HG1 VAL A 233     133.157  45.583  61.131  1.00 51.73           H  
ATOM   3674 3HG1 VAL A 233     132.882  46.896  62.301  1.00 51.73           H  
ATOM   3675  CG2 VAL A 233     135.522  46.527  60.144  1.00 51.28           C  
ATOM   3676 1HG2 VAL A 233     136.171  46.027  60.863  1.00 51.73           H  
ATOM   3677 2HG2 VAL A 233     136.110  47.225  59.549  1.00 51.73           H  
ATOM   3678 3HG2 VAL A 233     135.068  45.784  59.488  1.00 51.73           H  
ATOM   3679  C   VAL A 233     132.513  48.862  60.623  1.00 50.32           C  
ATOM   3680  O   VAL A 233     132.508  48.888  61.856  1.00 51.01           O  
ATOM   3681  N   LYS A 234     131.663  49.565  59.875  1.00 47.14           N  
ATOM   3682  HN  LYS A 234     131.740  49.475  58.812  1.00 42.82           H  
ATOM   3683  CA  LYS A 234     130.626  50.457  60.417  1.00 44.14           C  
ATOM   3684  HA  LYS A 234     130.969  51.481  60.271  1.00 42.82           H  
ATOM   3685  CB  LYS A 234     129.330  50.293  59.622  1.00 41.36           C  
ATOM   3686  HB1 LYS A 234     129.152  49.226  59.490  1.00 42.82           H  
ATOM   3687  HB2 LYS A 234     128.521  50.727  60.209  1.00 42.82           H  
ATOM   3688  CG  LYS A 234     129.308  50.938  58.257  1.00 39.50           C  
ATOM   3689  HG1 LYS A 234     129.381  52.020  58.364  1.00 42.82           H  
ATOM   3690  HG2 LYS A 234     130.149  50.573  57.668  1.00 42.82           H  
ATOM   3691  CD  LYS A 234     128.002  50.582  57.555  1.00 41.07           C  
ATOM   3692  HD1 LYS A 234     127.988  49.508  57.367  1.00 42.82           H  
ATOM   3693  HD2 LYS A 234     127.171  50.848  58.208  1.00 42.82           H  
ATOM   3694  CE  LYS A 234     127.835  51.313  56.228  1.00 42.15           C  
ATOM   3695  HE1 LYS A 234     126.901  50.992  55.767  1.00 42.82           H  
ATOM   3696  HE2 LYS A 234     127.796  52.385  56.422  1.00 42.82           H  
ATOM   3697  NZ  LYS A 234     128.956  51.038  55.279  1.00 43.10           N1+
ATOM   3698  HZ1 LYS A 234     128.791  51.573  54.367  1.00 42.82           H  
ATOM   3699  HZ2 LYS A 234     129.001  49.989  55.074  1.00 42.82           H  
ATOM   3700  HZ3 LYS A 234     129.880  51.355  55.716  1.00 42.82           H  
ATOM   3701  C   LYS A 234     130.286  50.299  61.893  1.00 43.25           C  
ATOM   3702  O   LYS A 234     130.016  49.187  62.360  1.00 43.68           O  
ATOM   3703  N   THR A 235     130.288  51.414  62.627  1.00 40.75           N  
ATOM   3704  HN  THR A 235     130.556  52.342  62.167  1.00 38.82           H  
ATOM   3705  CA  THR A 235     129.932  51.395  64.046  1.00 39.16           C  
ATOM   3706  HA  THR A 235     130.230  50.433  64.463  1.00 38.82           H  
ATOM   3707  CB  THR A 235     130.625  52.509  64.849  1.00 38.66           C  
ATOM   3708  HB  THR A 235     130.178  52.558  65.842  1.00 38.82           H  
ATOM   3709  OG1 THR A 235     130.436  53.768  64.192  1.00 40.19           O  
ATOM   3710  HG1 THR A 235     130.850  53.726  63.228  1.00 38.82           H  
ATOM   3711  CG2 THR A 235     132.095  52.222  64.990  1.00 37.82           C  
ATOM   3712 1HG2 THR A 235     132.569  53.021  65.561  1.00 38.82           H  
ATOM   3713 2HG2 THR A 235     132.551  52.163  64.002  1.00 38.82           H  
ATOM   3714 3HG2 THR A 235     132.232  51.274  65.510  1.00 38.82           H  
ATOM   3715  C   THR A 235     128.450  51.551  64.225  1.00 37.88           C  
ATOM   3716  O   THR A 235     127.730  51.746  63.245  1.00 37.26           O  
ATOM   3717  N   ILE A 236     127.979  51.488  65.468  1.00 36.48           N  
ATOM   3718  HN  ILE A 236     128.658  51.363  66.285  1.00 33.75           H  
ATOM   3719  CA  ILE A 236     126.546  51.587  65.729  1.00 34.80           C  
ATOM   3720  HA  ILE A 236     126.048  50.876  65.070  1.00 33.75           H  
ATOM   3721  CB  ILE A 236     126.208  51.184  67.170  1.00 32.70           C  
ATOM   3722  HB  ILE A 236     126.767  50.282  67.420  1.00 33.75           H  
ATOM   3723  CG2 ILE A 236     126.619  52.293  68.129  1.00 30.81           C  
ATOM   3724 1HG2 ILE A 236     126.376  52.000  69.150  1.00 33.76           H  
ATOM   3725 2HG2 ILE A 236     126.084  53.209  67.877  1.00 33.76           H  
ATOM   3726 3HG2 ILE A 236     127.692  52.466  68.047  1.00 33.76           H  
ATOM   3727  CG1 ILE A 236     124.711  50.875  67.266  1.00 32.14           C  
ATOM   3728 1HG1 ILE A 236     124.165  51.816  67.198  1.00 33.76           H  
ATOM   3729 2HG1 ILE A 236     124.441  50.236  66.425  1.00 33.76           H  
ATOM   3730  CD1 ILE A 236     124.293  50.181  68.534  1.00 31.88           C  
ATOM   3731 1HD1 ILE A 236     123.218  50.003  68.514  1.00 33.76           H  
ATOM   3732 2HD1 ILE A 236     124.541  50.808  69.391  1.00 33.76           H  
ATOM   3733 3HD1 ILE A 236     124.817  49.229  68.617  1.00 33.76           H  
ATOM   3734  C   ILE A 236     125.945  52.943  65.459  1.00 35.75           C  
ATOM   3735  O   ILE A 236     124.722  53.120  65.529  1.00 35.48           O  
ATOM   3736  N   LYS A 237     126.796  53.912  65.138  1.00 35.09           N  
ATOM   3737  HN  LYS A 237     127.844  53.703  65.089  1.00 30.94           H  
ATOM   3738  CA  LYS A 237     126.315  55.254  64.853  1.00 34.80           C  
ATOM   3739  HA  LYS A 237     125.425  55.160  64.231  1.00 30.94           H  
ATOM   3740  CB  LYS A 237     125.895  55.936  66.168  1.00 32.41           C  
ATOM   3741  HB1 LYS A 237     124.820  56.109  66.122  1.00 30.94           H  
ATOM   3742  HB2 LYS A 237     126.119  55.248  66.983  1.00 30.94           H  
ATOM   3743  CG  LYS A 237     126.556  57.252  66.486  1.00 27.52           C  
ATOM   3744  HG1 LYS A 237     126.638  57.350  67.569  1.00 30.94           H  
ATOM   3745  HG2 LYS A 237     127.552  57.259  66.044  1.00 30.94           H  
ATOM   3746  CD  LYS A 237     125.776  58.436  65.948  1.00 27.08           C  
ATOM   3747  HD1 LYS A 237     125.865  58.463  64.862  1.00 30.94           H  
ATOM   3748  HD2 LYS A 237     124.727  58.333  66.225  1.00 30.94           H  
ATOM   3749  CE  LYS A 237     126.332  59.741  66.537  1.00 27.00           C  
ATOM   3750  HE1 LYS A 237     126.202  59.702  67.618  1.00 30.94           H  
ATOM   3751  HE2 LYS A 237     127.395  59.788  66.300  1.00 30.94           H  
ATOM   3752  NZ  LYS A 237     125.700  60.993  66.047  1.00 21.36           N1+
ATOM   3753  HZ1 LYS A 237     126.161  61.835  66.520  1.00 30.94           H  
ATOM   3754  HZ2 LYS A 237     124.656  60.981  66.281  1.00 30.94           H  
ATOM   3755  HZ3 LYS A 237     125.827  61.066  64.987  1.00 30.94           H  
ATOM   3756  C   LYS A 237     127.312  56.084  64.097  1.00 35.62           C  
ATOM   3757  O   LYS A 237     128.403  56.380  64.583  1.00 37.56           O  
ATOM   3758  N   GLU A 238     126.933  56.462  62.883  1.00 35.92           N  
ATOM   3759  HN  GLU A 238     125.969  56.170  62.523  1.00 37.74           H  
ATOM   3760  CA  GLU A 238     127.794  57.261  62.033  1.00 36.12           C  
ATOM   3761  HA  GLU A 238     128.066  58.170  62.570  1.00 37.74           H  
ATOM   3762  CB  GLU A 238     129.063  56.480  61.726  1.00 37.76           C  
ATOM   3763  HB1 GLU A 238     129.743  57.130  61.175  1.00 37.74           H  
ATOM   3764  HB2 GLU A 238     129.524  56.187  62.669  1.00 37.74           H  
ATOM   3765  CG  GLU A 238     128.822  55.234  60.905  1.00 37.48           C  
ATOM   3766  HG1 GLU A 238     127.945  54.720  61.298  1.00 37.74           H  
ATOM   3767  HG2 GLU A 238     128.640  55.526  59.871  1.00 37.74           H  
ATOM   3768  CD  GLU A 238     129.993  54.289  60.942  1.00 38.71           C  
ATOM   3769  OE1 GLU A 238     130.046  53.386  60.088  1.00 42.18           O  
ATOM   3770  OE2 GLU A 238     130.857  54.440  61.830  1.00 39.26           O  
ATOM   3771  C   GLU A 238     127.123  57.648  60.746  1.00 36.17           C  
ATOM   3772 1OCT GLU A 238     125.931  57.322  60.604  1.00 37.79           O  
ATOM   3773 2OCT GLU A 238     127.783  58.266  59.888  1.00 36.03           O  
TER    3774      GLU A 238 
ATOM   3775  N   MET B   1     154.878  75.702  65.025  1.00  0.00      1    N1+
ATOM   3776  HN1 MET B   1     154.347  74.905  65.502  1.00  0.00      1    H  
ATOM   3777  HN2 MET B   1     155.918  75.455  64.972  1.00  0.00      1    H  
ATOM   3778  HN3 MET B   1     154.494  75.844  64.036  1.00  0.00      1    H  
ATOM   3779  CA  MET B   1     154.704  76.957  65.811  1.00  0.00      1    C  
ATOM   3780  HA  MET B   1     153.642  77.199  65.850  1.00  0.00      1    H  
ATOM   3781  CB  MET B   1     155.220  76.783  67.243  1.00  0.00      1    C  
ATOM   3782  HB1 MET B   1     154.990  77.691  67.801  1.00  0.00      1    H  
ATOM   3783  HB2 MET B   1     154.700  75.937  67.693  1.00  0.00      1    H  
ATOM   3784  CG  MET B   1     156.716  76.529  67.343  1.00  0.00      1    C  
ATOM   3785  HG1 MET B   1     156.869  75.475  67.573  1.00  0.00      1    H  
ATOM   3786  HG2 MET B   1     157.167  76.760  66.378  1.00  0.00      1    H  
ATOM   3787  SD  MET B   1     157.553  77.518  68.615  1.00  0.00      1    S  
ATOM   3788  CE  MET B   1     158.523  78.679  67.577  1.00  0.00      1    C  
ATOM   3789  HE1 MET B   1     159.092  79.352  68.218  1.00  0.00      1    H  
ATOM   3790  HE2 MET B   1     157.846  79.260  66.951  1.00  0.00      1    H  
ATOM   3791  HE3 MET B   1     159.209  78.115  66.944  1.00  0.00      1    H  
ATOM   3792  C   MET B   1     155.435  78.106  65.176  1.00  0.00      1    C  
ATOM   3793  O   MET B   1     155.905  79.011  65.864  1.00  0.00      1    O  
ATOM   3794  N   LYS B   2     155.542  78.074  63.856  1.00  0.00      1    N  
ATOM   3795  HN  LYS B   2     155.119  77.250  63.319  1.00  0.00      1    H  
ATOM   3796  CA  LYS B   2     156.219  79.129  63.116  1.00  0.00      1    C  
ATOM   3797  HA  LYS B   2     157.291  78.937  63.151  1.00  0.00      1    H  
ATOM   3798  CB  LYS B   2     155.769  79.063  61.657  1.00  0.00      1    C  
ATOM   3799  HB1 LYS B   2     154.736  79.405  61.593  1.00  0.00      1    H  
ATOM   3800  HB2 LYS B   2     156.407  79.718  61.064  1.00  0.00      1    H  
ATOM   3801  CG  LYS B   2     155.854  77.645  61.087  1.00  0.00      1    C  
ATOM   3802  HG1 LYS B   2     156.855  77.254  61.271  1.00  0.00      1    H  
ATOM   3803  HG2 LYS B   2     155.120  77.019  61.595  1.00  0.00      1    H  
ATOM   3804  CD  LYS B   2     155.581  77.602  59.596  1.00  0.00      1    C  
ATOM   3805  HD1 LYS B   2     156.289  78.257  59.088  1.00  0.00      1    H  
ATOM   3806  HD2 LYS B   2     155.713  76.580  59.242  1.00  0.00      1    H  
ATOM   3807  CE  LYS B   2     154.173  78.056  59.273  1.00  0.00      1    C  
ATOM   3808  HE1 LYS B   2     153.468  77.396  59.779  1.00  0.00      1    H  
ATOM   3809  HE2 LYS B   2     154.042  79.075  59.636  1.00  0.00      1    H  
ATOM   3810  NZ  LYS B   2     153.888  78.029  57.810  1.00  0.00      1    N1+
ATOM   3811  HZ1 LYS B   2     152.885  78.357  57.635  1.00  0.00      1    H  
ATOM   3812  HZ2 LYS B   2     154.005  77.031  57.442  1.00  0.00      1    H  
ATOM   3813  HZ3 LYS B   2     154.569  78.679  57.301  1.00  0.00      1    H  
ATOM   3814  C   LYS B   2     155.964  80.507  63.700  1.00  0.00      1    C  
ATOM   3815  O   LYS B   2     154.899  80.747  64.254  1.00  0.00      1    O  
ATOM   3816  N   LYS B   3     156.937  81.413  63.597  1.00  0.00      1    N  
ATOM   3817  HN  LYS B   3     157.851  81.153  63.105  1.00  0.00      1    H  
ATOM   3818  CA  LYS B   3     156.771  82.761  64.149  1.00  0.00      1    C  
ATOM   3819  HA  LYS B   3     155.814  82.770  64.671  1.00  0.00      1    H  
ATOM   3820  CB  LYS B   3     157.850  83.042  65.203  1.00  0.00      1    C  
ATOM   3821  HB1 LYS B   3     157.715  84.066  65.552  1.00  0.00      1    H  
ATOM   3822  HB2 LYS B   3     157.692  82.352  66.032  1.00  0.00      1    H  
ATOM   3823  CG  LYS B   3     159.290  82.895  64.746  1.00  0.00      1    C  
ATOM   3824  HG1 LYS B   3     159.448  81.882  64.375  1.00  0.00      1    H  
ATOM   3825  HG2 LYS B   3     159.488  83.610  63.948  1.00  0.00      1    H  
ATOM   3826  CD  LYS B   3     160.250  83.161  65.914  1.00  0.00      1    C  
ATOM   3827  HD1 LYS B   3     160.070  84.166  66.296  1.00  0.00      1    H  
ATOM   3828  HD2 LYS B   3     160.057  82.433  66.701  1.00  0.00      1    H  
ATOM   3829  CE  LYS B   3     161.712  83.050  65.488  1.00  0.00      1    C  
ATOM   3830  HE1 LYS B   3     161.924  82.009  65.243  1.00  0.00      1    H  
ATOM   3831  HE2 LYS B   3     161.865  83.670  64.605  1.00  0.00      1    H  
ATOM   3832  NZ  LYS B   3     162.665  83.493  66.552  1.00  0.00      1    N1+
ATOM   3833  HZ1 LYS B   3     163.669  83.393  66.196  1.00  0.00      1    H  
ATOM   3834  HZ2 LYS B   3     162.534  82.887  67.424  1.00  0.00      1    H  
ATOM   3835  HZ3 LYS B   3     162.475  84.517  66.798  1.00  0.00      1    H  
ATOM   3836  C   LYS B   3     156.726  83.893  63.134  1.00  0.00      1    C  
ATOM   3837  O   LYS B   3     157.174  83.746  61.999  1.00  0.00      1    O  
ATOM   3838  N   ILE B   4     156.172  85.031  63.558  1.00  0.00      1    N  
ATOM   3839  HN  ILE B   4     155.826  85.084  64.569  1.00  0.00      1    H  
ATOM   3840  CA  ILE B   4     156.016  86.213  62.702  1.00  0.00      1    C  
ATOM   3841  HA  ILE B   4     156.600  86.049  61.797  1.00  0.00      1    H  
ATOM   3842  CB  ILE B   4     154.531  86.371  62.286  1.00  0.00      1    C  
ATOM   3843  HB  ILE B   4     154.243  85.505  61.689  1.00  0.00      1    H  
ATOM   3844  CG2 ILE B   4     153.646  86.423  63.523  1.00  0.00      1    C  
ATOM   3845 1HG2 ILE B   4     152.605  86.534  63.221  1.00  0.00      1    H  
ATOM   3846 2HG2 ILE B   4     153.936  87.271  64.143  1.00  0.00      1    H  
ATOM   3847 3HG2 ILE B   4     153.762  85.501  64.093  1.00  0.00      1    H  
ATOM   3848  CG1 ILE B   4     154.346  87.630  61.438  1.00  0.00      1    C  
ATOM   3849 1HG1 ILE B   4     154.578  88.499  62.054  1.00  0.00      1    H  
ATOM   3850 2HG1 ILE B   4     155.037  87.585  60.597  1.00  0.00      1    H  
ATOM   3851  CD1 ILE B   4     152.936  87.785  60.896  1.00  0.00      1    C  
ATOM   3852 1HD1 ILE B   4     152.872  88.698  60.303  1.00  0.00      1    H  
ATOM   3853 2HD1 ILE B   4     152.231  87.841  61.726  1.00  0.00      1    H  
ATOM   3854 3HD1 ILE B   4     152.691  86.928  60.269  1.00  0.00      1    H  
ATOM   3855  C   ILE B   4     156.500  87.513  63.341  1.00  0.00      1    C  
ATOM   3856  O   ILE B   4     156.483  87.657  64.561  1.00  0.00      1    O  
ATOM   3857  N   SER B   5     156.922  88.468  62.512  1.00  0.00      1    N  
ATOM   3858  HN  SER B   5     156.882  88.294  61.457  1.00  0.00      1    H  
ATOM   3859  CA  SER B   5     157.439  89.750  63.003  1.00  0.00      1    C  
ATOM   3860  HA  SER B   5     158.231  89.533  63.720  1.00  0.00      1    H  
ATOM   3861  CB  SER B   5     158.059  90.557  61.857  1.00  0.00      1    C  
ATOM   3862  HB1 SER B   5     158.656  91.366  62.277  1.00  0.00      1    H  
ATOM   3863  HB2 SER B   5     158.699  89.900  61.268  1.00  0.00      1    H  
ATOM   3864  OG  SER B   5     157.067  91.111  61.010  1.00  0.00      1    O  
ATOM   3865  HG  SER B   5     156.489  90.339  60.595  1.00  0.00      1    H  
ATOM   3866  C   SER B   5     156.420  90.611  63.698  1.00  0.00      1    C  
ATOM   3867  O   SER B   5     155.219  90.444  63.506  1.00  0.00      1    O  
ATOM   3868  N   ARG B   6     156.900  91.552  64.507  1.00  0.00      1    N  
ATOM   3869  HN  ARG B   6     157.958  91.655  64.625  1.00  0.00      1    H  
ATOM   3870  CA  ARG B   6     156.007  92.444  65.235  1.00  0.00      1    C  
ATOM   3871  HA  ARG B   6     155.251  91.831  65.726  1.00  0.00      1    H  
ATOM   3872  CB  ARG B   6     156.764  93.209  66.320  1.00  0.00      1    C  
ATOM   3873  HB1 ARG B   6     157.789  92.839  66.351  1.00  0.00      1    H  
ATOM   3874  HB2 ARG B   6     156.767  94.267  66.057  1.00  0.00      1    H  
ATOM   3875  CG  ARG B   6     156.157  93.060  67.705  1.00  0.00      1    C  
ATOM   3876  HG1 ARG B   6     156.150  94.032  68.199  1.00  0.00      1    H  
ATOM   3877  HG2 ARG B   6     155.135  92.694  67.610  1.00  0.00      1    H  
ATOM   3878  CD  ARG B   6     156.964  92.077  68.547  1.00  0.00      1    C  
ATOM   3879  HD1 ARG B   6     156.921  91.100  68.066  1.00  0.00      1    H  
ATOM   3880  HD2 ARG B   6     157.997  92.423  68.578  1.00  0.00      1    H  
ATOM   3881  NE  ARG B   6     156.488  91.931  69.922  1.00  0.00      1    N1+
ATOM   3882  HE  ARG B   6     156.547  90.961  70.370  1.00  0.00      1    H  
ATOM   3883  CZ  ARG B   6     155.987  92.920  70.653  1.00  0.00      1    C  
ATOM   3884  NH1 ARG B   6     155.876  94.140  70.146  1.00  0.00      1    N  
ATOM   3885 1HH1 ARG B   6     156.191  94.333  69.142  1.00  0.00      1    H  
ATOM   3886 2HH1 ARG B   6     155.471  94.932  70.741  1.00  0.00      1    H  
ATOM   3887  NH2 ARG B   6     155.625  92.697  71.908  1.00  0.00      1    N  
ATOM   3888 1HH2 ARG B   6     155.736  91.721  72.332  1.00  0.00      1    H  
ATOM   3889 2HH2 ARG B   6     155.221  93.493  72.498  1.00  0.00      1    H  
ATOM   3890  C   ARG B   6     155.294  93.431  64.348  1.00  0.00      1    C  
ATOM   3891  O   ARG B   6     154.130  93.753  64.583  1.00  0.00      1    O  
ATOM   3892  N   LYS B   7     155.975  93.933  63.324  1.00  0.00      1    N  
ATOM   3893  HN  LYS B   7     156.990  93.643  63.150  1.00  0.00      1    H  
ATOM   3894  CA  LYS B   7     155.317  94.881  62.446  1.00  0.00      1    C  
ATOM   3895  HA  LYS B   7     155.024  95.751  63.034  1.00  0.00      1    H  
ATOM   3896  CB  LYS B   7     156.241  95.347  61.320  1.00  0.00      1    C  
ATOM   3897  HB1 LYS B   7     157.254  95.445  61.711  1.00  0.00      1    H  
ATOM   3898  HB2 LYS B   7     156.229  94.604  60.523  1.00  0.00      1    H  
ATOM   3899  CG  LYS B   7     155.799  96.688  60.752  1.00  0.00      1    C  
ATOM   3900  HG1 LYS B   7     154.720  96.779  60.881  1.00  0.00      1    H  
ATOM   3901  HG2 LYS B   7     156.300  97.481  61.307  1.00  0.00      1    H  
ATOM   3902  CD  LYS B   7     156.124  96.853  59.278  1.00  0.00      1    C  
ATOM   3903  HD1 LYS B   7     157.204  96.927  59.154  1.00  0.00      1    H  
ATOM   3904  HD2 LYS B   7     155.754  95.987  58.729  1.00  0.00      1    H  
ATOM   3905  CE  LYS B   7     155.464  98.121  58.726  1.00  0.00      1    C  
ATOM   3906  HE1 LYS B   7     154.430  98.152  59.071  1.00  0.00      1    H  
ATOM   3907  HE2 LYS B   7     156.002  98.987  59.110  1.00  0.00      1    H  
ATOM   3908  NZ  LYS B   7     155.469  98.182  57.236  1.00  0.00      1    N1+
ATOM   3909  HZ1 LYS B   7     154.996  99.086  56.914  1.00  0.00      1    H  
ATOM   3910  HZ2 LYS B   7     154.936  97.342  56.842  1.00  0.00      1    H  
ATOM   3911  HZ3 LYS B   7     156.478  98.162  56.881  1.00  0.00      1    H  
ATOM   3912  C   LYS B   7     154.084  94.269  61.858  1.00  0.00      1    C  
ATOM   3913  O   LYS B   7     153.006  94.854  61.891  1.00  0.00      1    O  
ATOM   3914  N   GLU B   8     154.232  93.062  61.329  1.00  0.00      1    N  
ATOM   3915  HN  GLU B   8     155.194  92.593  61.335  1.00  0.00      1    H  
ATOM   3916  CA  GLU B   8     153.101  92.374  60.743  1.00  0.00      1    C  
ATOM   3917  HA  GLU B   8     152.717  92.978  59.921  1.00  0.00      1    H  
ATOM   3918  CB  GLU B   8     153.529  91.022  60.191  1.00  0.00      1    C  
ATOM   3919  HB1 GLU B   8     153.988  90.458  61.003  1.00  0.00      1    H  
ATOM   3920  HB2 GLU B   8     152.636  90.501  59.846  1.00  0.00      1    H  
ATOM   3921  CG  GLU B   8     154.510  91.072  59.045  1.00  0.00      1    C  
ATOM   3922  HG1 GLU B   8     154.146  91.776  58.297  1.00  0.00      1    H  
ATOM   3923  HG2 GLU B   8     155.477  91.407  59.420  1.00  0.00      1    H  
ATOM   3924  CD  GLU B   8     154.674  89.711  58.403  1.00  0.00      1    C  
ATOM   3925  OE1 GLU B   8     153.684  89.214  57.813  1.00  0.00      1    O  
ATOM   3926  OE2 GLU B   8     155.781  89.134  58.500  1.00  0.00      1    O  
ATOM   3927  C   GLU B   8     151.997  92.161  61.734  1.00  0.00      1    C  
ATOM   3928  O   GLU B   8     150.912  92.715  61.598  1.00  0.00      1    O  
ATOM   3929  N   TYR B   9     152.280  91.342  62.740  1.00  0.00      1    N  
ATOM   3930  HN  TYR B   9     153.252  90.897  62.780  1.00  0.00      1    H  
ATOM   3931  CA  TYR B   9     151.325  91.023  63.791  1.00  0.00      1    C  
ATOM   3932  HA  TYR B   9     150.685  90.218  63.430  1.00  0.00      1    H  
ATOM   3933  CB  TYR B   9     152.072  90.512  65.035  1.00  0.00      1    C  
ATOM   3934  HB1 TYR B   9     152.672  89.650  64.744  1.00  0.00      1    H  
ATOM   3935  HB2 TYR B   9     152.727  91.307  65.391  1.00  0.00      1    H  
ATOM   3936  CG  TYR B   9     151.164  90.096  66.177  1.00  0.00      1    C  
ATOM   3937  CD1 TYR B   9     150.861  88.754  66.405  1.00  0.00      1    C  
ATOM   3938  HD1 TYR B   9     151.319  87.987  65.780  1.00  0.00      1    H  
ATOM   3939  CE1 TYR B   9     149.982  88.377  67.419  1.00  0.00      1    C  
ATOM   3940  HE1 TYR B   9     149.755  87.324  67.584  1.00  0.00      1    H  
ATOM   3941  CD2 TYR B   9     150.567  91.054  66.998  1.00  0.00      1    C  
ATOM   3942  HD2 TYR B   9     150.795  92.108  66.841  1.00  0.00      1    H  
ATOM   3943  CE2 TYR B   9     149.686  90.691  68.013  1.00  0.00      1    C  
ATOM   3944  HE2 TYR B   9     149.228  91.455  68.641  1.00  0.00      1    H  
ATOM   3945  CZ  TYR B   9     149.395  89.354  68.220  1.00  0.00      1    C  
ATOM   3946  OH  TYR B   9     148.516  89.007  69.224  1.00  0.00      1    O  
ATOM   3947  HH  TYR B   9     147.694  88.501  68.811  1.00  0.00      1    H  
ATOM   3948  C   TYR B   9     150.436  92.187  64.184  1.00  0.00      1    C  
ATOM   3949  O   TYR B   9     149.219  92.039  64.319  1.00  0.00      1    O  
ATOM   3950  N   VAL B  10     151.042  93.355  64.365  1.00  0.00      1    N  
ATOM   3951  HN  VAL B  10     152.097  93.424  64.200  1.00  0.00      1    H  
ATOM   3952  CA  VAL B  10     150.310  94.546  64.783  1.00  0.00      1    C  
ATOM   3953  HA  VAL B  10     149.718  94.266  65.655  1.00  0.00      1    H  
ATOM   3954  CB  VAL B  10     151.298  95.635  65.241  1.00  0.00      1    C  
ATOM   3955  HB  VAL B  10     151.944  95.899  64.403  1.00  0.00      1    H  
ATOM   3956  CG1 VAL B  10     150.548  96.876  65.692  1.00  0.00      1    C  
ATOM   3957 1HG1 VAL B  10     151.261  97.636  66.012  1.00  0.00      1    H  
ATOM   3958 2HG1 VAL B  10     149.891  96.622  66.523  1.00  0.00      1    H  
ATOM   3959 3HG1 VAL B  10     149.953  97.263  64.864  1.00  0.00      1    H  
ATOM   3960  CG2 VAL B  10     152.159  95.094  66.373  1.00  0.00      1    C  
ATOM   3961 1HG2 VAL B  10     152.859  95.864  66.698  1.00  0.00      1    H  
ATOM   3962 2HG2 VAL B  10     152.714  94.223  66.024  1.00  0.00      1    H  
ATOM   3963 3HG2 VAL B  10     151.522  94.807  67.209  1.00  0.00      1    H  
ATOM   3964  C   VAL B  10     149.347  95.125  63.761  1.00  0.00      1    C  
ATOM   3965  O   VAL B  10     148.487  95.936  64.099  1.00  0.00      1    O  
ATOM   3966  N   SER B  11     149.479  94.725  62.504  1.00  0.00      1    N  
ATOM   3967  HN  SER B  11     150.253  94.032  62.248  1.00  0.00      1    H  
ATOM   3968  CA  SER B  11     148.580  95.220  61.466  1.00  0.00      1    C  
ATOM   3969  HA  SER B  11     148.190  96.190  61.776  1.00  0.00      1    H  
ATOM   3970  CB  SER B  11     149.332  95.394  60.144  1.00  0.00      1    C  
ATOM   3971  HB1 SER B  11     148.649  95.800  59.397  1.00  0.00      1    H  
ATOM   3972  HB2 SER B  11     150.160  96.087  60.294  1.00  0.00      1    H  
ATOM   3973  OG  SER B  11     149.844  94.153  59.679  1.00  0.00      1    O  
ATOM   3974  HG  SER B  11     150.506  93.758  60.392  1.00  0.00      1    H  
ATOM   3975  C   SER B  11     147.427  94.280  61.266  1.00  0.00      1    C  
ATOM   3976  O   SER B  11     146.572  94.479  60.403  1.00  0.00      1    O  
ATOM   3977  N   MET B  12     147.416  93.233  62.084  1.00  0.00      1    N  
ATOM   3978  HN  MET B  12     148.205  93.133  62.800  1.00  0.00      1    H  
ATOM   3979  CA  MET B  12     146.374  92.217  62.046  1.00  0.00      1    C  
ATOM   3980  HA  MET B  12     145.690  92.452  61.231  1.00  0.00      1    H  
ATOM   3981  CB  MET B  12     146.978  90.835  61.791  1.00  0.00      1    C  
ATOM   3982  HB1 MET B  12     147.588  90.567  62.654  1.00  0.00      1    H  
ATOM   3983  HB2 MET B  12     146.161  90.121  61.687  1.00  0.00      1    H  
ATOM   3984  CG  MET B  12     147.843  90.743  60.557  1.00  0.00      1    C  
ATOM   3985  HG1 MET B  12     147.275  91.106  59.701  1.00  0.00      1    H  
ATOM   3986  HG2 MET B  12     148.726  91.366  60.699  1.00  0.00      1    H  
ATOM   3987  SD  MET B  12     148.370  89.049  60.231  1.00  0.00      1    S  
ATOM   3988  CE  MET B  12     147.496  88.769  58.692  1.00  0.00      1    C  
ATOM   3989  HE1 MET B  12     147.704  87.761  58.334  1.00  0.00      1    H  
ATOM   3990  HE2 MET B  12     147.828  89.494  57.948  1.00  0.00      1    H  
ATOM   3991  HE3 MET B  12     146.424  88.882  58.856  1.00  0.00      1    H  
ATOM   3992  C   MET B  12     145.594  92.158  63.320  1.00  0.00      1    C  
ATOM   3993  O   MET B  12     144.386  91.960  63.313  1.00  0.00      1    O  
ATOM   3994  N   TYR B  13     146.286  92.339  64.435  1.00  0.00      1    N  
ATOM   3995  HN  TYR B  13     147.336  92.538  64.382  1.00  0.00      1    H  
ATOM   3996  CA  TYR B  13     145.631  92.270  65.729  1.00  0.00      1    C  
ATOM   3997  HA  TYR B  13     144.562  92.143  65.556  1.00  0.00      1    H  
ATOM   3998  CB  TYR B  13     146.135  91.032  66.477  1.00  0.00      1    C  
ATOM   3999  HB1 TYR B  13     147.096  91.266  66.934  1.00  0.00      1    H  
ATOM   4000  HB2 TYR B  13     145.415  90.776  67.255  1.00  0.00      1    H  
ATOM   4001  CG  TYR B  13     146.309  89.841  65.566  1.00  0.00      1    C  
ATOM   4002  CD1 TYR B  13     145.226  89.300  64.875  1.00  0.00      1    C  
ATOM   4003  HD1 TYR B  13     144.231  89.716  65.031  1.00  0.00      1    H  
ATOM   4004  CE1 TYR B  13     145.392  88.237  63.988  1.00  0.00      1    C  
ATOM   4005  HE1 TYR B  13     144.535  87.830  63.451  1.00  0.00      1    H  
ATOM   4006  CD2 TYR B  13     147.566  89.287  65.351  1.00  0.00      1    C  
ATOM   4007  HD2 TYR B  13     148.428  89.693  65.881  1.00  0.00      1    H  
ATOM   4008  CE2 TYR B  13     147.744  88.222  64.470  1.00  0.00      1    C  
ATOM   4009  HE2 TYR B  13     148.737  87.800  64.314  1.00  0.00      1    H  
ATOM   4010  CZ  TYR B  13     146.654  87.703  63.795  1.00  0.00      1    C  
ATOM   4011  OH  TYR B  13     146.829  86.637  62.952  1.00  0.00      1    O  
ATOM   4012  HH  TYR B  13     146.261  85.823  63.294  1.00  0.00      1    H  
ATOM   4013  C   TYR B  13     145.818  93.503  66.579  1.00  0.00      1    C  
ATOM   4014  O   TYR B  13     145.208  93.630  67.643  1.00  0.00      1    O  
ATOM   4015  N   GLY B  14     146.656  94.424  66.112  1.00  0.00      1    N  
ATOM   4016  HN  GLY B  14     147.147  94.272  65.173  1.00  0.00      1    H  
ATOM   4017  CA  GLY B  14     146.907  95.634  66.871  1.00  0.00      1    C  
ATOM   4018  HA1 GLY B  14     147.157  96.441  66.182  1.00  0.00      1    H  
ATOM   4019  HA2 GLY B  14     146.008  95.897  67.429  1.00  0.00      1    H  
ATOM   4020  C   GLY B  14     148.057  95.439  67.846  1.00  0.00      1    C  
ATOM   4021  O   GLY B  14     148.536  94.322  68.032  1.00  0.00      1    O  
ATOM   4022  N   PRO B  15     148.509  96.511  68.505  1.00  0.00      1    N  
ATOM   4023  CD  PRO B  15     147.825  97.810  68.579  1.00  0.00      1    C  
ATOM   4024  HD1 PRO B  15     146.745  97.696  68.488  1.00  0.00      1    H  
ATOM   4025  HD2 PRO B  15     148.185  98.493  67.810  1.00  0.00      1    H  
ATOM   4026  CA  PRO B  15     149.612  96.465  69.465  1.00  0.00      1    C  
ATOM   4027  HA  PRO B  15     150.541  96.269  68.929  1.00  0.00      1    H  
ATOM   4028  CB  PRO B  15     149.647  97.880  70.013  1.00  0.00      1    C  
ATOM   4029  HB1 PRO B  15     150.021  97.897  71.037  1.00  0.00      1    H  
ATOM   4030  HB2 PRO B  15     150.262  98.529  69.390  1.00  0.00      1    H  
ATOM   4031  CG  PRO B  15     148.214  98.279  69.956  1.00  0.00      1    C  
ATOM   4032  HG1 PRO B  15     147.630  97.776  70.727  1.00  0.00      1    H  
ATOM   4033  HG2 PRO B  15     148.097  99.358  70.056  1.00  0.00      1    H  
ATOM   4034  C   PRO B  15     149.460  95.455  70.561  1.00  0.00      1    C  
ATOM   4035  O   PRO B  15     148.374  95.265  71.103  1.00  0.00      1    O  
ATOM   4036  N   THR B  16     150.570  94.804  70.893  1.00  0.00      1    N  
ATOM   4037  HN  THR B  16     151.474  95.016  70.361  1.00  0.00      1    H  
ATOM   4038  CA  THR B  16     150.595  93.815  71.954  1.00  0.00      1    C  
ATOM   4039  HA  THR B  16     149.577  93.683  72.320  1.00  0.00      1    H  
ATOM   4040  CB  THR B  16     151.097  92.454  71.421  1.00  0.00      1    C  
ATOM   4041  HB  THR B  16     150.506  92.177  70.548  1.00  0.00      1    H  
ATOM   4042  OG1 THR B  16     150.933  91.449  72.432  1.00  0.00      1    O  
ATOM   4043  HG1 THR B  16     151.487  91.715  73.284  1.00  0.00      1    H  
ATOM   4044  CG2 THR B  16     152.556  92.550  71.017  1.00  0.00      1    C  
ATOM   4045 1HG2 THR B  16     152.895  91.584  70.644  1.00  0.00      1    H  
ATOM   4046 2HG2 THR B  16     153.155  92.835  71.882  1.00  0.00      1    H  
ATOM   4047 3HG2 THR B  16     152.668  93.301  70.235  1.00  0.00      1    H  
ATOM   4048  C   THR B  16     151.456  94.294  73.110  1.00  0.00      1    C  
ATOM   4049  O   THR B  16     151.919  95.435  73.094  1.00  0.00      1    O  
ATOM   4050  N   THR B  17     151.679  93.444  74.109  1.00  0.00      1    N  
ATOM   4051  HN  THR B  17     151.282  92.452  74.050  1.00  0.00      1    H  
ATOM   4052  CA  THR B  17     152.455  93.836  75.286  1.00  0.00      1    C  
ATOM   4053  HA  THR B  17     151.831  94.506  75.877  1.00  0.00      1    H  
ATOM   4054  CB  THR B  17     152.786  92.619  76.172  1.00  0.00      1    C  
ATOM   4055  HB  THR B  17     153.560  92.019  75.693  1.00  0.00      1    H  
ATOM   4056  OG1 THR B  17     151.611  91.822  76.363  1.00  0.00      1    O  
ATOM   4057  HG1 THR B  17     150.868  92.399  76.830  1.00  0.00      1    H  
ATOM   4058  CG2 THR B  17     153.276  93.089  77.538  1.00  0.00      1    C  
ATOM   4059 1HG2 THR B  17     153.508  92.224  78.159  1.00  0.00      1    H  
ATOM   4060 2HG2 THR B  17     152.499  93.683  78.019  1.00  0.00      1    H  
ATOM   4061 3HG2 THR B  17     154.172  93.697  77.414  1.00  0.00      1    H  
ATOM   4062  C   THR B  17     153.753  94.574  74.987  1.00  0.00      1    C  
ATOM   4063  O   THR B  17     154.458  94.254  74.022  1.00  0.00      1    O  
ATOM   4064  N   GLY B  18     154.065  95.570  75.819  1.00  0.00      1    N  
ATOM   4065  HN  GLY B  18     153.406  95.802  76.629  1.00  0.00      1    H  
ATOM   4066  CA  GLY B  18     155.284  96.347  75.647  1.00  0.00      1    C  
ATOM   4067  HA1 GLY B  18     155.464  96.880  76.580  1.00  0.00      1    H  
ATOM   4068  HA2 GLY B  18     156.096  95.642  75.469  1.00  0.00      1    H  
ATOM   4069  C   GLY B  18     155.320  97.377  74.520  1.00  0.00      1    C  
ATOM   4070  O   GLY B  18     156.236  98.204  74.466  1.00  0.00      1    O  
ATOM   4071  N   ASP B  19     154.348  97.333  73.613  1.00  0.00      1    N  
ATOM   4072  HN  ASP B  19     153.584  96.588  73.696  1.00  0.00      1    H  
ATOM   4073  CA  ASP B  19     154.306  98.284  72.507  1.00  0.00      1    C  
ATOM   4074  HA  ASP B  19     155.329  98.477  72.185  1.00  0.00      1    H  
ATOM   4075  CB  ASP B  19     153.544  97.678  71.332  1.00  0.00      1    C  
ATOM   4076  HB1 ASP B  19     152.488  97.612  71.595  1.00  0.00      1    H  
ATOM   4077  HB2 ASP B  19     153.663  98.327  70.464  1.00  0.00      1    H  
ATOM   4078  CG  ASP B  19     154.045  96.295  70.978  1.00  0.00      1    C  
ATOM   4079  OD1 ASP B  19     153.717  95.787  69.881  1.00  0.00      1    O  
ATOM   4080  OD2 ASP B  19     154.768  95.709  71.812  1.00  0.00      1    O  
ATOM   4081  C   ASP B  19     153.688  99.594  72.923  1.00  0.00      1    C  
ATOM   4082  O   ASP B  19     152.946  99.643  73.895  1.00  0.00      1    O  
ATOM   4083  N   LYS B  20     153.972 100.669  72.202  1.00  0.00      1    N  
ATOM   4084  HN  LYS B  20     154.587 100.591  71.330  1.00  0.00      1    H  
ATOM   4085  CA  LYS B  20     153.436 101.957  72.614  1.00  0.00      1    C  
ATOM   4086  HA  LYS B  20     152.779 101.778  73.465  1.00  0.00      1    H  
ATOM   4087  CB  LYS B  20     154.577 102.852  73.098  1.00  0.00      1    C  
ATOM   4088  HB1 LYS B  20     155.239 103.049  72.255  1.00  0.00      1    H  
ATOM   4089  HB2 LYS B  20     154.149 103.790  73.451  1.00  0.00      1    H  
ATOM   4090  CG  LYS B  20     155.405 102.250  74.225  1.00  0.00      1    C  
ATOM   4091  HG1 LYS B  20     154.785 102.170  75.118  1.00  0.00      1    H  
ATOM   4092  HG2 LYS B  20     155.743 101.258  73.927  1.00  0.00      1    H  
ATOM   4093  CD  LYS B  20     156.625 103.120  74.540  1.00  0.00      1    C  
ATOM   4094  HD1 LYS B  20     157.165 103.317  73.614  1.00  0.00      1    H  
ATOM   4095  HD2 LYS B  20     156.283 104.062  74.969  1.00  0.00      1    H  
ATOM   4096  CE  LYS B  20     157.575 102.445  75.529  1.00  0.00      1    C  
ATOM   4097  HE1 LYS B  20     158.443 103.085  75.685  1.00  0.00      1    H  
ATOM   4098  HE2 LYS B  20     157.058 102.296  76.477  1.00  0.00      1    H  
ATOM   4099  NZ  LYS B  20     158.027 101.130  75.009  1.00  0.00      1    N1+
ATOM   4100  HZ1 LYS B  20     158.690 100.675  75.715  1.00  0.00      1    H  
ATOM   4101  HZ2 LYS B  20     158.538 101.270  74.080  1.00  0.00      1    H  
ATOM   4102  HZ3 LYS B  20     157.179 100.495  74.857  1.00  0.00      1    H  
ATOM   4103  C   LYS B  20     152.638 102.698  71.581  1.00  0.00      1    C  
ATOM   4104  O   LYS B  20     152.918 102.643  70.384  1.00  0.00      1    O  
ATOM   4105  N   VAL B  21     151.621 103.408  72.054  1.00  0.00      1    N  
ATOM   4106  HN  VAL B  21     151.413 103.396  73.103  1.00  0.00      1    H  
ATOM   4107  CA  VAL B  21     150.788 104.200  71.170  1.00  0.00      1    C  
ATOM   4108  HA  VAL B  21     151.176 104.117  70.155  1.00  0.00      1    H  
ATOM   4109  CB  VAL B  21     149.310 103.760  71.175  1.00  0.00      1    C  
ATOM   4110  HB  VAL B  21     148.824 104.199  72.046  1.00  0.00      1    H  
ATOM   4111  CG1 VAL B  21     148.608 104.283  69.916  1.00  0.00      1    C  
ATOM   4112 1HG1 VAL B  21     147.564 103.969  69.925  1.00  0.00      1    H  
ATOM   4113 2HG1 VAL B  21     149.101 103.880  69.031  1.00  0.00      1    H  
ATOM   4114 3HG1 VAL B  21     148.660 105.372  69.896  1.00  0.00      1    H  
ATOM   4115  CG2 VAL B  21     149.202 102.263  71.277  1.00  0.00      1    C  
ATOM   4116 1HG2 VAL B  21     148.151 101.973  71.279  1.00  0.00      1    H  
ATOM   4117 2HG2 VAL B  21     149.673 101.926  72.201  1.00  0.00      1    H  
ATOM   4118 3HG2 VAL B  21     149.704 101.803  70.425  1.00  0.00      1    H  
ATOM   4119  C   VAL B  21     150.785 105.633  71.566  1.00  0.00      1    C  
ATOM   4120  O   VAL B  21     150.760 105.974  72.747  1.00  0.00      1    O  
ATOM   4121  N   ARG B  22     150.844 106.498  70.575  1.00  0.00      1    N  
ATOM   4122  HN  ARG B  22     150.944 106.158  69.565  1.00  0.00      1    H  
ATOM   4123  CA  ARG B  22     150.773 107.898  70.863  1.00  0.00      1    C  
ATOM   4124  HA  ARG B  22     151.195 108.088  71.850  1.00  0.00      1    H  
ATOM   4125  CB  ARG B  22     151.554 108.686  69.815  1.00  0.00      1    C  
ATOM   4126  HB1 ARG B  22     152.534 108.923  70.230  1.00  0.00      1    H  
ATOM   4127  HB2 ARG B  22     151.675 108.054  68.935  1.00  0.00      1    H  
ATOM   4128  CG  ARG B  22     150.902 109.979  69.379  1.00  0.00      1    C  
ATOM   4129  HG1 ARG B  22     150.082 109.757  68.696  1.00  0.00      1    H  
ATOM   4130  HG2 ARG B  22     150.516 110.501  70.254  1.00  0.00      1    H  
ATOM   4131  CD  ARG B  22     151.907 110.854  68.681  1.00  0.00      1    C  
ATOM   4132  HD1 ARG B  22     152.533 110.239  68.035  1.00  0.00      1    H  
ATOM   4133  HD2 ARG B  22     151.382 111.597  68.080  1.00  0.00      1    H  
ATOM   4134  NE  ARG B  22     152.744 111.531  69.659  1.00  0.00      1    N1+
ATOM   4135  HE  ARG B  22     152.294 111.826  70.584  1.00  0.00      1    H  
ATOM   4136  CZ  ARG B  22     154.028 111.806  69.478  1.00  0.00      1    C  
ATOM   4137  NH1 ARG B  22     154.619 111.452  68.348  1.00  0.00      1    N  
ATOM   4138 1HH1 ARG B  22     154.061 110.947  67.588  1.00  0.00      1    H  
ATOM   4139 2HH1 ARG B  22     155.655 111.671  68.195  1.00  0.00      1    H  
ATOM   4140  NH2 ARG B  22     154.712 112.437  70.429  1.00  0.00      1    N  
ATOM   4141 1HH2 ARG B  22     154.226 112.722  71.338  1.00  0.00      1    H  
ATOM   4142 2HH2 ARG B  22     155.749 112.660  70.284  1.00  0.00      1    H  
ATOM   4143  C   ARG B  22     149.329 108.267  70.861  1.00  0.00      1    C  
ATOM   4144  O   ARG B  22     148.585 107.828  69.985  1.00  0.00      1    O  
ATOM   4145  N   LEU B  23     148.897 109.025  71.859  1.00  0.00      1    N  
ATOM   4146  HN  LEU B  23     149.580 109.351  72.615  1.00  0.00      1    H  
ATOM   4147  CA  LEU B  23     147.502 109.414  71.929  1.00  0.00      1    C  
ATOM   4148  HA  LEU B  23     146.907 108.608  71.499  1.00  0.00      1    H  
ATOM   4149  CB  LEU B  23     147.079 109.585  73.387  1.00  0.00      1    C  
ATOM   4150  HB1 LEU B  23     147.697 110.366  73.830  1.00  0.00      1    H  
ATOM   4151  HB2 LEU B  23     146.034 109.895  73.403  1.00  0.00      1    H  
ATOM   4152  CG  LEU B  23     147.216 108.325  74.245  1.00  0.00      1    C  
ATOM   4153  HG  LEU B  23     148.269 108.048  74.300  1.00  0.00      1    H  
ATOM   4154  CD1 LEU B  23     146.712 108.614  75.643  1.00  0.00      1    C  
ATOM   4155 1HD1 LEU B  23     146.808 107.718  76.257  1.00  0.00      1    H  
ATOM   4156 2HD1 LEU B  23     145.664 108.912  75.598  1.00  0.00      1    H  
ATOM   4157 3HD1 LEU B  23     147.300 109.420  76.082  1.00  0.00      1    H  
ATOM   4158  CD2 LEU B  23     146.438 107.178  73.625  1.00  0.00      1    C  
ATOM   4159 1HD2 LEU B  23     146.544 106.289  74.246  1.00  0.00      1    H  
ATOM   4160 2HD2 LEU B  23     146.826 106.973  72.627  1.00  0.00      1    H  
ATOM   4161 3HD2 LEU B  23     145.384 107.448  73.556  1.00  0.00      1    H  
ATOM   4162  C   LEU B  23     147.218 110.662  71.152  1.00  0.00      1    C  
ATOM   4163  O   LEU B  23     147.599 111.757  71.562  1.00  0.00      1    O  
ATOM   4164  N   GLY B  24     146.549 110.498  70.012  1.00  0.00      1    N  
ATOM   4165  HN  GLY B  24     146.242 109.517  69.716  1.00  0.00      1    H  
ATOM   4166  CA  GLY B  24     146.232 111.633  69.168  1.00  0.00      1    C  
ATOM   4167  HA1 GLY B  24     145.758 111.283  68.251  1.00  0.00      1    H  
ATOM   4168  HA2 GLY B  24     145.553 112.301  69.697  1.00  0.00      1    H  
ATOM   4169  C   GLY B  24     147.508 112.375  68.827  1.00  0.00      1    C  
ATOM   4170  O   GLY B  24     148.577 111.758  68.745  1.00  0.00      1    O  
ATOM   4171  N   ASP B  25     147.406 113.689  68.629  1.00  0.00      1    N  
ATOM   4172  HN  ASP B  25     146.447 114.158  68.700  1.00  0.00      1    H  
ATOM   4173  CA  ASP B  25     148.578 114.500  68.317  1.00  0.00      1    C  
ATOM   4174  HA  ASP B  25     149.283 113.873  67.771  1.00  0.00      1    H  
ATOM   4175  CB  ASP B  25     148.198 115.681  67.412  1.00  0.00      1    C  
ATOM   4176  HB1 ASP B  25     149.087 116.287  67.238  1.00  0.00      1    H  
ATOM   4177  HB2 ASP B  25     147.833 115.289  66.463  1.00  0.00      1    H  
ATOM   4178  CG  ASP B  25     147.121 116.562  68.020  1.00  0.00      1    C  
ATOM   4179  OD1 ASP B  25     146.912 116.475  69.253  1.00  0.00      1    O  
ATOM   4180  OD2 ASP B  25     146.492 117.348  67.271  1.00  0.00      1    O  
ATOM   4181  C   ASP B  25     149.275 115.009  69.563  1.00  0.00      1    C  
ATOM   4182  O   ASP B  25     150.037 115.970  69.515  1.00  0.00      1    O  
ATOM   4183  N   THR B  26     149.009 114.361  70.692  1.00  0.00      1    N  
ATOM   4184  HN  THR B  26     148.322 113.541  70.677  1.00  0.00      1    H  
ATOM   4185  CA  THR B  26     149.635 114.745  71.950  1.00  0.00      1    C  
ATOM   4186  HA  THR B  26     149.812 115.820  71.934  1.00  0.00      1    H  
ATOM   4187  CB  THR B  26     148.738 114.416  73.159  1.00  0.00      1    C  
ATOM   4188  HB  THR B  26     149.204 114.809  74.063  1.00  0.00      1    H  
ATOM   4189  OG1 THR B  26     148.603 112.995  73.286  1.00  0.00      1    O  
ATOM   4190  HG1 THR B  26     148.168 112.605  72.413  1.00  0.00      1    H  
ATOM   4191  CG2 THR B  26     147.373 115.046  72.996  1.00  0.00      1    C  
ATOM   4192 1HG2 THR B  26     146.754 114.802  73.860  1.00  0.00      1    H  
ATOM   4193 2HG2 THR B  26     146.901 114.662  72.092  1.00  0.00      1    H  
ATOM   4194 3HG2 THR B  26     147.479 116.128  72.919  1.00  0.00      1    H  
ATOM   4195  C   THR B  26     150.955 114.046  72.155  1.00  0.00      1    C  
ATOM   4196  O   THR B  26     151.366 113.228  71.333  1.00  0.00      1    O  
ATOM   4197  N   ASP B  27     151.621 114.362  73.262  1.00  0.00      1    N  
ATOM   4198  HN  ASP B  27     151.194 115.078  73.933  1.00  0.00      1    H  
ATOM   4199  CA  ASP B  27     152.911 113.769  73.595  1.00  0.00      1    C  
ATOM   4200  HA  ASP B  27     153.352 113.375  72.680  1.00  0.00      1    H  
ATOM   4201  CB  ASP B  27     153.849 114.860  74.154  1.00  0.00      1    C  
ATOM   4202  HB1 ASP B  27     153.838 115.710  73.471  1.00  0.00      1    H  
ATOM   4203  HB2 ASP B  27     153.476 115.172  75.129  1.00  0.00      1    H  
ATOM   4204  CG  ASP B  27     155.298 114.383  74.316  1.00  0.00      1    C  
ATOM   4205  OD1 ASP B  27     155.870 113.837  73.339  1.00  0.00      1    O  
ATOM   4206  OD2 ASP B  27     155.864 114.569  75.422  1.00  0.00      1    O  
ATOM   4207  C   ASP B  27     152.763 112.631  74.578  1.00  0.00      1    C  
ATOM   4208  O   ASP B  27     153.736 112.033  75.031  1.00  0.00      1    O  
ATOM   4209  N   LEU B  28     151.514 112.326  74.904  1.00  0.00      1    N  
ATOM   4210  HN  LEU B  28     150.715 112.892  74.472  1.00  0.00      1    H  
ATOM   4211  CA  LEU B  28     151.191 111.251  75.827  1.00  0.00      1    C  
ATOM   4212  HA  LEU B  28     151.882 111.297  76.669  1.00  0.00      1    H  
ATOM   4213  CB  LEU B  28     149.776 111.465  76.349  1.00  0.00      1    C  
ATOM   4214  HB1 LEU B  28     149.076 111.356  75.521  1.00  0.00      1    H  
ATOM   4215  HB2 LEU B  28     149.563 110.711  77.107  1.00  0.00      1    H  
ATOM   4216  CG  LEU B  28     149.596 112.850  76.967  1.00  0.00      1    C  
ATOM   4217  HG  LEU B  28     149.937 113.602  76.255  1.00  0.00      1    H  
ATOM   4218  CD1 LEU B  28     148.142 113.116  77.303  1.00  0.00      1    C  
ATOM   4219 1HD1 LEU B  28     148.046 114.109  77.741  1.00  0.00      1    H  
ATOM   4220 2HD1 LEU B  28     147.791 112.370  78.015  1.00  0.00      1    H  
ATOM   4221 3HD1 LEU B  28     147.543 113.061  76.394  1.00  0.00      1    H  
ATOM   4222  CD2 LEU B  28     150.448 112.931  78.211  1.00  0.00      1    C  
ATOM   4223 1HD2 LEU B  28     150.333 113.914  78.667  1.00  0.00      1    H  
ATOM   4224 2HD2 LEU B  28     151.494 112.774  77.947  1.00  0.00      1    H  
ATOM   4225 3HD2 LEU B  28     150.133 112.164  78.918  1.00  0.00      1    H  
ATOM   4226  C   LEU B  28     151.306 109.886  75.183  1.00  0.00      1    C  
ATOM   4227  O   LEU B  28     150.519 109.535  74.316  1.00  0.00      1    O  
ATOM   4228  N   ILE B  29     152.295 109.108  75.598  1.00  0.00      1    N  
ATOM   4229  HN  ILE B  29     152.953 109.461  76.365  1.00  0.00      1    H  
ATOM   4230  CA  ILE B  29     152.506 107.781  75.032  1.00  0.00      1    C  
ATOM   4231  HA  ILE B  29     151.892 107.707  74.134  1.00  0.00      1    H  
ATOM   4232  CB  ILE B  29     153.991 107.602  74.598  1.00  0.00      1    C  
ATOM   4233  HB  ILE B  29     154.647 107.997  75.374  1.00  0.00      1    H  
ATOM   4234  CG2 ILE B  29     154.298 106.135  74.376  1.00  0.00      1    C  
ATOM   4235 1HG2 ILE B  29     155.339 106.023  74.073  1.00  0.00      1    H  
ATOM   4236 2HG2 ILE B  29     153.648 105.742  73.594  1.00  0.00      1    H  
ATOM   4237 3HG2 ILE B  29     154.128 105.584  75.301  1.00  0.00      1    H  
ATOM   4238  CG1 ILE B  29     154.260 108.339  73.276  1.00  0.00      1    C  
ATOM   4239 1HG1 ILE B  29     155.327 108.270  73.065  1.00  0.00      1    H  
ATOM   4240 2HG1 ILE B  29     153.700 107.832  72.490  1.00  0.00      1    H  
ATOM   4241  CD1 ILE B  29     153.874 109.807  73.251  1.00  0.00      1    C  
ATOM   4242 1HD1 ILE B  29     154.107 110.228  72.273  1.00  0.00      1    H  
ATOM   4243 2HD1 ILE B  29     154.432 110.343  74.019  1.00  0.00      1    H  
ATOM   4244 3HD1 ILE B  29     152.806 109.906  73.444  1.00  0.00      1    H  
ATOM   4245  C   ILE B  29     152.100 106.646  75.956  1.00  0.00      1    C  
ATOM   4246  O   ILE B  29     152.619 106.495  77.066  1.00  0.00      1    O  
ATOM   4247  N   ALA B  30     151.164 105.832  75.476  1.00  0.00      1    N  
ATOM   4248  HN  ALA B  30     150.780 106.013  74.494  1.00  0.00      1    H  
ATOM   4249  CA  ALA B  30     150.641 104.702  76.236  1.00  0.00      1    C  
ATOM   4250  HA  ALA B  30     150.839 104.885  77.292  1.00  0.00      1    H  
ATOM   4251  CB  ALA B  30     149.141 104.617  76.048  1.00  0.00      1    C  
ATOM   4252  HB1 ALA B  30     148.750 103.773  76.616  1.00  0.00      1    H  
ATOM   4253  HB2 ALA B  30     148.914 104.479  74.991  1.00  0.00      1    H  
ATOM   4254  HB3 ALA B  30     148.677 105.538  76.402  1.00  0.00      1    H  
ATOM   4255  C   ALA B  30     151.266 103.393  75.867  1.00  0.00      1    C  
ATOM   4256  O   ALA B  30     151.569 103.155  74.700  1.00  0.00      1    O  
ATOM   4257  N   GLU B  31     151.446 102.523  76.857  1.00  0.00      1    N  
ATOM   4258  HN  GLU B  31     151.142 102.782  77.850  1.00  0.00      1    H  
ATOM   4259  CA  GLU B  31     152.051 101.222  76.607  1.00  0.00      1    C  
ATOM   4260  HA  GLU B  31     152.208 101.136  75.532  1.00  0.00      1    H  
ATOM   4261  CB  GLU B  31     153.422 101.146  77.279  1.00  0.00      1    C  
ATOM   4262  HB1 GLU B  31     153.953 102.079  77.088  1.00  0.00      1    H  
ATOM   4263  HB2 GLU B  31     153.275 101.024  78.352  1.00  0.00      1    H  
ATOM   4264  CG  GLU B  31     154.276  99.994  76.776  1.00  0.00      1    C  
ATOM   4265  HG1 GLU B  31     153.660  99.096  76.732  1.00  0.00      1    H  
ATOM   4266  HG2 GLU B  31     154.638 100.237  75.777  1.00  0.00      1    H  
ATOM   4267  CD  GLU B  31     155.461  99.725  77.667  1.00  0.00      1    C  
ATOM   4268  OE1 GLU B  31     156.162 100.700  78.019  1.00  0.00      1    O  
ATOM   4269  OE2 GLU B  31     155.691  98.544  78.009  1.00  0.00      1    O  
ATOM   4270  C   GLU B  31     151.211 100.029  77.043  1.00  0.00      1    C  
ATOM   4271  O   GLU B  31     150.774  99.933  78.194  1.00  0.00      1    O  
ATOM   4272  N   VAL B  32     150.978  99.113  76.106  1.00  0.00      1    N  
ATOM   4273  HN  VAL B  32     151.372  99.263  75.123  1.00  0.00      1    H  
ATOM   4274  CA  VAL B  32     150.203  97.913  76.381  1.00  0.00      1    C  
ATOM   4275  HA  VAL B  32     149.195  98.208  76.672  1.00  0.00      1    H  
ATOM   4276  CB  VAL B  32     150.113  97.032  75.128  1.00  0.00      1    C  
ATOM   4277  HB  VAL B  32     151.119  96.863  74.743  1.00  0.00      1    H  
ATOM   4278  CG1 VAL B  32     149.485  95.692  75.466  1.00  0.00      1    C  
ATOM   4279 1HG1 VAL B  32     149.429  95.079  74.566  1.00  0.00      1    H  
ATOM   4280 2HG1 VAL B  32     148.481  95.850  75.861  1.00  0.00      1    H  
ATOM   4281 3HG1 VAL B  32     150.093  95.183  76.214  1.00  0.00      1    H  
ATOM   4282  CG2 VAL B  32     149.299  97.745  74.072  1.00  0.00      1    C  
ATOM   4283 1HG2 VAL B  32     149.233  97.121  73.181  1.00  0.00      1    H  
ATOM   4284 2HG2 VAL B  32     149.779  98.690  73.819  1.00  0.00      1    H  
ATOM   4285 3HG2 VAL B  32     148.297  97.938  74.454  1.00  0.00      1    H  
ATOM   4286  C   VAL B  32     150.811  97.121  77.497  1.00  0.00      1    C  
ATOM   4287  O   VAL B  32     151.861  96.515  77.339  1.00  0.00      1    O  
ATOM   4288  N   GLU B  33     150.142  97.117  78.638  1.00  0.00      1    N  
ATOM   4289  HN  GLU B  33     149.206  97.632  78.695  1.00  0.00      1    H  
ATOM   4290  CA  GLU B  33     150.646  96.431  79.816  1.00  0.00      1    C  
ATOM   4291  HA  GLU B  33     151.710  96.658  79.886  1.00  0.00      1    H  
ATOM   4292  CB  GLU B  33     149.978  97.034  81.051  1.00  0.00      1    C  
ATOM   4293  HB1 GLU B  33     148.920  96.773  81.039  1.00  0.00      1    H  
ATOM   4294  HB2 GLU B  33     150.446  96.616  81.942  1.00  0.00      1    H  
ATOM   4295  CG  GLU B  33     150.108  98.550  81.096  1.00  0.00      1    C  
ATOM   4296  HG1 GLU B  33     151.126  98.803  81.391  1.00  0.00      1    H  
ATOM   4297  HG2 GLU B  33     149.909  98.945  80.100  1.00  0.00      1    H  
ATOM   4298  CD  GLU B  33     149.144  99.199  82.076  1.00  0.00      1    C  
ATOM   4299  OE1 GLU B  33     147.927  98.948  81.947  1.00  0.00      1    O  
ATOM   4300  OE2 GLU B  33     149.592  99.965  82.965  1.00  0.00      1    O  
ATOM   4301  C   GLU B  33     150.514  94.920  79.814  1.00  0.00      1    C  
ATOM   4302  O   GLU B  33     151.396  94.231  80.323  1.00  0.00      1    O  
ATOM   4303  N   HIS B  34     149.426  94.393  79.255  1.00  0.00      1    N  
ATOM   4304  HN  HIS B  34     148.686  95.043  78.837  1.00  0.00      1    H  
ATOM   4305  CA  HIS B  34     149.218  92.938  79.199  1.00  0.00      1    C  
ATOM   4306  HA  HIS B  34     150.194  92.458  79.125  1.00  0.00      1    H  
ATOM   4307  CB  HIS B  34     148.523  92.424  80.482  1.00  0.00      1    C  
ATOM   4308  HB1 HIS B  34     147.562  92.931  80.574  1.00  0.00      1    H  
ATOM   4309  HB2 HIS B  34     148.360  91.352  80.373  1.00  0.00      1    H  
ATOM   4310  CG  HIS B  34     149.296  92.653  81.750  1.00  0.00      1    C  
ATOM   4311  CD2 HIS B  34     149.860  91.780  82.620  1.00  0.00      1    C  
ATOM   4312  HD2 HIS B  34     149.878  90.694  82.525  1.00  0.00      1    H  
ATOM   4313  ND1 HIS B  34     149.523  93.909  82.275  1.00  0.00      1    N  
ATOM   4314  HD1 HIS B  34     149.209  94.830  81.830  1.00  0.00      1    H  
ATOM   4315  CE1 HIS B  34     150.189  93.799  83.413  1.00  0.00      1    C  
ATOM   4316  HE1 HIS B  34     150.505  94.625  84.050  1.00  0.00      1    H  
ATOM   4317  NE2 HIS B  34     150.406  92.517  83.646  1.00  0.00      1    N  
ATOM   4318  C   HIS B  34     148.383  92.501  78.008  1.00  0.00      1    C  
ATOM   4319  O   HIS B  34     147.708  93.313  77.388  1.00  0.00      1    O  
ATOM   4320  N   ASP B  35     148.432  91.214  77.678  1.00  0.00      1    N  
ATOM   4321  HN  ASP B  35     149.075  90.554  78.223  1.00  0.00      1    H  
ATOM   4322  CA  ASP B  35     147.621  90.687  76.582  1.00  0.00      1    C  
ATOM   4323  HA  ASP B  35     146.788  91.372  76.424  1.00  0.00      1    H  
ATOM   4324  CB  ASP B  35     148.416  90.607  75.274  1.00  0.00      1    C  
ATOM   4325  HB1 ASP B  35     148.959  91.542  75.137  1.00  0.00      1    H  
ATOM   4326  HB2 ASP B  35     149.125  89.782  75.345  1.00  0.00      1    H  
ATOM   4327  CG  ASP B  35     147.519  90.379  74.060  1.00  0.00      1    C  
ATOM   4328  OD1 ASP B  35     148.034  90.336  72.920  1.00  0.00      1    O  
ATOM   4329  OD2 ASP B  35     146.288  90.247  74.248  1.00  0.00      1    O  
ATOM   4330  C   ASP B  35     147.048  89.332  76.905  1.00  0.00      1    C  
ATOM   4331  O   ASP B  35     147.783  88.368  77.119  1.00  0.00      1    O  
ATOM   4332  N   TYR B  36     145.719  89.254  76.949  1.00  0.00      1    N  
ATOM   4333  HN  TYR B  36     145.137  90.128  76.742  1.00  0.00      1    H  
ATOM   4334  CA  TYR B  36     145.038  88.004  77.273  1.00  0.00      1    C  
ATOM   4335  HA  TYR B  36     145.615  87.514  78.058  1.00  0.00      1    H  
ATOM   4336  CB  TYR B  36     143.636  88.276  77.838  1.00  0.00      1    C  
ATOM   4337  HB1 TYR B  36     143.118  88.947  77.153  1.00  0.00      1    H  
ATOM   4338  HB2 TYR B  36     143.101  87.328  77.892  1.00  0.00      1    H  
ATOM   4339  CG  TYR B  36     143.625  88.901  79.208  1.00  0.00      1    C  
ATOM   4340  CD1 TYR B  36     143.690  90.282  79.367  1.00  0.00      1    C  
ATOM   4341  HD1 TYR B  36     143.729  90.921  78.485  1.00  0.00      1    H  
ATOM   4342  CE1 TYR B  36     143.706  90.865  80.641  1.00  0.00      1    C  
ATOM   4343  HE1 TYR B  36     143.757  91.949  80.745  1.00  0.00      1    H  
ATOM   4344  CD2 TYR B  36     143.573  88.109  80.352  1.00  0.00      1    C  
ATOM   4345  HD2 TYR B  36     143.519  87.025  80.249  1.00  0.00      1    H  
ATOM   4346  CE2 TYR B  36     143.588  88.676  81.634  1.00  0.00      1    C  
ATOM   4347  HE2 TYR B  36     143.546  88.038  82.517  1.00  0.00      1    H  
ATOM   4348  CZ  TYR B  36     143.657  90.057  81.772  1.00  0.00      1    C  
ATOM   4349  OH  TYR B  36     143.692  90.625  83.031  1.00  0.00      1    O  
ATOM   4350  HH  TYR B  36     144.584  91.167  83.146  1.00  0.00      1    H  
ATOM   4351  C   TYR B  36     144.919  87.029  76.128  1.00  0.00      1    C  
ATOM   4352  O   TYR B  36     144.588  85.865  76.346  1.00  0.00      1    O  
ATOM   4353  N   THR B  37     145.181  87.470  74.904  1.00  0.00      1    N  
ATOM   4354  HN  THR B  37     145.477  88.486  74.742  1.00  0.00      1    H  
ATOM   4355  CA  THR B  37     145.059  86.551  73.791  1.00  0.00      1    C  
ATOM   4356  HA  THR B  37     144.081  86.074  73.849  1.00  0.00      1    H  
ATOM   4357  CB  THR B  37     145.158  87.274  72.454  1.00  0.00      1    C  
ATOM   4358  HB  THR B  37     144.623  86.707  71.693  1.00  0.00      1    H  
ATOM   4359  OG1 THR B  37     146.534  87.398  72.079  1.00  0.00      1    O  
ATOM   4360  HG1 THR B  37     147.049  87.946  72.812  1.00  0.00      1    H  
ATOM   4361  CG2 THR B  37     144.548  88.667  72.574  1.00  0.00      1    C  
ATOM   4362 1HG2 THR B  37     144.621  89.180  71.615  1.00  0.00      1    H  
ATOM   4363 2HG2 THR B  37     145.086  89.236  73.332  1.00  0.00      1    H  
ATOM   4364 3HG2 THR B  37     143.500  88.582  72.861  1.00  0.00      1    H  
ATOM   4365  C   THR B  37     146.105  85.479  73.827  1.00  0.00      1    C  
ATOM   4366  O   THR B  37     146.961  85.462  74.713  1.00  0.00      1    O  
ATOM   4367  N   ILE B  38     146.019  84.556  72.876  1.00  0.00      1    N  
ATOM   4368  HN  ILE B  38     145.215  84.611  72.172  1.00  0.00      1    H  
ATOM   4369  CA  ILE B  38     146.984  83.470  72.759  1.00  0.00      1    C  
ATOM   4370  HA  ILE B  38     147.807  83.661  73.448  1.00  0.00      1    H  
ATOM   4371  CB  ILE B  38     146.363  82.089  73.100  1.00  0.00      1    C  
ATOM   4372  HB  ILE B  38     145.545  81.896  72.406  1.00  0.00      1    H  
ATOM   4373  CG2 ILE B  38     147.412  81.002  72.926  1.00  0.00      1    C  
ATOM   4374 1HG2 ILE B  38     146.975  80.033  73.166  1.00  0.00      1    H  
ATOM   4375 2HG2 ILE B  38     148.252  81.196  73.593  1.00  0.00      1    H  
ATOM   4376 3HG2 ILE B  38     147.763  80.997  71.894  1.00  0.00      1    H  
ATOM   4377  CG1 ILE B  38     145.803  82.086  74.528  1.00  0.00      1    C  
ATOM   4378 1HG1 ILE B  38     144.917  82.720  74.548  1.00  0.00      1    H  
ATOM   4379 2HG1 ILE B  38     145.525  81.063  74.783  1.00  0.00      1    H  
ATOM   4380  CD1 ILE B  38     146.778  82.594  75.587  1.00  0.00      1    C  
ATOM   4381 1HD1 ILE B  38     146.302  82.558  76.567  1.00  0.00      1    H  
ATOM   4382 2HD1 ILE B  38     147.061  83.622  75.358  1.00  0.00      1    H  
ATOM   4383 3HD1 ILE B  38     147.668  81.965  75.593  1.00  0.00      1    H  
ATOM   4384  C   ILE B  38     147.535  83.398  71.365  1.00  0.00      1    C  
ATOM   4385  O   ILE B  38     146.994  82.706  70.511  1.00  0.00      1    O  
ATOM   4386  N   TYR B  39     148.610  84.142  71.133  1.00  0.00      1    N  
ATOM   4387  HN  TYR B  39     149.012  84.719  71.940  1.00  0.00      1    H  
ATOM   4388  CA  TYR B  39     149.270  84.213  69.836  1.00  0.00      1    C  
ATOM   4389  HA  TYR B  39     148.840  85.053  69.291  1.00  0.00      1    H  
ATOM   4390  CB  TYR B  39     150.750  84.507  70.047  1.00  0.00      1    C  
ATOM   4391  HB1 TYR B  39     151.192  83.667  70.583  1.00  0.00      1    H  
ATOM   4392  HB2 TYR B  39     151.222  84.603  69.069  1.00  0.00      1    H  
ATOM   4393  CG  TYR B  39     151.026  85.768  70.832  1.00  0.00      1    C  
ATOM   4394  CD1 TYR B  39     151.957  85.766  71.869  1.00  0.00      1    C  
ATOM   4395  HD1 TYR B  39     152.463  84.837  72.131  1.00  0.00      1    H  
ATOM   4396  CE1 TYR B  39     152.253  86.925  72.575  1.00  0.00      1    C  
ATOM   4397  HE1 TYR B  39     152.984  86.904  73.383  1.00  0.00      1    H  
ATOM   4398  CD2 TYR B  39     150.387  86.968  70.517  1.00  0.00      1    C  
ATOM   4399  HD2 TYR B  39     149.652  86.989  69.713  1.00  0.00      1    H  
ATOM   4400  CE2 TYR B  39     150.674  88.138  71.214  1.00  0.00      1    C  
ATOM   4401  HE2 TYR B  39     150.169  89.069  70.955  1.00  0.00      1    H  
ATOM   4402  CZ  TYR B  39     151.611  88.111  72.245  1.00  0.00      1    C  
ATOM   4403  OH  TYR B  39     151.916  89.256  72.949  1.00  0.00      1    O  
ATOM   4404  HH  TYR B  39     151.695  89.112  73.965  1.00  0.00      1    H  
ATOM   4405  C   TYR B  39     149.110  82.980  68.980  1.00  0.00      1    C  
ATOM   4406  O   TYR B  39     149.687  81.924  69.257  1.00  0.00      1    O  
ATOM   4407  N   GLY B  40     148.318  83.132  67.920  1.00  0.00      1    N  
ATOM   4408  HN  GLY B  40     147.870  84.088  67.744  1.00  0.00      1    H  
ATOM   4409  CA  GLY B  40     148.040  82.047  66.993  1.00  0.00      1    C  
ATOM   4410  HA1 GLY B  40     148.386  82.329  65.999  1.00  0.00      1    H  
ATOM   4411  HA2 GLY B  40     148.569  81.152  67.322  1.00  0.00      1    H  
ATOM   4412  C   GLY B  40     146.550  81.753  66.937  1.00  0.00      1    C  
ATOM   4413  O   GLY B  40     146.032  81.266  65.926  1.00  0.00      1    O  
ATOM   4414  N   GLU B  41     145.866  82.081  68.035  1.00  0.00      1    N  
ATOM   4415  HN  GLU B  41     146.398  82.537  68.843  1.00  0.00      1    H  
ATOM   4416  CA  GLU B  41     144.431  81.852  68.196  1.00  0.00      1    C  
ATOM   4417  HA  GLU B  41     144.092  81.261  67.345  1.00  0.00      1    H  
ATOM   4418  CB  GLU B  41     144.188  81.025  69.465  1.00  0.00      1    C  
ATOM   4419  HB1 GLU B  41     144.708  81.510  70.291  1.00  0.00      1    H  
ATOM   4420  HB2 GLU B  41     143.116  81.016  69.664  1.00  0.00      1    H  
ATOM   4421  CG  GLU B  41     144.667  79.584  69.386  1.00  0.00      1    C  
ATOM   4422  HG1 GLU B  41     145.715  79.576  69.085  1.00  0.00      1    H  
ATOM   4423  HG2 GLU B  41     144.567  79.124  70.369  1.00  0.00      1    H  
ATOM   4424  CD  GLU B  41     143.865  78.784  68.388  1.00  0.00      1    C  
ATOM   4425  OE1 GLU B  41     143.044  79.410  67.691  1.00  0.00      1    O  
ATOM   4426  OE2 GLU B  41     144.049  77.546  68.295  1.00  0.00      1    O  
ATOM   4427  C   GLU B  41     143.581  83.112  68.251  1.00  0.00      1    C  
ATOM   4428  O   GLU B  41     142.367  83.043  68.441  1.00  0.00      1    O  
ATOM   4429  N   GLU B  42     144.211  84.270  68.089  1.00  0.00      1    N  
ATOM   4430  HN  GLU B  42     145.269  84.277  67.931  1.00  0.00      1    H  
ATOM   4431  CA  GLU B  42     143.480  85.532  68.123  1.00  0.00      1    C  
ATOM   4432  HA  GLU B  42     143.100  85.665  69.136  1.00  0.00      1    H  
ATOM   4433  CB  GLU B  42     144.438  86.693  67.832  1.00  0.00      1    C  
ATOM   4434  HB1 GLU B  42     143.854  87.526  67.441  1.00  0.00      1    H  
ATOM   4435  HB2 GLU B  42     144.910  86.987  68.769  1.00  0.00      1    H  
ATOM   4436  CG  GLU B  42     145.542  86.370  66.823  1.00  0.00      1    C  
ATOM   4437  HG1 GLU B  42     145.193  85.554  66.190  1.00  0.00      1    H  
ATOM   4438  HG2 GLU B  42     145.711  87.257  66.213  1.00  0.00      1    H  
ATOM   4439  CD  GLU B  42     146.891  85.951  67.440  1.00  0.00      1    C  
ATOM   4440  OE1 GLU B  42     147.748  85.478  66.662  1.00  0.00      1    O  
ATOM   4441  OE2 GLU B  42     147.117  86.096  68.664  1.00  0.00      1    O  
ATOM   4442  C   GLU B  42     142.288  85.560  67.178  1.00  0.00      1    C  
ATOM   4443  O   GLU B  42     142.288  84.913  66.134  1.00  0.00      1    O  
ATOM   4444  N   LEU B  43     141.259  86.312  67.553  1.00  0.00      1    N  
ATOM   4445  HN  LEU B  43     141.326  86.872  68.462  1.00  0.00      1    H  
ATOM   4446  CA  LEU B  43     140.042  86.394  66.758  1.00  0.00      1    C  
ATOM   4447  HA  LEU B  43     139.888  85.421  66.290  1.00  0.00      1    H  
ATOM   4448  CB  LEU B  43     138.839  86.670  67.651  1.00  0.00      1    C  
ATOM   4449  HB1 LEU B  43     138.998  87.648  68.106  1.00  0.00      1    H  
ATOM   4450  HB2 LEU B  43     137.963  86.708  67.003  1.00  0.00      1    H  
ATOM   4451  CG  LEU B  43     138.514  85.700  68.782  1.00  0.00      1    C  
ATOM   4452  HG  LEU B  43     139.311  85.739  69.524  1.00  0.00      1    H  
ATOM   4453  CD1 LEU B  43     137.218  86.150  69.424  1.00  0.00      1    C  
ATOM   4454 1HD1 LEU B  43     136.961  85.473  70.238  1.00  0.00      1    H  
ATOM   4455 2HD1 LEU B  43     136.421  86.142  68.680  1.00  0.00      1    H  
ATOM   4456 3HD1 LEU B  43     137.338  87.160  69.816  1.00  0.00      1    H  
ATOM   4457  CD2 LEU B  43     138.394  84.280  68.257  1.00  0.00      1    C  
ATOM   4458 1HD2 LEU B  43     138.162  83.606  69.081  1.00  0.00      1    H  
ATOM   4459 2HD2 LEU B  43     139.336  83.981  67.798  1.00  0.00      1    H  
ATOM   4460 3HD2 LEU B  43     137.598  84.233  67.514  1.00  0.00      1    H  
ATOM   4461  C   LEU B  43     140.052  87.418  65.674  1.00  0.00      1    C  
ATOM   4462  O   LEU B  43     140.407  88.573  65.882  1.00  0.00      1    O  
ATOM   4463  N   LYS B  44     139.612  86.989  64.500  1.00  0.00      1    N  
ATOM   4464  HN  LYS B  44     139.295  85.971  64.415  1.00  0.00      1    H  
ATOM   4465  CA  LYS B  44     139.540  87.838  63.323  1.00  0.00      1    C  
ATOM   4466  HA  LYS B  44     139.532  88.880  63.643  1.00  0.00      1    H  
ATOM   4467  CB  LYS B  44     140.771  87.605  62.436  1.00  0.00      1    C  
ATOM   4468  HB1 LYS B  44     140.871  86.533  62.267  1.00  0.00      1    H  
ATOM   4469  HB2 LYS B  44     140.605  88.110  61.484  1.00  0.00      1    H  
ATOM   4470  CG  LYS B  44     142.077  88.117  63.024  1.00  0.00      1    C  
ATOM   4471  HG1 LYS B  44     142.148  87.790  64.061  1.00  0.00      1    H  
ATOM   4472  HG2 LYS B  44     142.907  87.700  62.454  1.00  0.00      1    H  
ATOM   4473  CD  LYS B  44     142.166  89.646  62.980  1.00  0.00      1    C  
ATOM   4474  HD1 LYS B  44     141.287  90.067  63.468  1.00  0.00      1    H  
ATOM   4475  HD2 LYS B  44     143.064  89.965  63.510  1.00  0.00      1    H  
ATOM   4476  CE  LYS B  44     142.229  90.157  61.543  1.00  0.00      1    C  
ATOM   4477  HE1 LYS B  44     143.138  89.777  61.077  1.00  0.00      1    H  
ATOM   4478  HE2 LYS B  44     141.359  89.785  61.002  1.00  0.00      1    H  
ATOM   4479  NZ  LYS B  44     142.239  91.643  61.465  1.00  0.00      1    N1+
ATOM   4480  HZ1 LYS B  44     142.284  91.947  60.440  1.00  0.00      1    H  
ATOM   4481  HZ2 LYS B  44     143.093  92.022  61.986  1.00  0.00      1    H  
ATOM   4482  HZ3 LYS B  44     141.348  92.030  61.913  1.00  0.00      1    H  
ATOM   4483  C   LYS B  44     138.293  87.569  62.523  1.00  0.00      1    C  
ATOM   4484  O   LYS B  44     137.943  86.416  62.278  1.00  0.00      1    O  
ATOM   4485  N   PHE B  45     137.605  88.626  62.112  1.00  0.00      1    N  
ATOM   4486  HN  PHE B  45     137.941  89.610  62.365  1.00  0.00      1    H  
ATOM   4487  CA  PHE B  45     136.397  88.456  61.320  1.00  0.00      1    C  
ATOM   4488  HA  PHE B  45     136.115  87.404  61.355  1.00  0.00      1    H  
ATOM   4489  CB  PHE B  45     135.241  89.278  61.906  1.00  0.00      1    C  
ATOM   4490  HB1 PHE B  45     135.029  88.911  62.910  1.00  0.00      1    H  
ATOM   4491  HB2 PHE B  45     135.550  90.322  61.958  1.00  0.00      1    H  
ATOM   4492  CG  PHE B  45     133.983  89.193  61.092  1.00  0.00      1    C  
ATOM   4493  CD1 PHE B  45     133.182  88.057  61.146  1.00  0.00      1    C  
ATOM   4494  HD1 PHE B  45     133.433  87.257  61.842  1.00  0.00      1    H  
ATOM   4495  CD2 PHE B  45     133.647  90.205  60.207  1.00  0.00      1    C  
ATOM   4496  HD2 PHE B  45     134.261  91.104  60.157  1.00  0.00      1    H  
ATOM   4497  CE1 PHE B  45     132.068  87.925  60.328  1.00  0.00      1    C  
ATOM   4498  HE1 PHE B  45     131.452  87.027  60.384  1.00  0.00      1    H  
ATOM   4499  CE2 PHE B  45     132.533  90.084  59.381  1.00  0.00      1    C  
ATOM   4500  HE2 PHE B  45     132.279  90.886  58.687  1.00  0.00      1    H  
ATOM   4501  CZ  PHE B  45     131.741  88.937  59.441  1.00  0.00      1    C  
ATOM   4502  HZ  PHE B  45     130.870  88.838  58.793  1.00  0.00      1    H  
ATOM   4503  C   PHE B  45     136.580  88.845  59.872  1.00  0.00      1    C  
ATOM   4504  O   PHE B  45     137.071  89.941  59.577  1.00  0.00      1    O  
ATOM   4505  N   GLY B  46     136.188  87.962  58.955  1.00  0.00      1    N  
ATOM   4506  HN  GLY B  46     135.774  87.020  59.249  1.00  0.00      1    H  
ATOM   4507  CA  GLY B  46     136.332  88.299  57.547  1.00  0.00      1    C  
ATOM   4508  HA1 GLY B  46     135.542  89.009  57.302  1.00  0.00      1    H  
ATOM   4509  HA2 GLY B  46     137.303  88.780  57.427  1.00  0.00      1    H  
ATOM   4510  C   GLY B  46     136.258  87.175  56.531  1.00  0.00      1    C  
ATOM   4511  O   GLY B  46     136.247  86.000  56.885  1.00  0.00      1    O  
ATOM   4512  N   GLY B  47     136.217  87.565  55.260  1.00  0.00      1    N  
ATOM   4513  HN  GLY B  47     136.243  88.613  55.044  1.00  0.00      1    H  
ATOM   4514  CA  GLY B  47     136.139  86.627  54.154  1.00  0.00      1    C  
ATOM   4515  HA1 GLY B  47     135.093  86.558  53.854  1.00  0.00      1    H  
ATOM   4516  HA2 GLY B  47     136.727  87.036  53.333  1.00  0.00      1    H  
ATOM   4517  C   GLY B  47     136.634  85.219  54.414  1.00  0.00      1    C  
ATOM   4518  O   GLY B  47     135.885  84.251  54.251  1.00  0.00      1    O  
ATOM   4519  N   GLY B  48     137.895  85.087  54.804  1.00  0.00      1    N  
ATOM   4520  HN  GLY B  48     138.517  85.950  54.920  1.00  0.00      1    H  
ATOM   4521  CA  GLY B  48     138.422  83.764  55.071  1.00  0.00      1    C  
ATOM   4522  HA1 GLY B  48     137.617  83.033  55.000  1.00  0.00      1    H  
ATOM   4523  HA2 GLY B  48     139.194  83.527  54.338  1.00  0.00      1    H  
ATOM   4524  C   GLY B  48     139.018  83.720  56.458  1.00  0.00      1    C  
ATOM   4525  O   GLY B  48     139.768  82.799  56.812  1.00  0.00      1    O  
ATOM   4526  N   LYS B  49     138.676  84.725  57.256  1.00  0.00      1    N  
ATOM   4527  HN  LYS B  49     138.006  85.480  56.900  1.00  0.00      1    H  
ATOM   4528  CA  LYS B  49     139.200  84.808  58.600  1.00  0.00      1    C  
ATOM   4529  HA  LYS B  49     140.284  84.736  58.516  1.00  0.00      1    H  
ATOM   4530  CB  LYS B  49     138.900  86.173  59.200  1.00  0.00      1    C  
ATOM   4531  HB1 LYS B  49     137.944  86.517  58.806  1.00  0.00      1    H  
ATOM   4532  HB2 LYS B  49     138.830  86.063  60.282  1.00  0.00      1    H  
ATOM   4533  CG  LYS B  49     139.957  87.238  58.893  1.00  0.00      1    C  
ATOM   4534  HG1 LYS B  49     139.932  87.987  59.684  1.00  0.00      1    H  
ATOM   4535  HG2 LYS B  49     140.936  86.759  58.876  1.00  0.00      1    H  
ATOM   4536  CD  LYS B  49     139.740  87.937  57.561  1.00  0.00      1    C  
ATOM   4537  HD1 LYS B  49     139.918  87.229  56.751  1.00  0.00      1    H  
ATOM   4538  HD2 LYS B  49     138.713  88.299  57.509  1.00  0.00      1    H  
ATOM   4539  CE  LYS B  49     140.703  89.125  57.414  1.00  0.00      1    C  
ATOM   4540  HE1 LYS B  49     141.723  88.742  57.449  1.00  0.00      1    H  
ATOM   4541  HE2 LYS B  49     140.522  89.591  56.445  1.00  0.00      1    H  
ATOM   4542  NZ  LYS B  49     140.563  90.176  58.471  1.00  0.00      1    N1+
ATOM   4543  HZ1 LYS B  49     141.268  90.960  58.291  1.00  0.00      1    H  
ATOM   4544  HZ2 LYS B  49     140.749  89.743  59.432  1.00  0.00      1    H  
ATOM   4545  HZ3 LYS B  49     139.571  90.577  58.447  1.00  0.00      1    H  
ATOM   4546  C   LYS B  49     138.767  83.714  59.543  1.00  0.00      1    C  
ATOM   4547  O   LYS B  49     138.256  82.670  59.136  1.00  0.00      1    O  
ATOM   4548  N   THR B  50     138.958  83.982  60.828  1.00  0.00      1    N  
ATOM   4549  HN  THR B  50     139.321  84.953  61.093  1.00  0.00      1    H  
ATOM   4550  CA  THR B  50     138.702  83.030  61.898  1.00  0.00      1    C  
ATOM   4551  HA  THR B  50     138.965  82.048  61.504  1.00  0.00      1    H  
ATOM   4552  CB  THR B  50     139.699  83.318  63.059  1.00  0.00      1    C  
ATOM   4553  HB  THR B  50     140.620  83.727  62.643  1.00  0.00      1    H  
ATOM   4554  OG1 THR B  50     140.000  82.105  63.752  1.00  0.00      1    O  
ATOM   4555  HG1 THR B  50     139.116  81.698  64.147  1.00  0.00      1    H  
ATOM   4556  CG2 THR B  50     139.114  84.319  64.046  1.00  0.00      1    C  
ATOM   4557 1HG2 THR B  50     139.831  84.502  64.846  1.00  0.00      1    H  
ATOM   4558 2HG2 THR B  50     138.193  83.917  64.469  1.00  0.00      1    H  
ATOM   4559 3HG2 THR B  50     138.899  85.255  63.531  1.00  0.00      1    H  
ATOM   4560  C   THR B  50     137.271  82.905  62.455  1.00  0.00      1    C  
ATOM   4561  O   THR B  50     136.876  81.816  62.876  1.00  0.00      1    O  
ATOM   4562  N   LEU B  51     136.490  83.986  62.470  1.00  0.00      1    N  
ATOM   4563  HN  LEU B  51     136.860  84.910  62.076  1.00  0.00      1    H  
ATOM   4564  CA  LEU B  51     135.130  83.926  63.019  1.00  0.00      1    C  
ATOM   4565  HA  LEU B  51     135.163  83.289  63.903  1.00  0.00      1    H  
ATOM   4566  CB  LEU B  51     134.683  85.317  63.473  1.00  0.00      1    C  
ATOM   4567  HB1 LEU B  51     134.852  86.015  62.653  1.00  0.00      1    H  
ATOM   4568  HB2 LEU B  51     133.618  85.276  63.702  1.00  0.00      1    H  
ATOM   4569  CG  LEU B  51     135.421  85.839  64.709  1.00  0.00      1    C  
ATOM   4570  HG  LEU B  51     136.468  85.543  64.642  1.00  0.00      1    H  
ATOM   4571  CD1 LEU B  51     135.346  87.342  64.737  1.00  0.00      1    C  
ATOM   4572 1HD1 LEU B  51     135.871  87.716  65.616  1.00  0.00      1    H  
ATOM   4573 2HD1 LEU B  51     134.302  87.654  64.778  1.00  0.00      1    H  
ATOM   4574 3HD1 LEU B  51     135.811  87.746  63.838  1.00  0.00      1    H  
ATOM   4575  CD2 LEU B  51     134.827  85.244  65.973  1.00  0.00      1    C  
ATOM   4576 1HD2 LEU B  51     135.363  85.626  66.842  1.00  0.00      1    H  
ATOM   4577 2HD2 LEU B  51     134.915  84.158  65.940  1.00  0.00      1    H  
ATOM   4578 3HD2 LEU B  51     133.775  85.520  66.046  1.00  0.00      1    H  
ATOM   4579  C   LEU B  51     134.106  83.344  62.083  1.00  0.00      1    C  
ATOM   4580  O   LEU B  51     133.342  84.061  61.440  1.00  0.00      1    O  
ATOM   4581  N   ARG B  52     134.081  82.022  62.007  1.00  0.00      1    N  
ATOM   4582  HN  ARG B  52     134.767  81.450  62.596  1.00  0.00      1    H  
ATOM   4583  CA  ARG B  52     133.141  81.332  61.140  1.00  0.00      1    C  
ATOM   4584  HA  ARG B  52     132.275  81.979  60.997  1.00  0.00      1    H  
ATOM   4585  CB  ARG B  52     133.786  81.092  59.772  1.00  0.00      1    C  
ATOM   4586  HB1 ARG B  52     134.562  80.334  59.883  1.00  0.00      1    H  
ATOM   4587  HB2 ARG B  52     133.019  80.730  59.087  1.00  0.00      1    H  
ATOM   4588  CG  ARG B  52     134.412  82.337  59.178  1.00  0.00      1    C  
ATOM   4589  HG1 ARG B  52     133.655  83.120  59.128  1.00  0.00      1    H  
ATOM   4590  HG2 ARG B  52     135.229  82.661  59.823  1.00  0.00      1    H  
ATOM   4591  CD  ARG B  52     134.958  82.098  57.784  1.00  0.00      1    C  
ATOM   4592  HD1 ARG B  52     134.209  81.554  57.208  1.00  0.00      1    H  
ATOM   4593  HD2 ARG B  52     135.146  83.064  57.316  1.00  0.00      1    H  
ATOM   4594  NE  ARG B  52     136.199  81.329  57.773  1.00  0.00      1    N1+
ATOM   4595  HE  ARG B  52     136.824  81.367  58.641  1.00  0.00      1    H  
ATOM   4596  CZ  ARG B  52     136.596  80.584  56.745  1.00  0.00      1    C  
ATOM   4597  NH1 ARG B  52     135.847  80.508  55.644  1.00  0.00      1    N  
ATOM   4598 1HH1 ARG B  52     134.924  81.047  55.586  1.00  0.00      1    H  
ATOM   4599 2HH1 ARG B  52     136.169  79.908  54.819  1.00  0.00      1    H  
ATOM   4600  NH2 ARG B  52     137.740  79.914  56.816  1.00  0.00      1    N  
ATOM   4601 1HH2 ARG B  52     138.341  79.974  57.699  1.00  0.00      1    H  
ATOM   4602 2HH2 ARG B  52     138.061  79.314  55.990  1.00  0.00      1    H  
ATOM   4603  C   ARG B  52     132.656  80.018  61.721  1.00  0.00      1    C  
ATOM   4604  O   ARG B  52     133.273  79.446  62.631  1.00  0.00      1    O  
ATOM   4605  N   GLU B  53     131.536  79.543  61.187  1.00  0.00      1    N  
ATOM   4606  HN  GLU B  53     131.070  80.103  60.403  1.00  0.00      1    H  
ATOM   4607  CA  GLU B  53     130.909  78.296  61.615  1.00  0.00      1    C  
ATOM   4608  HA  GLU B  53     130.329  78.507  62.514  1.00  0.00      1    H  
ATOM   4609  CB  GLU B  53     129.933  77.855  60.523  1.00  0.00      1    C  
ATOM   4610  HB1 GLU B  53     129.201  78.651  60.385  1.00  0.00      1    H  
ATOM   4611  HB2 GLU B  53     130.499  77.718  59.602  1.00  0.00      1    H  
ATOM   4612  CG  GLU B  53     129.185  76.580  60.802  1.00  0.00      1    C  
ATOM   4613  HG1 GLU B  53     129.246  76.365  61.869  1.00  0.00      1    H  
ATOM   4614  HG2 GLU B  53     128.142  76.717  60.518  1.00  0.00      1    H  
ATOM   4615  CD  GLU B  53     129.744  75.409  60.040  1.00  0.00      1    C  
ATOM   4616  OE1 GLU B  53     129.943  75.546  58.817  1.00  0.00      1    O  
ATOM   4617  OE2 GLU B  53     129.974  74.351  60.659  1.00  0.00      1    O  
ATOM   4618  C   GLU B  53     131.884  77.169  61.944  1.00  0.00      1    C  
ATOM   4619  O   GLU B  53     132.799  76.875  61.172  1.00  0.00      1    O  
ATOM   4620  N   GLY B  54     131.691  76.548  63.107  1.00  0.00      1    N  
ATOM   4621  HN  GLY B  54     130.892  76.868  63.742  1.00  0.00      1    H  
ATOM   4622  CA  GLY B  54     132.540  75.444  63.537  1.00  0.00      1    C  
ATOM   4623  HA1 GLY B  54     132.045  74.950  64.373  1.00  0.00      1    H  
ATOM   4624  HA2 GLY B  54     132.628  74.747  62.703  1.00  0.00      1    H  
ATOM   4625  C   GLY B  54     133.945  75.814  63.982  1.00  0.00      1    C  
ATOM   4626  O   GLY B  54     134.599  75.064  64.703  1.00  0.00      1    O  
ATOM   4627  N   MET B  55     134.411  76.980  63.555  1.00  0.00      1    N  
ATOM   4628  HN  MET B  55     133.784  77.596  62.945  1.00  0.00      1    H  
ATOM   4629  CA  MET B  55     135.749  77.449  63.889  1.00  0.00      1    C  
ATOM   4630  HA  MET B  55     136.368  76.576  64.096  1.00  0.00      1    H  
ATOM   4631  CB  MET B  55     136.318  78.147  62.657  1.00  0.00      1    C  
ATOM   4632  HB1 MET B  55     135.676  78.990  62.399  1.00  0.00      1    H  
ATOM   4633  HB2 MET B  55     137.320  78.510  62.887  1.00  0.00      1    H  
ATOM   4634  CG  MET B  55     136.395  77.199  61.463  1.00  0.00      1    C  
ATOM   4635  HG1 MET B  55     137.345  76.667  61.518  1.00  0.00      1    H  
ATOM   4636  HG2 MET B  55     135.574  76.487  61.546  1.00  0.00      1    H  
ATOM   4637  SD  MET B  55     136.290  77.979  59.844  1.00  0.00      1    S  
ATOM   4638  CE  MET B  55     138.014  78.066  59.442  1.00  0.00      1    C  
ATOM   4639  HE1 MET B  55     138.136  78.527  58.462  1.00  0.00      1    H  
ATOM   4640  HE2 MET B  55     138.435  77.061  59.425  1.00  0.00      1    H  
ATOM   4641  HE3 MET B  55     138.533  78.664  60.191  1.00  0.00      1    H  
ATOM   4642  C   MET B  55     135.782  78.345  65.113  1.00  0.00      1    C  
ATOM   4643  O   MET B  55     135.569  77.859  66.223  1.00  0.00      1    O  
ATOM   4644  N   SER B  56     136.068  79.636  64.945  1.00  0.00      1    N  
ATOM   4645  HN  SER B  56     136.303  80.009  63.970  1.00  0.00      1    H  
ATOM   4646  CA  SER B  56     136.061  80.543  66.094  1.00  0.00      1    C  
ATOM   4647  HA  SER B  56     136.744  80.162  66.853  1.00  0.00      1    H  
ATOM   4648  CB  SER B  56     136.497  81.951  65.691  1.00  0.00      1    C  
ATOM   4649  HB1 SER B  56     136.478  82.034  64.604  1.00  0.00      1    H  
ATOM   4650  HB2 SER B  56     135.808  82.676  66.123  1.00  0.00      1    H  
ATOM   4651  OG  SER B  56     137.809  82.223  66.155  1.00  0.00      1    O  
ATOM   4652  HG  SER B  56     137.833  82.148  67.202  1.00  0.00      1    H  
ATOM   4653  C   SER B  56     134.680  80.609  66.668  1.00  0.00      1    C  
ATOM   4654  O   SER B  56     134.475  80.697  67.871  1.00  0.00      1    O  
ATOM   4655  N   GLN B  57     133.706  80.594  65.773  1.00  0.00      1    N  
ATOM   4656  HN  GLN B  57     133.952  80.592  64.732  1.00  0.00      1    H  
ATOM   4657  CA  GLN B  57     132.321  80.580  66.171  1.00  0.00      1    C  
ATOM   4658  HA  GLN B  57     132.192  81.190  67.065  1.00  0.00      1    H  
ATOM   4659  CB  GLN B  57     131.453  81.137  65.039  1.00  0.00      1    C  
ATOM   4660  HB1 GLN B  57     131.678  82.198  64.929  1.00  0.00      1    H  
ATOM   4661  HB2 GLN B  57     131.715  80.612  64.120  1.00  0.00      1    H  
ATOM   4662  CG  GLN B  57     129.955  80.990  65.258  1.00  0.00      1    C  
ATOM   4663  HG1 GLN B  57     129.729  79.939  65.440  1.00  0.00      1    H  
ATOM   4664  HG2 GLN B  57     129.668  81.580  66.129  1.00  0.00      1    H  
ATOM   4665  CD  GLN B  57     129.155  81.460  64.069  1.00  0.00      1    C  
ATOM   4666  OE1 GLN B  57     129.155  82.641  63.738  1.00  0.00      1    O  
ATOM   4667  NE2 GLN B  57     128.474  80.532  63.410  1.00  0.00      1    N  
ATOM   4668 1HE2 GLN B  57     128.511  79.512  63.731  1.00  0.00      1    H  
ATOM   4669 2HE2 GLN B  57     127.887  80.803  62.557  1.00  0.00      1    H  
ATOM   4670  C   GLN B  57     131.940  79.147  66.476  1.00  0.00      1    C  
ATOM   4671  O   GLN B  57     132.103  78.257  65.633  1.00  0.00      1    O  
ATOM   4672  N   SER B  58     131.448  78.906  67.684  1.00  0.00      1    N  
ATOM   4673  HN  SER B  58     131.309  79.715  68.371  1.00  0.00      1    H  
ATOM   4674  CA  SER B  58     131.096  77.556  68.083  1.00  0.00      1    C  
ATOM   4675  HA  SER B  58     131.876  76.892  67.710  1.00  0.00      1    H  
ATOM   4676  CB  SER B  58     131.101  77.454  69.610  1.00  0.00      1    C  
ATOM   4677  HB1 SER B  58     132.094  77.710  69.979  1.00  0.00      1    H  
ATOM   4678  HB2 SER B  58     130.371  78.155  70.014  1.00  0.00      1    H  
ATOM   4679  OG  SER B  58     130.772  76.144  70.044  1.00  0.00      1    O  
ATOM   4680  HG  SER B  58     129.814  75.890  69.697  1.00  0.00      1    H  
ATOM   4681  C   SER B  58     129.786  77.046  67.561  1.00  0.00      1    C  
ATOM   4682  O   SER B  58     128.860  77.805  67.261  1.00  0.00      1    O  
ATOM   4683  N   ASN B  59     129.729  75.731  67.405  1.00  0.00      1    N  
ATOM   4684  HN  ASN B  59     130.607  75.146  67.585  1.00  0.00      1    H  
ATOM   4685  CA  ASN B  59     128.507  75.063  66.996  1.00  0.00      1    C  
ATOM   4686  HA  ASN B  59     127.799  75.811  66.640  1.00  0.00      1    H  
ATOM   4687  CB  ASN B  59     128.759  74.046  65.875  1.00  0.00      1    C  
ATOM   4688  HB1 ASN B  59     129.767  73.646  65.987  1.00  0.00      1    H  
ATOM   4689  HB2 ASN B  59     128.034  73.237  65.968  1.00  0.00      1    H  
ATOM   4690  CG  ASN B  59     128.630  74.658  64.492  1.00  0.00      1    C  
ATOM   4691  OD1 ASN B  59     127.714  75.450  64.229  1.00  0.00      1    O  
ATOM   4692  ND2 ASN B  59     129.533  74.282  63.593  1.00  0.00      1    N  
ATOM   4693 1HD2 ASN B  59     130.297  73.583  63.862  1.00  0.00      1    H  
ATOM   4694 2HD2 ASN B  59     129.496  74.678  62.600  1.00  0.00      1    H  
ATOM   4695  C   ASN B  59     127.924  74.377  68.199  1.00  0.00      1    C  
ATOM   4696  O   ASN B  59     126.890  73.734  68.150  1.00  0.00      1    O  
ATOM   4697  N   ASN B  60     128.641  74.537  69.303  1.00  0.00      1    N  
ATOM   4698  HN  ASN B  60     129.552  75.093  69.226  1.00  0.00      1    H  
ATOM   4699  CA  ASN B  60     128.280  74.012  70.611  1.00  0.00      1    C  
ATOM   4700  HA  ASN B  60     127.209  73.814  70.641  1.00  0.00      1    H  
ATOM   4701  CB  ASN B  60     129.047  72.723  70.921  1.00  0.00      1    C  
ATOM   4702  HB1 ASN B  60     130.115  72.925  70.833  1.00  0.00      1    H  
ATOM   4703  HB2 ASN B  60     128.817  72.420  71.942  1.00  0.00      1    H  
ATOM   4704  CG  ASN B  60     128.692  71.579  69.985  1.00  0.00      1    C  
ATOM   4705  OD1 ASN B  60     127.548  71.123  69.951  1.00  0.00      1    O  
ATOM   4706  ND2 ASN B  60     129.681  71.102  69.229  1.00  0.00      1    N  
ATOM   4707 1HD2 ASN B  60     130.661  71.525  69.302  1.00  0.00      1    H  
ATOM   4708 2HD2 ASN B  60     129.494  70.297  68.550  1.00  0.00      1    H  
ATOM   4709  C   ASN B  60     128.631  75.034  71.657  1.00  0.00      1    C  
ATOM   4710  O   ASN B  60     129.355  74.742  72.609  1.00  0.00      1    O  
ATOM   4711  N   PRO B  61     128.122  76.265  71.503  1.00  0.00      1    N  
ATOM   4712  CD  PRO B  61     127.101  76.712  70.538  1.00  0.00      1    C  
ATOM   4713  HD1 PRO B  61     126.362  75.932  70.355  1.00  0.00      1    H  
ATOM   4714  HD2 PRO B  61     127.555  77.012  69.593  1.00  0.00      1    H  
ATOM   4715  CA  PRO B  61     128.419  77.328  72.464  1.00  0.00      1    C  
ATOM   4716  HA  PRO B  61     129.489  77.535  72.452  1.00  0.00      1    H  
ATOM   4717  CB  PRO B  61     127.670  78.525  71.894  1.00  0.00      1    C  
ATOM   4718  HB1 PRO B  61     127.368  79.212  72.684  1.00  0.00      1    H  
ATOM   4719  HB2 PRO B  61     128.278  79.057  71.162  1.00  0.00      1    H  
ATOM   4720  CG  PRO B  61     126.486  77.893  71.250  1.00  0.00      1    C  
ATOM   4721  HG1 PRO B  61     125.757  77.570  71.994  1.00  0.00      1    H  
ATOM   4722  HG2 PRO B  61     126.009  78.574  70.545  1.00  0.00      1    H  
ATOM   4723  C   PRO B  61     127.996  77.032  73.847  1.00  0.00      1    C  
ATOM   4724  O   PRO B  61     127.260  76.091  74.110  1.00  0.00      1    O  
ATOM   4725  N   SER B  62     128.483  77.843  74.765  1.00  0.00      1    N  
ATOM   4726  HN  SER B  62     129.168  78.617  74.486  1.00  0.00      1    H  
ATOM   4727  CA  SER B  62     128.093  77.688  76.145  1.00  0.00      1    C  
ATOM   4728  HA  SER B  62     127.955  76.630  76.370  1.00  0.00      1    H  
ATOM   4729  CB  SER B  62     129.151  78.283  77.087  1.00  0.00      1    C  
ATOM   4730  HB1 SER B  62     128.874  78.061  78.118  1.00  0.00      1    H  
ATOM   4731  HB2 SER B  62     130.118  77.832  76.865  1.00  0.00      1    H  
ATOM   4732  OG  SER B  62     129.249  79.691  76.927  1.00  0.00      1    O  
ATOM   4733  HG  SER B  62     129.520  79.913  75.937  1.00  0.00      1    H  
ATOM   4734  C   SER B  62     126.802  78.409  76.317  1.00  0.00      1    C  
ATOM   4735  O   SER B  62     126.512  79.321  75.549  1.00  0.00      1    O  
ATOM   4736  N   LYS B  63     126.007  77.998  77.292  1.00  0.00      1    N  
ATOM   4737  HN  LYS B  63     126.305  77.172  77.903  1.00  0.00      1    H  
ATOM   4738  CA  LYS B  63     124.742  78.650  77.542  1.00  0.00      1    C  
ATOM   4739  HA  LYS B  63     124.238  78.800  76.587  1.00  0.00      1    H  
ATOM   4740  CB  LYS B  63     123.881  77.741  78.399  1.00  0.00      1    C  
ATOM   4741  HB1 LYS B  63     124.397  77.563  79.343  1.00  0.00      1    H  
ATOM   4742  HB2 LYS B  63     122.932  78.242  78.591  1.00  0.00      1    H  
ATOM   4743  CG  LYS B  63     123.597  76.404  77.745  1.00  0.00      1    C  
ATOM   4744  HG1 LYS B  63     124.518  76.016  77.310  1.00  0.00      1    H  
ATOM   4745  HG2 LYS B  63     123.230  75.708  78.499  1.00  0.00      1    H  
ATOM   4746  CD  LYS B  63     122.559  76.549  76.658  1.00  0.00      1    C  
ATOM   4747  HD1 LYS B  63     121.662  76.997  77.086  1.00  0.00      1    H  
ATOM   4748  HD2 LYS B  63     122.955  77.201  75.879  1.00  0.00      1    H  
ATOM   4749  CE  LYS B  63     122.192  75.221  76.041  1.00  0.00      1    C  
ATOM   4750  HE1 LYS B  63     121.902  74.532  76.834  1.00  0.00      1    H  
ATOM   4751  HE2 LYS B  63     121.352  75.368  75.362  1.00  0.00      1    H  
ATOM   4752  NZ  LYS B  63     123.323  74.632  75.284  1.00  0.00      1    N1+
ATOM   4753  HZ1 LYS B  63     123.022  73.695  74.864  1.00  0.00      1    H  
ATOM   4754  HZ2 LYS B  63     124.152  74.478  75.943  1.00  0.00      1    H  
ATOM   4755  HZ3 LYS B  63     123.612  75.298  74.498  1.00  0.00      1    H  
ATOM   4756  C   LYS B  63     124.922  80.001  78.204  1.00  0.00      1    C  
ATOM   4757  O   LYS B  63     124.293  80.320  79.205  1.00  0.00      1    O  
ATOM   4758  N   GLU B  64     125.838  80.783  77.649  1.00  0.00      1    N  
ATOM   4759  HN  GLU B  64     126.386  80.394  76.817  1.00  0.00      1    H  
ATOM   4760  CA  GLU B  64     126.151  82.136  78.093  1.00  0.00      1    C  
ATOM   4761  HA  GLU B  64     125.271  82.574  78.564  1.00  0.00      1    H  
ATOM   4762  CB  GLU B  64     127.315  82.149  79.084  1.00  0.00      1    C  
ATOM   4763  HB1 GLU B  64     128.076  81.459  78.719  1.00  0.00      1    H  
ATOM   4764  HB2 GLU B  64     127.723  83.159  79.112  1.00  0.00      1    H  
ATOM   4765  CG  GLU B  64     126.960  81.748  80.500  1.00  0.00      1    C  
ATOM   4766  HG1 GLU B  64     127.744  82.101  81.171  1.00  0.00      1    H  
ATOM   4767  HG2 GLU B  64     126.013  82.216  80.769  1.00  0.00      1    H  
ATOM   4768  CD  GLU B  64     126.825  80.262  80.656  1.00  0.00      1    C  
ATOM   4769  OE1 GLU B  64     127.789  79.555  80.292  1.00  0.00      1    O  
ATOM   4770  OE2 GLU B  64     125.769  79.801  81.139  1.00  0.00      1    O  
ATOM   4771  C   GLU B  64     126.527  82.947  76.895  1.00  0.00      1    C  
ATOM   4772  O   GLU B  64     126.818  84.133  76.968  1.00  0.00      1    O  
ATOM   4773  N   GLU B  65     126.538  82.244  75.769  1.00  0.00      1    N  
ATOM   4774  HN  GLU B  65     126.309  81.201  75.836  1.00  0.00      1    H  
ATOM   4775  CA  GLU B  65     126.837  82.781  74.455  1.00  0.00      1    C  
ATOM   4776  HA  GLU B  65     127.866  82.521  74.207  1.00  0.00      1    H  
ATOM   4777  CB  GLU B  65     125.909  82.065  73.463  1.00  0.00      1    C  
ATOM   4778  HB1 GLU B  65     126.188  81.011  73.460  1.00  0.00      1    H  
ATOM   4779  HB2 GLU B  65     124.891  82.171  73.837  1.00  0.00      1    H  
ATOM   4780  CG  GLU B  65     125.911  82.537  72.019  1.00  0.00      1    C  
ATOM   4781  HG1 GLU B  65     125.498  83.545  71.974  1.00  0.00      1    H  
ATOM   4782  HG2 GLU B  65     126.936  82.547  71.650  1.00  0.00      1    H  
ATOM   4783  CD  GLU B  65     125.070  81.612  71.133  1.00  0.00      1    C  
ATOM   4784  OE1 GLU B  65     124.250  80.838  71.691  1.00  0.00      1    O  
ATOM   4785  OE2 GLU B  65     125.231  81.661  69.888  1.00  0.00      1    O  
ATOM   4786  C   GLU B  65     126.698  84.291  74.377  1.00  0.00      1    C  
ATOM   4787  O   GLU B  65     125.683  84.847  74.785  1.00  0.00      1    O  
ATOM   4788  N   LEU B  66     127.734  84.958  73.874  1.00  0.00      1    N  
ATOM   4789  HN  LEU B  66     128.595  84.407  73.558  1.00  0.00      1    H  
ATOM   4790  CA  LEU B  66     127.742  86.422  73.736  1.00  0.00      1    C  
ATOM   4791  HA  LEU B  66     127.415  86.854  74.682  1.00  0.00      1    H  
ATOM   4792  CB  LEU B  66     129.163  86.933  73.442  1.00  0.00      1    C  
ATOM   4793  HB1 LEU B  66     129.590  86.247  72.711  1.00  0.00      1    H  
ATOM   4794  HB2 LEU B  66     129.047  87.919  72.992  1.00  0.00      1    H  
ATOM   4795  CG  LEU B  66     130.203  87.086  74.542  1.00  0.00      1    C  
ATOM   4796  HG  LEU B  66     131.092  87.564  74.131  1.00  0.00      1    H  
ATOM   4797  CD1 LEU B  66     129.629  87.959  75.627  1.00  0.00      1    C  
ATOM   4798 1HD1 LEU B  66     130.363  88.079  76.424  1.00  0.00      1    H  
ATOM   4799 2HD1 LEU B  66     128.729  87.495  76.030  1.00  0.00      1    H  
ATOM   4800 3HD1 LEU B  66     129.379  88.936  75.214  1.00  0.00      1    H  
ATOM   4801  CD2 LEU B  66     130.577  85.753  75.105  1.00  0.00      1    C  
ATOM   4802 1HD2 LEU B  66     131.322  85.885  75.890  1.00  0.00      1    H  
ATOM   4803 2HD2 LEU B  66     130.991  85.127  74.314  1.00  0.00      1    H  
ATOM   4804 3HD2 LEU B  66     129.692  85.273  75.522  1.00  0.00      1    H  
ATOM   4805  C   LEU B  66     126.844  86.953  72.639  1.00  0.00      1    C  
ATOM   4806  O   LEU B  66     126.506  86.232  71.703  1.00  0.00      1    O  
ATOM   4807  N   ASP B  67     126.462  88.224  72.750  1.00  0.00      1    N  
ATOM   4808  HN  ASP B  67     126.758  88.783  73.613  1.00  0.00      1    H  
ATOM   4809  CA  ASP B  67     125.651  88.876  71.728  1.00  0.00      1    C  
ATOM   4810  HA  ASP B  67     125.150  88.115  71.129  1.00  0.00      1    H  
ATOM   4811  CB  ASP B  67     124.601  89.803  72.344  1.00  0.00      1    C  
ATOM   4812  HB1 ASP B  67     125.115  90.574  72.918  1.00  0.00      1    H  
ATOM   4813  HB2 ASP B  67     124.033  90.267  71.537  1.00  0.00      1    H  
ATOM   4814  CG  ASP B  67     123.636  89.087  73.259  1.00  0.00      1    C  
ATOM   4815  OD1 ASP B  67     123.338  87.895  73.025  1.00  0.00      1    O  
ATOM   4816  OD2 ASP B  67     123.156  89.738  74.211  1.00  0.00      1    O  
ATOM   4817  C   ASP B  67     126.514  89.719  70.833  1.00  0.00      1    C  
ATOM   4818  O   ASP B  67     126.094  90.143  69.755  1.00  0.00      1    O  
ATOM   4819  N   LEU B  68     127.743  89.951  71.290  1.00  0.00      1    N  
ATOM   4820  HN  LEU B  68     128.043  89.495  72.210  1.00  0.00      1    H  
ATOM   4821  CA  LEU B  68     128.694  90.800  70.587  1.00  0.00      1    C  
ATOM   4822  HA  LEU B  68     128.706  90.510  69.536  1.00  0.00      1    H  
ATOM   4823  CB  LEU B  68     128.186  92.252  70.689  1.00  0.00      1    C  
ATOM   4824  HB1 LEU B  68     127.149  92.215  70.355  1.00  0.00      1    H  
ATOM   4825  HB2 LEU B  68     128.217  92.491  71.752  1.00  0.00      1    H  
ATOM   4826  CG  LEU B  68     128.790  93.471  69.987  1.00  0.00      1    C  
ATOM   4827  HG  LEU B  68     128.087  94.300  70.070  1.00  0.00      1    H  
ATOM   4828  CD1 LEU B  68     130.079  93.871  70.651  1.00  0.00      1    C  
ATOM   4829 1HD1 LEU B  68     130.497  94.739  70.141  1.00  0.00      1    H  
ATOM   4830 2HD1 LEU B  68     130.787  93.044  70.599  1.00  0.00      1    H  
ATOM   4831 3HD1 LEU B  68     129.888  94.120  71.695  1.00  0.00      1    H  
ATOM   4832  CD2 LEU B  68     128.999  93.165  68.517  1.00  0.00      1    C  
ATOM   4833 1HD2 LEU B  68     129.429  94.035  68.022  1.00  0.00      1    H  
ATOM   4834 2HD2 LEU B  68     128.042  92.922  68.056  1.00  0.00      1    H  
ATOM   4835 3HD2 LEU B  68     129.677  92.318  68.415  1.00  0.00      1    H  
ATOM   4836  C   LEU B  68     130.121  90.701  71.136  1.00  0.00      1    C  
ATOM   4837  O   LEU B  68     130.327  90.736  72.353  1.00  0.00      1    O  
ATOM   4838  N   ILE B  69     131.102  90.556  70.240  1.00  0.00      1    N  
ATOM   4839  HN  ILE B  69     130.846  90.475  69.204  1.00  0.00      1    H  
ATOM   4840  CA  ILE B  69     132.515  90.504  70.625  1.00  0.00      1    C  
ATOM   4841  HA  ILE B  69     132.591  90.644  71.703  1.00  0.00      1    H  
ATOM   4842  CB  ILE B  69     133.250  89.202  70.239  1.00  0.00      1    C  
ATOM   4843  HB  ILE B  69     134.156  89.495  69.708  1.00  0.00      1    H  
ATOM   4844  CG2 ILE B  69     133.693  88.454  71.488  1.00  0.00      1    C  
ATOM   4845 1HG2 ILE B  69     134.210  87.539  71.200  1.00  0.00      1    H  
ATOM   4846 2HG2 ILE B  69     132.820  88.204  72.091  1.00  0.00      1    H  
ATOM   4847 3HG2 ILE B  69     134.367  89.083  72.069  1.00  0.00      1    H  
ATOM   4848  CG1 ILE B  69     132.407  88.393  69.262  1.00  0.00      1    C  
ATOM   4849 1HG1 ILE B  69     131.525  88.028  69.787  1.00  0.00      1    H  
ATOM   4850 2HG1 ILE B  69     132.100  89.048  68.447  1.00  0.00      1    H  
ATOM   4851  CD1 ILE B  69     133.138  87.211  68.676  1.00  0.00      1    C  
ATOM   4852 1HD1 ILE B  69     132.479  86.680  67.989  1.00  0.00      1    H  
ATOM   4853 2HD1 ILE B  69     133.445  86.539  69.478  1.00  0.00      1    H  
ATOM   4854 3HD1 ILE B  69     134.019  87.559  68.137  1.00  0.00      1    H  
ATOM   4855  C   ILE B  69     133.315  91.554  69.949  1.00  0.00      1    C  
ATOM   4856  O   ILE B  69     133.310  91.667  68.726  1.00  0.00      1    O  
ATOM   4857  N   ILE B  70     134.000  92.355  70.739  1.00  0.00      1    N  
ATOM   4858  HN  ILE B  70     133.907  92.269  71.801  1.00  0.00      1    H  
ATOM   4859  CA  ILE B  70     134.874  93.346  70.169  1.00  0.00      1    C  
ATOM   4860  HA  ILE B  70     134.553  93.599  69.159  1.00  0.00      1    H  
ATOM   4861  CB  ILE B  70     134.926  94.597  71.037  1.00  0.00      1    C  
ATOM   4862  HB  ILE B  70     135.369  94.346  72.001  1.00  0.00      1    H  
ATOM   4863  CG2 ILE B  70     135.772  95.634  70.360  1.00  0.00      1    C  
ATOM   4864 1HG2 ILE B  70     135.812  96.531  70.978  1.00  0.00      1    H  
ATOM   4865 2HG2 ILE B  70     135.339  95.880  69.390  1.00  0.00      1    H  
ATOM   4866 3HG2 ILE B  70     136.781  95.245  70.219  1.00  0.00      1    H  
ATOM   4867  CG1 ILE B  70     133.513  95.143  71.259  1.00  0.00      1    C  
ATOM   4868 1HG1 ILE B  70     133.141  95.529  70.310  1.00  0.00      1    H  
ATOM   4869 2HG1 ILE B  70     132.877  94.323  71.593  1.00  0.00      1    H  
ATOM   4870  CD1 ILE B  70     133.440  96.254  72.288  1.00  0.00      1    C  
ATOM   4871 1HD1 ILE B  70     132.408  96.588  72.390  1.00  0.00      1    H  
ATOM   4872 2HD1 ILE B  70     134.062  97.089  71.966  1.00  0.00      1    H  
ATOM   4873 3HD1 ILE B  70     133.798  95.884  73.249  1.00  0.00      1    H  
ATOM   4874  C   ILE B  70     136.230  92.711  70.141  1.00  0.00      1    C  
ATOM   4875  O   ILE B  70     136.838  92.551  71.200  1.00  0.00      1    O  
ATOM   4876  N   THR B  71     136.705  92.310  68.961  1.00  0.00      1    N  
ATOM   4877  HN  THR B  71     136.137  92.493  68.073  1.00  0.00      1    H  
ATOM   4878  CA  THR B  71     137.994  91.623  68.867  1.00  0.00      1    C  
ATOM   4879  HA  THR B  71     138.037  90.921  69.700  1.00  0.00      1    H  
ATOM   4880  CB  THR B  71     138.118  90.784  67.568  1.00  0.00      1    C  
ATOM   4881  HB  THR B  71     139.029  90.188  67.614  1.00  0.00      1    H  
ATOM   4882  OG1 THR B  71     138.185  91.655  66.438  1.00  0.00      1    O  
ATOM   4883  HG1 THR B  71     137.313  92.239  66.393  1.00  0.00      1    H  
ATOM   4884  CG2 THR B  71     136.923  89.856  67.404  1.00  0.00      1    C  
ATOM   4885 1HG2 THR B  71     137.034  89.279  66.486  1.00  0.00      1    H  
ATOM   4886 2HG2 THR B  71     136.008  90.446  67.353  1.00  0.00      1    H  
ATOM   4887 3HG2 THR B  71     136.870  89.177  68.255  1.00  0.00      1    H  
ATOM   4888  C   THR B  71     139.228  92.481  68.958  1.00  0.00      1    C  
ATOM   4889  O   THR B  71     139.281  93.613  68.480  1.00  0.00      1    O  
ATOM   4890  N   ASN B  72     140.238  91.906  69.601  1.00  0.00      1    N  
ATOM   4891  HN  ASN B  72     140.083  90.934  70.021  1.00  0.00      1    H  
ATOM   4892  CA  ASN B  72     141.540  92.526  69.764  1.00  0.00      1    C  
ATOM   4893  HA  ASN B  72     142.033  92.044  70.609  1.00  0.00      1    H  
ATOM   4894  CB  ASN B  72     142.368  92.241  68.522  1.00  0.00      1    C  
ATOM   4895  HB1 ASN B  72     141.997  92.856  67.702  1.00  0.00      1    H  
ATOM   4896  HB2 ASN B  72     143.408  92.496  68.726  1.00  0.00      1    H  
ATOM   4897  CG  ASN B  72     142.292  90.792  68.116  1.00  0.00      1    C  
ATOM   4898  OD1 ASN B  72     142.814  89.915  68.805  1.00  0.00      1    O  
ATOM   4899  ND2 ASN B  72     141.615  90.526  67.005  1.00  0.00      1    N  
ATOM   4900 1HD2 ASN B  72     141.160  91.321  66.452  1.00  0.00      1    H  
ATOM   4901 2HD2 ASN B  72     141.524  89.516  66.663  1.00  0.00      1    H  
ATOM   4902  C   ASN B  72     141.517  93.993  70.029  1.00  0.00      1    C  
ATOM   4903  O   ASN B  72     142.133  94.770  69.309  1.00  0.00      1    O  
ATOM   4904  N   ALA B  73     140.818  94.390  71.082  1.00  0.00      1    N  
ATOM   4905  HN  ALA B  73     140.300  93.668  71.678  1.00  0.00      1    H  
ATOM   4906  CA  ALA B  73     140.748  95.798  71.435  1.00  0.00      1    C  
ATOM   4907  HA  ALA B  73     140.972  96.382  70.542  1.00  0.00      1    H  
ATOM   4908  CB  ALA B  73     139.338  96.141  71.881  1.00  0.00      1    C  
ATOM   4909  HB1 ALA B  73     139.287  97.197  72.145  1.00  0.00      1    H  
ATOM   4910  HB2 ALA B  73     139.074  95.537  72.749  1.00  0.00      1    H  
ATOM   4911  HB3 ALA B  73     138.640  95.936  71.070  1.00  0.00      1    H  
ATOM   4912  C   ALA B  73     141.735  96.192  72.513  1.00  0.00      1    C  
ATOM   4913  O   ALA B  73     142.036  95.406  73.411  1.00  0.00      1    O  
ATOM   4914  N   LEU B  74     142.271  97.405  72.408  1.00  0.00      1    N  
ATOM   4915  HN  LEU B  74     142.026  98.019  71.566  1.00  0.00      1    H  
ATOM   4916  CA  LEU B  74     143.185  97.909  73.420  1.00  0.00      1    C  
ATOM   4917  HA  LEU B  74     143.645  97.063  73.930  1.00  0.00      1    H  
ATOM   4918  CB  LEU B  74     144.289  98.771  72.800  1.00  0.00      1    C  
ATOM   4919  HB1 LEU B  74     144.890  98.136  72.149  1.00  0.00      1    H  
ATOM   4920  HB2 LEU B  74     143.815  99.554  72.208  1.00  0.00      1    H  
ATOM   4921  CG  LEU B  74     145.231  99.442  73.816  1.00  0.00      1    C  
ATOM   4922  HG  LEU B  74     144.655 100.152  74.410  1.00  0.00      1    H  
ATOM   4923  CD1 LEU B  74     145.832  98.409  74.743  1.00  0.00      1    C  
ATOM   4924 1HD1 LEU B  74     146.495  98.901  75.455  1.00  0.00      1    H  
ATOM   4925 2HD1 LEU B  74     146.399  97.683  74.160  1.00  0.00      1    H  
ATOM   4926 3HD1 LEU B  74     145.035  97.898  75.283  1.00  0.00      1    H  
ATOM   4927  CD2 LEU B  74     146.315 100.193  73.083  1.00  0.00      1    C  
ATOM   4928 1HD2 LEU B  74     146.981 100.667  73.804  1.00  0.00      1    H  
ATOM   4929 2HD2 LEU B  74     145.864 100.956  72.449  1.00  0.00      1    H  
ATOM   4930 3HD2 LEU B  74     146.885  99.499  72.465  1.00  0.00      1    H  
ATOM   4931  C   LEU B  74     142.418  98.715  74.419  1.00  0.00      1    C  
ATOM   4932  O   LEU B  74     141.997  99.840  74.152  1.00  0.00      1    O  
ATOM   4933  N   ILE B  75     142.224  98.127  75.587  1.00  0.00      1    N  
ATOM   4934  HN  ILE B  75     142.648  97.159  75.758  1.00  0.00      1    H  
ATOM   4935  CA  ILE B  75     141.455  98.753  76.643  1.00  0.00      1    C  
ATOM   4936  HA  ILE B  75     140.625  99.285  76.178  1.00  0.00      1    H  
ATOM   4937  CB  ILE B  75     140.856  97.674  77.581  1.00  0.00      1    C
[truncated: 2,612,826 more chars]
